# Supplementary material for: Closing target trimming and CTTdocker programs for discovering hidden superfamily loci in genomes
Source: PLoS One. 2019 Jul 2;14(7):e0209468. doi: 10.1371/journal.pone.0209468 (PMC6605638; doi:10.1371/journal.pone.0209468)
Supplement: S1 Table — (XLSX) [file pone.0209468.s001.xlsx]

## Sheet: Sheet1
	S1 Table. Information of 63 genomes used in this work
	Group	Species Name	Abreviation	Version	Superfamily Studied in This Work	Data Source
	Fungi	Bipolaris oryzae atcc 44560 gca 000523455	Bip	Cochliobolus miyabeanus v1	Pkinase	Ensembl
	Fungi	Ceraceosorus bombacis gca 900000165	Cer	Ceraceosorus bombacis	Pkinase	Ensembl
	Fungi	Cryptococcus neoformans var grubii gca 002222025	Cry	Cryp neof grubii cng4 V1	Pkinase	Ensembl
	Fungi	Cyberlindnera fabianii gca 001983305	Cyb	ASM198330v1	Pkinase	Ensembl
	Fungi	Enterospora canceri gca 002087915	Ent	ASM208791v1	Pkinase	Ensembl
	Fungi	Escovopsis weberi gca 001278495	Esc	ASM127849v1	Pkinase	Ensembl
	Fungi	Sugiyamaella lignohabitans gca 001640025	Sug	ASM164002v2	Pkinase	Ensembl
	Fungi	Talaromyces marneffei pm1 gca 000750115	Tal	ASM75011v1	Pkinase	Ensembl
	Fungi	Yarrowia lipolytica gca 001761485	Yar	ASM176148v1	Pkinase	Ensembl
	Fungi	Aspergillus oryzae	Asp	ASM18445v3	Pkinase	Ensembl
	Metazoa	Caenorhabditis brenneri	Cae	C brenneri-6	Pkinase	Ensembl
	Metazoa	Crassostrea gigas	Cra	oyster v9	Pkinase	Ensembl
	Metazoa	Drosophila melanogaster	Dro	BDGP6	Pkinase	Ensembl
	Metazoa	Helobdella robusta	Hel	Helro1	Pkinase	Ensembl
	Metazoa	Lepeophtheirus salmonis	Lep	LSalAtl2s	Pkinase	Ensembl
	Metazoa	Pristionchus pacificus	Pri	P pacificus-5	Pkinase	Ensembl
	Metazoa	Sarcoptes scabiei	Sar	SscaA1	Pkinase	Ensembl
	Metazoa	Stegodyphus mimosarum	Ste	Stegodyphus mimosarum v1	Pkinase	Ensembl
	Metazoa	Nematostella vectensis	Nem	ASM20922v1	Pkinase	Ensembl
	Metazoa	Trichinella spiralis	Tri	Tspiralis1	Pkinase	Ensembl
	Vertebrates	Callithrix jacchus	Cal	ASM275486v1	Pkinase	Ensembl
	Vertebrates	Choloepus hoffmanni	Cho	choHof1	Pkinase	Ensembl
	Vertebrates	Cyprinodon variegatus	Cyp	C variegatus-1	Pkinase	Ensembl
	Vertebrates	Ficedula albicollis	Fic	FicAlb 1	Pkinase	Ensembl
	Vertebrates	Haplochromis burtoni	Hap	AstBur1	Pkinase	Ensembl
	Vertebrates	Ictidomys tridecemlineatus	Ict	SpeTri2	Pkinase	Ensembl
	Vertebrates	Mesocricetus auratus	Mes	MesAur1	Pkinase	Ensembl
	Vertebrates	Mus musculus	Mus	GRCm38	Pkinase	Ensembl
	Vertebrates	Pelodiscus sinensis	Pel	PelSin 1	Pkinase	Ensembl
	Vertebrates	Tupaia belangeri	Tup	TREESHREW	Pkinase	Ensembl
	Plants	Galdieria sulphuraria	Gal	ASM34128v1	Pkinase	Ensembl
	Plants	Manihot esculenta	Man	Manihot esculenta v6	Pkinase	Ensembl
	Plants	Musa acuminata	Mus	ASM31385v1	Pkinase	Ensembl
	Plants	Oryza rufipogon	Ory	OR W1943	Pkinase	Ensembl
	Plants	Prunus persica	Pru	Prunus persica NCBIv2	Pkinase	Ensembl
	Plants	Selaginella moellendorffii	Sel	v1	Pkinase	Ensembl
	Plants	Theobroma cacao	The	Theobroma cacao 20110822	Pkinase	Ensembl
	Plants	Vigna angularis	Vig	Vigan1	Pkinase	Ensembl
	Plants	Amborella trichopoda	Amb	AMTR1	Pkinase	Ensembl
	Plants	Chlamydomonas reinhardtii	Chl	Chlamydomonas reinhardtii v5	Pkinase	Ensembl
	Plants	Arabidopsis lyrata	Aly	v2.1	F-box & BTB	Phytozome
	Plants	Arabidopsis thailana	Ath	TAIR10	F-box & BTB	Phytozome
	Plants	Brachypodium distachyon	Bdi	v3.1	F-box & BTB	Phytozome
	Plants	Carica papaya	Cpa	ASGPBv0.4	F-box & BTB	Phytozome
	Plants	Chlamydomonas reinhartii	Cre	v5.5	F-box & BTB	Phytozome
	Plants	Cucumis sativus	Csa	v1.0	F-box & BTB	Phytozome
	Plants	Glycine max	Gma	Wm82.a2.v1	F-box & BTB	Phytozome
	Plants	Manihot esculenta	Mes	v6.1	F-box & BTB	Phytozome
	Plants	Medicago truncatula	Mtr	Mt4.01v1	F-box & BTB	Phytozome
	Plants	Mimulus gattatus	Mga	v2.0	F-box & BTB	Phytozome
	Plants	Oryza sativa	Osa	v7 JGI	F-box & BTB	Phytozome
	Plants	Populus trichocarpa	Ptr	v3.1	F-box & BTB	Phytozome
	Plants	Psychomitrella patens	Ppa	v3.3	F-box & BTB	Phytozome
	Plants	Ricinus communis	Rco	v0.1	F-box & BTB	Phytozome
	Plants	Selaginella moellendorfii	Smo	v1.0	F-box & BTB	Phytozome
	Plants	Sorghum bicolor	Sbi	v3.1	F-box & BTB	Phytozome
	Plants	Vitis vinifera	Vvi	Genoscope 12X	F-box & BTB	Phytozome
	Plants	Zea mays	Zma	PH207 v1.1	F-box & BTB	Phytozome
	Matezoa	Caenorhabditis elegans	Cae	WBcel235	F-box & BTB	Ensembl
	Vertebrates	Homo sapiens	Hom	GRCh38.p12	F-box & BTB	Ensembl
	Vertebrates	Mus musculus	Mus	GRCm38.p6	F-box & BTB	Ensembl
	Vertebrates	Pan troglodytes	Pan	Pan tro 3.0	F-box & BTB	Ensembl
	Yeast	Saccharomyces cerevisiae	Sac	R64-1-1	F-box & BTB	Ensembl
