# Supplementary material for: Closing target trimming and CTTdocker programs for discovering hidden superfamily loci in genomes
Source: PLoS One. 2019 Jul 2;14(7):e0209468. doi: 10.1371/journal.pone.0209468 (PMC6605638; doi:10.1371/journal.pone.0209468)
Supplement: S2 File — (FA) [file pone.0209468.s004.fa]

>AlyFBX_N0001
MDEDGEKRVRTKRLCSPESSDKRSGDEVDWVRDLPESLLSHVLLNLPTKDVVKTSVLSSKWRYLWRYVPGLDLDCRDFTKPNTFVSFIDSFMSFHSDSCLRKCKLRFYCNLNGDEVTEKAHMARWINGFVKRKLQYLDLAWGAVEIPPILYMCDSLVSLKLCGVILPKLEFVSLPRVKVMVLDLVKFANDLSLEMLISGCLVLESLTLCRRHNDNVKVLRVRSQSLLSFNYNGSSRKGLHDDPVVSIDAPKLEDLKLSHHLSACFITNKLSSLVEADINIEFNFGLGKKFDPNDLPKREMIRNFLAGISSVKNLFIAPCTLEVIYDYSRCEPLPLFCNLYYLSVDFYNHRWELLPIFLESCPHLKSLVVGSTTSRKKRTSILCGPRLLLSSLEYVEIEFPLKGDAMEMRLVSYLLGNSPILKKLTVYWDDSSRKQAEYELLTIQKRSSSCQIVVF
>AlyFBX_N0003
MDEDGEKRVLAKQSCSPESSDKRSGDEVDWVRDLPESLLSHVLLNLRTKDVVKSSVLSRNWRNLWRYVPGLELDCRDFTELNALVSFIDNFLSFNQESCLKKFRLRLSCYLDGDDEEADNAHMVRWINAIVKRNVQYLDLMWDAVEIPPILYKCESLVSLKLCSVVLPNLEFVSLPLVKVMVLQWVMFANDLALEKLISGCLVLESLTLCKNPMDNVKVLRVSSQSLLIFNYYGPGDNDLHDKDLVVEIDAPKLEDFKLSHQLTASFIIKNSRSLVEADIYIEFNFCRGKKFDPNDLPKREIIRNFLAGISSVKNLIISPFTLEVIYEDLRCEPLPLFRNISFLSVNFYDDRWEILPFFLESCPNLKSLVVESTHYPKGRTRILSRPWHLLSSLEYVKIETSLDRMEMKLVSYLLENSPFLKKVTLCLEGCSRKKSVILGEVLTIPRRSSSCQFVVL
>AlyFBX_N0005
FHMNNLQVSEDGLTISRCNISNIFDLPNDLVNNILSRLPVKSIAKLCCISKLWSSIFRRPHISELLSIKSSGSPRI
>AlyFBX_N0007
MDMISNLSDDLLLKILSELPTKDVVATAVLSKRWKFLWMMVHKLDFDDNFKRYLNEGFVNDPPSNYERFLQFVDRVMVFHKAPVIETLKFKVGLWCNTEDMAHWIRIGIVRCVRQLEISHSVEYYEEYDQHSIILPRSLYMFAKLEVLKLTNTIVLDVPTAVCLPSLKSLHLLCVEYKTDECHCRLLSGCPVLEELVVDKSRNISLPCFYVVMPSLQRLSIRDTWVDDFASKVVINAPSLKYLNIVDPAGNDISCLSENMPNMAEANVNVSHESPDMVMRSLTSVKRLSLCLSLSASMLQQHIVFYQLVHLELCVDALKWWELFTWMLESSPKLKVLKLIKVHLHKERLCWSMNPIEGRWGQPRSVPECLLSHLNTFEWKYYIGGEEENKLVAYILKNARQLKTASFS
>AlyFBX_N0009
LSGREIPMDILRSVFERLRFVDFHRAKIVCSNWYSCSKQTLPRKNTSPWLILFPEEDGNCALYNPEEARVYKTKRDLSRFRFLANSGNWFLVLDSKSNIVEVE
>AlyFBX_N0010
RLSQLPDSLICHILSHLPTKEAVKTSVLSIRWRDLWLLVSRLELDSHEFPEFKAFVSFGARFFHSDRVSYIHKLELSIYDTRYLASVDHDPSYLLPWIDASVKRKIQHLHVRCHREVEVPYELFYEMPLSLCVCESLVSLKLHMVALADAEFCSLPCLKTMCLKTVWYPNETMFGRLVSSCPVLEELEIATCVVDNGKVFRVLSRSLKKLAIRYFARIVGSETVIDAPKLCFLRIDGNLSENFMITNMDSNFKLDISLGFGLRLTDQGSKFQSFLLGISKVRDMTILRETFKLICEYLIIKPLPRFGNMSRLWVSFRVSHLKWLPRFLESCPNLKSLILECVGDFKKIPFEEEMNQISFSYVPECLSSSLEFVDFKVPIQGCAGDMKLVRYFLENSAILKKLNLYVDHNNSSSVIIFKELLRIPRGSTKCEVVVL
>AlyFBX_N0012
AAKMVGRKKKTRSEEDRINNLPEHLICHILTLLSTKDAVRTSVLSTRWRNLWQLVPMLDLNTCEFRLFDEFVSFTGRFFDFHKDSWIQKLCLRIHNQAGNLTSWIDVVTRRRIQHLDISLVNVSAGFGDIPLSLYTCGTLVHLRLFQLSIIYAEFVSLPCVKTIDLQYNHYPNEAILEKLILGSPVLEDLTIIRSSSENAKVLQVRSKTLKRIHINEFVHVVIDAPLLQCLKTKFYSTKNVNIINSGFPAKVDIDFGCSGNVFDPNDLAKRRVVIRDILSDISRVKELLISAFFWKDIFLKSESGPLLQFCYLSRLSTVICNSDLGFLPNLLKSCPKLESLTLVMNSSNLNNEPKVTFQTIMIPCLVSSLKFVVLKSPILGYEGEMELIRYFLKNSTILEKLSVNFSGLCWRKRIKATDVILKELLAMPRCSSSCQLLV
>AlyFBX_N0014
MEKDKINPETIITPNDILEEILQYLPMKSLVKFKAVSKQWRSMIESTYLSHKRLVRLGLQTPNTKLLVVHQLSSDSDSTTLVLKTFSRDHDNKGQICLSSSSSYTFPDNPINQSRHETIQVLGSCDGLVLVGPYDFKYIYLINPTTGEHRTLSPELLLWPGYFSY
>AlyFBX_N0016
MDMISNLSDDLLLKILSQLPTKDVVETMFLSKRWKFLWMMVPKLDFDDSVYEYFDDERVEYKVFREYVDRFLVLYKSPVLETLKFNLGCPMSTTDDMSTWIRFAIARRVRELEIYRSCEDDFHSFPLPRCLYTFEKLVVLKLYKSISLDVPREVCLSSLKVLHILSVHYKDKNSLRRLLSGCPVLEELVIDKSEDEYPPSLYVIMNSLERLSILNEFHDSGQETFFVDEKVVINVPSLKYLNYVDIYDLGHLCSSENMPELVEANVKLVCESPEKLMRSLTSVKRLSLCLYGSVLQHRIEFCQLVRLELCGCGPKWWNLLTWMLQSSPKLQVLKLNKCGEICICSIAPAIIRSWGQPSSVPDCLQFHLSTFEWKYYNGRREEKKVVAYILKNARQLKTAIFSTKDSYLQEKQSQKKLKELVSLPRASSSCQLLVD
>AlyFBX_N0018
MLRHLLLNFSRIHIWSAVGILLDQTSRHFVKKKPKSFRSIGGEDKISELSDDLLVHILFLVPTKDAVATMILSKRWRYVWTKVPKLTYPAESNVTLVIGGLLGRLLDRLFGKSDKQERFIDKSLQVHKAPVLELLHIELGPRRLDDVDVGKWIANAIDHRKVRELCFMLTWSAEPTSLPKSLYTCETLVSLCLSDKILIDVPSLACLPSLKGLRLSFVVYKDEDSVVRLLSSCPILKSLVVDRHHQDNVIFFNINVPSLEYLSYDYVKLGAQNEGIVGTLVIDSPVLKKIFITDYSGDFCSFENKPRLDKAKINLLHYPDNKFMRSLSSIMCLELILSVATLAWLNAITFSRLIECKLIILNELEYWLEPLMGLLQNSPNLKVLFIDQSFKRLEKELPISWNQPSSVPECLSNHLEIFEWKGYRGRREEKEIMRYILANSKCLKRVGVFLRSTNKDKTMKELESMSRVSTSSHLIFSTQVEYMSVNNEVM
>AlyFBX_N0021
PDRLSQLPDALLLEILSLLPTEDVVATMILSKRWRFLWMMVPRLVYDDSYKKIERFLRFVDKSLVLHKAPILETLHFKLGKRCRHEDIPKCIRASDKSSVREVIIEIDSSSRPSPLILPKSLYTECRMLVTLKLNNVILVDFSSHVSFPALKSLVLVSVKYPGDEFLSSLLSSCHVLEDLVLKQCPDDNVITFTIRVPSLKSLVLHTSRHIYEDDDAHGCVLDAPSLERLDIRDYDGEFCIIENNMLKIKEADIDVTYILPGMILGRITSAKRLDLCVFSSKIEYPVFYSLITLNICTCHTEWVDLLMSMLRVSPNLRDLELNLVHRYKHELFIFLDQYIFYPNVIYLYQCHDLTDGPLACWSEPSLVPECLLSSLENLEWEQYDGTEVEKEVAAFILRNANCLKKATISSNSTDPNKKLEMIKVLSFSPRGSRTCQLLFD
>AlyFBX_N0023
GYGSGFVDMISKKKKKKKEMGVIVPSSLPDDVIEEIFVRLPVKELILLKFSLPKEWRSRIESHGFGPR
>AlyFBX_N0025
IPIDLTREILIRLPAKSIVRFRCVSKLWWSITTQQDFINSFVTRQSSIPRQSLLLTFMAKDDQQKQVFCIFCILSFHENSTNYSDVNHFHIMHPTKDCQYDYYNASVNGLVTFKTETGIVIWNPTIKEHITLPQPKISKHVRCFLGYDPKENTYKILSIDFCKTWEKYQKHKILTLGSQESWRVITNSPDHYPRRGYYCINGVVYYRAYITYEEYHKIYPPFIKEIELDMRLNEIIMSFDVRSEQFKSIELPARANQYESKLDESLMTYQGKLAWVCYNSNMIKLWVLQDLEKQEWSKNEFVLPNLPQRDLLGSAKLSGATSTGEFIYVSGKYFKDISVFYYDPVRETITSVNGLEYEKFRSCYGSNNDEMACLRSYPNHIENLMSLRNIMC
>AlyFBX_N0027
MDRINGLPDEIVCCILSCLPIKEAALTSVLSKRWRNLFALSPNLHLDYHGVGTGQSFVDFVDRVLDVSGNFPRRKISIKCPKSIDSAHVIRWMNNVLKHDVLDLDIDIISGILMPREVFACKTIVELKLASGFEANIPDDAFLPSLKTLSLDSIWLYSGHDDCALGKLLSACPVLEELTILGPNWQNRQCCFTVSSLTLKRLTIKCTGRIASWDLTFDTPNLAYLEYSDLVPREYPIMNLESLVEAKIDLGSPSGYSNPLNLIKGLSNVEILELSSTRIFKVFRYSDEAIPVFINLLSLSITTASRSGLKFLPSLLEKSPKLETLVIKGPFHFNEFEFVCGCLLGDSCLSSCSVKVLKIAEYRGTIGELKQMRHFLEKLSCLELVKVGAYAITEKEKSRFTRYLLRAPISSKCKIQIKCY
>AlyFBX_N0029
CEISLPRELIMDCIARVPRCYYPTLSLVSKMFRSIVASPELYVRRSILGCSE
>AlyFBX_N0030
MESSQTSPSRNLDHTKNSTTTIIFEILSRLPAKSLIRFKSVSKLWLSIISSKDLKYSFLRQSKTRPRLLFTFKDLDSRKNFFFSASEHQNNEK
>AlyFBX_N0032
MDRISHLPDEVLSKILSLLQTKDVMRTMLLSKRFKSLWMFVSRLEFDDSTHFPKPLFGGALEPDYRIFRQFVDRSLMSLEGQVLQSLYLKLGRHFTDGDVAIWVRSALKRSLVELKLECTESNLRSYVYSKCRHFLPKILYTTCETLVVLKLKYVGLDVPDLVCLRSLKTLSLKSVFFSNQRSLLRLLPNCPVLEDLLIQRRPYSNPGLIFQIVVPSLKRLSLNYYGIKELEIDAPSLKYMHIVDSSPDLLVIKSLNINEMVKANIHINLSRPEKLLHSLSSAEHIRLCLSASEVVYPVGSCFHRLKHLEVCTCKSEWLDLFMHLLEDSPSLKVIKINQCHPANYVRPRWNQPSSVPRCLSSNLEIWEWIKYEGTQEEKELSTYILKTAVCLKKASFTANSNDDKKKLQMLQKLSLSRRVSSTCELVFN
>AlyFBX_N0034
MDKISGLSDDLLIKILSFLPTEVAVSTSILSKRWECLWMWLPKLKFYGRYGLASEENSLQRFLNRNLPLHRAPVIESFHLFLESSSHSPFKPEDVKLWVLVAISHYLRELDILYHAYPDKPNILPRSLYTSKSLVTLNLEGKILLDVPRMVSMSSLTTLQLREVIYFDGESLGRLLSICPILKDLLLDFSDTHNMGMITVIVPYLQSLSIYIPYDGLIDGLKVDTPSLKYFKIENYNDENHSCLIEDMPKLEEAYVDVFLPDLESLIGSILSIKRLTIASEAVYVGGFVFNDLEHLKLCVGSDYAANLLVRLLEGSPNLRVLNLFEM
>AlyFBX_N0036
MESQLQNVTKDLQTIRSLEPRASTSVNGGENTDHTIPADHIIEILSRLPAKSIARYRCVSKLWSTIIRLPCF
>AlyFBX_N0038
MNLQVEPPEKKKTKNSSPPQSPPSSSSSPSLSSLPDEIFVNCLARISRSYYPTLSLVSKSFRSILSSTELFAARSHIGSTEQCVYVCLWDRSYQFPQWLRLWVNPNRTLANSMIKKRRKKKKKTTGPMLVPITSSNFTSVSKATVVVGSEIYVIGGPVDSEPSSTVRVLDCCSHTWRDAPSMTIVRMNALACFHDGKIYVMGGCQGLEDEPWAEVFDTKTKTWQHLPEPDTEVRKCSIYSIAEIEETIQFGNVNETYAYHTKQCKWESRVKQKLKSECMIENVSYGYWNMRLLWYDNDLQKDYWKRLEGLDSLDEMYMRNGGSSGNTTKLVSCGGKLLLLWEGYMKHNPNNRKKIWCAEIAIEKRDGGGVWGIVERVEVLHNVPISCQLLHCLVVSV
>AlyFBX_N0041
MDKISGLSDDLLIKILSFLPTEVAVSTSILSKRWECLWMWLPKLKFYGRYGLASEENSLQRFLNRNLPLHRAPVIESFHLFLESSSHSPFKPEDVKLWVLVAISHYLRELDILYHAYPDKPNILPRSLYTSKSLVTLNLEGKILLDVPRMVSMSSLTTLQLREVIYFDGESLGRLLSICPILKDLLLDFSDTHNMGMITVIVPYLQSLSIYIPYDGLIDGLKVDTPSLKYFKIENYNDENHSCLIEDMPKLEEAYVDVFLPDLESLIGSILSIKRLTIASEAVYVGGFVFNDLEHLKLCVGSDYAANLLVRLLEGSPNLRVLNLFEM
>AlyFBX_N0043
MDEDGEKRVLTKRSCSPESSDKRSGDEVDWVRDLPESLLSHVLLNLPTKDVVKSSVLSTKWRHLWRYVPGLDLDHRDFTEFNALVSFIDSFLSFNRDSSLNKFKLRIYMDNDRDEETNNAHMARWINAVVTQKVQHLDLTWAPVEVPPILYMCKSLVSLKLCVVVLPNLECMSLPHVKVLDLEWVMYANELALEMLISGCSVLESLSFCKCPIDNVKVLRVRSQSLLSFNYYGPSCHELHYKDLIVEIDAPKLEDLKLSHDTTASFIIKNSSSLVKADINIEFNFCVGKKFDPKNLPKRKMIGNFLARISNVKKLSIGPCTLEIIYDYSRCEPLRLFRNLSSLSVNFYDDRWEILPFFLECCPSIKSLVVDSTYYPKERTNILSRPRRLLSSLEYVKIQPSLDRMEMKLVSYLLENSPILKKVTLCLEGCSRKESVILRELLTIPRRSSSCQVVVL
>AlyFBX_N0045
MDSISELPNALLLNILSFLPARDVVATMVLSKRWQLLWKIVPKLIYDDDSSGSFPRFVDRSLLLHEAPVIETLHFKLSQNSGADIGVWIITALKRCVRKLIIKTDWCFNSTAPVILPRSLYTGCSMLVKLKIKKVVLVDFTSPISFPSLKKLSLKYMKYPSDDLVQRLLSSCPVLKSLVVKRCPNDNVTIFTIKVPSLKSLVLNKTVAEFEDIGIAAGFVIDAPSLERLDILDNYGGGFCVIENEMPNIVEADVDVAYIHLGNILSSITSVKRLSLCLSTSEDAYAVGSVFHRLVHLQIGTCYTEWLNLLMCLLRDSPKLQSLELTQVVFQSNVSSVPECVIWSLETLEWIEYEGAEEEKKVIAFILRNAKCLKKATISTDSTDPNKKLEMLKALSLLPRRSPTCQLAFD
>AlyFBX_N0047
MDEDGEKRVRTKRSCSPESSEKRSGDEVDWVRDLPESLLFHVLLNLPTKDVVKSSVLSSKWRNLWRYAPGLDLDCRDFKEFNAVVSFIERFLSFNRESCLNKFKLRSYCDVDEETENDIRRWINTIVKQKVQYLDLTWSAVEIPPILYMCESLVSLKLCGVILPNLEFVSLPSLKAIVLEWVLFANDLALEMLISSCLVLESLTLCKSPIDNVKVLRVSSQSLLSFNYYGPKYKGLYDKDLVVEIDAPKLENLKLSHQVTASFIIKNSSSLVKADINIEFNFGLGKKFDPKDLPKRKMIRNFLARISSVKNLIIAPCTLEVIYDYSRCEPLPLFRNLSFLSVDFYDDIWEILPFFLESCPNLNSLVVESTSYPKERTSILSRPRRLLSSLEYVKIESSLDMMELKLVSYFLENSPVLKKVTLCLNDCSRKESVILRELLTIPRRSSSCQVVVL
>AlyFBX_N0049
MSTKRVDMGSKDYISNLPDEILGKILSLLWTNRAACTSVLSKRWRNLLALVDNLDLNDASGDHRYFCDFVDRTLALLSNFTTVKRFSLNCDFKHASSRVRSWIHTVLERGFLKLHLETARMHRIDTEVFTSNTLVDLTICGRFYAEGRLPPGGVFFPALKSLSLVSVKFKNAEMYQDFISGCPVLEELFLHYDNDTRRLAWNGLVSSPSIKRLNIYHNLPELRFGCLQTPSLVYLDYSNYVLKKYAVDLGSLEEARLNIRSWERVIDENEGESYEEEDEIFGDVTDLVKGISNVKTLHLYSDSLEVFHLCCDTMPVFHNLVTLSFESDKEIGWQVVPLLLNKSPNLETLIIKGLLHQVTDMCGNACPCIPKRRKKNKKKKKEEKECCLSTCQVKVLNISGYRGTCRELKQMRHFLGNLRCLETVKVGVTLKRREDNNGITNDVMELPRVSSNCQIQFF
>AlyFBX_N0050
MDKKRKKRTSSLPPSFASLPNEILLNCLARISRYHYSSLSLVSKSF
>AlyFBX_N0052
MGSKKKGFDVSRDIISGLPDAMICHILSFLPTKEAASTTVLAKRWKPLLAFVPNLDFDDSIYLHPRESSKNNSRSFMAFVDSVLALKAKENAPQKMEAKTPLKRFHVKCKDVVDQYWVLEWIPKVLKRGVLDIDLHIPSSRGFCENSSFYPLPSKIFESKTLVRLKIQFQDGVSIHVKRGVSLPKLKTLHLDYFRIDTSTFNKLLSACHALEELVLVNMMWGDSLEHEACPVTVSIPTLKRLKLCRSEDFYEAEFHEYEDYDEENINAGVSLSFDNPNLVYFEYSDAIVDRFKQVRFDSLVEANLRLRKTTDDQTKTDKINVTKLLMGIRNVKILYLSNDTLEVLSCCRERIPVFDNLIELTINTTPYVGWKSLPPLLKSCPSLETLVFEGLHHKYTDRCGDKDGCLCKYENHWGAKLDVHTCLSSSPVTVLKILKFGETFDDDGVDEDHDDYDDEDVESCDEVGGVVEEQIEH
>AlyFBX_N0054
RDIDVLNADWISQLPEVLILKILSLLPTKDAIATSVLSKQWRFLWMMLPKLKFDCNDHKPVHGTKTFSTNVCRSLLSYKAPVLKSLHLKICFSRCTTIDAGILIGIALSRNVRKLVLQCSLLVTVFKFPRCLLYNCETLETLKLKYSARIDVPSSVRLKSLTTLHLNYVDFKNDESVFNLLSGCPNLENLMVHLYSRRALKSLKNFKIVVPSLQRLSIFSISRRQQHWGYVINAPSLKYLKVEGIYGLDFCLIENTPKLVEANIIDVSDIINENLLESLTSVTRLSLALSSPLKIKFPIGSIFHQLIYLELYTNKEAWWNLLTLMLDSSPKLQFLKLIDPLGPRKDLVANGKWNQPKNVAECLLLHLETFVWNGDKEQLEEEIEVAKYILKNAICLKKATFSIKGFNADERLDMLEELESVVKVSNSSCKLVLF
>AlyFBX_N0056
GSWDQNIPTDLLQDILSRLGLKSNIKASTVYKTWLEAAVSVRKLQPRPWLFY
>AlyFBX_N0002
MDRISGLPDDVVVKILSFVPTKVAVSTSILSKRWEFLWMWLPRLEFISLKPELRDFIDRKLPLHRAPVIERLRLDLYSPDIKPEDIRRWIEIAVSRHVRELKIDYYSENENIFPNSLFTCKSLVTLKLRNVTLMDIPSMVCLPSLKTLKLKSVKFVDEEMLQELLSICPVLEDLSVRCVDDENVKEFTINVPSLLSLSLVIPDDWLLDEYEIDTPSLSYLKLEDWNDLDHNSLIKNMPKLREAYVDVSYPNLESVLESITSVKHLTICSEVVVYDDGLVFKELEHLNLCVCREDSSNLFGQLLKDSPNLRILDISVVKDHATDELNGTVSWNQPNFVPECLLSSLQTLKWSRYYGRPQDRDIAVYILKNARHLKTATILADTEEHYVPNLQMIKELALSPRASSTCQLVFVEDLYSSV
>AlyFBX_N0004
MSFLEKNMRKKMKLSPTLQSTSNPSLPDDVLFSIFARVSRLYYPILCLVSKSFRTLLSSPELYKVRSLLGNTEICLYVCSRFQDPHHHTNTSWFTLCRKPDQTLTNGTTKKSSGYVLARVPNLHSPPLHSSSLVAVGSNIYNIAGSCYLESSSSVSVLDCRSHTWREAPSLREGLCSVSASVIDRKIYVAGRSIDGDNNSKNSVEVFDTETQIWDPEAITCSETQGDFYECKTTCIDRKFHVVTLGQKEAVVYNSKKGRWDRVRRKIDQYKFSAYCEIENVLYSGTHGVFRWYDTKASRWRDLKGLAGLPEFGSGANIKLAGYGGKIAVLWEEDLPSCGPDSGYKKMIRCAEIALERRKCHEIWGIIEWFGDVLTVPVGYVVLEKVLAVTL
>AlyFBX_N0006
AAAYSASTCGYIGHDLVDNILLRLPLKSIRFKSVSKQWKSFIESHSCVQRDLIKSSCRRKILLAFGCRDGDDSTPFLFPDK
>AlyFBX_N0008
SFLSLPHEIVLNCLARISRSYYPKLSLVCKTFRTLLISKELTVARVHLKTHETFFHVCLQLPDRPNPSMFTLWIKPGQILTNQLEKNERSTGDTRLVQIPSSYYSKVPPYVITVGSESYGLSHCNDPSSIMWVRKKGTFCWRKAPNMTVARAKALACVLSGKIYVMGGCRADEPVNWCEVFDIKSQTWEPLPDPGSELRFSSIRKLEVFKEKLYVRSNEEKDSVYDPKEGKSDVLEKPHVRCTIIENVVYCYNKQSCWWYDTNRKECRLVRGLDMLNLNLGCGMIEIANYGEKLLILWDKFVHRGTCQDKDIWCAVIALEKRDGSDEVWGNIEWADIVMTVSSSYVFVNSLVYGS
>AlyFBX_N0011
MDKISGFSDDELLVKILSFLPTKVAVSTSILSKQWRFLWMRVPKLEYDDTINCDMEKNKRMQLFIDRNLPLHRTPVIESLCLKSSCSSFQPKYIKFWVDIAVSRCLRELSVTFYMRKLRTYALLPSSLYTCKSLVTLVLKYEIFVDVPSMVCLPSLKTLHLLGVIYADEESLQRLLSNCSLLEDLVVKRCSSDNVRNFAVTIPSLLSFEISDACTSDEYVIDTPSLKYFKARLFSKSLSCLIVNMPKLEEADIALRGSPDVKKLLKSVSSVKRLSFFLQVKNVEDQYGDDFIFNYELEHLKFRISKTYWSKLLFWLLKGSPKLRDFELSVSLFDRLRLSRKAIFVRDSRDTLVCWKQMIDVPQCLLSSLQTFKWTTYWPTEEERGLATYIL
>AlyFBX_N0013
MIPEEEVEPPLPQLQHLPCESFSSLPNEIIVNCFARISKMYYPSLSLVSKTFRSLISSPELYAARS
>AlyFBX_N0015
MDRISQLHDELLLGILSLLPNTKDVVATMVLSKRWRYLWMMVPRLVYDDSYPKIDYERFSTFVDRSLILHKAPVIETLHFKLGHICGSGDTLIRAAEKCCVRQLIIEVDTSSNSETPVVLPRSFYNGGCRMLATLKLTNAVLVDVSTPISFPSLRKLVLKSVTYPGDEFFSKLLASCPVLEYLSVQQCEDDNVSILSIRVPSLKHLFLYRHLIVGNVGEGFVIDTPSLEHLKIVDYSYGSRVVKNTMSRIITASIDIFSPQTKQLLGSLTSAKRLFLCLPTSKDAYPVGSIFRSLIHLTICTCETEWLNVLIRVLRDSPSLKTLKIVQ
>AlyFBX_N0017
MANISDLSDELLVKILSFLPTKVAVSTTVLSKQWEFLWMWLPKLEFYFRYRSESSAWLTDFIDKNLPLHKAHIIESLRLHSLYGKLHPEDLKPWVGIAVSRCVRELSIHLSPAMKPAVSMPSSLYSCNSLVTLKLDGQMILVDVPRMVCLPSLKTLQLGCVTYSNDDSLRLLLSYCPVLEDLFIDREGYDNVRKLVIIVPSLQRLTLIIDQDCSSDGYVMVTPSLKYFKVDDYRSESSCLIEHMPELEKANISLMLDIEKHTERLLKSITTVKRLTLRMTFNSGEETVYPDGIVFNQLEKLELCIWNDDWSKLLVQLPKDSPKLQILNLIVDDSKSYFVGYKPVSWNNNHESSVPTCFLNSLETFKFSGYKERQEERDFLSFIFKHARCLKSTSILRESERCHE
>AlyFBX_N0019
MISEVELPQKEKRNLSSEPPSFSSLPDEIIENILARISKWTYPNLSLVSKTFLSLLSSPQLYKTRSHIGTTEPCLYLCLKLRYDSSHPQWFTLWMKPDENLTSNGETMHDYSLIPLHSSSYSSPVLYKNSTVSVGSEIYVIGGLLQAPSSSVRILDCRIHMWRDGPNMTVARSEPTTVYLDEKIYVIGGCKNDESTNWLEIFDIKTQSWRALPGPVTDQELRCKYINVPVAFKGKLYVAAETKDYTYEPKDGTWNVVREKSIFKDIRHWCVIEDVMYSCTYVGSLMWYDFEGREWREIKGLNEFNVGLTWYLKKRSVHGIVNYGGKLVVIWRQWYNDDGKGWNTKVEFSKIALEKRHKDEIWGKTEWVNTVPEIPKSYYSLTCVGV
>AlyFBX_N0020
PSHIDSIPFDVMIDILTRLPVKSLLELQYVSKTWCSIIRSKDFLNLLVSMSSTQSSRLLISFKNGRLTDKNAENRMFFFTSSQEEDSSSSLIANLDMTMASVDAYFYTRSTGSVNGFICLSHKGRFMICNPSTKQVITLPEIKITGTNWNSAYKYLGYDPVNHQYKAMRKKVSNFEDDQEHMVLTLGGDKTPSWRHIEGITRNYHPLTKGISINGFVYYGASTPTPNLSKIIVCFDVRTETLSFIKLPSMDGIYWDSTSTLINYQGKLANVNIVNSCDKYLVFDLWVLQDAKEHQWSMKTCSLRHDSLGNVPISFHGTNKMGDIIITPKCLPRGLGPFYILYYDVEKKEIRRVQLKGFGDDEDLRRHYGIANNNNGNCLVYISPE
>AlyFBX_N0022
IYESLRNGGVVNEDRISDLPEALLLQILSLLQVKDVVSTSVLSKSWRSLWKLVPKLKFYYPNNQSEQYRENFCRILVSNKAPFLESLHLCFSFNSCSSMDVGMWIGIAYARHVRELVLHVVSEKYLSFQFPKSLYNCETLETLTLKGWIHVNAPSPVCLKSLRTLRLENMDYNYDHSVINLFSGCPKLENLVVYRRNLLDVKTFTIAVPSLQRLTIYDDNDAKHCRGYVINAPSLKYLKIDGFKALESCLIENAPELVEAKVINVSKIINEKLLESLTSVKRLSLALSPLEIKYPTGRIFYQLVSLELYTNKAEWWNLLVLMLDSSPKLQVLKLIGKWYGVKNHLAIRNWNQPKNVPGCLLFHLETFMWKGCKRLGEDEKEVAKYILRNSNRLKRATFTIKIYEENDSPDMVEVVEELKSVVMASNSCQLVFKETDSR
>AlyFBX_N0024
MDRFSNLPDDVICHIVSFLSAKEATCLKFVSKNFQNLVTIKPNVVFDLWETFKNFADGLLAKTPSCRIRRFSLKLGSMDFAQYKLLNYCLCNVLKRGVLDLELDINVKEDYILPFEVFTCSKTLVKLKLGCGFVIDILPKNALLPALKTLILDLVRFNSSDGCAFTRLLSASPVLEELVINRLNWEHWKGSRFVSSPTLKRVTIRRKEWEPEAWTEFESVSFDTPSLAYLEYKAVIPYGYPTVNLNSIVEARLTLPREVEYDWVNRFADPSNLIKGLKNVETLSIKGLDTMRLVFYNFREAVPVFENLFHLSVISEPDFCWGPLKILLEKSPNLKTLTIKGTLHYNFYDKLDLEAVCECLLGYSFLLSCPIKVLKITEFVGDIGEIVQMKHVLGKLPCLELLVVHVQARRDDKKLQITADLLMLPRASSKCKVQVQFS
>AlyFBX_N0026
DSFPDHLIEDVFTRMPAKSIARCCCVSKAWASIISCPSFTTLFSSRVSPQLLFACSQKVTNSDYSVDGKLFFLSSPLPQTLEGFSSTLPVNHQTDLSLLRGEEETNVSVNGLVLGVQEKPFTDNKYTMCECVIHNPSTSKSITLPTLFPARRRQFENTRRALGTQCYFGYDPVGKKYKVLSMTTMAPDGDGNALSRRHQCLTLRGGDDLLWRSIHCGIEHFPIDHDPICISGHIFYLAAQMINAEISMVVDFDVNSEKFTSIKYFDKTLSMTRWESTYKDMATLFNFNGKLASHVTLEHMKSFELWLLDDPTNHRWSRQFHQFPDVSLNCDPYIMCFAGVTHGNEAVWVPFTVPDVPPLSVLFYNLERKTVKSIQFRSSSLFEGNRFLTSLNHIECMRNP
>AlyFBX_N0028
MDRISLLPNDFLLHILSLIPTKDVLATSALSKRWRNLWKLVPKLQYIANHEYAEPWEFFLFVDRSLLLNTAPVLESLHFKFGWKCRDVDIGFWVGIVVRRGLRELNFEYHRFINEPIRLPQSLFTCGTLVVLKLKNISLVDVRFPVCFKLLKTLHLEYVIFLDDESPKKLLSSCPILEVFDLTRDDIDNVTSFSVMVPSLQRFIYYGTRPGSELVMNTPSLKYFRTIDHGSECMIEYLPEIVEAHVQVLCTNTDDILRSLVPLKRLLLCLPSESLRLFVFVLQPEFPTGSIFHQLEHLEFYTCETLWDILMSMLQQSPKLRSLKLNEIHHDCFVSRDPMVHWEEPSSPETLKFVLETFEWRNYRGWKKERDLARFILKHSRRLKIATFSPPDTTQLRTEFRTTFGMKYRMLTELARLPRGSTECELVFG
>AlyFBX_N0031
RNCSFSASARLRIRDVARLKLVCRDWKSLLESSYFRDLYGTINQRNLSSPWSIFYREQYSNTALEFFSEKWGLTQSLGSWVSSFLDEMKAANKKKRAGILAITDGLILVDVSTKGRPTMFSVANPMLRQWIDIPQPPISYDIVIQGTALVTQMNNSDLTLRFFRLIPANGLSAMSPRIVQRFSSNPINLNGCLYWLCRETNVIFAYDYYDHSEISCVIKLPTLFRSEGYEDTLTISCGSLMYMTTDYKRNQELKIWRLENYISGSSKGSWELLWNLNPGLDLSFITDPVVMHPFDNEIVYLVTRQTNYSQTHVYLVSCNLGTKKFQVHKEWNQKYRNLGDYEPRLFHQFVLPQRLSSIPCPPGCTLVTLPQQH
>AlyFBX_N0033
METKRVLSSSGSVDSISSLPDDILAHILSFLPTKRAASTSILSKRWRTLFPLMNLLCPSLYLDYSDLLYPERQTEEESVVQDSFRNFVDKTLSGCNNNSLKEILNYEDDDVQRMSPTRWISKAMEKGVSDLDLRIYMHLMYEPPCLLPNTVFINNTLVKLTLGTELCLGNAPLEYLEELYIHHIYIEDRDREFNIPPAPHYLGHDNIKKLTVCYNNDVQAPRVLSIYTPNLVYLDYSDYLTCLYESENHFNDLLDARLNLVFARCGRWGSEHEPCLKIINSISNVRILYLSSSTVENLATLHFEGDKKDYWKLLCNMIEKSPKLETLVLKGLCGVSDCGVNIDGGNVVKVVEIQGYKGRLEELNQVKCFLLVMENLEEMKVNISDEIENKLQLTNALLALPKRSPKCNIHVL
>AlyFBX_N0035
YRSKKMDFGSKDIISTLPEPLICQILSCLPTKEAALTSLLSKKWRYLFAFTPNLEFDYSSVYLHIEEGKAKKDEIHRMFTDFVDRVLALQANSTPNKFSFKCGPDVDPVCVIRWILTVSYRISDLDLCVSIYPNDLPSKVFMSKSLVRLRIESQN
>AlyFBX_N0037
TEKTLNSINLSTKLVKEILSRLPVKSLVKFKAVSKEWRSIAQSKSFIEMHL
>AlyFBX_N0039
MVGRKKKTKICDKVSHEEDRLSQLPEPLISEILCQLSTKDAVRTSVLSTRWRNLWQSVPGLDLDSGTFSTFDAFVSFADRFFYSHKESWIRKLRVNIHNSSHSKSFPIRWIDAVSTHRIQHLDVHFAFGRPEESPSLNIYVCQTLVQLRLRGATLASAEFVSLPCLKIMQLEYNSYPNEATVEKLVSGSPVLEYLTIITYFDGRRRIFQVRSHTVKRIHINECTQVVIDAPLLQCLRATVSIPKNFQFINSAFSGRLDIDISINGTRWESVICDILTNISRVRDLVISRRTWKEIFEYSKSGPVPKEHCGIFQFRNLSHLNARFYISDLETLPTLLESCPKLESLILELVKDRYMIGKKKKEPKVMFSKVPQCLVSSLKFVQWKRLISRYEGEIELVRYFLKNSKILEKFRLDTYYTEKSKCTFLQELLTMPRCSSVCEIHSSLIPKTKYG
>AlyFBX_N0040
MVEEEKSSNSIYIVPELLEEIFLRLPLKSILKFKTVSKQWRSVLESKMFVEKRMNASKSGKIIAAYNCDCGDRPRIIHEARLGDQVFVYLHCFNARPSMICDSRPLLTCDGLVCIAEPDSIIVLNPSTGQLLRFPEPLSSRFINEGSDFYRGNWVMGFGRDKVTGSYKVTKMCLLPREEGCDVLDVETGQWKNLSLPTYMAQVGRK
>AlyFBX_N0042
MAGESSTAAALKIRSCRRKGLRRNPTKIKEAVLDLISSLPDDILQHILSFIQTKIAIKTSLLSKRWRHVWCGTPSLSFSCNRVEAPFINKTLTRYTSSKMMSFKLHSNLSENVPHLDSWIEFLISRNVENLSMTLWHSDEYKFPDFFYINSSVKQLFV
>AlyFBX_N0044
MDWISSLPDDIIYHILSFHSTKEAALTSVLSKRWRNLFALLPNLRFEEKDFDYRDSDFGIPWSFIDFLERVLAVSGNSPLKKFSLKYRQNVVDSALINPWIRNVLSRGVLDLLHIDIITKSEFSLPLEVFSCKTLVKLKLGIGFVIAMVPENASLPALKTLFLDCVRFYDHQHGCSFEALVSACHVLEEISIVGEHWEHWKWCRTVTSPTLQRLTIDCEVSNDSIRSDFRSITFDTPSLVYLKYSGFVSDKHPFVNLDALFEVKLTLALRKIPHNGNPTNLIKGLRNVEIMDLSSHETLKILYSFREAIPVFENLSRLSIATKLGSCWKLVPLLLKRSPNLETLVIK
>AlyFBX_N0046
MDEDGEKRVRTKRSCSPESFDKRSGDEVDWVSDLPDALLCHVLLNLPTKDVVKNSILSTKWRNLWRYVPGLELDGLDFADYNTFVSFVDKFLSFTMESCFNKLKLSFYCNLENEETDNAHVARWINAVIKRKIQHLDLAWGAVEIPPILYRSKSLVSLKLCCVILPNPEFVSLLSVKVMVLDLVKFANDLALEMLISGCLVLESLTLCRSHNDNVKVLRVSSQSLLSFTYYGPNTMGPENDELVVEIDAPKLEYLKLSHRLTASFIIKNLSSLVEAYIDIEFNFCFRKKFDPKNLPKREMIRNFLVGISGVQKMTIAACTLEVIYDYSRCEPLPLFRNLSSLSIDFYIHKWEILPLFLESCPNLKSLAVGSNTSRREGTSIISAPRCLLSSLEYVNIETPLRGEALEMKLVSYLLENSPILKKLTLSLDDYSRKKVECELLTIPRRSSSCQFIVL
>AlyFBX_N0048
MEKDKINPETIITPNDILEEILQYLPMKSLVKFKAVSKQWRSMIESTYLSHKRLVRLGLQTPNTKLLVVHQLSSDSDSTTLVLKTFSRDHDNKGQICLSSSSSYTFPDNPINQSRHETIQVLGSCDGLVLVGPYDFKYIYLINPTTGEHRTLSPELLLWPGYFSYHSLVNNPTMNRTVFQADMLEQQGGFLTIMPFSVGFGKDIITKSYKVILMYLKKTHPRGYFDRFNIKAISLDNGKQRDAGWYVLDEHEICNEQTPVYANGSLFWWTKFTYAWRYQTLSELPSQILAIDLHTEKFRWVSLPKCYTRYSRGVQMWSLNERLCLSDVLHIHCSELDVWSLRQELDSTQNWEKLFSFNILNIDRLDAKCWMLGLRAAYFRRIGEDQKQVSFDSLRTVIWYSPTMISPSNLLL
>AlyFBX_N0051
KRKCYTGSWDQNIPTDLLHDILSRLGLKANIKASIVCKTWLEEAYWYIIVSVRKLQPRPWLFYRQRRVEHEYSPAETYILFDPLRSQQYKLNFPELEINHGIICSRDGWLLTYASGYALFLNPFTQESFYLTEGSPYKRSYSLAFSAAPTSASCMVISYPQISSCASVVIDTWRPGETVWTTHWFKNKLPKHIWGKCVFSNGMFYCLSTCGYLGVFDPSKSTWNILPVKPCPTFRGRIPVLMTEHEGDIFVIVRAGPVYTCKNNNPMVLKLNFKRNVWEEKKDLGGLTVFASFPSSFARAGLSTEQRNKICLSYRDKYGRYDVSYSVGDEKSSYPPPETVLSKSIVWVEPPHNYVNL
>AlyFBX_N0053
ECLRNVVNKDRISELHEALLVEIMSSLPTKTVVATSILSKRWRYVWKTVKNIQFDSEYHSIFSEDVYRFFMLHKAPFLESLHLEIRAEHDASDLGILVGIAFARHVRNLVLDLDYYFNCDYLYCTVRFPDVLCIYDNNTLETLTLKHSILLYFPSRVCFNSLRKMYLYKVHFYDEDSVCNLLCGCPSLGDLVVHRYRECVETFTIAVSSLQRSTIVDEGIWHEGYVINAPSLKYLNIRGFKYLESCLIEKPPELAEANVSDVSNINNENILESLTSVIRLSLHLSPLEWWNLLTPMLEASPKLQILKLTDLDMSSAKGNRIGQKWIQPKCVPECLLFDLETFVWTGYEWQRKDEKEVATYILRNTGSLKKATFSTKPIEPVKLKKLKKRREMLNELASLGRASNPCDFVFESI
>AlyFBX_N0055
TSKLDQQVTKNNLTVSRPNKRSSSCGREVERFDPIPVDLVINILSRLSQKFIVRCRCVSKLWSSIIRRPNYNQLFPIKSMDLAPPQLLFVYKVAEELLFNSSPQPHNPNMNSSLVATLRRRTSSTNFSKFSGHVRGLVCRQHAEGNYTFAVITNPITGESLTLPKLRMVGCNSERNNGKVRYYFGYDPIDKQFKVLRITWLRCGERESCGEYQVLALGTGNLSWRKIQCCTLHYPLEGNGIWINGVLYYPAGFNNGKYTVVCFDVRSEKFSFINIDNYMALKMVYPVSSTLIDYKGKLGACSFDINNNVFELWVLEDAEEHKWLKHIYQMPHQWLNETRHDLRLAGMVSSGEIVLFPDYTRDIFFIYYYNLESNIITRVRLEVPVLGKFNYCRVYTFINFVEAVTLI
>AlyFBX_N0057
GTDDRFYSSPSKLDPIPLDLKMTTVPSKSHMKKSHQNKLEEDENDTTNPSKLDSLPLDLKMAILTRMPAKSLMKLRCVSKMWSSIIRSRGFIDSYYATSSRQSRFIVGFSNGVFGTPEERLTFFFSFSHDEGQESSSLLPTFEMAVP
>AthFBX_N0002
IEKEKTLDSIPIDLFLDFFSRLPTKSVGRC
>AthFBX_N0004
IMMMSDLPVALVEEILSRVPLTSLSAVRSTCKTWNAVGLTSL
>AthFBX_N0006
MDSAKKSDFFSNLHDSLLVFIISMLPFKDLVRTSVLSRRWRYLCRETTSLVFNESDFVNLSVFDREMVEPDRVFFVRVMREWISRFTGKIIENFEIHLSQPMGFAGDIMSLTEFATSRQVKNLVLDFSDP
>AthFBX_N0008
IVEDILYRTPIDSLIRFKATCIQWYALFNDKRFIDNHLD
>AthFBX_N0011
MDFLTEDLWEIILARLPLKSIITTPKLVCKVWKSIIESRCFRDLFQSLHQNSHHSSWSLMCRGCETEIMSHYGSDNWNLNHSLGYYISSFLTDKFENYNEARVVSYTDVGLILVHRVSSQSFYVANPVSRQCVEILPSQKLDCFWILGIATRVENGVVLGYKVVLLKPNFTFLIYSSETGLWSLNSDTFPFSYISQEFNNPISLNGSLYWLAHGSEYQDFIVSIDFYVVDSRSDRCRATPFPDLDKVPKFRRTCTTSQGCLMYMNIFSIPKVDGNLEDKLCVWRLESWQWRLVFEISLDSIKTGFDYIPLGTDPFDAKTVYLWSRKCLLSINLHNGDIVLHKDVEHSSAGRILNSVDCPRDMTYILESNFASFVLPQWMHPFPSTVRSV
>AthFBX_N0001
LRASTLTHHQSKPFRPKSSTPLDALPKYVLSKIIGNVGQNSRADVTNCLLTCKDLVNSANDFQVFK
>AthFBX_N0003
RNPRFKLWRYDDEPLAIAETMPELRHLKLFGNGLTNLRLEAILDNCVHLVHLDLRRCFNINLLGDLEKRCSERIRDLRRPDDSTADSPFDASSDIYSAGEDDYDFYSDDSDGINCICNFHFFLFHRSDNFIYPKKIASSSSLSSTPLPSLMKDKKLRNWAELPSKLTSSILLRLGAIEILQNAQKVCKPWHRVCKDPSMWRKIDIDNRNDRAAFKYDLESMCRHAVDRSHGGLIEIEIWYYGTNDLIMYIADRSSNLKSLGLVRCFPITDEGVAKAVSKVPLLEYLEVSYCLFSGESLRDIGRSCPNLKTLKLNRAPEIMFSNSGFDDNAKAIAESMPELRHLQLLGNGLTNKGLNAILDGCPHLEHLDLRQCFNINLVGDLKKRCFERIKDLRCPNDSDDDSDDGSDNGAVTTFGSQFNETDYHW
>AthFBX_N0005
NSKLFYRSNVDVKGFSFLESKNQSKKEAKPSFADLTLCLLEVIISQLDLKDNIRASAVCKTWREAGLYVRKVDKPPWLMYLPKRGNLFELYDPLHQKMYTLNLPELAKSTVCYSRDGWLLMRKTISREMFFFNPFTRELINVPKCTLSYDAIAFSCAPTSGTCVLLAFKHVSYRITTTSTCHPKATEWVTEDLQFHRRFRSETLNHSNVVYAKRRFYCLDGQGSLYYFDPSSRRWDFSYTYLLPCPYISDRFSYQYERKKKRIFLAVRKGVFFKIFTCDGEKPIVHKLEDINWEEINSTTIDGLTIFTGLYSSEVRLNLPWMRNSVYFPRLRFNVKRCVSYSLDEERYYPRKQWQEQEDLCPIENLWIRPPKKAVDFM
>AthFBX_N0007
DWKNCVAPEIPQDLLIEILTKLPPKSVLKFKCVSKFWSSHLSSTYFCSRFLKLSSQPRLYMSLLDTNYYSKSRLLSAAPSSLSLATIVFDQDVTIRRMGGYDPRFLHGFICFMYELNVRIYNRSTRQLYIIPAIKESVIRAEDGDLNIDPY
>AthFBX_N0009
MDRISGLPDEVLVKILSFAPTKVAVSTSILSKRWEFLWMWLTKLEFGGKLYSESEFKCFLDRNLSLHRAPVIESFCHKLSNSVLKPEDIRMWVVVVLSRYVRELEIYSSCYQDKQNILPSSLYTCKSLVILKLNGGILMDVPRMVCLPSLKTLVLKGVNYFKQESLQRLLSNCPVLEDLVVNLCHHDNMGKFIVIVPSLQRLSLYIGYKRVLDEFVIDTPSLEYFKLVDRNYDSHPCLIENMPKLTEAYVDVRSTDLQSLIGSITSVKRLIISSKVISFNLSLILLSKFSVNTFLIRPQAMFGDGYIFNRLERLTLHVLEENPSNLLSQFLKDSPNLQELEYFSELDDSYENMRMFPWNQPSIVPECLLSSLQKFTWSQYLGRTQDRDIAVYILKNACCLRNATIDSYTCLVPELKMIKELTRSSRASTTCELNFS
>AthFBX_N0010
MDSGKTFDSISNDLFLEILLRLSTKSIDRSRCVSKQWASILCSQDFTELFLT
>AthFBX_N0012
MIPEEEVESPLQHLPCESFTSPPNEFAVNCFARISKMHYPSLSLVSKTLRSLIN
>BdiFBX_N0002
RGWPNMTLKLIDDIAGRLLRYDMAEYVRLRAACKEWRRCTADPRECCGQLDNSFRPRRWIMLSNRTNGDGRGFLNLTTGASAGVDLPELSSHHLEATVEGLLLLRDKAS
>BdiFBX_N0004
MKLRLRSMDARGGVAETHRVQLPDTATLSDVKAFLAAKLSDAQPVPAESVRLSLNRSEELLSPDPSATLVALGLASGDLLHFTLSPLRSHPPPPQALPRNPSPDAIAISGIVACSTSPGEAGRTSSASLPQTIHIEPASSSPPSTLRLEPTLPVVSDSPDVVMAEAVDAAKSSPSFVIGLLKREMEAENAGSTEATVIHRFIIALHAALVDAGFLAANPPGCSLGFLKDWASGALPTLTVKYTLPEIVSVLPVAEEGKIVVLNYSLMPNFVMIYGCVPGAQSEVHRLCLELPKLAPLLYLDSNDVGEVEEKEILDLWRVLKDEMCLPLMVSLCRLNGLPLPPCLMALPGDLKAKILEFVPGVDLARVECTCKELGDLAADDNLWKTKCELEFKACGENSRLSKNWKQKFVAAWTVKVAASKRLQKRPSPRFWSYGWGSNPHGPLNFPVIGGDSDRLPFSVNHNFLGRSFGNQRRNISPSCNFGGGRQGF
>BdiFBX_N0006
MATASTLLVPLTLSDEMLVEIFARLPAKFVGRCRCLSHSWAAALSFSSFVD
>BdiFBX_N0008
GPLEGEDLLREILVRLPPQPSSLPRASLVSKRWLRLVSDPRFTRSFRLRHSLNPPLLGFLAFNFPGSVEFVPTLDPPNRVPDACWHLDLPLQSLVLSNRHGLVLVYSMHQLVVLDPTNGHQQRFDLPLDFSPVLAGWIHGAVLRASDDDDDLQVVLVGRDMNQLDASVAACVYSSKKRAWGNIVSTKLLLEICPRGNHVMMLFPMKPAILVGESLYWKLRDHPSILQFDLRMQNLVVIALPDHGPGDFTVMRAEGGGLGLLLLSTWDSTCTLQYWKRESTDSRGAAWVLRRTVNLDEVIPQLVVDPEESDDPEQDDLEIQGYAESNNVVFLWRFPYLYMLQLDTLKFKEVETYSCCCHPFESVYTA
>BdiFBX_N0011
LSVQRGKFKWQDQSKHGDCGLPLIDEALLVVFSGLSSSTKNLARCAVSCRRWLRLVPANFTCICREPPRSDRYICRRA
>BdiFBX_N0013
PAAQEAVPDWTELPLDVTLRILRCLDPAELLGRAARVCRFWRQATRDEPELWRRIDTRACSRDLPLDGFAREAVRRSAGRGEGCPHLESLDIRSCGNI
>BdiFBX_N0015
MPLTASSRRRRGCRGGRRSRKKGRNWADLPLDAIFAILDKLDHVDILMGPGQVCRSWRHAARDEPELWRRIDMRNHADLFNQLNLHGMAQAAVRRSKGRCEAFWGEYAGDDEFLDFLDDQAPSLKSLRLISCYDVSTEGFANAIEKFPLLEELELTLCLNVCGDNVFGVVGKVCPQLKRFRLSKHLFYDHGFSGFNPDEEALGIATMHELRSLQLFANMLTNEGLTAILDNCQHLESLDIRHCFNVHMDETLRAKCASIKTLRLPHDSTADYDFQVQSPVWRTRNDSQSEDDDDGSSDDMGYGFDYDDLDSEDYDDYCDPSRYLNGVYEDELDEEDRMVLRAMRALLK
>BdiFBX_N0017
WANLLEDLIEEITSRLLALNIVNYTHFRATCKHWRDCTDDPRVCGVMDSRFRSRDWVEPSLSCSQMLPTFLNTNTLTCVVVDFPAELTTHRHLGTADGLIIIGHNAANIIYILNPLTRLVVKFPTITIEQA
>BdiFBX_N0019
ATMPSPELIANLLEEVFLLLPPDDPERLVRAAAVSKTRHRLITSPTILRRYRKHDNHRETPMLGF
>BdiFBX_N0020
MPDSSGKTVLDDLPEPVVTNEILLRLSAEDIVRCRAVRKSWRHDTSTQEFLVAHRLRQRSLPLIKIASLEDEIYDRHMVVFSGADDGCRPVLTLPDSHRDDIDDAFLIHAACDGLFVVSFHGHEMVMDICNPATRRRAPLPLIPHVVEPMQSSFWDPIIQIGIAGFYRHCPTQEYRLVYWTREWEEEGSEFYTEAFYVFAVGSENEPRPIPEPPLLQHAVMDQLVCHQNAPTLHRGRLHWELGRQYYPITGIMVFDTTAETFRWMCRPAWILPWAWTALFEMGDSLAMSGSLDGTIVNIFMMTDYAAQHWTFRSRIDLSPFPRLDPLVRRELNIAALNERELLIEGDGAVFHYDNDGKFLRKVGCDEDEDKYTMELTHYRFLENIIPFPFF
>BdiFBX_N0022
ARMAPPRKRQRNNASSSSAMAPASPIEWKLPADLLLEIIARSDPSTLESCAATCKLLRRDILSPFFLHRITTRQDCAVPPCILAYLDTTKTLSLVHPINPAAASFFRGHLKRFTSRVAVLDQYHGAVASRHGLVVFRRRLSRRRSSNDLCVYDAMTGAHTFLSYPPNIPWNNETSELYHKYVLLTAADGIDRSSSFMLLVAELKPRTVRVQTFDGSCGVWGPVVACEKHLEFPRMLVKSYCEPAVLHGGVIHWLATHDHDGNTIPTYDIRSTKRGTTKLPPATAKHKRSHLHLGTSPEGKLLAIDGFMISVWLQLSDGGWGPEAVIDVEEKLRSLKPLGGGTGGGRGAGGGGGGGVIVFDCSGDRNANAVLLRLRVPDGLRSYFIESVIVLDLETKEMHKQAGAYSLLLEINLLSQLKAMKIYH
>BdiFBX_N0024
MSMAALPDDLVDQILFRLPSDDPWCFARASLVCKLWRDLISHPTFLRRRAQALRRAAPLLLGFLLDEDDREYRVDERALAFFPTSAFSLPIPDGGPWSPSDCRHGRVLFCSAGQGDTEEFLVWEPVTDKQWVVPIPAAQDHRIHRPHRYPNAAVVCAAEGCDHRNCLGGPFRVVVLFPQERPGDDLITWACVYSSETGAWGKLSAVPNICSYYAESSVLVGSSTLYSFSNYGDIFEYNLSTQSLALIYPPQDKDQLWRAVSNHGMVLMVAEDGGLGIAEADEWLLCLWSSKVNDAGVAEWVCYREIRLSIGSSLPKAALSGWGPIMMGFAEEAITIFMSTSAGIYIIDLKSGRVKKVCDHEFSFKILVPIVSSGHTLPAPRCEYQYPPSPTSSEEEEADSYPVKEEEVVEKALERSHELFVKGRMAIEQPDFVNGIDCLSHALEIRAARDGEHTPGCALLYKAQEEAVKSATSKAFAGNPKASGSTVECAPSLEQAGTEEGQNSNGIAQEDRKDDGDKYHDEMGGDENDSDLNLSWKMLNIARTIVEKSLGNTMGCVVSAPGEAASDAEGSSKSFQEDEIELRTGILAELNKLEDLEQAMTTPSTATVEIMMKVASQAEHNVDNTLIMVAPLISSQMDGLNDSFDSPVMPKSTTGNAGSSVTDLDDVGGGIRRANDEPSCGEPSPKRLAVAADDSP
>BdiFBX_N0026
HRTSSSHRRQPWPDLPPELLGLVLACLPSHADRVRLPTVCRA
>BdiFBX_N0028
MDLPDEMLAQVLRRLPPRYLAVCRGVCRNWRIVVDADGLLLAASAHLLPRPMRGIFINYFGKEWHSFFSRPAAPSP
>BdiFBX_N0031
AHMDDRTRWADLPPDLVRVISGHVRDAADLVRFHAVCKPWRDSRRCHPLSSPGTSTAKAQLLLPWLLAPPPPADSKDPMIRFRCVFSESSYRALP
>BdiFBX_N0033
MSVPLLMSDIVEEILLHLPPNDPACLVRASLVCTP
>BdiFBX_N0001
ERDWSDLLPELVSEVGVGDLLLQTDVTEYVRLRAVCKPWRGATKDPRIMEPRFFPRNWALTRRGNRSVNVLTGASLHFQLPDHMPAAEQGGVIATAEGYLILDKQQPPSPGHRRPLLFNPVTATVADLP
>BdiFBX_N0003
TTAGGDSMSTVSLPYHVVFDILLRTPVKSVCRFRCVSKAWRDLIRSPVFAAAHKSRHGPLLVDAGSFHEEEPAGGRDLRLMDMDGSVVRVIRGAGGFGMMSNTSLDDLICVNGASCDGINVVDPATGEVLLTCPQVDIVEEHDKFPYVAMRYYVNFGIGRAVPSNQYKLVRLVADKTCEVFTLGDGGGGWRQAQPLPVHRRQPRSDPIRILPDQGSPIAVNGVMYFLSRDSCASLLCFDLEREQWKTGIIQGPHKVVGLKKWAETAGIRITELNGALCMVQAACGTYSQPIECPVTNIWTLDNLGKQGDWIKAYTIPMAPNACRYMPLRVMRGGGKLLLQCSFDQGRSLVLQIYDHHTDTCTNVTGAPADLAGRIGLCNFRLDHPVPAKN
>BdiFBX_N0005
ETVTASFRDDGILEILARVKDVQTVFRCATTCKSCRRLIADPSFLRRRQPSSSASL
>BdiFBX_N0007
HRTGSSHRRQPWPDLLSELLGLVPACLPSHADRVRLPTVCRAWRSTTRQHPQLLL
>BdiFBX_N0009
MDVLPDDVVADVLGHLDPRSLAACRCVCKSWRATVDAGRLLRKDLLPLSVAGIFDLYMTGIGEELPPMFFARPASINNPPIDTDLLSYLHAAFFHDWAYSSEITGHCNGLLLLFAAVANPATRQWARLPPYPREDPRPNKAFYQHAFLAYDPTTAAPSQQHFEVFFMQCPFRTVSERRTRTELDPANPGLEWPPSPFVMSVFSSRTWRWEERSFVREGMGARHIASLVPFLEDVSRHDSVYWRGRLYVCHIFFIIRLDLEDNRYHVIQLPPMKEGEPCRKIDRYFGKSKNGVYYGFVQGWCKLQVWFLDESTQGTHEWVLKHDTDLEPFLSNFPWKHGDGPWSVQGYSVNAEDTLENEEKPEWDSDNDDGITASAAHDSVQKRFGIWILGFHPYKEIVFLHTTSGRVMAYHLNSSKAEDLGCLPLDRYDYVVRLGLPFTYTPCWMEISCLSLEAGVDRALGRL
>BdiFBX_N0010
SRLAEIPDHLLAEIFLRLPTAVDLARATAACVSFRSLVTADGGAFLRRFRRLHAPPFLGFINLFGFHPALPPHPSAPAAKALDLAADFSFSFLPSHCRWTAMDARDGRVLLRRAPEVGERQPPPVVRELAVCDPVHRRYVLLPPVSDDLT
>BdiFBX_N0012
SDGPIGSLPKHLLVEIFTRLPICEWVQISCVSMHWASLFQGEYLWHDMI
>BdiFBX_N0014
EGGETAAKRAKLCPTGAGVGEEGEGEDRLSALPDDILLHILNSLGNAEAAARTSVLSRRWRRLWALLPVLHFFFRARHDKVPAALTALDAAHAALDAAHTDGEATPPLRRLGVIVSRSSAESLQAWLPIAARRLAGDLTLIELNNEEEGDEPPCGGGAFELPCFEKATQIWLDLVRGFHSLAMPPSGVFVRLTDFHLDGAQLHGPCALGEAVSSPRCPSLQRLTVSSVGGLGNLAIHSASLLEIELSGSELQQLTVAAPALEKLTVLHCFDGVSEPVADISAPQLASLTWRDAYDPMSVQFGEMSNLQWLGTSFFLVYGHPGFERNRDSARLLRHFEAVHTLSLLLAHMWMSIEDHNYLMEEMTRLPDIRFLTLFLLTTGHSFGASSFHVFRMCTGIRKLMLTFNNPTDMEVPTECASGCICDQPTNWKTEELVLRRLEDIEIQYFPGTENDFALVERLFSWAAVVKTVTISFNRSITGSMANEFC
>BdiFBX_N0016
AEGGAATTATTLPRDVIFDILSRTPVKSICRFRCVSKEWQSRISDRAFIAAHRSHANPEPLLVGTAHGALLLMNMDGKIVKKIKGLGVLPTFRSTLDDLICVCSTDSTTRVLDMATGKLLLTCRPMPDGGRIYAVGLGRAAASGSIKAVRLTEGLRYDGPSDQACEVLTLDDGGGASAAQCQWRPAPSPPFLACLYAFSGAGTTANGAVHFLTQNVAAARADDDDDDIPVDSVLRFDLESEQWRSTIQGPLLKGDHDGDDGAGSAWMKTGQIRLGKLGGALCMVQTEVRRAGRVYWADIWLLDDPDRSVWAKAYAIPMHLSSDIIEPLRVMPDDGVRRLLFHYFNPAVQVPWLKVYDPRDEACTEGVQMLHTSGRIGLCSLHLECFVGATTKN
>BdiFBX_N0018
IDDEDLLTEILLRLPARPSSLTRASLVCKLWRRLVTDPQFLRRFCAHHREPPAIGVFLNFYRGDLSFRSVLDPPDSIPPEKFSVQLTDGIEDGGVWSFRRCRHGRVVFTSGDHLGTGCRQVLVWDPVTGDRSRIGSPPPQLDHDWSTSHVQAEVLCVAGDKDHVHGACHSSPFKVVLVCGDRSVARACVYSSETGTWGEIISTAIPYSPLSCVGIGSRSILLGNSLYWIIFGCKIAILELDLDTQRLAVIKVPPDAHVGHHGIYLSKLGGGLGFIVVSDDYVAQLWVRMTDFDGVAGWIPAQTIELGKLLPLRPREWTNLQTVLGVAGEDNVIFVSTNSGVFVVHLESMQLKKFFESNPFADCSTSTIHLFTS
>BdiFBX_N0021
MDLLPDDVLAHVLHSVPVRSLAACRSVCKCWRAVVDSRGLLLASAHLLPRRPPRGVFFNHADKYDHSFFPLRRRRPSAGRRRAPVPARTLEVPDLARPGPPQRAAIYVCNPATRRWATLPPPPSSAQQRFHPPARRLCLLFDPTVSLHYDVLCFPEAPARPKPSCAPLADLPPSVRESYERELTTVGSTEWPPESYGVEAFSSRTGAWEERRFTRSQGGARGSTVVAVSDVWKDQRPVPSCSAVCWRGAIYVHHRGGFVMRLLPEEGQYLAIKAPRLDTIVRPDPLSGYDYLIVAYGYLGKSEHGVYYTLLQEYQLRVWILRE
>BdiFBX_N0023
MAAAAAELHDELLLDIFSRLPDPIDLLRCAATCARWFRLILDLHPYAAGNANLGLQLHRSSSVLGAFYHNNDKLSLPPKFVRLHAPPRPAGSCFFPSSDDGVLSSYSAKPLASRRGLLLSRLTPTPLDQRKLHLAVSHPLLGGRTRVLPPPPFELDPELHRELTGYALLLTDAGSFRVLITAVVFSSGDHHQLVHRAYSYSSAAGLWSAPIDIEYCQSLDMSGPRAGTVDDSHGTAHWLYRDASSLYILAVTGDATRAALTKLPFIPPLQRHLQQQQQTLFPCVTRGGDLALFFHSTGVGGGGLHLWKTADHGRSWVRSELRAPLPSDRLFKVVGFAESAGKLLVCSVDRLWTLWWLDVESGETEPVGASGRRGCYYPTEVCRRSSTCQGYDSCSECTYNCRVLYEVHCPSFLGHMAAWS
>BdiFBX_N0025
PQPSSLPRASLVCKRWRHLVSDPGFSRHFRFHHRRNPPPILGCLVELPNQGLRGISFVSTLDPPNRIPAGRFSLEFDHGDPLRLLGCCHGLVLLFSITRCEVLVWDPVTDDRHRLPIPPRFYEWETSISGAVLRAAEDGRHFLVALAVTQQSVWKQHSRAQALACVYSSETSVWGNVISILLLSEVHASTASMLAILSKTPAMCFTGKSVGAVLVGDSLYWLVTPSEH
>BdiFBX_N0027
RSRATKNNNQQTLLAASDAGAGADDDDHWSGLPEDLLLVVIMSSLDVPSLVRSGAVCTTWRAAYAAFRTLRLPSPAQGPCMLYAADNGSDGGAMYMYCPSTNAKFRVPFFHSEERGGPGFVFSASGAWVFTTDEAGDPFLLNPLTGARALLPPVRTLPGLDAFFDAQGDSTGPGGLPVRAKDWAFRRVAIGSDDDRTPLVMVVHMLNEMLAFARPGDARWTPLSGVGPLVGQHRRCFSDVVYHRSRGLFYALRRDGSVYNVDLHGHGGGRRLPEVRKIMREVSVVSSDVKYLAVAPRDVNGGGGGLLQVWRIWHHTHGPLEHRHTFQDSVRRKLKKKLGIATSEVVVFRVDEGRQKLVKLRGIGREHALFVGNNSGVCLPTKDFPAFEPNCAYLTADSNAYGATLPIDMGVWSFEKRRMRGHGAAAWPEELRRRQPRAEYWPGSLPAPVWITPSL
>BdiFBX_N0029
GWTHLPNELLHSFIILLGSTRDLLAFIAACPSWHVAFMSIKSTLGVFFQPIIFRNYATPIDSNIRNTWELIDLAYPSTPLCLMSPPSVM
>BdiFBX_N0030
RVRCRRNPWSELPDELLSVILDRLPPALGDRLRFRGVCQAWRAAELAHPRPPMPWLVVPGHCVSLHDAAIHRVVLPEDDCAAACRGSFGDWLALVPPESGRPYLLNAFTMARIKLP
>BdiFBX_N0032
AAAAAADRLSALPEKALVSVLSQLRSDEAARTSGLSRRWRRVHEAVPVIDLADTKCGDRYGGASDNKLCFDLQVTSAIFSKAAYTPLRAFRLSAFHPPYDLLDQWVVTAVTSGAEELDLTLRYWDSAMRRLCPFSGSEESPSTDFCRDDQKRFTATQRHIFRCRSLRRLGLANWSLDLPSMPMPMPMPALDTLCLSRIMDPAKLLPRLLASCPSLASLTLEQCPTIVDLEVPCLSLRNFSMLCCHNAKAVALRTARLESLRFKGGLATVFQIANHRGIRALTIDICEELSSKSPKEIAPVTTLIGRCSNLDYLHLSLRPSIAYYSSLFTGVLRELRWLRRLSLEGCLLTAHGVKSVAALLANTHNLEELSLFPLAPPPPKNEQLYDGYDTVYGGSDSDTEEEDG
>CpaFBX_N0001
ASEKEPALLSQAGEAENQSQENEDKGDCSQLIYQLGRDMSINCLLHCSRSDYGAVALLNKSFNSLIKSGEIYRLRREIGRVEHWVYFSCNLPEWEAFDPNRGRWMYLPKMISNDCFMFSDKESLAVGTEVLVFGREITSLVIYRYCLLTNTWSYGTPMNTPRCLFGSASLGEMGILAGGCDPHGKILSSAERYSSETGQWEIIPSMNRARKLCSAVFMDGKFYVLGGMGVDNPDLLPCAEVYDPKKKTWTEIPNMYPPLKGASNTPAAGCAPPLLAVVKNELYAADYAEKVLRKYDKQRNEWITLGGLPPRAYSMNGWGLAFRACGDRLIVIGGHHTRSGGIIEINSWIPTEGPPEWELLASKRSGSFVYNCTVMGC
>CpaFBX_N0003
HRWCFPTIDDGSADDCKGLILASGKSGNFNMLEHLKPPPAKKSRKEQNRGKLSEATDGDEVMDQEIWKEFPEDLFEAVIARLPLATFFRFRSVCRKWNSLLDSQSFSQQCAQVPQTVPWFYTITHENVNSGAMYDPSSNKWYHPTISHLPTKMIVLPVASAGGLVCFLDIGHRNFYVCNPLTQSFRELPARSVKVWSRVAVGMTLNGNSTSEGYKILWVGCDGEYEVYDSVKDAWTRPGSMPSNIKVPLSLNFRSQAVSTDKTLYFMRSDPEGIVSYNMVTGMWMQFLIPAPLHLTDHILAECGGRIMLVGLLTKNAATCVCIWELQKMTLLWKEVDRMPNIWCLEFYGKHVRMTCLGNNDLLMLSLRSRQMNRLVTYNVRSREWVKVPGCVVPCGKKRQWIACGTAFHPCLTAMA
>CpaFBX_N0005
LLTTCQFDPQKGYKHAVTDFISALPESLQVRILSFLSTKDAIRTSVLSKTWKPLWTHL
>CpaFBX_N0007
MDVFNTSLPLPFSYTFTTSSSSSIATTTSSNAIYSPWMDSRIWSKLPQRLLDRVIAFLPPPAFFRARCVCKRWYTLLFSNTFLELYMQISPHCRWFLFFKHKTLKSYIYRNNTTRAANDNRPNICHGYLLDPYDLTWYRLSFSLVPSGFYPTSSSGGLVCWVSEEAGSKSLILCNPLVGSVSQLPPTLRPRLFPSVGLTVTPTSIDVAVAGDDLISPYAVKNLSTESFHIDAGGFYSLWGTTASMPRLCSLESGGMVYVDGKFYCMNYSPFSVLSYDMAANNWLKIQAPMRRFLRSPSLVESKGKLILVAAVEKSKLNVPRSLRLWGLQACGATWVEIERMPQQLYIPFAEEERGNGFDCVGNGELIVIMIRGSERGLLFDICRKRWQWIPPCPYNNGGSDGEEGELHGFAYEPRLATPVTALLDQLTLPFQSFA
>CpaFBX_N0009
LLVNLSKLGAKDAAGVACVSRGLRVSSYEDSLWSDFCSRDLNLSAPLDPHGSPPLAFFQGNCSW
>CpaFBX_N0010
MILTKQYRCIHSANCQCTKGHLSEELIFLVFQQLNWNPKLIAALSCVCKWFDDLAKRILWKEFCRTRAPKMMIDLQSSGSHSVDGNWRALGKLLIYCSGCTKGGLFNSIQIPGHFVYRTRFSRTSGKSFLLPQCRTDVLYVSDPCEHLDQGEEGDVGFFRGVFKSFSMSKVKKMLIKKGAEFHPTEVCPYCKAKLWSMLQAKMIPPSASCRLGAYEDCIEYYVCLNGHMLGICTLLPLSDSEEASELE
>CpaFBX_N0002
SSSSQVFVNEDIISNILVRLPAEILLTNMRCVCQRWYNVIQNPVFIVEHLRLLRTGLLIQSINHPFSSHFVEIRESSIKSCIDFDFPGKIMAGHDGLLVFKDAKDNKSLHVANPVTKQQEKLPLLTFPYDVTSLKCGLARVASTGEYKAVITYKVGKFKQRFQQMVTLGSDKSWRWIDTSHVDSTAQRTFDFAPFCIGGFIYWCFCKNPYVVVLDVATEKVHQVPVPECCVSITSTYLSMGNSLSMILRDAVEMQLEVWILTDMKEGEWVDLYRINLEPERHMISDMFGMENIVLSPFAWMNNGELLILRVESNFWPFISCNVKTGEIRFVELYCDVAQQTRRVHVNSLVSWRV
>CpaFBX_N0004
IEAPSELYSWSDLPQDLLELIFTFTKYPADIIRCSAVCQSWHSVASTYSISP
>CpaFBX_N0006
RMERTQRKIDFCSDLPQHILHRIMSQLASKQAAKTSVLSKSWYAAWLSFLMSDFDDSSVQVNYDSDDIVIHLFVYFVGERLRALCNEKRSMGLDRFKLSIRRYHLDHAFYIDEWVPLAITHHVKSLHLHILSHQNYYALPSIVYTSRSLQVLELTRCNLGEFDSIPLLPLKQLSLSFLESSQKLLHDLIHACPSLEQLCLNSCYCLLTLKLRGFTNLKKVKIIPYYLEMIDIELECLEEFTFIGYPNRDPCDINMSGCKNLKVFELKRHRMIAKEWLQPLLHNFQLLQSLVLHDCPLYGRIRISGHHLRCVEISSSNGNLGEYPIVNAPNLELFSYAGDINSFLYSMETSHIQIANFKLYFNHLNTRKFFQLKELLANYSQAQFINLHINPNMVKFQQKDMTSTPICGVRLTIDPTMKLEGRTVEFSIDYQALVDGLLWSIQPEILSLKLDCKPNIQFLEVLCRKLGSMRQESCCKSTGPRCWVHHLRHVKIVWGENTTCDSTEILKLLPAFRPFHIISFQFKW
>CpaFBX_N0008
MSVDWTQLPKELVDIISKKLTIYGDYLRFQAVCRTWRSSVPSIPTHLPPQLPWLMLPKSQSRLQPRRAFFDLSNHKVHILNLSEAASRKRSCGSSHGWLVLLDETPEVILLNPLSRAKLFLPPLSSFPNVIAFNYSHIGREYLLLLLSSGDRYTRNLRQMRDYFIKKVVLSSSPGMDTGFFALAILNQTGDLAYCRNGDNCWRLIEGLLSYCEDVIFFKGSFYAVDKYGTIMVCDLRGYTPKISIVETPRQLGGDMQYLVGLGDELLLVTRYLDLELDFEPSRQNLIFRTNRFEVFRLDASGLQWERILNLGDNMIFVGENSSLSFSASDFPGCTGNCVYYTDDYSYTNDGVFIEPDLGIYRLSDGSIEPLPCYPANSFYGLQWPPPIWITPNPC
>CsaFBX_N0002
MANESLSFWPPWEVLLLVGGFLDPKTLAMASCVCKSWFIALASDHLWEPILAHNFPSLLNRTVSSTTTSPSTSFCRLFGLGHNSATHCYP
>CsaFBX_N0004
DRISCLPDCILHDILSFLEKKQVVQTCVLSKQW
>CsaFBX_N0006
MPSLGILPKEVMIEILSQLPPESLLRFRCVNKSWNALINDSKFGAKHYSNSQRCKHVFLWCPRIDTKVNTFSFLELPLSLNSSMSFFDIDFPLNEYFRSVEIIGHSHGLICLIVRHWDIYLWNPLTREFRKLPPSVIVHPRDRYNSFIKAVGFGYDSKSMDFKVVRYMGLEEPGFYYTSKVEIYDLSKDKWREIESPFLTHRFWKPCFNMCHEGTCYWWGLNEEGIKTLETFHMSDEVFGQIQVPNDFNVIDKCLGIFNGSIVLFPYLYKGYDRMFNVWKMEKDELGGVSWSKTTLTIGSVFGIDKAWLIVNSEALVME
>CsaFBX_N0001
LIMNELPADCVGWILAFTSLKDVCRLAGVSSVFRSAADSDFLLKLNFVPVNYKEIIISTSSASSFCSFLNSLLKKPLY
>CsaFBX_N0003
GRGLPPHIVGEILCRVVISNFPNLRLLSKAWNHFILHNAHDFFFTNANDAFLLSTCDRTPDNKDLNPKMHCIRFDTTKHLGLDLESEWTKSPSLTFDGDWSFIYMNDNSCNGLVFLCKGAFYSRHDGIFNPMTNEFFQVPRSEFDGDNYHFGLGFSPITKQYKLFRVTDSFFIDGNFDNNSSIMDVLHFSRRSETNHNYNQWRQLHSIPPIICSHGAYLNGAIYW
>CsaFBX_N0005
IDLEEAIAKHVLRFLPAKSLIRFKSVSKNWYNWINSPFFTHQQATHFTKTSAFISQAYHRFCPFFIPLHRHSHGVPSSAFLPFLPQMSTIRTTSHGLLCCKSTFQDNTYFIANPTTERWIELPEPTLFHSSVSALSLAFTPSTYNFYSHFQLVCAVPIPSVRAVFFEIYSSRTNSWRLSDSQYFYDADHDLSFRGDGFFMDGFVYWETSNGVILAFDLTNEEYGEILLPLDLPSPHYGALMEMNGELCYVTVITKNHDDGHDNGDDDDCYYWLGVYGGGGHGMVLKKRIPLYDDNGFFFEGDVRVLSGLSEGAVMILVGSKVILYHVEERKRRFVGIVEPAEIAAIDVDDGAVRFLPYVNSLASVCPVDEMPP
>CsaFBX_N0007
ILLKLPPLSLFRLKFVSKSWNALINDPTFISKHLSLSLQQKHIILQGRLVRTNSKQFVHSILKFPLHRSLTSIQDVHFAFDEDRSVSLHDVNFSDDSAYLYMINHSHGLVCLRGSDDDIFLCNIATRQLRKLPPSIIYQDEMENQPEDIYVAKYLNSGTQGFCYDAKSKDFKVVRVLHFLIEDCYSYVPPRVEIYDLSKD
>GmaFBX_N0002
MSSEEVLKVVFPFLDGVDLASCMGVYKPWKELASGDFFWKCLCAKRWPSICK
>GmaFBX_N0004
MSGLIERLPDAVAIRCLARVPFYFHPVLELLSRSWQAVICS
>GmaFBX_N0006
MRSEKKPWSPLLCDELIEEILSRLPVKPLIKFKCVCKGWNSLMSDPYFIKLHLSKSAEKDDLEHLQLMKNVCLGSIPEIHRESCDVSSLFHSLQIETFLFNFANMPGYHLVDSCNGLHYGVSEIPERYRVCFWNKVTRVISKESPTLSFSPGIGRRTMFGFGCDSSSDKYKVVAIALTMLSLDVSEKTKMKVYIAGDSSWRNLKGFPVLWTLPKVGGVYMSGTLNWVVIKGK
>GmaFBX_N0008
AGEASENEMMRVFLPQELTIEILLRLSVKFLQHFKSVCKSWFSLIISVPHFAISDFDISVACTEK
>GmaFBX_N0011
VEKDPLISTMPEHIIHEILSRLSMLDVARTSCLSKQWNNFCVSFPCLNIDQSDFNHLPFHHFKNTMLHKVMSIKEEEERLVIHKFRLRMHFEYVQNATKEIEECTRLVLQTSTVKEFDFQIMHHCLYATKGNWCQLFHHIYNAKTFVVLRLSGLTLIQPSDRDIIKFSHLEILRLENVWVKRENVIDWLFTSCPLIREISLVRCNGLKHLKVCGNLGHLKQLEVVFCQMLESVEIQVPSL
>GmaFBX_N0013
FPPVIVLPVELIVEILSWLPLKTLMLFRWVSKTWNSLIFHPTSVKLHL
>GmaFBX_N0001
SVVRSEDLLAEILLDFPVKSLTRFKCVSKQWLAIISSPYFVRRYLTSHCFPSLLLSLTPAHLALKIIFPFTSSHADASPSMVNFDFLKILDSILHVRQSCIGLLNRNRFQSLFPYYFVCNPTTKRF
>GmaFBX_N0003
SDVIDIILQHLPLKDLVKTSILSKTWRYKWVSVQLEFTDNFLKCNNPEYHK
>GmaFBX_N0005
MDNSNSAATTGVWNDFRSIDIIITILMNLNVVDLAVASLVCKMWNKACHDPSLWRKIDLSELNNSYLFNIQNNKPGAYKHSRGKITQFLKYVLSLSNGNTNCLIFNYNVDLTDEQFIIAAERTPNLKRLVLPKTCVFSRKAVHTAMKSWGGLESITISFDDPNKYIFSAIAKYCKNITEMKFSHGCLLFEENYVKALLKCAPNLKALSIRCIMTSMGALCGVFTSFQHLEAVNICHSSIIDAPYSDFGVVDITYVQKHLPPSNYGKLIYCKEGSCLRCKNDRSIIPAGIFQITS
>GmaFBX_N0007
PEKKPWSSLLCNEIIKEILSRLPVKPLIQFKCVCKEWNSLILEPYFIKFHLSKSAAKDDLENLQLIKNVCLGSIPEIHMESCDVSSIFHSLKIETFLFNFANMPGYHQVGSCNGLHCGVSEIPEGYCVCFWNKATRVISRESATLSFSPGIGRRTMFGFGYDPSSDKYKVVGIALTMLSLDVSEKTKMKVYGAGDSSWRNLKGFPVLWTLPKVGGVYLSGTLNWVVIMGNETIHSEIVIISVDLEKETCISLFLPDDFYIFDTNIGVFRDSLCVWQDSNTHLGLWQMRKFGDDKSWIQLINFSYLHLNICPYEEKSMILPLCMSNNGDFFMLKFTRNADDEYQTILYNQRDGKSQVSVAPSGSFRTLLWRNLKIFTKSLVIPY
>GmaFBX_N0009
RKKQGESAAKCKKEDYISKLPNSIICYILSYLKVKDAVTTSVLSSKWRNISCNPSNLILDEDNMLIKREHSLTYVLLHQSVVQRLEFKRDRTLAFVSNVNMYLSHVEEVQKIDKLKVCFTFRHNEYGSTDLDRWIRFAVEKNVEEIDLCLLEENHHHQINASPNDGYYVFPCEVVGNYEGESGSKSFLKSLRLAHCVLAPHMLHNLGFSTLTTMELFKVDLKSELHIQILLSSCSNLEFFGLSECYNMKNLKIEHPYCQKLKYLKVKLCQELKKLVLYSTSLEALEFKGSKIEFVFDAPRLKTFYSPVSDTDACHKELWPVFRLPIDIPQLETL
>GmaFBX_N0010
LNEAHVPFPFNTLCKNLFIHSSMADWSELPKDLLHKISQLLLESPLYLLRFRSVCSSWRSSTPPSPFNPSISLTNTFSLSHRTLLLLNPNSNPNPNPRPRPWLVKLSLDPHASTARLFHPLSRFPMKLPRFALDLFTLPALDLGREFLLTNTRHTRDSLYIEKLVFLPLTHRKDRFALLTIHVSGKLALFRSGEDGWTVIPDMPTPYDDVCVFKGNLYGADSNGRTVRVRPDDGGLTLAAEPVFGGDKKFLVESEGALLLVDMYLSYYSCTQGLFHEDFDEEDVAGMGWERTVKFDVFRLDEEGKKWVELTDLGERVLFLGDDCAFSASAKDLNLGRGNCVAFRDDGLGFNRVLNGMGVFRLDDGKISPLSECAGFSELFCPPPDWVGLQ
>GmaFBX_N0012
AFKKMYGPVLCEELLMEILSWVPVMVMMRLRCVSKSWNSLIFNPTFIKLHLERSSRNTDILLTFRAFHDKETG
>GmaFBX_N0014
EILSWVSVKTLMRFRCIFKTWNSLVFHPIFVKLHLQRSSKITHILLTFMKD
>MesFBX_N0002
MSLFPEFIQDILLILPVKSLLRFKSASKTWYSLISK
>MesFBX_N0004
MAETTSTSGSSSSSSPIINLAPDHLFTILLLLPVDSILSFSMTCKRFRSLTSSDSLWESICKRDWGSTSVDALKSSANNQHLPWMKLYKQVSQLDSISCHKLSDPDPESVLPSPRASHSLNFVSDCLVLFGGGCEGG
>MesFBX_N0001
FFNNQERKMPYQLSEEMLTRMFSSFPVKLLLKCRCVCKAWDSLITDPSFIDKHLKKTAARKSELLLFRYYIDVEAFKGNEHYFLYKTFPENPVEELHCPLKGFARFINIVGSCNGVICLSDDFNGTYTDRAALWNPSVRKIVSIPCPNVSFKSHGPFFHSLGFGFDSTTEDYKLVRVAYIGDDDFDFIDIPPLVEIYSLRERHWKRVDNNLNYVICECSTSAFVNGACHWVGSTPETGGGVGQVIVTFSLEDELFREMEIPECLVKEYSFMDIAAFDGSILLVPFMKKNGKEDWFSVWIMREYGVARSWTKLFSFSKAERVERLVAFRQNGEVLLAKTGGKLVSYDPNTKKITATGIVGYAKSFYLDTLVDSLVLIGESNEFTEIMEEDASSC
>MesFBX_N0003
MTISDDEDDLLAHFLESEVLSEVSDQEEAEETEIEEKEEVEPKAKRVRSNEIERSKEKEKEKEKEKGKGKGKEKYSTKPRRIESGILSKIPPELFPHILKFLSSEDLMACSLTCKFLNYAASDESLWRRLYCMRWGLLPPFKKLCDCVWKNLYIQ
>MguFBX_N0002
MKKAKGKDCNYMSMDRISDLPKDILHRILYFLSQEDAVRTSVLSKSWRYVWCARPNLDFSDINFKGNRQGFLSTVDNTLQQYYDQGLSLEKFHLYASLLGKDYSDHESVLLLEKWVPLLTGMGVKAFSLSIISDRTPGITDLSSVVFKADSLEYLHLNRCNLGQNIPENIPFVGLQVLRLQNVLMEEEIFEKIVSSCPLLTTMWFRECKGLKNIKLEKKLLKYLKKFSCINRNTPRIDECSVEIDFPNLEKMEIIGSKIRFHIHKFDNLKTLCLDMVEIFSSNSIEQSELCIDAPNMEYFYYSGCFMPSVAFAPTSVESILKLYIIRDYAGGARSWFLGLSKLLQALRNSVVLLSVFHLAIGNMHVEQDILEQGIINGGGNNKPIVIEFLRLSFGHVLSLMSFLNGLFRICRPRIIFPCWFPRGIENKERENEELSEFWCTIQMMRESGSPNQIWQDLEDLSIDSFDTKRKK
>MguFBX_N0004
MPSDICGSSLLLALPDDIFPVITSSLSPRDVCSLGISCPGLNSVLSSDEVWLAQCNKLGILLPFSNLVEWREGVSSYKALCRFLMTIHPLMGIWVHETPVLGNVVYVMPGFLSVFGCRIIPQKIGHLGLEDGPILWRPVFVIICKYDGSTSFF
>MguFBX_N0006
DGDRISRLPDDILLGILSFKESTRTSVLSSRRINLWKHTPSLDFDDAQTSIDNLIDLRKSERRKYMKWVDSVCRSHKSPTLKEFKIRFPINRSARNAKAITRWLRFALSR
>MguFBX_N0008
SRSPQTAAELIAENDNLLTGLILLRLPEKSLLRFKSVSKHWQSLISSPHFAANHHYRRRRGKNLPSFILATAAQPPEYFSFNPNTRVFLPYTFEHPHTKILQSSHGLLLLECGNPRLGFPRVHYRVYNPTTRKSRKVEFDEYEGRLAWIWGLSLSFDPSISPYYKLICTRRPNFCSTLWIEIYHSELDTWQHITGVEINYTPIHDLQYWAGISCNDGVYWIRPGSKSYRFDIQTRHLEEMSVIKFPRGEPDSSSGNNNYIVESDGNAHCVRTYFGYENKYLIVYELSPDRNTGWVEKYRADLNPVSKAIGCLRVVGIIARGDKEEDSSVLLHAPGTIVRYWFFDKRFEVLCNFASSTIYKEDEFQFETKFCYQFIESLAPV
>MguFBX_N0011
MAEGNNRNAVHIPIHVIETILFKLPAKSVLRFRAVSRSWRNLISDPAFHRTYIRGYQNSSSQPNLFVSKPSYRHGVSLVKFEGGKFVAVRQLVNPNTRDWSVSCFCDGLVLLRPPSLSNYVLWNPSTGATMEFYSRWSLSLTSAGMCYGPILDEFKVVVIARSWLPDYIVYSCRTGIWEKRRKPFAKTDQVSESGLYFDGAVYWLNVDDDNPNIVKIFYFDPRDDQLKILKKPAGAGGNNDRPIFLTCLKGRLCVYSNDAKDETVVRIWTRNENNSSWDVLMSIGIENVPENISSIRPMFFAGDKVVIRRMIISMTYWETPVVLVYDAREQKFEGCDKPVGFGEVFVPYVDNRFFPVQKVARPKRKRNTLHS
>MguFBX_N0013
RSRVDKRSKTMHGDLPEEIIEEILLCNLPVKTLLRFKCVSKQWRSLISSKHFVERHLAKNSSSLDHRKLVVLHPDLPNRSFRSCSLQSLHDNSNITSFDHHPLDDLIPLIRSPYDDAEYNNFCVYFNPAPHYCM
>MguFBX_N0015
MDCFARLPEGCISEIVSLTSALDATRASILSKQFKSAAECDYVWGRFLPPDYREIISTSVSPLLKCDTKKDLYFSLCDSPILINGAKMLLLDKRNGKKCFMVGARELAISWKGCWDFTPNAKSRFSEVAKLRSIGWIRIQGKIKTRMLSKNTNYAAYMVFSLERMDGLRSSKTVVRFLENQSKNKTSKKG
>MguFBX_N0017
RNSKMFWGSKRKKTSTNIGSLPEDLVFEILLRLPAEDIYKTAILVCKKWHNAIHSCNFVHKHLQHSAPVLLAQLIDHGDDRDYGFHQLNIKRFLPMGRGSVEESEFSYDTMGRVLGSCNGLILECLETEDRYNLSIVNPVRFESFDLPSISPEFDIAYDPMIAYAEASNKYKVVVMGFWKFEPTGIESCVMLTVGVDKSWRRVDTKHLDIDRCLSTQRFIHWTRSEGTCIANLNVETEIVTETRIPQGYEKRFKYYLSMGSCLTLLVECVEFSWEVLKMKPETGEWTRMLKIDLEPLKGKFVNLVWKCVSPIGWLNEKMLALRIFSPPVCVLYNVRTQEIESLELERPSDDYFFNVHRDSLI
>MguFBX_N0019
LPDDLIVDILLRLPVKSLGKFKCVSKQWRRLITDPRFNSLHRELCSKNPSILMVKKYPLLREPHMRKCTTVDLCAFNFNGFRKNLEFSLYLDDDEKNIEMLPSKRGLVCFVSESGFYACNPSTQITTKLPEASCCTSGEVNAGMGYVAETDEYVLVHLFDRSLDIHVDYDIGCEVLRLRDGEDCSWKVVDANCPFVVRGWGVLVNNVFYWMIWDEYNELGDEAIVSFDLEKEEFGIVAPPEGCFDPHGAWSLVELGGRLCLVDNAARPSTMDIWVLTDSESRGWVKEYSIHMSAYSNDMLSFIAPLDYWNGKIVMDVKQESLDFYDVEEKKIERMDHLISGEWNWLRTYTESFFSFG
>MguFBX_N0020
TDEEDQQPQQQVVAAVAAAVAEPPTDLDSIPDGILEEIFTRVPAKTVFCSMAVNTKWLSILDNRTFFKRHHSLSSARPLVVFSDPSGRRSNRVLHLYEGRALPDYRPMPARSLGTRIDFPDMARGRCTFLHGVNSFVTSCKGLVCWATHRGAGDVVLSNPITGEYMLANAHARGMNSLRELASVFVGVGYSRETKTFELLKMILALEDDPVDYSMVWYPELLALGGNSWRPAGEALQFDFSRMIYNLVNVDDGTIYWRYKDDSSICTFDFDRTLFRVVDLPDFEGPVLKTVSLGVLDDTLCASFASPDNTYLELWSAKTIDNCGARGVETAWKMLHRIRINTSTAMLENNGRVWNRGAYRPVMHVENNKILMHDRRTNFRLYDVVTGSETVFPL
>MguFBX_N0022
ILSRLPSKSLLIFKSVCKLWNATISGKRFAGVHLRQSRQSSGHQDIFFWCEVRRFTYESQIRVTKIPQHIKTKMKLEKLEHEQKLDPSVLCYCDGLALRRYGKLLHNQYVLCNLSTGAHVQFYCPYDEILYNSHETVYAICYDPSINDYKVIIIDYTRYAIYYCRTMRWSEIRETPEEFLGGGLLIGKSVSLNGDLYFMLKTVEDGGYRIKIVGFDSVNEKFKRFPEPTYRKKDSLFMYMTCVGGYLYLCFNNSRCQMIKVGGGGENKEEWNWVDLNGRPPNSERVEFDMASIVQEDVNILAFDRIYSIKTGYQRIPYLENLFISEPKKRIK
>MguFBX_N0024
MDWNNLPQDLVDLILSKVFAKDRHNFSLVCRSWNTVVAASPFRHSPCLMFNQRKKKHVWKLSQNNNFFYMEFPELQGGNIRFANHGWLLISRGDDETLFFYDPFNHHMIEVPSPSDSNCAGYTTICFSHPPTSSDCFIVGIATQIDVGYDTVDIGVLKHGEDKWENCTYQSQKFQSSIGPPILHGGLLYFLDID
>MguFBX_N0026
MDWNNLPQELVDSIASKVFAIDRHNFSLVFRSWNTAVATSPFRHSACLMFNHRSNCSWKLFQHNSFFHMDFPEKIKSARILFSNHGWLLMMCPDDENLFFFHPFNNQIIELPPPLEESDYTTICFFHPPTSPDCFIFGINAELRRGKVANVVKIGNLKYGEHRWSSHDSSSKKYGGFNLCIGPSVLCDGFIYFLDIRGNLAYFDINESLWMVFLKC
>MguFBX_N0028
MKRAKEEEGSISMDRISSLPKEILQRILYLLTQEEATGTSILSKSWRHVWRTRPNLVLSDADYFKDKGQEFLSVVDETLQGYLDQGVCLEEIHLCMSNHVSVPLLEKWIPRLEPMGVHDFRLYVISRREVGEIVDIPVVFEAEPLTLLFVFNCDLGRNVPENIRFVRLQVLHLKNVVIEQEIFDKIASSCGSLTDMWFEECKGLTNIKLDNELHKNLKNFTFINHIAYSKDECMIEVGAPSLEMVKIYGSRIRFLGHEFCNLKSLCIANAVLSSDLVEESQVFFIDAPNMEVYEYTGPVIPYVSFAPTSGKSTLRLYMRDDDAEDAQSWFLRLSKLLQGLRKSEICLKIFHLARFDLRIEEGILMRDAISGGNKPVVVENFILEINHFSAFPFVLNGLFCICRPKNVTPHRSCYKETELEELSEFFRKIKKMIDSGNREIWRDLEGLTVERFNRVQQEWQPVINVAKLPESMFKEFRVRLKWSDRD
>MguFBX_N0031
EDFISKLPDEILVSILSRTSTKDSIRSCVLSKRWRDLYKFVPSVTLRCTDLVKRGGDHDAHSSYLVTNRLRNYLLLRSGSRIRSFSFRCCEPRSSDRFVSCVHSLARLGVEELVLHFSLPFRFSCHLLFEMQSLKYFHLKWCYLIRNWKSQKYCNSLQTLELTSVTVLYYGALDCIFSNCLSLESLKIEECTFYDKLWISGSLKSLQIKACKGVKEIEMGAPNLVRFEFIDSKLRKLIFKHVPQLQTIYLRVLYEFLRIYPIRRTLAKDLPQLKSLSVYTEGDFFQGKEIYAFRNLRRLDFSLCYRSRIDLLSMIPFLQNCPLLQEFHMDVSFFEFSGEQVRKDRAVVLHKELQRVEITGFEGTENEMEFASYIVKSAVALEKMHIFRCGKRYIGLNTWDYRDERSQWKQKKYEMIHKQLKEEAISSKAQIVVQSALLHEN
>MguFBX_N0033
MDMISELPKHILQRILYFLSQKEAVRTSVLSKSWGNIWCTRPNLDFLFNNFRDNKQEFLNTVEKNLQRYCDQRMCLEEFSLRIILDNHESVSFLEKWIPTLKNMGVKKFRLSIYWKYSRQLPSVVFEAESLQDLHMEGFTLDQTTIGRNVLSKHLKRLLLVKVEIEDGVFQKIISSCPLIEILLVKSCKTLRNIKVNNLLRLRKFHFSSRPDEKCSIEIHPASLETINIGHADVLFPKGAEFQNLKSLCLNHVMLTSFDNFSSCKFPSLVNLSISHCDGL
>MguFBX_N0035
MLQKFDEDVLEQILSHLQVKDLLRFKSVSKKWNSIISTPRFVNLHLNKSMSTPSHHRIIMPYPKSFRAVDFHIMDVQDHLPRPEEAVGTFVGSSGGLICYLDKLTRRICVWNPSLRLSKTLDLNIQGSGTLFSGLVHWFAGSYRIKSAIGSIYHDAVFTYDLGGKTLGKLSTPVGLSSSTGSIGVIDGCLSAIYRVCGGDCAIYEFWMMKEYGVKESWTKMTSLSFGNCDDGLSSFSRLKLVGATDTGDLILCCAPDCQLLIYNVAEKKSKIVLSNGYGFARMYVETLVFP
>MguFBX_N0001
MEEGKATEAAIAAEIQLPEAIIQRIQSLLSRKQAAQTTLLSKSWYRAWSTRPNLALDTRDFRSPSSFSAFAAKAMERYEESDLNIENLRLYLDVRNREYKSLATQLIIKALKIGVLNLTVEFRVADSVSPAAAAVVVESRVETVVRWSVTGREIGRGKNCLRHKPLKSIGEFVIDEIFGNMIPVLPPVENLWSYECGCLAQLKKITIFR
>MguFBX_N0003
DDDDLISQLPDDILVSIISHMPTKDAARTSLLSRRWRNLHRFSPLYTIELGCSYLLKHFVVNNPNSIRARISSHKWRNLSRFLYNIEFGLGYFFAQQKPHNSPINITSIGSFLRLHSSSKIRSFRLVCCLDKSVTGPFGRCISSLGRLGVEKLFLQFCCSPSRFTSDFSFSCRLLSMMPSSLKYFELSRCSLQPCLGSQFNYSLQTIVLMHVRVSPGAVECILSNCLRLHSMTISHCNCPPKLRFCGPRLELKSLYISLCKGVDEIELYAGNLVVFEYWGHKRVNLIFDHVPQLQSVYLYIYWRTIVPYVCGKLAFDLPHLKSLDLVTSVMFGGNLRDRDMHMFSKLRRLHIDMHHHTSKINLLLLISILKHCPLVQEFHLNVNFEGVEGPRVEKQDVVVFHPELKKVEIGGFEGTEYEMELALYVLKSAIKLEKMHISKCFREYRPSLDGAGPGRWRVIRRTPWSLKMQGMIHSKLQGQAVSKTAQLTIQHKPPFF
>MguFBX_N0005
MDWNDIPQELLGLILSNVSAIDRYNFSLVCRSWNETIFASPYRHSPCLMFNGRSKKHLWKFFQHNSFFHLYFPKLEGAIICFSNHGWVLLLMSRDNDEILFFYDPFNHHMIELPALCLKGRVAAYSTICFFHPPTSPDCVIVGIGTVIDQRYIVAGMDQRYNETEIGVLKHGEDEWKIYIYETPHKFQATFGPPVLDGGLLYFLDLKGNIATFDISKHGYNLAWSVFTGCLKPRQLRKNIREHYLIKPKGQKEIFAVFEMYSERRVSVYKLSKGLSWEFVEDLGDKVFYVCRTSSFGYTTNVKSLANKVFFPKFYRDKVMYYSLDTRRYHCFEGDYSSNNSNGLGGPRCVTWTVPISGDTQHPKESLEWCPQVDQTT
>MguFBX_N0007
MTRNPKNKKRNTKAVSSMFDSIPHELVSEVLSRVALSSIKDIFNAKLSCKMLNEIAEDMYVYQHVSLDEVPVIPWKPISQEQVTFLNTCLQSENPESLY
>MguFBX_N0009
MTRNPKNKKRNTKAVSSMFDSIPHELVSEVLSRVASSSIKDIFNAKLSCKMLNEIAEDMYVYQHVSLDEVPIIPWKPISQEQVTFLNTCLQSENPESLYRQAVLDYFNKTNLESTCMHLQKAVKNGHTGALYVTCIVLLFSGDEELKQQGIKLLGNMKKTNGLRRRLRICRNNLNSILKMIWVKNPVLLEPPVCCTSRDQHHKKRRWSEVEEDVTCEACVADQEINLLSSRYNFD
>MguFBX_N0010
EDGAKKELPYDIMENILSRLPVKTLFRFKSVCKSWYATISDDQIFAGVHLRQSRNMSSGKRDVFFWLEKQGPDFWPIVSHQHQFLPKKIESQLDPTVLCYSDGLALRRYHGVDAGIYVLCNLSTGYRVKFACPCPIHHHPHQTVYGIIYDPLINDYKVIVIDNNMRYAVYQCRTETWSALQETNFSWGPLITGKGVSLNGDLYFILKTLEEEEEESRGRIKIVGFDPSRESFVRLPELNYTTKPDFFMFLTCLEGCMYVCINHSCLVIKVVGGKHEEKSWREFEGFPPLSTRRNVDTINWYYPGGDETELDAGNNYIIRMGYYRIPYLENLFISEPKRVTR
>MguFBX_N0012
MNWGKCNSVYTNTRTRPYYSRRCKSSLTKFDSLPDELVFEILLLLSPKDIHNGARLVCKKWYETVHTRIFRYEHIHRSTVGILILKSYCEYPFFVAMREGRVEVSKLRYKFGIESTVWSSCNGLILDFDSKKRKALYTLNPATKRRFYLPQFPSQWEDHNYYYSGIAYAEASMEYKVVRTYYSCSKRNCVILTVGVDESWRSVDAEHLSDAARKSLRDIPLTTDGFVHWFGRNDVVTLNVETEFLTENAVPRGYGEGLKYYLSMGSSLTSVVACSEYSWEVFELILETGEWRKMYTIDLARQRCKIERFVGECCGTLVRPSNVVLKPRGWLNEEVLVFHVYPSRVCVLYGVCTRETDFFELDSDSYYYCFEVHRNRF
>MguFBX_N0014
MEEDDQQQVAAPPSPEEPTELDSIPYHILEEILTHVPAKTVFCCMAVNTPWLSILDNKRFFKRHHSLSSARPLVVFSNPLGSKSNRVLHLYEGRTASDFEPRTRNLSTRIEFPDMARGRRTFLQGVNPLLTSCKGLTCWATRHGGGDVVISNPITGEYILANTIARGRKSYREVASIFVGLGFSRRTNTFELLKMTIGLADQNDFSMTWYPELLALGARSWKRAGVAPQLDFSRMIYDLMYVDDGTMYWRYKNEPSICAFDFDLTLFRVVDLPEFEGPVLKTVSLGVLDNTLCVSFVSPDDSHVELWSASKTVVDHNGGAHGTGQTTNWKKLYHIETLTTMLENSGRVWSRGAYRPIMYVENNKILMHDWRTNFLMYDVVTGSESVFPI
>MguFBX_N0016
NEHALGKKDMATQEKTTSSLPPEIVEIILSKLSSVKSLLRFKTVCKSWNTMISDPLFAEIHLQSSKSSNYLFLRMYRNSSGRGFSLVKLEGGRIHNEAVLKVHYGSFNQVLGECNGVLLLNENLHARKEYAFWNPSTRRQAHFSSPYIRDQFKPVTHGICYDPITDDFKAVMIAKESYRIYSCKNNSWTEKKGIGQFYFCMVGWGVFADGAIYWVLGELDNNWIIQLVYFDPRTDELKRLQKPKELIGGNDEVIMKVASLRDNSLCLYFNTIDDRTRIRFLIKENGVLENPNWKEFVVIENVVDAPTVWFQLLDFVENKIVIK
>MguFBX_N0018
QCAKRCFGDGDRISRLPDDILVDILSLLSLKEAARTSVLSSRWINLWKHTPSLNFDAKSSLRKIKKNIKLLKSEGSKYVEWVNSVLQSHKSTTLKEFIIHFRFDITAENSITQWLEFAFSRQVQRLELFMEKSGIFYCFPEEFFSPCSGTEPKLQQPRMLFDFKSLKQLSFKMIIVSDRAIELFLHNCPLLEQLIVHYSKKISKLEVCGPSLMLKHLELYYCMGLESLKISAPRLTTLNVTALKAVVLENVPMLVELTGNCDDDSISLRHLISTLSCCISQLESLNLHLVDQYVRHGQETDELCNFPEMPKLKKLFIEYDDILGDKSLIRLAALARASPHLEEFFFENEWRQLRKVRPFVNGVIRFQHQHLKVFKFSGYYGRASDIDFIQYILENCDVLEKIIIRPSPSAVSSRVERDRLRRKQIARENAKRDLEPLLPPHVELVIL
>MguFBX_N0021
MKTNIKAFRRAHSSAQIVNSIDDLLIDIFLRLPIKSLVRIKLVSKRWHSLVTDPRFCLMRNPNPNPAVGLFLISPDVNLSYDYVPLSINKSSNPPFRKLDFDDEPRGFRILRSCNGLLLCCSNSARECNKRYYVYNPTTKKFSTLPKLNGVGGISKRMCGMNLAFDPAKSPHYKVVCVRRLQSDSGEYRYQFAVYSSEKGSWRKWGDPYTAEVGFEKGVYWNGAIHWISNRTANSCYFDLER
>MguFBX_N0023
MDWNSIPEELLELILSNVFARERYNFSLVGRSWNAVVATSQFRISPCLMFNLKRKHV
>MguFBX_N0025
MDWNNLPQDLVDLILSKVFAKDRHNFSLVCRSWNTVVAASPFRHSPCLMFNQRKKKHVWKLSQNNNFFYMEFPELQGGTIRFANHGWLLISRGDDETLFFYHPFNHHMIEVPSPSDSNCAGYTTICFFHPPTSPDCFIVGIATQIDVGYDTVDIGVLKHGENKWENCTYQSQKFQSSIGPPILHGGLLYFLDIDGDVATFDIREHGSLSSWKVFPDCLPKCPPKCLEKHWNRKCIKEHYFIKPKGEETIFGVFAMHGEREVKIFKLSDTISWEPVKDIGDRVFYVSNTSSFGYTTDAKSKSMKNKIFLSKFHGDNVVYYSLDTQKYHSFEGDYSSNNPHGLKRLDFATWIMPGSTDSQIRKESLEWYPKLS
>MguFBX_N0027
MEKVKAEVNSNNSTDRISELPEDILQRILYFVSQDDAVRTSVLSKSWRNIWCTRPNLDFSDNTFKGNNQQFLSVVDTTLQRYCDQRLRVEEFHLRIFLREMDHEFVSLLEKWIRAPTVTGMKKLRFSNGSGHFLGSVDLPSVVFEVESLQDLHVESFVLGRETIERIVVFKHLRSLCLEQVRIKDDVFETIISNCPSIETLVVNQCKRLKKIKVNHLHNLKKFSFSKRRVDCSIEIHPPSLVTVNISDNIWLHDGGGYFRNLNSLRLWRVKSSLEHLSSCKFPSLEHLKFFFCDGMMGIKLFIDAPIINNFTYTGVDFIPSISFATTTSGEWRSLLFIYLDDDSSSWLLELNELLESLSESKISLSISKNNFNPAVRGNGCD
>MguFBX_N0029
MAEKRVAKFQTKKCAKIVYGDDDRITHLPDDILVDILSLLSLKEAVCTSVLSSRWHNLWKQIYRLNFDPHSSLQKRTKQGFESCKEKREKYVKWVNCVLRKHKAAILKDFIIRLRLSKTFQKDVTRWIKFAIVRHVQRLELDLTTGDSSLINCSLPQELLTRNTSSEIDLKFKSLRVLCLKSVDVTEEDIKFFQSKCPMLEELVVDRSLELLNVEACGGPSLVLKHLELTRCYNLKSVKVSAPNLTLLSIHGSHSCLKSVKISAPNLTSLTVQKVESLFLENVPRLVEVSICRVYSDVSAKDVFSAFACCDFQLEILTLEIKPFEETFLSTILQLPKLKKLVVFVIGDESFIFRKSYASDTGLTNLMKTAPNLQEFVLNVCFYLIFLN
>MguFBX_N0030
MENASEEIKDGGSTDMISNLPEGILYNILFFLTKTEAARTCVLSKRWGSLWTNRLKLSYDERSSSFDGPHRSRLFNSHVTNALAHTRNHRIEELHLFATHSSESILHFEKWIPMLAATRHVRNLYISIVP
>MguFBX_N0032
MVTSNIPPEIIEIILSKLSSVKSLLRFKSVSKSCNTMISDPLFIQNHLQSSNNSPYYNLFISAQINNHEHPGFP
>MguFBX_N0034
MKRARGEDDSNSVDRISELPQGILQQILYHLSQEEAVRTSVLSKSWRYNWCTRPNLDFSDRSFFKGSKQYFLSVVDETLQRYRDQRLCIEEFHLSISLDDSDPASASFLEKWIPTLATTNKGMKKFCLSIRSEQGSGSTHPPSVVFEAELLQDLHFDNLTLDRKVIDRIILFKHLKTLHLLDVRIEAEIFQKIISRCPMIETLHVEDCRGLRKIEVNELHCLKDLYFIEYDLQERDEECCSIEVYPPSLETIKVSCGNLRFNKGAVLCNLKHLYLRGVEMLLHRLSSCKFPSLERLIIGRCDGLRGIKLFMDAPNIVDFSYNGFFIPSISFASTSIEWKSRIYLRLRDAPSLWSVKLKKLLKSLSKSEIFLTIEQEYDGDGGDDDDDDDDDDDDDDDDDDDDDDDDDDDDDDDDDDDDDDDDDDGDDDGDDDDDDDGDDDGDGDGDGDDDDDDDDDDDDDDDDDDDDDDDDADDDDGGDDDDERIIQENINLVKDKGCDKLVAVERLKIQWPCSYSNISSLFNSALCVCRPRNIGSYHRISLAKEMECVLKILMERESGDDQDDQLRQLWLQDLEEVRMEIYDTEGREYHPTTLSELPNYEEDRYNRIRFALKWRQRC
>MtrFBX_N0002
MSSSNLHKLQRHDIGDMEDMISELPEAVLLHILSLLPTKDAVRTSILATKWKYLWTHLSIFDFQVSCNPDVSKPEQESENCLIDWVDKLLHTSNHVERLCVQVQKADIDGDKANSLLSSALMHKLLDLKLSLDQTFARFVLPNNFSASQSLNKLCLEFGFTLYIPDGIRFPNLKTLYLSHLSFENEKSAQRLLSGCPVLQELTLYKFFWLNIEQINVAISTLRKLTIELNHFDPSDLRIRSFTIKFDVTNLLSLSYTAHPIIKFVLVNPTSIVDACIDLRCYDLQNQQQNTKQFAIELLSRLGSVKSLTISNDTLQVCFT
>MtrFBX_N0004
ADWSALPMELVSLISQFIDNEIDLIRFRSICSNWRSSSIPNHHLQTSPIKFPLVYDSGNYHSSEKEIIDSLNNTNSPLCYLSKRTLVLVKPPQHGKTLIRRRPWLIRVTQNSHGKTKFFNPVISYRRPQEQTPIPPHVLDFNKLSILYLGTDFIIDEDKYPKTVLAVMCHGKNPLLLCRLSHCSNRPMMIFRGLNEQWTLISRWSYKYGDICLFKGSIYAVNQSGETVTVGPDSSVELAAQPLDPGIPGLNKMLVESEGRLLLLAIHEIFYCFSIDFFKLDEKEKKWMRLMDFDEKEKKWVKLRHFGDRIFFIGRGCSFSASASDLCIPKGNCVVFIDESVLCIDNMFHQKRVFHLDQNQLSGGAKYLNLFLPPKWIHNI
>MtrFBX_N0006
MKRKRSKKPKIALPDCILSNIFSKLGLKDLVKTSTLSKHWCHEWALRMDLNFDLHNMFDSNTVQELPQSLPLLQGFQSEFAKRLDQFMLHFQGDMISSIRLSFPLGPKYNDSIDRMITKGIAKGAKRIELLFSSETNDPSHFLRRIELYKFSFTLLLDTNSLTYLHLQNCLL
>MtrFBX_N0008
MAEADWSQLPKDLLNLISQQLDSEVDLIHFRSVYSNWHSSSTPNHSNENIHASSKSMRIQSLSNQYSLKEDFEDANGSNDFRMCLVTD
>MtrFBX_N0011
ETEVDIISTMHDCIILHIMDFLITKEAVQTCILSKRWKDLWKHLPTLNVSHVHFKRADFFKKFLNKVLKHGEKSSALCNIEVEHQGYVPSKLLSKMINCAVKHEVEKFKVGTYLRDKESNTLLFRSIFSLHSLKCLDLSFYTYGWEVKLPETIDLPELANCCLRHVTFTLANDKDYAMPFLKCKKLSTLVVDDCKVSGDDKILVISGDILSSLTIMYQHSRVQISAPYVRSFSFKGAFKGYINHHQVFEHNMDFIENASITVLWYLPNPKLVEIFINMLKRISNVRSLKLYWNSLEVLKLVCSYVLSN
>MtrFBX_N0013
KCNSDDEITIPPPPTKKIKLSDCENEDRPSDLPESVILYILSFLNAQHAVQTCVLSTRYNDLWKRIPTLRLHCKDFRTYKIFTKFVSKILSLRDPSIAIHTLDFKRHIVRLEPHILKRIVNYGIKHNVQRLRLNVTSDIELIPTSLFS
>MtrFBX_N0015
MKPPQATKSRHSNCTQGMSRNSNGTRGKRRLSLPNELITEVLSFLPVKSLMRFKCVCKSWKALISDPTFADLH
>MtrFBX_N0017
IKRGRRKDRDHLKEDRLNDLPDCVILHIISVLDAECVVQTCILSKRWNNLWKLL
>MtrFBX_N0019
FLSLLPTKDAVRTSILAKNWRYLWAYLSAFDFETFCRLNESSLQNQKNRENCLLDLVERLPHKSNCVERLSVIIFR
>MtrFBX_N0020
SFLPVEFLIRFSCVSKSWKTLISDPAFVKLHLNLYYSLNDKECSRIVGTCNGLICL
>MtrFBX_N0022
RRIVAANYELSWDVLDIISKSLDFDDLFQFACVCKNWRAFHKMYWRNFLALQEPLLVQKSSFFKKSFSFISIPNQKVYRSKMINYFWHFAYSGSSSGYLIMTGNNNSFLLMNPFTRRKKVINTSTFKVNFSYFAYRVLLAFDKGSKDFVLVALCKSSNSLHVYQSRNFGWVTYSTMGYPWMIVDFVVLHNTIYVVNDKANIGILNLNSANIKFLEMKCIPSVTSLSHLRLVSCDEQLFVVHTKPGVVFNVYKIDFSTMKYVKLKTLGDIALLYAPGGNYYALSNPNRWGYESNSVYVIDRSSTKCRVYVGDDNKLPKYIRPHEDLHIMRPYWLDWSFRHLHYEIDYSL
>MtrFBX_N0024
FSKALKCLLKPKAYEDRLSDLPNSVILHILSFLNTKEVVRTCVLSTRW
>MtrFBX_N0026
NIIMGLCFSSNNVVSGSNCKQTNRKPNSTTKTETVTLTETLTLLSLQAAPLPTLPFDLVAEILCRIPVKLLIQLRCLCKSFNSLISDPKFAEKHLRLSTKHRHLMLCSWNNQHKFFMYDFPIHSVFSNSSVTQTQLTYPISLKSTYGAPLAVCSCAGILCLTMRQGSAVLWNPSIRMFKILPTLNYIAHGAHYYPLYSFGYDHFINNYKIIAISFFNEKYETRVYTLGTDSWRKIQDFPNLSLYRPSGVFVGGAVNWLVYDGFRSFIVSLDLEKESYQYISPPVLEMSLFTLGVLKDCLLFSATNTRVTYLVIWVMMEYGNKESWAKLHHIPLMGDPGLWVFNKVLHVSEDDQLLLDFYELGSNKKKLVVYGSKIGTLKIPKFLNADLLMEWEVFVESLISPCS
>MtrFBX_N0028
MHYLTPTQSQRSHNGIPSPKFIPEEHVSDILSLLPIKSFLRFRCLSKSYDSLISSPTFV
>MtrFBX_N0031
MENLSNDVLLYIIVILASTSVQDLFNIMFVCKYLKSVAEDTFVYKNVSLNKVSLVPWETSERKERFLNRVCLSLNTKYHFRIGCQEIFCPIPNILAATKHLTIATSQGHCAATYALALLMVFKEDGSTFDEGTHLLTELWNKQCLLECRKLVHDIESRGWITTP
>MtrFBX_N0033
TMKSCVKLENELPDHIISYIFSKLALKDLVKTSALSKQWIHEWGLRMDLNFDLYTMSDYNTDQDLSQILPLCQRFHFQSEFATRLDQFMLHYKGAMIRSIRVKFPLCNEHRDVIDRLISKGIAKGAEHIQLLFSFETTDTTISILPYKFSLILLPKNDSVTYLHLQNCLL
>MtrFBX_N0035
VAEVDAPPYLPDELITKILVRLPIKSLIRFKSVCKSWFSLISDNHFANSHFQLTSSTHTRRILFLTVHSQFQLSSPTLFTTTPEFRSIDLLSLFRDDDYYEPVPLNPSFPLPESHFDLQIKGSCRRFIFLHTCSKAYIMNLS
>MtrFBX_N0001
MAEADWSQLPKELLNLISQRLDNELDLIRFRSVCSIWCTSIPNHHNILPFKFPLLKFSYTYIIDIDSINNKDNTSFCHLSKNNIFLIKPKQQQQYQTLGPWLIRIVQSSIGKTQLHHPLSRDPFHFPHVLDFNQFSLLHLGCMFTADDNFLEPSPFCFMYPEKVVAVTGHGKTPIVLGKLTFAPQPGLFKCGDKTWKVIPDMSIKFGDICFFKGRPYAVDKIGGTFMIGPDDSNVHLVAEPLIDGGDIKFLVDREGDLLLVDIYECFCFEFPGPDAIRVDVFKLYEKEKKWVKLTTLGDSVLFLGNDCSFSASASDLCLPRGNCVVFTDGSDFQYFKNMWCGNCVFYLDQGLLSPLSDCPEILNLFWPPPEWIVQSS
>MtrFBX_N0003
MAALKMKADWSELLTELLNLISQRITTEIDLIRFRSVCSNWRSSSIRNHFHISPFNVPLLQYIDSIIINNNNNNYGTIPISFYYLSKHSFYLIKPSQEQEQEQENYPWLIRVTQSSCGNTEISQSSFLSTDSFDYPFDILDFNELSIQLVAGDCFLLPDDDMLRYYNIRVFKGRVYAVIDKTGRTITVGPEDDPKAQLAAEPLVDCGPEDNKKFLVESEGELLLVDIDPVPVDLKIRLFRLDEKERKWVKFEKNLRDRVLFIGTKYSFSASASDLCVPKGNCIIFIDEIFSEDRLSIVHLDQDRQLWPLCNHPEYYDLFWPPPKWIIKSQLH
>MtrFBX_N0005
VEADWSQLPSEILQLISHKLNNTEIYLIRLRSVCSTWHRSYSIANHPRNYSLPMFPNSRDFDCCLSKKNIFLIKPPNQFPRLRPWLIRIGPNLK
>MtrFBX_N0007
KRNKMSTTQSTMVERRINDFPDDILTHIVSFLPFKDAFKTTVLSKKWVSLCYKLSNLEINDEGVNNAEDWIHFRRFVDAIILSPHSQNVTLKSFNLRCSSEFVDCDGFDKLVEAAKQRHVEYLDLCLLNVPLAPSIFCCDTLVVLKLARIRVGTSFNCSAHLPSLKTLVMFAVFFEDMENCFKLLSGCPKLECLDTTFIKPGFTIVEANAGVTERGYFKPLSNLINASIHIRDVPLKALYNVQYLCVTNSRLGKTISDDEIYSYYKGLPLFGNLTELQLYFRRGIHDWGEVVKMLQKCPKLQALKIVKGFDSTTKENWKYPYDVPECVLSRLTTCNIVGYEAFEHDFQFATYILQNARLLQVMTICNAKYSNPNPVPKPQYLEDLYSCPKISPACKLSII
>MtrFBX_N0009
FQRHAAVPMDMISSLADNIIIFCILSLLTTKEAVSTSILSKRWTHLCHFVPEINL
>MtrFBX_N0010
FNLNTRTVLHDELIVEILTFLDVKSLMQMKCVCKSWKTLISDPVFVKMHFKKQSTGMTHLAFLSNKFEGSGDCMAAPISRLMECSSSSITLTDPYHQFNYKDAG
>MtrFBX_N0012
MDDFSGPDLISDLPQSIIETILIQLPIRDAVRTSILSRKWRYKWSTITQLVFDEKCYPNSTDREVVQKSVVEFITRLLFLHQGPIHKFQIVNT
>MtrFBX_N0014
SKRSIPTEDRISALPDPIIYHILSFLPTKLAAIPSVLSKRWKPLWLSVPILHFDDKSIPNFFSFLRLSLTRYHTIPPIIPPHNYKSQCRNVVY
>MtrFBX_N0016
FIPLSSLNLEALPLSLIFDKLVERIDHIYFSVVCKNWYSIAKFSYQNRQIKNNVLPMLMIPTK
>MtrFBX_N0018
PPPILPPELIQEILSWLPVEPLVRFSCVSKLWKSLILNLSFVKLYFKRS
>MtrFBX_N0021
MPQRRSSKAAATADKISGLPDDVLCHILSLFTTKEVVATSILS
>MtrFBX_N0023
KHTTKSRSINDLANDLLIHILSFLPIKYAFRTSVLSKRWFPLFYSLAVIRICDNKVYTKKAWVHFRRFVNTVLISKHAQEQTLKKFHLVCQSKNWRANSFRCFDTWVKAAKRRGVEDLYLCMVEVTLSPTIFVCETLVVLKLDRIIVPSRCSVDLPLLKTLDLCCVCFRNRDDFMKLLSGSPKLEDLKTLYIQLNIGVTVIENFEKPLLSNLIKANFRLFEVPFRAVYNVQFLNVLEMGTRLPNEENTSYYKNLPLFENLIELRLSWTSRVTHDWSEVMQMLQHCPKLQTLSIKKWWGSVASINETGKYRNHIPECVSSHLTTCNIKNFQTVEADFQFAAYILMNARLLKDLTISFARCTDIMQRSKCIEDL
>MtrFBX_N0025
SMADWSRLPNELLQLISEKLNFSEIYIIRFRSVCSSWRSSIPNYPHNHSPLKLPIFPYSKEIYRPSQTILYKHNIFLIKPPITPHHHQQQTHTSCLIRIGPNLNGKTQLWHPLSIHQPPFNFPYHVLDFNQLPVFDLGEELYIHDTDLLQNNRYIHLEKVVVVATCQGRQSLAFRTDNCSAGVPFGVPMVLGCGADGWTRIPTMSTSLLGDMCIFKGRPCVADNNGHTVMIGPDSSVHLLANAVFGGYIKFLVKSEHELLLVDCNGIDAGDDDVSIDVFRLDEKEKKWVKLTNLGDRVLFLGEDCSFSASASELCVANGNCVIYSRDYASHGLYSMESGMLDSMESGMRIFHLDQGRVSPLSGYPDYFKLFWSPSDWIVGLQK
>MtrFBX_N0027
ISTLDRISALPDSVICHILSFLPTKQSAATSILSKRWNPLWHSVFTLNFDDQSFTDFHAFLLFVYSVMLIRDPTLPIRLFHLICGTSPGCYPHDINRFVPVAVKKGIENLILDFTGASHDFLIRLGLTFS
>MtrFBX_N0029
LPTADRISDLPDSILCHILSFLPTNLAFITSFLSKRWKSVWLSVLALFQDFNSFHKFVFLTMFSLLDKKISIHSFTFKCGQSSRFNQKDLN
>MtrFBX_N0030
MSEGEQKKVKVAEEEEVDLISNLPDVLLGSIIYLLPYMEVVRTSVLSKRWETLWKNAHDLSFDQRQMLKSLIEDYIQNSPLVDRLTMAMERKVISPINEEYFDVIAEAALMITSNIDNHIGPLKSCTIRHLPESCASADVVGWLRKLLEKGVIKVSIERESCDYHNGGISDMDVKLSASTIDLPFEVFSNFKVLELKNYYFNTTPSPDSQQTLKTLTLNKVRIISNTFYDILAYCSSLENLTVENCDFLRDELKIVSPSLKYIKICKMNVLRILISAFNVEVIEIDSIICSHQDLVFEAPKLQVLRAYNEFQMLGEIVFIDGRKLLTTRDIIEICSGILGHRGSGMGNIFKHLVTLCLDFELNSSRNTRALSFALKSYPQLMNLQINNQVKFDYYDQNDNDSLPYPVSLFWLKRDPCRCVSRNLKSVCIKGYKGGEFEFEFVKYLVLNGGVMDNITIWFLDECSWDEVVATACLRSYPKLSPKLSIDLKPGTEYIQKYGGSFDEWVRTLN
>MtrFBX_N0032
IAEVLSLLPVKSLIQLKSVSKSWNNIISHPAFIMKHLKLSSQNPQFTLIRSLFSFTSVVPISVHHLLENPSNLIILTNDPYYWLKYNRSIFGSCNGLLCLLGDSSRKANNNQNYRIIWFRFWNASIRTISEKLGSFDDFSNLLPSSFHFAFGYDNSNDTYKVVALRDSDGEAKVKRITVRVFSWSDNVWRDI
>MtrFBX_N0034
MAEADWSQLPKDLLNLISQRLVNELDLIRYRSVCSNLSSSSTPNHCNI
>OsaFBX_N0002
TRHSKKMKTVETTSSGLFSLPIDLVEEILMWLPSRSLARLRCTCRSWNELISSGGFVDRYLQNAAARHSAPAKLVLTPLSKRHARSFHAPMCCRDCPRIIGARPCRGLVLFCRPCALTYSVCNPSTGGVLHLPPCHSEWYMSSAGIGFDSATGKYKVVQLVDPSSPKVVGTQCRVLTVGDDPLGWREPLGEACTILQEDHAKEGGCIADVDPVFANGRLHWTLTPKFLVCDTPQGILAFSIGDESFVTVPLPPFASADLDVCSSSVCVATNVYLEHVRPSKLLPKNKEIFAPAGTVLAELDGCLCMVRDLRHRRNMDLNETTMFEIWKLGTYETGEWSLDYRIDLPRGYRAAERLVTPWLVMPLAYVGGDPASTGGQRRKAVLLATTAHEAHVYDPEAAVLHRVASMSDDESRSCDAAFYLDNRLRLTLYQESPVQMDGMEHDGGDAKLIGYSILNSEQN
>OsaFBX_N0004
MEQASSSVTAELLQQEAPYPSTSDVDWSQLPADLLVHIFGMLDIPDIFSSGVVCRAWCASFLEARRLGICSGNPGPCLVFSSGDRDPTVATLYSLTTGKEYYVTMPDPPFRSRYIVGSSHGWLITADERSNLLLVNPATQAQIAMPPPETIANVKIHCNADGVPDGYDLLTMDMSSRDVDTEAETEFHSWEEGRFYFYGRVVLSADPSSGNCTVMILHLLDNHLSFARVGGTHWTWIDVDEQCWDYHDVLYNDDDRLFYAVRGNGDVHAIDTNGPSPMLRVLLDTKNTVVDCTRYIVRLEYGDLLEVCRDCKYVNDDRRTEELIVYKVDLVEKELVKQKDFEGRVLFIGFNSSFFLRVEDFPMLTPNSVYCTDDSMENIYSERFGCREVGAFHLEDSSFTDLLPVGSWLNWPPPVWFRPSYSKG
>OsaFBX_N0006
QVMAAASPPAAAASKDWAALPSDLLWSVFAAAGQEEILRGAGLACSSWRRAARDEPALWRRIDLHSDVAAHGADSSFSDGGDDDDDDADDSDGYSVPVEDGSRSDALVEESNSDDAENKGDDAASVQSNRSSDDDFFGFSDAFVDVEESDDDDDDVPRKESADYEYEPKGWKEMARAGECVAFWGRAID
>OsaFBX_N0008
ESLSEELLENIVSRISLHDAVRSSAISRSWIHRWESAHDLRHY
>OsaFBX_N0011
WCDLPDDLLRDVLQRLPALGDRLRFAAVCRAWRAAERSHYPRPAVPWLVAPGHCVSLHDAAIHRVCSLHGGATDVVCRGSFDNWLAM
>OsaFBX_N0013
MVMMSCKRRKVSPASGAGAPVVLPEEMMIEVLQWLPVESVLRFRAVCRSWATAL
>OsaFBX_N0015
IISELNDDVLLHILGFLPSARDVARATMPSKRWRRLWALVPVLRFAVGPGSFADEHGEVDREKFAVSRRDAARRLITARRYYLHDHRHEADITLSRVDSWLHFVERHVKGSFTLELPLVAPVAAAVAAAEARRAAWLEANTASDTDEGEVIFVEHVAPPADVEEQEEEIDVEVVELPRSTRAEVMSLTLGYATVSVPATGAFRALTDFTLHHAVLDAGSGDDDLRLGHLLSSSCCPRLRRLSLRHVAGVATLRLDAAATLEELRLVHLPDLQWLDVDAPGLRLLRVGGCSRLPYSDSSAMAISAPRLEEFSCESLVDPERLEFNGAAAVRRIKNLEIMSFGDADDNAAAVWLLKNCYAVDHLKVKL
>OsaFBX_N0017
LISELNDDVLLRILGLLPSARDVARTAVLSKRWRHLCGIAPCLRFDVSSSARCHDAARRLIAGRVPVGKRFYFHDHRHEADVTPSLVDSWLRFAERHVKGSFVLEVPLNAAAAAALDRAEETSTAEQDYQEEESPAPELEEEEVVELPATSRAEAMSITLGGANTAVPIAGAGAFHALTDFTLCRAKINAYDDGDLRLGHLLSSPCCPRLRRLELRHVAGLIRLHLDAADALEELRLVYLPDLLRLHVDAPGLRLLRVGHCDNLPCSGDPAPVRVSAPRLEALAWDRLECIACREVIATATVRHLKKIYLFSHGGDDDETNVAAVRLLKSCTAVDHLELRLTLRVVCHLYLISLL
>OsaFBX_N0019
MATRRDGGRRREGLTAEENSGEDWLSTLPDEILHNVLSFLPAHEAVWTCLLSRRWRNLWRSAPVLRIRHRWVGVERFNKFVNNLLLLRDPVPLDELEFQTYTYWPTMMPRPCIYEVKYAELWIRHALMCKARVLRVLVQSEHLAPLELSMPLISKHLTTLQLRSVKLDNHALDFSNCPVLEDLQMNCCTISTPYNIFSQSLKRLCITKRNRTETNFIDDLSSLPALEDL
>OsaFBX_N0020
MTRRVRRRLCKDGGKGKDVAADEERELVSCSSSSRRRGGLGVAVAARGGGGGGSGSCVVDWRTLPDDTVLQLFGRLNYRDRASMAAACRTWRDLGASPCLWSALDLRAHRCDAEVASSLSSRCGSLRRLRLRGHEAAAAASGLRARGLREVVADGCRGLTDATLAVLAARHEALESLQIGPDPLERISSDALRQVAFCCSRLRRLRLSGLRDADADAIGALARYCPLLEDVAFLDCGSVDEAAIAGILSLRFLSVAGCHNLKWATASTSWAQLPSLVAVDVSRTDVSPSAISRLISHSKTLKLICTLNCKSVEEEQAHNPGAFSNSKGKLVLTITSHIFKSVVSLFPDKVVKENEVFNECNWKGKDNALGDMMSWLEWILSQTLLRIAESNPQGMDDFWLQQGADMLLSLVKSSQEDVQERAATTLATFVVIDDESANVDAARSEAVMRVGGIPMLLDLARCSRESAQSEAAKAIANLSVNAKVAKAVADEGGITILTNLARSMNRLVAEEAAGGLWNLSVGEEHKAAIAAAGGIKALVDLILRWPAGTDGVLERAAGALANLAADDKCSMEVAKAGGVHALVMLARSCKLEGVLEQAARALANLAAHGDNNNNNAAVGQEAGALEALVQLTSSQNEGVRQEAAGALWNLSFDDRNREGIAAAGGVEALVSLAQECLNASEGLQERAAGALWGLSVSEAN
>OsaFBX_N0022
SMADEPTPRRPKSWSDIPADIAGLVLRLLPAHADRARFAAVCPQWRATARQRPLPPPPPLPLLALPDGTFYSPPYDEPFRFPGFGFAGYKATCGSRLVFPRDDGCFLVNPFTGATVTLPALSSVRLRPPNAVAKYDQQGTAYPVTWMHIRGSEHLHISKLILCLPSLVAAIVGDGHISQILVCKPGGLSWSVRAYDMVRNFQDMAFYQGKLYAIANDDEDLLVVNISQDQSTGDPQVSKIGQAIKGEPFHSVWHEFGTMDILANKKLYLVESHGSLLMIRRKIWCWSKQASDTDPEASRPIVAGPNEFEVFKADFEQSRWVKMTTLGDEQVLFLGRRCSRAMSVSQYGMSGDQIFFLDDEEENLKQYYYSTEITSFCVCDMRDGQVDSPLPKASWKRCDEMRPVAWLFPQD
>OsaFBX_N0024
TAPWCDLTAVVLCLVHERLPCLVDWRRMARVCHTWRTAVKGEQ
>OsaFBX_N0026
MAPPPRSASAAAAAGGGFIPDDILFSEILVRLPAKCLVRFQSVCKLWRATIISTSFARRHLEHSRPRPSMVVMPRMFLSNPKKFKLQGVTFYRFQPGQSKVAELILEKRFPRGIPMFSMPLHCDGLILIPCVSGEIFVCNLTTSEFVELPRGSHSVALEHRVAFGFDPWSGKYKVARHFLRSSHSGGESRAGHEILTLGDGEDCWKWKATIDPPYPINARTPICLPGFFYWSALHSTTGHGLSKVSSHVILRFSLRDETFTVHPNPPCRGFLSNNDMLCQLGGKLCYVHSASPCELAIWLAADGPSLAWSLRCRIRLPIPKQLVKY
>OsaFBX_N0028
MVSKQQSSSWADFQPELLGLVLRRLPSHADRVRLRAVCRPWRSNAEMQ
>OsaFBX_N0031
MTSMPESSSAPARHIPDELVEDIFASMPARSVLRCRCLSLAWAAALSSDAFVGHHLCLSNLRRHGPKLCIPPVSASADTINACS
>OsaFBX_N0033
VGNAGHSPKKRRSEAPEIGDAEEEEGVDIISNLPDAILGEIIARLPTKEAGSTQVLASRWHHLWCSTPLNLNYRPLRARKDALTRAV
>OsaFBX_N0001
AAGRDRLSDLPDEILHRIMSFLNARQAVQTCVLSRRWRNLWHTVPCINADFVEFDSIGYQGPVVPFKRFVNRLLEFRDPASVIDTFLLKYAMPDRLDGYKASNEEANRWIGHALQKQARILEVAVFFFPLDLDHSVFTSFYLRRIEFSHVYLRKGFFEQIETGCPLLEDLLLHQCFIWDGEISSQTLKVLTVDATELYTVKEMSISTPNLTSLTLSGLEYPKAVLKDMPLLVTASVSVTFDALNFDGYYDANDLRQYLWGLSAVRNLEFHYEGAELMIANNSQWCPEFVDVVNLTLGEWCLDANFHALIVFLQNSPRLVKLTLKLAKDRWTTPQRIIGELEERSFTCEHLKIVEVICLENDPQVIGVEDFFVRSGMTSVQFHIKHWRKDEEYKLPAFIQY
>OsaFBX_N0003
PAEMRDWSELLLDALSVVFTKLGAVEVLIGAGLVCHSWLDAAKVPELWRTVDMAVLYRDMGSKNLGILTAMGKRAVKRSNWQLEVFKGRDFITNQLLKYVRRRYGKQAKRSLSIYIYSLHLESFTKLITKSPLLEDLVLNYCQSIRGDVYATVVEACPRLKRLEVRRRLGWWDDDDMLLTIAAMHGLRRLTLEGVRVRSRELTAIVDGCPRLELLDVSECFLRRDIVVDGALPAKCASIKTLKLP
>OsaFBX_N0005
WPNLPPDLLREISGQLHDAVDLSRFHTVCTAWRDMVRLPAAEPQCPALLPWLVARGWPGCFSRSHLRSIFSNATPAWHSPRTTTRDMWLASTDGAGVWVLTADGDRLVDPLTGATVRRLPRLPRTSNNDHVCYIDGVVCGDGTIVAYATSDGFKHTSQIEAAILRPGDTAWTTVESKGMNYSALGYGCCTTYHQGGVVFADLYQTFVARVLVDDAGGGGRVVESRTRRWPPDYGFLYKRLLSTYTFEFRGKLMSACVEIPWQSSAYQIDAAALSVSLYTLGTAAAAGDGDELAHLWVRAADGGRLLGEHALFLGCPTSFAVDAARFGAGGEVSGGCAYFVIWTMPDVCHVYKYSFHDDAATPMAELPFEWTFMIKRTLWFLPQYSSVAPTPTQQPRQEWILTEAALAIAPTTVHSFSPKDFSIYVGNLRWDVDRLRLLKFFGEHGRVLVAQVVCDRQTGRSRGFGFVSMATLREPDDVIASLNGQV
>OsaFBX_N0007
PARPAKKKRKQMDWSSLPLDMLVLVLDRLGWSSHPSFASTCRHWRSAVSPF
>OsaFBX_N0009
QDIWQHIHSRMPMRDAARAACVSHRFLRFWRGYPTVTIDQETLGLSSQRFWITSEDERGEYILTKAQKVLESRLSGSTIVQSLKLDLSTFRKAIVSATVAGGLLDCWLRAFVKPGIVDITVLLPKCEDDDDCYYYYGHDCLPEYTFPCSLLSDDEDKITSLQSLSLSSCGFHPTEGMTTLLGCWKSMSTVCLHRVAITDEELGFFLAGCLVLERLDLSFCNSIGALKIPSALRRLRSLRVRSCRMLRTIESGAPMLATVWYDGWPLLRFWLGGALETTHLEVHATRMGDVIQYAGSKLPSAALNLETLVLSTVYERLKAPVMHDKFQQLKHLVICLGQSTMFCAGYDFLSLASFVDACPALETFILRVNPHKLRNGGIVGNLRKVTITGFCSANSLVELTCHILVIAALSLEHLTLDTSPGYDRKCSSYDRCRKMSTEALREAETALAAARKYVEPKVPDSVNLMVLGPCGRCH
>OsaFBX_N0010
EVAGDVRRKLGGYLRAVVSVSSDVGVEALAPLSPCSLFACGGVSLAPIPDGGGATPRSKGRACGGGGVVRQLRALVSSRCVEVEGRVLRAVARRGREGGGGDGEVEARAVVLFDVYLPVSVWSGWQFPRSRAAAAAAVFKHVSCNWDARNALLAFNWTSPDNPHCDDQYIWTCTDCHVLGCEVHQIPSVLNNDKSFDLHEIFKTLPSVMVEKRMQITRITPDEAASGVGIWSVPDDVLYKVLVRLKPRDLIRVAAACHHLRNLSASIMPCMKLKLFPHQEAAVEWMLRREQNLQVLEHPLYKGLCTMDGFPYYINVTSGEISTGSAPTVHDFCGGMFCDEPGLGKTVTALSLILKTHGTLAVPPPGMNVMWCMHKPDKKYGYYELSASNSSNGNIFLSGSKKLRKDVIREDTCSSESLNNGGSVVSTRSSRKRGRLVNPDLNMIAAHPSGKSPMSAPTGAHSTPATHVLKITKNLKHVRKNLMEAYSDGSVGNKRKRDATSELSETWVQCDACRKWRRLLDGTALDSSTAWFCSMNPDSARQKCSIPEESWDLKRKITYLPGFHKKGTPPGNEQNASFFTNILKEHAALIDSETMKALLWLAKLSPKKHIEMEAVGLTRPVLDARANIGKGARPYYKIFQAFGLVRKVEKGITRWYYPSMLDDLAFDSAALGIALEKPLDLVRLYLSRATLIVVPANLIDHWTTQIQRHVSSDTLNVYVWGDHKKPSAHNLAWDYDIVITTFSRLSAEWGPKKRSVLKQIHWFRVILDEGHTLGSSLALTNKLQMAVSLVASNRWILTGTPTPNTPTSQVAHLHPMLKFLHEEVYGQNYQSWDTGIHRPFEAQMEDGRSRLLQLLQRTMISARKQDLKNIPPCIKKITFLDFSEGHAKSYNELAVTIRRNILMADWNDPSHVESLLNPKQWKFRTTTIKNVRLSCCVAGHIKVAEAGQDIQETMDALMQLGLDPSSGEYQSIRYALLNGASCFRCRDWCRLPVVTPCRHLLCLDCVALDSEKCTLPGCGNHYEMQTPETRARPENPNPKWPVPKDLIELQPSYKQDDWDPDWQSTTSSKVAYLVNKLRSLKAENIKHGYSRNMANGACLSSQSSCQDHNNVEGRLPHTMPDKVIIFSQFLEHIHVIEQQLTIGGITYAGMYSPMPLGSKRSSLTKFKDDPACMALVMDGTAALGLDLSFVSYVFLMEPIWDRSMEEQVISRAHRMGATRPIFVETLAMRGTIEEQMLKLLQDSNACRQMVNKGTSSTDNEGARPHRSLHDFAESSYLAQLSFV
>OsaFBX_N0012
SSGRRPPRRLPDRHHRPDEVLEQIFLRLDALPDLARSMFHRLIAARAFLGRIHNLHPRPLLGFFKREGPSCEFFPTAPPHSSVAAASAIAGGSA
>OsaFBX_N0014
LISELDDAVLLHILSFLPSAGDVARTTVLSRRWRHLCGIAPCLRFAVGLGSFAEDDDEDEEEHGARCHDAARRLIAGADACLARRRHAAAAGYIHDHHHEADITPSLVDSWLRFAECHVTGSFVLELPLNAAAAAKQDQEEADEAKRDVAPPVEEGEAVVVEEEELDLLPAAEEEAVELPATARATAMSLTLCDANTVVPIASAGAFRALTDFTLCRAKINAYDNDDLRLGHLLSSPCCPRLRRLELRHVAGLIRLRLDAVAGTLEELRLVYLPDLRRLHVDAPGLRLLRVGHCDNLPYSDDPGAARVSAPRLETLAWDGLEYRACREFIATPTVRHLKKLSLYSHGGADDETNVAAVRLLKSCTAVDHLELRLTVRVVCDLHLISLP
>OsaFBX_N0016
MEGSPSKSRGVTGPAHTDDGDWFSDVPDDIILNIMSFLTTRQAVQTCVLSRRWRNLWRSVPCINSDIDEFTRDSDSEGYYDEKTELAFIMFMERVMELRDPAALISTFQFRCKFELDEGFDDISDPEDINAWISHAVQKQARVLDIVVLCDKLYLDHSEFASRYLTRIEFTSVVLMEGFFKQLEMGCPAWESLFLDECAVNDVEISSQTLKVLTIKNTLFSSDKTTISTPSVTYLKLWRPVDSCVFNDMPLLVTSLLVLYHVQDSGDFFQNLRSLSAAKSLEFNYIGKELTMENNLQLYPKFNNLVRLTLGQWCLDANFYGLMVFLQTSPKLEKLTLKIEKEKTQRIIGKIEDRSFTCEHLTRVEIVCSEDDPLVKDVVTFFVNSGLTSAQVHIIRRM
>OsaFBX_N0018
MPPAKRSKKDQAGGEDRIGALPDEILHHMLSFLPARDAVQTCVLAGRWRHLWKSATGLRIGGESEDWVWWRVEEKPRVRDIREFVDHLLLLRGCEPLDMCELRFWSDYYDDDDETRRVNLWIRHAVASQVRHLVVRSIAGGVFELDDLPLVSRHLTRLELFKLDLTDRFCNFSSCSALKHLKISDSMISCPMISSSAGSLQQLSISHCSFGAVRNFRTRICVPSLVSLQLDDYWCMTPLLESMPSLVEATITVNSGCSDFCRNAGSGYCGFEDCNYCYPINDDRSCVLLKGLSEAKNLALVAHCRTFIFNRDLKWYPTFSKLKTLLLNDHWCVAPEFHALSCILKHSPVLEKLTLHLFSWGPGHKVEMNGSFGMMDRPAEIPEHLNIVEVKCEEVNENVSKVLKFLCAFNLRKLTK
>OsaFBX_N0021
MIRRRHRPTSPAPPLDNDDLLSEILLRLPPLPSSLPRASLVCTRWRRLVSDRGFLRRFRARHRKPPLLGVIQVCAYPIFAPALDPPDRIPAARFSWRLDNRHDLNDLLGVRHGRALVHVNTCRYSQRRLIVWDPVAGDRRAVAIPGGFRDRGVVVRAGEVRCVAGDGDPGHVHGGCHSSPFEVVILGTNKNRTHAFACVYSSETGIWGNIDVPPDMHPDGNGHHRFGDTICRFAPAENGGLLFLVVTHYTLNVWKSETNADGVAGWVLEKTIELDRLLSLEPGPQKTAPMLLGFSEEHNVAFVCTYIGVSMIHLESKE
>OsaFBX_N0023
SWSDLPHELLSNIIRGLPAFGDRLRFRAVCQQWRRAERAHEEPPPMPWLVAAGHCVGVHDAAIHRVALPEDARAAACRGSFGNWLALVPMSPPPYQPFLLNPFTTARIQLPVWTEGTIIKIVVSSAPDSENCTVAAVVGSEFNNERRLGSVSVCRLRQKKEGSSSPWWCITKTFYLEDIVFFEGKLHAVDGAEQTYVFEDDELEEMRKWPLFHRDRVAPLSIHKRYYLTPCHGKLLMVS
>OsaFBX_N0025
MAPPPLRVRRALMDEAIAGEILVRLPPDEPERLVRASLVCKPWRRLVTDRFFLLRYRLFHR
>OsaFBX_N0027
GAAGLIAERVLANDVADYIRFRAVCRPWRLCSVDPRCSQSGAMDGRFLPRRWMMLDKA
>OsaFBX_N0029
LPEEIVVEILARLPVKSLLRFKSVCRGWRAIISEPSFIRTQLQCSASKQEPSILISPHTLLGRCDIQPPVGGLGDWPNNFSTQISFYQWQRGASIARFMDATAFPANEFHLVCHFAHCDGLVLAPTDTNLYLFNPATRDTITLPDGHGDNHHHGTEMEACYAAGLGLDPVTRKYKVVRAFYRSMDPIRMGMEVFTVGETGAGCGWRETVTDPPYPVSRWLTAFTVNGGYLFWYMDRFRYPNDTLHGGLLWFSLQDQAFRVTLLPHSLDPALDDKVRPDVLHGELCVLHANSDTMPVTIWTTNSPSFDDWERRYCIYVSRLCHPMGLLGDGGMLLWAKHTIHRYDLWSDELTAVCELGGIRYQGGRPPRWKNLFNFSVMPYTESLVRIT
>OsaFBX_N0030
SDLLDDIIELILLRLASTDSLIRAPSTCKQWCRIVTADAGFLRRF
>OsaFBX_N0032
IWRREIKKNIEVGSPPDDNDLIQEILLCLPSHSSSISRAFLVYKRWRRLVSDYGFLLCFRAHH
>OsaFBX_N0034
MGQCPSAPRYHHHRHPPRNPPPPSPPPADHAPPQPLPTPDDDAPAAEDHTADLPDDLLAVVFGLLGSADRKRCSLVCRRWLSVDAASRLRLALDARAPLHAALPGILARFPAVSKLALKCDRRAESVADPTLALLADRLGPALRRLKLRSIRLVTDDGVAALAAAATNLRKLSVGSCTFGAKGIEAVLRSCLHLEELSIKRLRGLAQSEPVAVSSLCLHSLCLKELYNGQCFSSLITNSPNLKTLKIIRCSGDWDPVLQDLPQDAMLAELHLEKLQVSDRGVSALSGLEVLYLAKAPEVTDVGLGKLATRSPRLRKLHVDGWKANRIGDRGLAAVAQKCAALQELVLIGVNLTSASLELIAANCPALERLALCGSDTFGDAEISCVATKCAALRKLCIKACPVSDAGMDKLAQGCPRLVKVKVKKCQGVTPECAERLRASRNGALAVNVDTPGGAGELQDARSVDESGVLENAGSDTLPDDLDDRIGGPDLSCGSSGRPSGWKARMGAFMSRSLSVSMFRRRPRVSCYES
>PpaFBX_N0002
QMTQIIGGAADDMSNKRRRNVNVAVDDQEQQQAVVYKKARITSSPTSSAASTCGAPAVPATESGVESDAGRDAHWTSLPDETVLGLFNLLNHRDRASLASVCKGWQVLGSSPSLWNSLDLRSHSLNSEMVSALAGRCSNLEALKFRRGASASSIVGLQAKGLRELSGDCCSQLSDATLSMVVARHANLESLLLGSDCERVTSEALKVIAVCCPKLRRLCVSGVLKVERDAIQALFQHCKGLTELGFLDSHTIDEGAFGGASSLRFLSVAGCRCIVWSTAAHWWSKLPNLAGLDVSRTDITPTALMQVLAGPELRVVCALNCPVLEEGSNPVTLPSSKKTVVLARFTDVMEGLDALLSPSNWKEEAGSCARSRCGGRARADSEVAKWTEWMLSHAVLKIAECNAPSLLKQGIAMMLRLVQSAQEDVQERAASALATFVVVDDENATVDSARAEAVMNGGGIALLLGLAKSCREGVQSEAAKAIANLSVNTEVAKRVALEGGISILAGLARSRNRWVAEEAAGGLWNLSVGEEHKGAIAGAGAIEALVGLAFKWPAGGEGVLERAAGALANLAADDKCSMEVAVAGGVRALVRLARFCNHEGVQEQAARALANLAAHGDSNGNNAAVGREEGALEALVQLTCSNHEGVRQEAAGALWNLSFDDRNREAIAAAGGVEALVALAQGCSSGSQGLQERAAGALWGLSVSEANSIAIGREGGVAPLITLAHSDFEDVHETAVGALWNLVFNPGNALRMVEEEGVPALVHLCSSSRSKMARFMAALALAYMFDGR
>PpaFBX_N0004
MEDDSMDSAPSSSDFSTNNVYNARLEDILRGFAKDPKALAHKLGDFTVRTLVGMNEEEYQKLFELLRSDLSVADFFAIKVAVREAKKRFNAESTSPRSAHSTPRAGSASGVTRPTVDIASSSRVDVERPLPRLPEHVIHMVLARLPVPSFLRMRAVCKDWWHLMYATSFLEICSKRSSERSCFVFYERGKMVANGEGAIYIPSSNKWLKLSLSFLPCNLKEPVLVTGGGGLLCFVCNKSESGSVIVVCNPVTKSWRELPPLDVEDPEDFMWYLAMVSIVVDEHSNSYKVILVSQTSYEPYNASWRTLVYSSLTKDWSRPHSHYLGADVHNDTCEMWTPVECNGVLFENFGTEYVWTYDLLRGTWRHIELPIPSDSAEERGLVEIHGHLFRVLQTEDDDMKNIQIWELNPTDLSCLNVEFMPVELAVTFLDVSFTVLGIHSIAGNDALCFLSLKGQSALLYDLSERSWNWMPKFPLFKGSNSCCLNLRLDISA
>PpaFBX_N0006
MDSNIWSNLSLNVLELIFARLPLQSLVRLRLLSKQWYSHLSSPAFQHAFSDGQPKDLAVVDFKRAWAYDAKVRRWHAIPLHYLPFHSVMAADGGLLCCVKFTKLEQCLQFVVCNPLTSAWRVLPSVVGVRMCPVIFHMKVDTQSRHYTIKFLG
>PpaFBX_N0008
FENLPNEVLQLIFAAIGDCKSLVRCMVVSRTFHSYASKITTLKIVLPKLFLTYERKLWNIYVMVKAFRALESLIVYVGQPKNEPSMSWARCMRYAEVGVTVEKFVFMAAKTGDFVEFDHALGLQPQFSSYTINNNHERAFNTKNNKNNVEYEGKPSTEKSDVHNHQNDEKNMFNNIFNFQRQPYFTQKKSNTPVIDFQLKQVIAPNNDVLKRMVPVIVFAIVQGLDEFQDTIPNFIENFIKLKRFVFVDILESLTIHMREHQIQQVRIQKLEKLNRLINENIAFKNNVKNESKSRKGFIDGDDNVNNDNYNKNSCHLSKMQFSMSTQALNKVEDLNNSPLKFQTHENASKNLNSNFRYEPRILENGFKNLPAFDEIQTPQVYNQIIKSSTSKNVYNVCQGFKNQRKNEVSWNDFSNRASSSTPSFKTLKLNTIDCYLKPFLYVNQLIEDWSYNDLGLKIWLKEKQPLASFKDTLEIGMKHIEKNSKNYKKTIDHMKIRFFEEMMSSKFQGSLNVWLKNMITTSKEHKMMISNQVLLNFYLLPAGSTRVREPIGARRSGRRASSARRDGQGAAAQRQQREARRERACESIQRRQRDIEQEALFFDISFWRSDQVAVPNYALSDVSMCIATHGARPLSLDDLHMLSEAALAGPLLTATIACVNEQIGSHNL
>PpaFBX_N0011
MERQSEVQEAKRRATGKRRLRSSNNCSSSCNGQGIGDVEMATATLSVPSRSHGGRKKSNHKKKKGAKKDAPCRNGLSERVETVSVVDASPSPDANRTTYLPLLGTRESLTGSDPGSPPEFDLAGSSREDNVAIIPGLSDTLALVILALVPLSYHQQLKGVCRKWNKCLTTTKTGNEVLEMRKLQGVKETWVFLLASGGPQRHPQCHPQWRAFDPVYNRWRCLPQCPCDYTFDSCDKESAVAGTQLLVTGHSSTGPTVWRYDLHTNAWVKASKMLQSRCLFASASHGEYAYFAGGSCDGAVLRSAERYNSLTEEWERLPDLHVNRKWCSGCILDNKFFVIGGQGSERQPLTSGEYYDESEDRWVTVENMWPAARTQPPGETAPPLVAVVKDQLYAADASTMELNAYHKGTNTWRPLGPVPYRSVDSSGWGMGFKAVGDEIFVIGGSSDRGNGTFCDQIHAWPPAQMQNADGWRQVGQLSNTSGFIYNCAVMIV
>PpaFBX_N0013
MTNFAGCSEFHTNRILESSSPVLDSQIWSNLQPELVARILARLPLSSLIHTRLVSKSWDREIYSGRVMGDGSVHENPRSWLFLFENGGPGNPHKLHAFDPLRNDWQTFTTIPHFATVQKIGGLSLCGAASGLMVYKISALKSHFIRFGVFNPITRSWKKLPPLLKRRQRPVVSMFAEGSGYRLVVAGGLEYDQQVLTTEVYDSRTECWRTTCEKFNNLQSHVCDEIRTSTAFCDGVVYHMRFTRMLSFDPNREYHTFMAYDTKTARWRPLRVPLPPNLVFTGYPSLKRIWKGRAYLADVLPPYLVESNGRLLLIGFREDRFHSVVAGIGIWELDQKKAWKLVTLMPDTLFDQMCPKICMSAYVDPSSYLKYELQGAGHGDIVYIFQANEGQGFVVLCDFSQSPPAWRCIRNGIVPKVEYSQTLQGCVIDLRWDTMI
>PpaFBX_N0015
MPTGTSPQVLETSGQEYPSQILHSLPDQLAMKCLARVPLSSLRGVSKTWQNVIYDPYFQSLRTTNGRSQLEWVYALVQSQDKSFRWRAFDPLSSVWYDLPPTPYPMEFQLHNPGCIGVSYFVQCASTLDKLVMVAGLKAKKDGRNRMIMEPALEQPYIFDTRTSEWKLGTRFSVPRKWCVCGVVQEKVYVASGSGKDWDREVSKSAEFYNLVNDNWEKMMSLSTSKFSGEAMTAVTNDNKLYFVSGRGVFSKEGVVYDLATDSWSDMAPGLKRGWTGPCVAVNGRFYLLETPAGRLKVYVLEKDDWDVIMEDARLGNLEMFVGAKGKIVSIVGLGMDTQPSAGSVLRVIDIASEAPQIYDIPVNEGKVISVQVLGMMGRRP
>PpaFBX_N0017
MTEELEESLWSRMPADIRELVLQRLPLEVLYRFRAVCKHWRALPLSPEFCRSVTHPQSKHSYLLGIQPIGLLQTCPIYNPIAKSLSWIDLGFLESRFERFTFERWVNDDDPWGSSEFRGASSDGGLLCVCVRIHESEQDAIFVCNPLTRACNLLP
>PpaFBX_N0001
FAGININLANPSLSTSLIELNQQQLWMDPDLWGTLPEPLIELILAYLPLPKLLQMRSLCRKWNCLLQSPNFLDAQRRTAAQCHFYVVTVSEPAFSAFSYYQKGPELHYLRSSSLYCHTSQTWFNLSLNFLPFSDLYVTSVGGGLICFVAYMGKSNVTTREVVIGIANPATRTWRLLPRWEDNTVCRNLPNFVAMVVDNFTRQYRVVAIDYDKTCTYMYSSVSMSWAESKDVPTQHNFPYYDRTPSQAVVTSTNKLVCTTQCKSGVSIYDMDTGLWDSYEVHLPGMHSNVHLVQHRGRILMISRIMKAKYEGSDRVQISELERKDLRVTKALDEVPVGPSKHFLDHFKVCDIVGPNDDSQHGMCFVSVITGERWVYDLEGRFWRIMPSWPRARSKSMAAYGGFSIQLRVDIQP
>PpaFBX_N0003
FVVAGLLDVNLSSLSLTSDTHQKQVWMDPELWGALPEPLVEIILSHIPLPYLLPMRAVCKKWYFLLHTSSFLSLQRQRTVQCTSYVLTVNEPAFSAFSFFQQGPELYYLRNSSLYCPISKNWFNMSLDCIPFRDFYITSVGGGLLCFIAYKNNTSSTNREVVVGVCNPATRSWRLLPCWEETKAYTLPQFVAMVVDNFNRSYKVVLVDHDRRVTRLYNSQSMAWTEFDDVPARHNFPYYDRCPSQAVVKGSKLVCTTQCKTGISTFDMNTGLWESYHVFLPGMHSSVHLVQHHGRILMISRVMKAKYEGSDRVQISELDPKGLRVTISLDDVPLGPSKQFLDHFKVCTYSSYDESEGLCFISTTTGERWLYDIEEQFWHILPSSPGSKTKSMAAYGGFSVHLRVDIQP
>PpaFBX_N0005
LVFARLPVTGITRLRCLSKEWKRNIDTVDSKFRQMCAETSASFMFALISRKEIETLSSEEPHENYLCVTTFDVSTNRWHGSDNTFPPGRHCLTVDSCEGGLVCFPSKTFARDMTQLFFIVVNLLT
>PpaFBX_N0007
MDPEIWSQLPQEMLLDVLARLPYDYIPRLREVCKRWKELLVAKYFTDRIVSVRKSQTPFLLVCVKRFQAIVAYNPARREWREVFIWKKSPNFYIHSLRAAGGGLLCFEGNVGRKREDGDIRLLICNPISKLWRILPPLPSGIKTSGCVNLVVLENEPNQFKILFTQIHQLHGQRRLVGTLFDSLTDSWTTHSEDTTLESIYRSVYVNGSMHYIGSERVHEDGTLISRRQGVSFDLLRKVFSRFEAPLASVSVGAKKFMELHDKLSLVTFSTVPTFSPSVQQFDDQTGTWVEVHVLPPGTTLGVQGHVPLGQGSYLYFADPRRSSFNVICYDLLNRERFDVDEAFLDLRSEGYKLYHPSLCSV
>PpaFBX_N0009
WRRLSDMLVQQVLSLCATLDLCRFRAVCKRWNSLICAPECGKFLCFRNANEDARYIIGRCFHQHFETSLTDIDGSTLKYIKVVGWKIFDLNDRRWYTWKGPLLSTYSNDHPLVSDEDLIVLCGTTTMAAANDHPLASDEGLVVCCSVLAGTATISEIVITNPIVMTKMVLPMPVAWNNLYLSSFLVNLAVDSISQAYKIFLINRYEDPFMCVFASTTNQWRISSNPPVLRLHDGAGAQAHSVIFQGQLYVLFKTYRVPGSNEGWPFKFWLHRYTFLEDFWTDCGVDFPEWPDNGIDRKELVVSRNRLFVVSGHTLHLETREGSIRMLDPLSVFEILLADGTFITESHLAEPSFDAQELEVDGPTDEFFDAKLGEQVAVRSFVFNQAFGFGNSIMLTYRWLGFSIVYNVETRLWELLPTDPTVELYGNVMPLRPPRTFGKPIAGELV
>PpaFBX_N0010
WRRLSDMLVQQVLSLCATLDLCRFRAVCKRWNSLICAPECGKFLCFRNANEDARYIIGRCFHQHFETSLTDIDGSTLKYIKVVGWKIFDLNDRRWYTWKGPLLSTYSNDHPLVSDEDLIVLCGTTTMAAANDHPLASDEGLVVCCSVLAGTATISEIVITNPIVMTKMVLPMPVAWNNLYLSSFLVNLAVDSISQAYKIFLINRYEDPFMCVFASTTNQWRISSNPPVLRLHDGAGAQAHSVIFQGQLYVLFKTYRVPGSNEGWPFKFWLHRYTFLEDFWTDCGVDFPEWPDNGIDRKELVVSRNRLFVVSGHTLHLETREGSIRMLDPLSVFEILLADGTFITESHLAEPSFDAQELEVDGPTDEFFDAKLGEQVAVRSFVFNQAFGFGNSIMLTYRWLGFSIVYNVETRLWELLPTDPTVELYGNVMPLRPPRTFGKPIAGELV
>PpaFBX_N0012
SAGGPSVDYSSSSSCQSLQFEGFPRESSSIGPPSNPSSQLLDRSEGNMESGNAGDGSEDSNVEKAKVNGSRFDLTDDLLIKVFSCLDHITLCHAALVCRQWRAASVHEDFWKSLNFEYRKVTNAQVAEVCARYPRATELHLKNTANVEDWLILDAMRSLRNLEVLTLGGNLLDEMFFSTISNSASLRTLSITDASLGSGGAQEVQLRHEGLRSLQIIKCRVLRLAIRCPQLEELSLNRTGTASAVLHCPRLTSLNVSSCHKLSDAGVRAAAIACPLLTSLNISSCAYVTDDTLREVSLACPNLEILDASNCSNISLEGVRMPMLTELRLQNCEGINSSSMAALSHCIMLEVLAMDCCWLLTSVTLDLPHLRSISLANNKKLVELTLRSPFLASLNLTNCPALNHIDLASSSLLRLDLKNQSSLASLALRCPWLRVVDLSDCESLTDLVCNVFSEGGGCPKLNTLVLDNCDGLVKVKLCTASLEKLSLVGCRKVSTLELSCIGLQHLHLDGCDRLIDAYFVPVGLLSLNLGICPHLTNLVIKADQMIALDLRGCGLLSQAIIDCPSLSSLDASYCSKLGDECLATTTSACPAIQQLVLAACFLVGPAGLLALKKLVDLTVLDLSYTFLTDLSPIFEACPRLKVLRLSACKYLEENALDALHGGKKLPELQELDISYGSLGRRAIETVLTECPHLVHISLNGCASVTDHLWAHLCSRQEPLEPADSMDVFPTSVDMVDLVAEQGSARDANSAMEVVVGNRSSVEFSTSERALQSLSCVGCQNVRSVRLVAEACPHLSTISLSLSTNIREVYLACTNLVSLNLSNCASLSVLNLECPRLLTLSLH
>PpaFBX_N0014
MPDLAGSSEFHTNITLDPSPTLDPHIWSNLQPELVARILAHLPLTSLFHKRLVSKSWDREIYS
>PpaFBX_N0016
MSLAHQGVNFHNIFSGCGSEPLLNPDAQPPRISDSQLDGGAVLHPAIWSNLPESILHSVFSKLSLKNLTRIRSLNKLWKSTDFFSNGVNSKKTGRFALLRGGQDLASEQHEVWVFDTPAQEWCKFNLGHFPSSLVFKGPFAAAGGLLCYISQTSHGGKLKLIVSNPLMRTWRLLPPNLNLCDFPTLTHMSYLLDQYSITLVGLCEDTGAMTIEIYESGSNTWTSTDHPPQLTSYYNFFKEDDYLGLATIDMRSKSIMRIMYPYALQKSGFLSRDEDKCWILESKGGLFMCSNAPRREGIWQRLETEWKRVCVLPKQLHKYERTDLYISEDVVLLVGSEPRCFLPQFEDEDPHKLIVFNKETCRWSILPQISSNFGTLEELLRGLI
>PpaFBX_N0018
QMTQIIGGAADDMSNKRRRNVNVAVDDQEQQQAVVYKKARITSSPTSSAASTCGAPAVPATESGVESDAGRDAHWTSLPDETVLGLFNLLNHRDRASLASVCKGWQVLGSSPSLWNSLDLRSHSLNSEMVSALAGRCSNLEALKFRRGASASSIVGLQAKGLRELSGDCCSQLSDATLSMVVARHANLESLLLGSDCERVTSEALKVIAVCCPKLRRLCVSGVLKVERDAIQALFQHCKGLTELGFLDSHTIDEGAFGGASSLRFLSVAGCRCIVWSTAAHWWSKLPNLAGLDVSRTDITPTALMQVLAGPELRVVCALNCPVLEEGSNPVTLPSSKKTVVLARFTDVMEGLDALLSPSNWKEEAGSCARSRCGGRARADSEVAKWTEWMLSHAVLKIAECNAPSLLKQGIAMMLRLVQSAQEDVQERAASALATFVVVDDENATVDSARAEAVMNGGGIALLLGLAKSCREGVQSEAAKAIANLSVNTEVAKRVALEGGISILAGLARSRNRWVAEEAAGGLWNLSVGEEHK
>PtrFBX_N0001
MDVEVNASDRIYQLPDHISHQIVSFLPTIDVVRISILSETWHRISTSFHVWDFEESWFGLPNVDLYSEAVEKREKILNFVHNSLVRECHQNSSIQRLRLSLT
>PtrFBX_N0003
ITQDPLDLLGRDLMLRVLNNLDARSVARCIVVSRSWNLVASSNLLWTSK
>PtrFBX_N0005
MATQLSGKRMSGFSLVDEEIVQNILSRLPALTFAYAACVNKRWYKICSKILKRPKLASALSLNPSLHVSCFTFLFFLNSSSEIGMQVIEQVLSEPIRPHFAIACISKEFNLELAHGLIIEKLGSRIPIITNVSSGIIGVDGIADELFEEKWETTSGPNIQESDTAERGLVLLVGFLPGLKIGTIPLLQPRQESNTLVDKFVMDILHYTAAVSDCAAPAGIIMFGDKTTDMKPIVAKMADCAMPEETVIVGDASADFIFRTGDDSLNQLVYTCCFQAVALVFARDRYKPEAGLGEIQFHVTKSTGVLPFGPNLKAVCVVPKDSERSCLFARLEGQDGIMAAGAILNEIKQQFREADTFADLYIGVTKETQRTSDSGILTPGKSLDFYKVIGGGEYYFTVNGIGIRTGDSFLFYQSDSATASSSCDHAFNKLLALKAELKSKNYLRLSNLADKDDKEEVLGGFIFSCYHRGESFFGDTFVDSYPFCNN
>PtrFBX_N0002
VAKDSITKDMVMQILLKLPVKSMLRFRCASKSWNSLVTSPGFMKNHLDKAKQLLLLRTENPVVSYSLHLDNDRVDMRSRQDPHCEAGLFDFIGCCNGVACLSSQYLQIDSSRRLVLWNPSIRKTLDLPAPSSWAAIDKTLLGLGYDPQSDDYKVARVVRLKSPEYEDERPFAFQFYSLNSGSWNENADVSSSLANEDTLRSITLHGFGNPAIVNGVIHWLLHPRENNGMLALSFDLSNNSFGELMLPECFDPTERIAAMSISVFKNSLSFNVLKDYGGNYVCEVWVMSQYGTRESWDKQYRIEMLDIARPVVFRSNGEILMAGYANSQLVSCDPQTQEIHDTGLEVLLDDYADYFVESLALLDRSN
>PtrFBX_N0004
MRQPSESSVNATIWDSTTFYRTPNLKNNPLKRPRSCQNKECQKVDRISNLPDPIIQHILSFLPADDAIKTCILSKRWDSIWTLVPNLIFRRECSCSQEAENFAVFVDKALMHYCSPKVKKFLVEFEFTECFKAQVDSWVDFAVRLKVEELCLEFHREIADDPDYYYLPNFLYSNIPAEKLSLR
>PtrFBX_N0006
MIDFLPEDLVICILTRLHVRSSIRFRCVCKSWYTLLSNPNFIYRNNLFNYDDDVKIKIHRLLIKRRDKISKDHVFSFIS
>RcoFBX_N0001
MDIISSLPNVVLCHVLSFLPTKKAVATSILSRRWRYGRISVPNLDFEEYFFHFLLDANLFVKFINKVLLLRHDTIKRFSMRASNPCVCSNDINQWI
>RcoFBX_N0003
MDSASKRQKYSKIGNEDRISKLPESIQCHILSFLFTNEAVTTSILCKRWRLVWTSLSVLSFHDYSYMKEEEMKSFVDFVNRVLILHANPCIKRFILKLFNGYLEVEKWVKAAITHNVEEIELPLRRRGTPLLVRLPQLLFSCVSIKVLKL
>RcoFBX_N0005
GGVINESCKRKSEACQAQTSVTGMQPFLPIEIVIQILARLPIKSLLRMKSVCKCRNALTRDRYFIEKHMIVTPSV
>RcoFBX_N0007
KSRPVMEDRITQLPDVILSSILSNLTLKDVIKTGVLSKTWKNQHRRLIRDLNFDMPNLFKNKYDKDKFSLQDNEFFLGVRNEFANRVSEVLRYFKGSRVRCFIVCFYMNSEESQRMDHWISSAIASGVEEIQLLFSRKRFLLFMRDEDRLYEFPFSLFTQSCLKHLHLEDCIF
>RcoFBX_N0002
CRPRTKDYISGLPDHVLKFILWPLELKEAAKTSILSTRWRYLWKFYRIFDID
>RcoFBX_N0004
TESKDRISSLPDEILCRMMSFLTTKYAVGTSILSRRWSYTWTSVPDLDFDDTLTSHDSEHSNELLFVQFVNRVLLLHSAPIKKLRLKVTSNLVHIFKDVNLWICAAIMRNVEDLELDYSSLQLPQILFRCKTIKILKLHAAIGFNLTGLVCLPGFKVLHLQNMSVANLEKILHGSPVLEKLIVRRDPGDCYAFTLQALSYTLKRLTIHQTKMKSIIHGSKHRVVVIAPKLEFLELKDHLSEKVYITKLSSPVNTIIDVSKSS
>RcoFBX_N0006
PGKKRRIRKEKLGLILLFLLLLQQKQWPNNVGLLTEILLRVPATTLLHFKLVSKQCYSTISNPHTRLHLNLNSTTPTALFVQSRRAPNYQYHFTPL
>RcoFBX_N0008
YDNDVWTEIAKFLDGKSLVKLAATSRWFHSVIMHDSVWKFACLRDLQIPDPGHAAFKWTKLYASVVDGSHSYTFRENEKHLDWMRIGAFYFDSDVALLTERLSLLVKNRQRDATEKLLESCGASVLSNIKKGIWISDLQLVRCPVCQLEKCDGTMQTLDARHIELFQHEGFQNGSWEYELIGSHKIEKPMDAASGGIFDLKHLNDRATAGIFNLKLWTGEPDDFQPKAMITFHSVAINTNLQVNEGK
>SbiFBX_N0001
MPELVPLDGARSRRRHRRGISATSDVEACIQCCITVAKGFAFGDDTRKRKASAPQAPIPYLSDEIVVAILVWLPVKSLLRCRAVCKAWRA
>SbiFBX_N0003
MAAPELVDDLVGEILLRIPAGQPACLVCASLVCKSWRHVISDPAFRRRYRAFH
>SbiFBX_N0005
CTSSDDVLELILQRVSSIVCLVRAVSTCKIWRHVIADSSFRWLHAPAIAGYY
>SbiFBX_N0007
ESDPWRLGKKALAAAPRVIDPADRLSQLPPEIQAQILSFLPAQEAVRTRHLLITARECVFVQEGRGFVDRLLRLRLAGLMDHGPIDVCKIVLDWSDDENEDNIRRWIPSVLKCHVQCLRVEIWDVSPAPTWDVPLVSQHLTRLELRGLGFCAYRDSGSLLDLSGCPALEHLEITYCDLGHVRKVTSPSVKRLAIKRCFCKEFRRLQICFPAVVSLCLENFCDNILVLESMPQLVVAYVSIVDHDSDDDDDDDDSDDDDDEQDITKYMVLQGLAEAKHLVLLSDYNTITFTRDLKLCPTYSKLKTLVLNHYWCVSADCSALACMLEHAPVLEKLTVLVELKWLKCFKVHKRIVNVLKFLGTLNICKISTKTGS
>SbiFBX_N0009
QDIWRHIHSLVPMRDAARAACVSHAFLHSRRCHPNLNFRNEILGFNENAYGKE
>SbiFBX_N0010
FSLSPTSMKNNRRRRRRRDNKPKVAKPKTVESSPIGGATSTAVHDVPDHVLEVILLRLNSHVSLIRAASACKRWCRVVADAGF
>SbiFBX_N0012
MAYQLHGGGGVAPDLNPLPAIGGEQAPPAAAEVDRISSLPEKARQRILSFLPLKTATMLGMVSRSWSRLVSKPQWPCDSILGIHIRPATATQGPCHCPLVTHVRSDQIAPLLANELASRGRGPGPGHRLLRFLLNVEDAQTRPADFDSLLDYSADCDVEHVVVVVDARRGPPELSFNFPRASHHLLRLVLFGVGVNEAHRPMSQFRSINTLEVMTIQNTSLGDLDLRRILLSCSRLRILVLRNCRVLTCVNVTAASERLARLTVVECPQVEKISASTALGLHSFRYSGAFLRSVALPQTCFGDLYIRFTKSRVSSQIQYHSWLNALPNLSNLVVLTICSNALKIMSSLRSREDFQPQVAKLSNLQNLRELQLVLYTMDTLMLSHIYWFLRMCRCSRLRNLFVELPEVKGESFMDAVRGLAAEEPMMDDFNNLVIVKITNFKWQCNEIELVHFLLRKASSLQKVILVVPKGTITERDQSGNPIFPDVNLLRFEKFPTKVKVVVLNECLGA
>SbiFBX_N0014
MAPRPPPAELMDELVEEILICIPPDDPTRLLRAALVCKRWCRIVSAAGFRLR
>SbiFBX_N0016
MAPRPPPPELMDKLVQKILLRIPPDDPTRLLGAALVCKRWCRIVSVAGALLR
>SbiFBX_N0018
MAPPPRALPEELIVDILLRFPPHEPAGLVRASLVCKRWCRLVSGLGFRRRFREFHRTPPILGFLLNVQAGPARFVPTAASCLPHDETRSWRV
>SbiFBX_N0021
MAPRPPPAELMDKLVQKILLRIPPDDPTRLLDAALVCKRWCRIVSVAGALLR
>SbiFBX_N0023
TRNRKRARLTSSAGDVVDRISSLNDDVLLHVLELVGDVRDVVRTTSALSRRWRNLWKRVPALSFASRSVWEATVVEDYAALTRYVSSVNDVLVLRSQSAGCAIERLAISIVY
>SbiFBX_N0025
IIMESTTTTTTTPSSEEDLISQLPSDVLVSILEKLSLRAGVRAGVLSRRWRCLPAQLPRLVLDIAKFFPRN
>SbiFBX_N0002
EMPPPAAALMDELVEEFLLRLPPDDPASLVNAALVCKRWGRLIAGPAFRRKFRKIHRTKLLHMARGQAFRRRRRRRRQ
>SbiFBX_N0004
SATTCMRACRRDWANDLSAGPAGLIAERVLSNDVADYVRFRAVCRAWRASSPEPREHDVFDCRFHPRRWIMVPRVSGVGNRRSFLNLSTGECIHVRLRGLRHRHYLFGSTSEGLVVLCRKDTLVVELVNPLTGQRADLPRATSLLFPSTTSTSTSTSMAHKIDDGFRVRSAGLAGDSTVALHYGSAAIAVAKPGDECWTQLGPVENFKSAMSFAGRFYCVTFKNILVLETAMAANRPPELVVALDFKRGFLWSDLVHLVDKEGELILVHCVDYPTRDYFDGWYSAYRVNLEKRNMVPMPRLGRHTLFMGMDRSLLSMMSERVSPSVMANIVYVCYKYDKRT
>SbiFBX_N0006
EATRRAGAGPPQSLSDLPHDLADPVLGLLPAYADRARFAAICPQWRAAAWRQLPLLPPPLPLKPCRFPGFGCAGYRDAA
>SbiFBX_N0008
MAPRGSKAAKVASPPTTEELPPPPPLPSEDRISALPDAVLQHALGFLPAQDAVRTCVLGQR
>SbiFBX_N0011
GVDPEQEALFGRVLSYIYDVLPDPPVSVDGDLCILFDTNGGGVDCLSLLPNVLLGNIVSRLPIKDAARTAVLSRRWRPIWRAAPLMLVDTHLLSAG
>SbiFBX_N0013
MPPPELMDELVEEILVRFPPGDPASLVRAALVCKPWCRLVSGAAFRRRFREFHHLHRAGGGAAAAPPLLGVLYNSTTKQQQVREDDDTDEDQGRISKRARILREPTTACFVPTTSFRPGPTAHAANSRRCYYGWRAIDARHGRVLLRRSDRSPYGHGLSVWDPVTDEQQQVPKPKFSKTMLGYHWTAAVACAATDDCDHLDCHRGPFLVVVMDVQSYVIYRCVYSSQAAAWSD
>SbiFBX_N0015
TMGKRAGERETEEQEKAAAAATPDAKKRRSGSPANDGASPGAGLCDDVVGNILARVPARTAVASMTLSRRHRRLIRSPEFRRLHCRLAPPLPRPHIAYLVTAQVSRRRALDEPDDREVPASVFQGFHVAGAGFNGNVVAPMRSLTGRRYLGMEYVNTCNGVVLLAAAAGDKYSARCRCILWNPAVADDAVEAVSVPVPDAAAASRDRDVVKDYRALGLGYGHRSKTYKLILLCRRRKKTPGNRVNAGEYSLITYALADLGKQPAETELPAVQDEEMISQQSLYIDGKIYLLLRHSKTNPAAILAFDVDDETLTSIDLPAVTRNPHGHMDMMSGLMELSGGPCVLTNYGGGGGCALWLLSVDHQWHRRCHIGDLCFSENRIYPGSVMGVWDCGGVLFLYYKDCMGDRDRLFLYDDTTTGKMFRAKLRSVVTPECFSGSSESNYAFCWGYRPTLEAPSSVVGKLQQDEDRCRESSTYMMKALKPVAEQDRRKGQEAALNTVCFMDFLVRIMQKLPKDMQQVLEMKMMDSDDPD
>SbiFBX_N0017
LYEVRLRLLAKELCQLRLVCRSWRSLTSDSGFARAHASRH
>SbiFBX_N0019
RRRNPPISAAPAGDNTPAAAATSDDEDGGVLPQRLMREVLVRLLAKPLCRLRAVCLSWRGGRHSRTRSTFVAAHASRHP
>SbiFBX_N0020
MESTCMNLSTTMSMLFAMARPQGWADLPIELLQSIVVLLSCTRDLLAFIATCPSWRAAFMSAKPTLSKLFPPLIVQSCAHLSSNGQVHHTWQLMDPENPTIRFHRQIPSTIMNMEFVGCSYGNAIFASIDTSHITIVDVFTSTCVSPPLCPASFAMARQYGNYKDMYFSLTATMSSPKACLVVSTIHGLFVWRVGSDAWQKCLYKSYHQVLPIDQIVTYKGQIIA
>SbiFBX_N0022
MEVSGGSMDALTDDNLADVLVRLDAVSVLRCRAVCKSWRRIATDRSFLAAHAAGRPREMIIKT
>SbiFBX_N0024
MAPRPPPAELMDELVEEILICIPPDDPTRLLRAALVCKRWCRIVSAAGFRLR
>SmoFBX_N0002
MFSRRCVKKVENVEDSRQLGFLDLPELVMEGILTRLPAVALCQMAGVCRELRKKCRSNHLWEALVYEKWGKVTGRLAFAEWQLGLAAREECGSEPCSRSSGIWLWPLSCILPVSWMNPQAQRRSKAAVGENSLMAWYWDLETGRFRFPAQVYNRENGHVGFMLSCYDAEVSYNSATDAFLASYPPHGPRTSVYEEDVPWERVRAPPVDTAAHELHASDCLHDLRPGDHIEVQWRRNRDFPYGQYEKLRHLFFTRDFFLPGWWYGIVGHTDLCPRNHQCQCHLHEIVWLEFNQYTLGSRWRKAPINRANHCEEGNEGEGFYGGVRKLRTKEEISIWTKLWPSEKLE
>SmoFBX_N0004
MASRKMAWAGMSGLMPELVREILRRLPFSGVLRARCVCQVWRSVVDAPSFRSSYRDSAKLFLDSNSIQDSSGVMMRWAPQHFENVERDVPDPDWLCAVSQDKRLVLARSSQERRLFVGSPFVAKWEEIPYLRFGDMSRVCLFAAASNSPPGDYKVVVWFSDGTLYTFVRGQVAWIPAKGDVAPGSIPVLLDGVVYCTASRDQKWLLQYDLTRNEFFYSHLYDKVGDGVCVAAWANKLYVLVLNAEKKGRVEVWEVHIEVKEIWTEFLSEYVVGLEAGEFRFTGQIESVLNFSCSCKGGKKSKVCFSYDVNSKTWTRQGFTCSIAVPIQLV
>SmoFBX_N0006
MGRWGAFEQDGGRCGNLERITEPSLVLHIFSFLGLPELFTLRAVCKSWYDAVLAPRFVQLYKPSLKPWAVLRVRTDPPVDRELRYDEEHFDYGMELENHTELWRTHLSLNQRKRCSLPLGPSGSRFVGLCSSNGLVCGMLMEHRDSVTLAVGNPITNMWKALPAAPIASPDRPRPAYLNISMEAEINADSSSYQVVILYQKYQTPVEGPTEDDDDDQICSLQYESESCSWHEGPLFSTSNSLGSPLRGCAFFYTGENIFPAYDPHSRAWSHVAISPPARNEQEQEQEDDSWANWSFGYIGAFMYKGKCYWASFMFNAETFEDIGVAIWEMKQENSTWVLVSRILSTDLFGPNCCLSVGDKDMTVRLVEDTAFISVFYRKESHGVWPPVAYDFALSKWYTCCMENMENEDIECNYVVIPSLTAKP
>SmoFBX_N0008
MHGASDRGRGGGEEDEEEEESQQQLLIPGLPDDLALRCLARAARQDHSALRSVCRRWCQILTSEQLPALRRGLGVAEGWLYALSRDKSECLSWHVLDPSKRKWMELPRLPEDLAGKFGLTCAVLGRELFVMGGCDKYEEPTAEVWRYDALKNRWSGAPRMEVARCHFVSGSSSDRLYAIGGMGLVSGALTSWEIFDKEKNHWSLYNDPNIVSDLGESLVLDGRIYVRHASPGIIPPFYAAVYDPQANAWDALDNQMTRQWCGPAVAVGGDVYMLDQTLGIKLMVLNRATGEWNTVGRLSPHSIRTPCRIAAVGKNLYVVGRGLKTMVLNLEEAGKHRGLLVTSSIEGLRSVDDVVVSCNVIEL
>SmoFBX_N0011
DGVLCAIFSFLSPRDIASCAAVCRRLQRLCRDDTDLWLALCHRRWAGFTSLRDWSRSVLGDDGELGFMRYRGLYKLLAKWGSLIGFWRGVNGNRSQILGFEWRRNSIHGFRIVPASRGSYQVRRIPFLWLGAAANGKEICVMNPALDRDYGCCRCHASKDYPGSSRDDHGSSSSERIGDLFAGMDSEWDVEDLSRLGLVLVDVHFAGKNHIVLEELNCQRQVTRMKISLAEAVASASFGFSENLEITTRSYGKSPPGSFPFEMYRFLTSKVTSPGSDRAARKQWKRDKERAESRGRLWWLEQLHFVKVVESSPTKSRPFQGLWKGLCRCEALDFLLVAYDDDRGAITSRQVGESSSIRSS
>SmoFBX_N0013
MLDSEEDGWWEAVNPSSDSEGEGSPGFCGTDCFDQLPDSLLVLILNKVGDIKVLGRCCAVSKRFQALAAHVEDVTVKVDCVISGEDCNLSGKSKGFLGQLMRLVFGSFVRPLQLLQHFLGPRKSAVLAEVSHHSPSEVLKSFKVIRHLRIELPGGELGIEEGVLLKWKAEFGSTLESCVILGAASMVEADGKWPAAKELEEPEEGGDGGCIPDSFYTDGGLKKRVVWTISSLIAASARHYLLQQIISDHLTLETLVLTDADDQGLLCMSKRQLHDFRDKPVAASASSSRTQVPDLNMKLWYAPSLSLPNGCSMKGVTLVAIRPSERPTTKEDDGFIARAFGEPFKTAACLLARRRTYLLEMNSF
>SmoFBX_N0015
MDWRLWGNLPDDLVERVLAWLPIPSFFRLRSVSRRWRSIMYSKGFMEMCADVPPKGLFFLKVARCRCRMLAAYYPSGNKWLNIPIGFLPSQVSVPAASSKGLMCFIATQYTDGYSVLLVCNPLTRCWKALPPMTTRRYPFVVALVTDRKLSAYKVIVAGDYNSFDNRRTTEVYDSVTSTWKQSGPLPREEEITKNIVACNGYLFCLSRGPGNGLLAYSLQQEIWIKVRTGRMPGYSKFRHLVECNGRIIIVGKALRRQVLGLYIWHLDPPTMKWKELAKMPQPLSEQFFRTQSECFFCSALGDQIFISRFFCDIGLLYNISHDTWQWIPDCPKIANPFILTLEPGFDAVY
>SmoFBX_N0017
MSSRARIMDGGQEQHEPSFPLWHSLPEDIMDKVFAFMPIESLVAAGLVCKSWNSRIKSSNFQRVYRSTPAREAPWLLACSYNCRDKSCAFSPTLNKWLNVSLAFLPPYMRFPLAAIGGLIFMRAGLSNLGMLAVCNPIMQTWKELPQMTYKRFNSLVGVFQVDDSSGYRIIVAGGTSECGGDYECSTEIYDSRTDSWTVLGAIPRYYTVKITVWTSKTVFCQGTLYCLTSARPYNLMSYNLGTRLWSEMKVPRPACLYSSFLLKRKEKLLLVGGVGTDRVCERIHLWELQVESQQWLDKDQMPQHYFQMFYESKGDFDLKCAGSGDLIYFFKSSHSGMLVCDLSTTPASWQWLPSCPFSNHDIKFALRGLFLNPRLDYTF
>SmoFBX_N0019
MASSLDKGFTFQRPCYSWGDVAWVEFDTSGQQPPPPYYDHSYGGGLEYANFAPFPSRPPEKFSSYGTKLGWCGDGRDFVSVLQWYCYWLGINPAICCQLPAEVVTAEILKQGAQEREVLPSPGPPHEAFRYVIHYLGLQELLSLEMVCKPLLEMVRREAPHWQNLRLDPPLDLKLTDTALLILALRAQGRLQSLKLANCQRITDASLEIVLVGNTMLTKLDVSCCKGLTIEGVVKMAQRHTLPGYQRLRRLRVEGLNDITKERIQELREALCPDKCWPLYYRLTHRGYGDRVLDVEACPRCDLLRVVYDCWRTKCHEKWSAGEQQCRGCLSCVPRCDNCGGCFENGDFEETFALDFMCLKCSRLPVEATFPGTGFGCGSLSFHDQKTVEEEWRLKQQRQEQEEGKKRAILGDGSIARNGMMRLATMERSSREKTNKNHSYSNTNNTTIGKNNKINHSINDSFVGGRRQ
>SmoFBX_N0020
VLILMASACTTIDSLPDAVLALILDKVTFIKYNVMYLLVSKRWHRIGKELGLVIIDLHDLYEDKPPPEGRVFKLAQQSIRQLLIHEYHYFLHENYSWITSIATTLEKLTIEGVEYLNSFDFDLELVSKVCPKLKFVSFYRLHIKARGEELKLKAPLRLTFPALTHCSLNRVTGLDLATELLPSCPVLEELSAFVYYFPGSLSSSSLRVLNLETKYRNSTVELDLPNLETAWIGDCEKLKMRAPRLKSLSLGNCGKLVEKMAVPGELEIVCNALETLKLRLALQSIVLFGREDDLSELQQLAACVANIPVTILPFC
>SmoFBX_N0022
MEEASFESLPAEAVLSIFADLKDARSIATLAPVCRRWQSLSRYVDSLHFMLAQQSDANAVAPMLRRAHSIKNLAIEIHQGCDIPEELLSSWIEIVKDSIQDLELWYVSTKELNLWNLVKNCSKLSALRVHGSIAFLLPMLNFDLTTLRECVLDDSSFKHPAVVSVLNHCPALDKLVVKNFQTAKVRLTNSNVNSVHLAVDRREGPETGPPFIMLETMNLKCLTLDGISCVLVAPELRELHLPSRCKDLIVVSLDNVEILTMGGSEWEFKEIHSIVELVPNISEVKIDVSVSDPEPVAWKTFFNGLSRLDTITFGGNMLECFCKEIDGDVLAKLKLVKATVFLEENGCFELLEALLVHCPGLKVLTVNCSRLLQDSEEWNLMELFEARHPQMYNDLKRLQASSSRLVITLQ
>SmoFBX_N0024
GRKSPKGQKGKGMDSVELLQDVEASDELLDSRINILEFVPLSTIGGEDQGGSDLRFHTWALVLNTPKGQFLVWNKNRNSCRISRILIACHWKNRVASDGGPLVALWSMRRQLIVLDVSTGMACICPSPPELVTSSSSSLVLSTSALGSSLDKFQLLVVYSDSALAPQDSFLITSAIFDPTTGMWRVKSRYSPGFTGRETTMYGDSRWPGYSALAGGFLHVMFCEPSSWWNTPCVRYDLERDEWCREPVWTVKWSQGQVKNMRVHYSEETWRINADGLPQALVNLQPPLEAGVANITRRSDGVFLYAFFTCQGCVEIVYIHDFEAGIWYAHRYRRLRDLLKLKPVKSLDYNHGENVDGQKWSNLPTDLLQQVAQLLCTVRDIRALSMVFHNWRRTGQRLLKRYQEPALVFWNKKHSELCLFRSDKGWSRMIRDKNFAHRAPLVTHGPLLISWEGSTLYVTNVLKKIFSTNRVMAPSPEMERILRVACISQEKLLVIFFTELKEVAPAVVSFNNSTRPQWQVGNSRRGIATLTPVETFFNERRLPWPPADECGARDAENVILLGPYAYFMLDRVVASQRQTVFQYNWESDEWVSQEQVQTPCRDCHDFCAYSYQFHVKCPLIQLNGRPAIVRPTMEIWFLADPGGKCIAKIPQETWEKLIQVLDTSYEYTYLWAVGNITAPRIVVVSVHQCTTSVHMVCSIRNTLVAIIVWEFVLGLWDVIPYSNREDRLWLKSKYFAVCLEQNSVVMKHLLRRSWFEFPTVPWHLRSRDRRFIEPYILSRAMEI
>SmoFBX_N0026
LELVLSFVDLASLPACSVVCKSWKSILGNPSFRRRWCQNSGDKESLRVMTSSFCSHRCLAWDPSQPNHEELALPYSPQPFPHTVVVASAGGLVCILSSPKPDLDPTSDLFHLVVGNPVTQEWMELSPLHWKDRERHTDVGALDFAMFVYNNGFKVGLYYTAPNTSGHWCCIYDSATRAWSSLPKLPFSRSYVKARKQRNIAYEQSFPPRAVFPDLDDYFYDLTILGLYDFGRARWCTGAAVRSLRITTGHEDKVEQGGESLRCVLPLPGTCTTRLWEHNGQRYFASGWMYAGGDREEGDCGVDGYGVWKVDENGGLVPVSAVLHDAILEEVYPGRRNLGYIFRCNTAAEGNLVTFSETGIVFVYYLSTGQWGGVDRNPDDFAKAVLYRPSLRTLK
>SmoFBX_N0028
MLPCSRSARRGRGQESRRPSINLLDDGCLVRVLGFLAPFPDRFNAASVCSRWHKLIADSRMWLRVQSATANSSYNSFIQSGEFATLQDAVNAARPGDTIFIEPGEVHAVANVAIDKPLCLMGGGSSPEETVLISPSGSESALVFSANGKIANLTIKAELGSCLLHRRGSLTVDRCALECEEHPLEYLSCPIVTTAGGLAAHHLPGKSDGLSVIETRIVGGTCAVKTVGSLVLQQVRVLYSRAAVIFWFTVAQQSKSASSIGVAATAFVHAS
>SmoFBX_N0031
KGQFLVWNKNRNSCRIIRILIACHWKNRVASDGGPLVALWSMRRQLIVLDVSTGMACICPSPPELVTSSSSSLVLSTLGSSLDKFQLLVVYSDSPLAPEHSFLITSAIFDSTTGMWRVKSRYSPGFTCRETTLYGDSRWPGYSALAGGFLHVMFCEPSSWWSTPCVRYDLERDEWCREPVWTVKWSQDQVKNMRVHYSGETRRINADGLPQALVNLQPPLEAGVANITRRSDGIFLYAFFTCQGCVKIVYIHDFEAGIWYAHRYRRLRDLLKLKPVKSLDYNHGENVDGQKWSNLPTDLLQQVAQLLCTVSDIRALSMVCHRTGQRLLKLYQEPALVFWNKEHNELCLFRSDKGWSRMIRDKNFAHRAPLITHGPLLISWEGSTLYVTNVLNKIFSTKRVMAPSPEMGRIIRVACISQEKLPVIFYTELKEVAPAVVSFNNSTRPQWQVGNSRRGIATLTPVETFFNERRLPWPPADECGARDAENVILLGSYAYFMLDRVVASQRQTVFQYNWESDEWVSQEQVQTSCRDCHDFCSYSYQFHVKSPLIQLNGRPAIVRPTMEIWFLADPGGKCIAKIPQETWEKLIQVLDTSYEYTYIWAVGNITAPRIVVVSVHQCTTSVHMVCSIRNTLVAIIVWEFVLGLWDVIPYSNREDRLWLKSKYFAVCLEQNSLVMKHFLRRSWFEFLTVPWHLRSRDRRFIEPYILSRAMEI
>SmoFBX_N0033
LETVLSYVDLATLATSCSAVCKSWNAIIGDPSFRRRWCQNSGHKESLRLMTSSFDYGERCHAWDPSRPQRSVEFPLPHKTEEFPNAQVVASAGGLVCVFRTHRGMVDPADDVFHLVVGNPVTQEWSELPPLHWEDRERCTLAGVIDFAMFVDKNGFKVGLHYTAVDFSGHWCCIYDSATRSWSSLPKLPFSPAYVKMKAQRLSDYSVDVAPPAVFPGLDDYFYDLTILGFYDFGRARWSTGELVRSLRITTGLEDKVDPDGEILRCVLPLPGLCTARLWEYNGQRYLASGWVYAGGYREAGESGVDGYGVWKVDDKGGLVAVSAKTHISILRQVYAGQRSMGAVFRCSVHAEANLVIFSEIGIMFVYDLSTGDWGGVGGHVDEYSQAVIFRPSLRAPR
>SmoFBX_N0035
DVLETVLSYVDLATLATSCSAVCKSWNAIIGDPSFRRRWCQNSGHKESLRLMTSSFDYGERCHAWDPSRPQRSVEFPLPHKTEEFPNAQVVASAGGLVCVFRTHRGMVDPADDVFHLVVGNPVTQEWSELPPLHWEDRERCTLAGVIDFAMFVDKNGFKVGLHYTAVDFSGHWCCIYDSATRSWSSLPKLPFSPAYVKMKAQRLSDYSVDMAPPAVFPGLDDYFYDLTILGFYDFGRGRWSTGELVRSLRITTGLEDKVDPDGEILRCVLPLPGLCTARLWEYNGQRYLASGWVYAGGYREAGESGVDGYGVWKVDDKGGLVAVSAKTHISILRQVYAGQRSVGAVFRCSVHAEANLVIFSEIGLMFVYDLSTGDWGGVGGHVDEYSQAVIFRPSLRAPR
>SmoFBX_N0037
MEHVDILLKLPGPSLLRARAVCKAWKEVIDSPWFSNRYRDPSPYILLPSPNQEGLPLCNICHLVLGKWFKLEFPSTYIQSVSQSGLVLVREGRVFWVGNPFFNKWKRYSLELPYAKFDHELATLADDEQGYRVVFRVRRFMQTAVLYSWKSEWLVTEERKEDIKMEDFADFVTSSSTVCGNIIHSIGSKNKVALLSCRVDNGKVLSLRYLKLGSEVLEGRFKLFGWDGKLYLLGENDSHLFGLFEIRGENVVLISWAPESISTKFPFVRSASIYNNTIYCIFQVKLAMLVTYNLSKHGSILAFRAGLCPGVLVDALMDLLEVIKLSWEMVNPLKARPVSRRPAAAHGNKDYGYYYC
>SmoFBX_N0039
MAAPVPGLEQILEEPQTYDHVRHKIHGLRLSNARALASSSRSSATEDVGTLIPKLPDSVALHCLARVPRSALPLLRCVCRSWNRALSTNTRDIASVRREIGTAEPWIYLSFSPRGDCIQSQRSSNYFTAFDPGSNQWHSVGWLPGLERLEVLKGYGCVGLGGKLYVLGGTLCIKERDFGGGCHRDLRVRSEVLAYDCIGGRWKQCASMRKARVDFACSVSGGRVFVAGGRGRLDHENAAAMASAEVYIPELDRWEELPDMSITRYKCVGVTLKGKFFVIGGYTIETLHRSSVEIYDPSERRWERRPGMWALDIPPYEVVELQGKLYRSGDQLNHWRGSIDVYDERLKMWKTIRGSNRRLGEDLQCTVRRYVTMAGIDSYLLFFGGHCRVGDRSGDHRPFCLETVDAFQAPVGRWCGLDPFRSSCRELCSSCCVVTA
>SmoFBX_N0040
MDILVHIIEQEVLKRLPPVALHCRIRAVCRQWRDLVDSPGFAKFYSAYYSKSKHLPPPRVLGITRNGEDIYSCNPFVARSEAPKDWVHQDVYSHIRVFRTCGGLLLGTMGDDYVVLNPLTRALKVLPPPPLKEVSRAVVYILLRLHSALVLEPSMQRYWICIAEERLHVYDSRSGVWDQVDYLPGWSHLIYGVGMANSKAYFNSNQGILSFNMEEMRWSIEWSSSNRPMGAGWANWVVTTAPQFFIVVIGAVCGVVKMMLIRLDCASKRFVKEASFPYNEECHLIPPACFYEGTFMIPDKSKVFFLDYESIQVFISSLAHPFMINKFSIEQYKTLFKLTALKECGRNGRVDHDILSL
>SmoFBX_N0042
MSIAEKEEEKIVPIAPREVEPEEPFAGEARMDLTDDLLHKVFSYLDDVSLCRAAIVCRQWRVASAHEDFWKILNFEGRRVTPKQVRNLCQRYPNAIELNLKCKIVEDLLALDAIRSLRALQVLSLGEGLYGDPFFHALSAECASLRTLSISDAVLGSGASQEIQIRHDHLLKLDIVKCRVLRVHVRGSHLQGLSLRRTGTAAVILHCPRLLRLDISSCHKLSDTGVRAAATTCPLLSELDISHCSYVSDETLREIAIACSNLRSLDASNCPNISLEGVRMPVLVSLTLVNCEGINSSSMTAISHCYMLEELLLDFCWLLTTVSLDLPRLKKISLTNCRKFSELALRSPALTSIDVTKCPMLNRIDISSSSLQKLVLNQQQNLATILLQCPSLYEVDLTDCDSLSNSLCEVFSNGGGCPRLRSLILDSCEGLTAIRLSSSSLLYLSLAGCRTVSSIDLQCPELQRLLLDGCDHLSRASLKPVCFLGWVIDDLDAAVLWQVGLRSLNLGICPHLKTLVIRADQMVALDLRGCGILRQAEIICPSLLSLDASYCSQLGDDCLAATSNACSLIQSLVLASCPSVGPSGLLALKQLPGLTVLDLSYTFLTDLSPIYEACPQLEVLRLSACKYLANDALVALHGGKLLPDLQELDLSYGSLDRNAIDGLLSECPHLKHVSLNGCSNVFDIEWPSASTEEDTHMHDADREEQPMEVSAESNCLSLMDLKLDCPKLVSLCLQASGIEEGELEEAIRDCSLLETLDLRNCPKIQTSTLVKIRAIRPGIKRLYNSWGTPG
>SmoFBX_N0044
MPCSAKFVLPLKPSDAATKVAANITAKAELSMMEQLVPEITHHVLSYLDFKSLCCMSMTNVAMRKAANDESAWKSLYHKDWNPEQQNIVPPHGWKAYYAVTKAVAEANRAFYNKFKAKSLRGMGQIWLHADYVKCIHPGGELISGFDAVMENWRLVFNWSQRYDFELQDVKVRVSGDMAWVTSKAFVNASVEPLLSTNCYERHGQQWYVVHHHCSPQLDFAFPDYGMFS
>SmoFBX_N0046
MVGKEIKKEECSHGIASDVTVLILSRLPLRDVARCSAVSRAWRELTAVPFIRRASASRETAWLVLHNRGQERPSGAKEHLAAYSAACRQWFSLGSVSGFLGKKCQSRWTGPCLAASAHGLLCCVFSASLTMPPMLAVFDPLTPASLRGTARRILSVDEGFSSIEALAMWKKSDGGYGIVLAGPISLWGSNWGVCLFDLADAKLSKARRSVASVDAITGRGFLSLLCSALRGDGSGLFCIWGVSSTPQILAQFDIQDNLWRIVHGFFPDSISWQNAAITASNQRRFTAQV
>SmoFBX_N0048
MEDVLPALLLQTILARTDAVDCARVACVNRRWRALAHDDTLWSQHCRDEYGVCAAADFMGNPCCSFKETYAAWHDEFNQYGGLVYRTKKLWDDLKGVLRSNYPAVADSLARQASEADIVAAESTLGWPLPPHVRLLYRFCDGQQIVDGDEIAHQYVGLLGGYYFYNHFVNVQLLPLQQVVSYTQRLLSRAPAGTKRIVIAASCNLNKFFLLDCDSGMVLVGTKNFLKKYEVMPCLPLASSNPGDGMLRWLEEYRDGLLSGKYTVRNDDGIRSISLYPENGSTCTEAVTQGIQVRASAVFVPELSDPEAQEKYLFSYSVRMRFLPVSGLAFNQCQLSRRHWVVTADDEIVDEVRAEAVVGMYPLLKLGGDAFVYESCSTQNTLSGSLEGDFTFVPGCLSRQEGPEFCVRVAPFPMQVPRYIF
>SmoFBX_N0051
AQQQPSSRGASLVKQQAREQGQEDVDFSQLPFDVLRRISGGFSLPNLWAASMVCKSWYQALSSLREAVTFVKWGKMYKHGRGGVPQDTGMALDSFLKGAARGCAAAMIDAGLLLWEQGRREEGIQWYRKAAELGDVAGQCNLGLALLQEPVDASEAVKWFQTAADAGHVRAQYSLALCLQQGRGVEPNPGKAARWYLRAAEGGSSRAMYNTALCFLSGEGFARNYHHARHWMRRAALAGHRKAQFEHGLTLFAEGDGGLALAFLELATRAGETAAIHIRDALVQQLPA
>SmoFBX_N0053
MDSLLWSTLPEHLLERVLLRLPLPSLLKFRTVCRAWRSLLCSDGFLESYSSISPQGPWFFMFTNHDYKDGSTFNPISNTWHHIPLPSFPVNERYIPVAAAGGLICFCASTDGQKNFAVCNLITATWRKLPPMNNNPTYLETVGMVVDKGTGLYKVVVAGNHEISVDDITTEVYESGLDTWRMTSSMPRGADPLLGTITCNGVLYSWCCDPDGLVAYDTYKDTWSLIQTPTPDSLVSNTILESRGRIMMVGGLQEGNITSAICVWLLNVERMEWVEVDKMPESLCQEFLGDRTYFMCVGTNDVVLLYIGGGLRDMPMLLYDLAERQWSRVPDCTLPDERLIDGLIDGISFEPRLDILV
>SmoFBX_N0055
MERLPRDLLLRIFAGVDLDDLGRLRCVCRSWHSAIASQEFAQQWKGRDEVCCVLRAKQKDGFHTEVWYPGSGARRSTGLNPGPRGCFSMGVSSSHGLVCGLLPEEGRAPGTAWNLVVGNPLTNKWRRLPPIDIPSRPLDTMERIHLQVDPSKGSYKLVLIYDKYGDDDEVIYHARQYDSESRVWKSAVPFIGEHDGANTKIDGAVIGSAGLDYPPYFLMAYNPDSMAWSCHKHFVGEPTFNNGYIYKEYANDTAHCGVWRWKDRIFFVTHSCGCVVIWELDCREGKAKLLSSKRYGELYGKNWKPREMLLYTSTLLVGSTIIVFTELCKSSYGYAPVAYNLKDSTWHSSAHYNHTSLTTVDIEASCAFIPSFTV
>SmoFBX_N0057
LRLEDARGIFLKLPISSVFRVRRVCKQWRKVVSMPSFKKLYCDSGIILCYASIMDSSMTVMHLRGHRMYSYTFRDNLVISKHNHQYYIRNPFLGNWEAISKIQKEDMPVLELHHKIICIRGEGWYYKIVAWTSNNHVLTLSRGQSCWVEEEKGLFEGFVLTSVVFKDKVVSIYVWRASLMMYDIKGGKFSFRDLSVMIQYNSHLLFWEKKL
>SmoFBX_N0059
MLPEHVEERILMFLHVKALLRARSVCHRWRAVIDSEEFAKSRLEISRQHPLVLEYTQDHVQHYCLSSLKIYDPFSSSDAAVLQDPDWELVAYAGGLLCFSASRGVNSGRFAVWNPLKRNSFVVLPGRSQTEVSAEELS
>SmoFBX_N0060
MSSSSSDRWRRITHFDPRIWSSLPHDLLLRIFACLPIKSLLRLRCVSKEWNKALTSLNFAGLQSRVASPSSRLPWILMFKCHSYSTARVLRAFDRSSNKWFAISLSFLPPYTTDIAASSGGLLCFKTIHPGHFIVCNPLLSSWRDLPPLKTSNMARAAVITLLTTKSSTSNTFKVVVAGSRVMDDLSSCERVTEVFDSAAGSWRRIQAPGMAFNFRSETACCGEETIHFTTSSDPPLLFSLNLEQSKWTKSEAPLPESLTYCIPVASERGVLHLVGGHGQHGITKKMRIWKLGNNQKRWTEVDTMPGEICAKFVSTCFHNYDQISSTAQQDLICFSCLTSPQAAVYCIPRNSWMWLPRCEQVSLRSNSAHKWFSLEPNLKQLH
>SmoFBX_N0062
MSQPPTVISQVERDDDMFYEILKHLDAKALAMAACVNRRWRRAAEDETLWENVCTINWSSASGASSQASQLRSVVLALGGFRRLYVLCLRPLLSRSSSVPAKASVQQQEKWSKDEVHLSLSLFSIDCYERLGRRYSNCHGSPLKLLCKSSRKADQRYLVPNAAAALELSGVN
>SmoFBX_N0064
GFRAGAMEEGLWSSQRDVIAKIFVLLPLEDIIRIRSVCKSWHSLVGSGEFLELWKRKSARRSQPPWICVRAWRESLQQQRAPPKSEVWSPVGGPRVAFPFTFRPPGTSQLQIMASSRGLVCGQGFNGALYVGNPLKGLWHQLP
>SmoFBX_N0066
DTLEMILSFVDLATLSNCLVVCKSWNSIINSHTFRHLWCRNAGVKETPQILTSVPGSEYTSWCLYAFGESGHRRELKLPPLRKPYTFARIKASAGGLLCAFCLPPQARPKYHFLVGNPLTCEWMEIPALQWKDAEEATMDFAMFVDDASGFFKLGVHCAAATGHTGYVYDSATQAWSALGMLHFSQAYIKVRTKREELCNMNLIPTFPEMDDFYYDITTLRMYDIRRCEWSVGSVVCSLKFTTGCERQFKAGKGEFDSRVCCVLPQPGLSTSRLWEYNGQQYFASAWVYAGVTCDRDDGVDGFGVWTVENNGSLVAVSAVCVTCAIKDPKRQYYMLQVMTAADGNLVCFSDDAPVVVYNLNTDKWCEIEPPQLTDRFNETVVYRPSLRRV
>SmoFBX_N0068
MEHVDILLKLPGPSLLRARAVCKAWKEVIDSPWFSNRYRDPSPYILLPSPNQEGLPLCNICHLVLGKWFKLEFPSTYIQSVSQSGLVLVREGRVFWVGNPFFNKWKRYSLELPYAKFDHELATLADDEQGYRVVFRVRRFMQTAVLYSWKSEWLVTEERKEDIKMEDFAEFVTSSSTVCGNIIHSIGSKNKVALLSCRVDNGKVLSLCYLKLGSEVLEGRFKLFGWDGKLYLLGENDSHLFGLFEIRGENVVLISWAPESISTKFPFVRSASIYNNTIYCIFQVKLAMLVTYNLSKH
>SmoFBX_N0071
MDWSALPLDVFLQIFRYHALDFLFLLAISGVCKTWRAHTAWIGTLVVRWPPVEDRPQFDNQGAMIQKERRRICGNHGVELHLCDCVHDAISSVIARLRKVWYLDLCCTEICPRGPTAVQVAKLRDADWAKVVKSLLHLELAAGVVDSRAMNHILQCSDLRELRLVSFEFADGLEYPLLGDAGEFSSSSGVLENLCRLYILTSSMQEEALKRFLERCPEVEEIELNACGAKSEREFNFEAPTNLHDYDLKLTSFSRFKRVRAAGARRLEILGGQLLILEEAECVEELAVLPVYIEFAEPEAMKNFWRLTLKGSFWEVHEAMSACQTAPTTKRLCLDDDFGVYFFPYVQRDENDDSVECYKLFSLMFRGGSLEELELKYGFLCRMWLNEQQEDLSELLPKMPKIEILVLDLHVRPEKEPNIPRFADSVESLINSCNMDWISLSFGGDNNEDVNFHRECFDKELFSSVVQNVVRHGNPGPCPEDVRLQQNSDVKR
>SmoFBX_N0073
GSLPLNLQMHILSLLPVEDIVWSHLVCKQWDSLLNDPHFKALWARNSRYRTPTFVLLQEGTNTELLKQRTRYYKYPSGPYRLQDLPRGWDSWLTPEGSELFLSAGGLVVCIIEENYETRFFVGNPLTQQWVTVPALKTSAQCRRSFMLIPYMSEGLMFFRMAIDPYLFDSKVGIWTFPPYQTMWTLSSNTLHIQGVQYGLGICQQHSAVVLLEIDDLGALSESKWLWAWDVGTIPSLSYSYMLEIGGEIGILVATMDWEVVVLVLDRKSGKEWSWRKVSALPKHFYRHLHDWVPLFDSRTCCTHGNLTFLCVGMQVLVFDSQRMTWELVGKRLLRTMELLVWVPDFTAVPNVNTPSEKLKQSCASKYPGGSFHITPGTFSEVEALSKRGMPWQQIGEVALDRNKGNSFHLCRNSTSNFKFFKKTYTFMVNRLLSNSWR
>SmoFBX_N0075
SLGDLPAGCLAGILGWLSPRDVGRLALVNKTFLEASRSDAVWRRMLPPHWKEVVRDGAGSAMDVYERLSVGVFVEEEKDKPKVWGIQEIFSAHASALCQIYWIDRPTGGVCNMISARALRIVWGDDGRYWDWRSMNGSRLVLPLFDGSTLRWSNSTSRFDEVAFLRDVCWLEIRGSFSGYLKLGSYRVSFRLQLLGSHARRRGRGADWHDDAYGWEAQPVIFSLSAPPSSTRERRRYLASARQLHRGGQSGIEAADLAAARVVEDGWMEYDAGEFCVEDEDFPVALEFSLVEIRGGNWKSGLYVDGVVIKPTFL
>SmoFBX_N0077
WGDLAPELLTNVVERVQQSKGQARRVVAMAGVCRSWRSQILGFVQRQGSKVGDWAASAPPSCPVIEFPWRLMQPGPRGHHPPIQCLLTRKGNHFLLYQTLMSSGVDASDAGAHGDHKHFLLAARRRWLPTGFSYIVGKDPQDLMDKQGPDTLGKLKSNFWASEFVLWEKQDDADDDDGKTSSIPVVSLRFVEHIVNGIRQRRIQCALPQPCKAGGGLSFVLERRRLRNERRLMPASVRSWLLTWSCASPYASFKSCGSSSSNRIRRRSRRSSMLEIAATSRSAAAAVALPPAAAALMPVMMQAEGDESEVESEGCHHLELRSKVPAWDAQQQCWSLDFKGRATMPSMHNFQLISADSSSNSNNNNNNNNTIILQLGKIDKNVYTMDFCYPLSAFQAFAICLSSFATSAGLE
>SmoFBX_N0079
MGASWSSADPGGNSRPGGAGNAAAIPSIGSSGDSSKRQRRIAGEHQWQLIPGLPDEVAMHALARVPRSRHPAMKLVCSSWRQVMSSSEIFRLRRELGVVEEWLYVLMKDKEEELVWFALDPLTAQWRRLPPMPDVDHHQHHRQQQQERDLAGWSLWELGSSISGMVRSLFGKKDSSERIPFFGCSAAELHGCLFVLGGFSKASATSSVWKYDPRTNSWSKAAAMGTARAYCKTGLVDGNLYAVGGVNRGRNGLTPLQSAEVYDPEADAWSAIPSMPFVGAQVLPTAFVTDILKPIATGMAAFRGKLWVPQSLYSWPFFVDVGGEVFDPVSGRWEEMPRGMGEGWPARQAGMKLSVVVNGSLFSLDPMSTAEGSKIKVYDFEQDCWRVVVRKVPMVLDLSTESESPYLLGCLRSGLHVVTKDAGNNVTILRAEIDGGRGAGDSEAESWTVIASKSFGRVELVACQVLEI
>SmoFBX_N0080
LIPGLPRGVAQSCLARVPRGLYPRLRLVSRQWNQALRPDQIFSIRSNDGISEPWLYITLAMGGPFFALDPILMAWHRLPAFPADQIFTDNDKECFVAGRELLVVGPSFYNFRMHPVIWRYRADRNEWSAAPPMTTPRCQFASASFGGMAYVAGGAGFGTSTPLRDAEVYCSGAGRWRALPPMHTARKECSGFVMDGCFYVIGGTDGRDQPVTAGERFDPRTRRWTVIPGLWPESSVSRFRGSVAPPLVAVVGDVLYAWDHPNGLLKRYEKFGGRWTVLDAAAGRRANAESHGWGLGFKGVGEEVWLIGGSELDVPFIDACRPARSGGVLWRRVAEASPVGDNFVYNCAVM
>SmoFBX_N0082
MKIPSFQRASSNNRILPLCDEDDDYEEAERKETTPALPPPSPPSLRPGGDPSYGATGFQDPSSPMDPKLWSKLPEDCVDRILARLPLPSMFRLRSVCKRWNSFVHSEAFFSLQSEISASRSSFLLCTQGRVSCVYNFSLDGWHFVPVPRIILPIDIPPVTVVSASGGLLCYANQVAECSTLFVCNPFTKVLREMPPMRRVKAEMPSGLASPSLVAYKKSRLLMIGRVKGRSSATAKPELKPATAMAAMVEEGLKVWELSHGAGLGTWTEVNRAPVEMCREFLDALKPRTPLVCSGVGDLVCVTSHLSPKALVFDVSRGSWRWLPRDPLFPKKRNFHLLGFCFEPRLDIQP
>SmoFBX_N0084
MVGKEIKKEECSHGIASDVTVLILSRLPLRDVARCSAVCRAWRELTAVPFIRRASASRETAWLVLHKRGQERPSGAKEQLAAYSAACRQWFSLGSVSGFLGKKCQSRWTGPCLAASAHGLLCCVYNASSTKPPTLAVFDPLTPASLRGTARRILSVDEGFSSIEALAMWKKSDGGYGIVLAGPISLWGSSWGVCLFDLADAKLSKARRSVASVDAITGRGFLSLLCSALRGDGSGLFCIWGVSSTPQILAQFDIQDNLWRIVHGFFPDSISWQNAAITASNQRRFTAQV
>SmoFBX_N0086
LETVLSYVDLATLATSCSAVCKSWNAIIGDPSFRRRWCQNSGHKESLRLMTSSFDYGERCHAWDPSRPQRSVEFPLPHKTEEFPNAQVVASAGGLVCVFRTHRGMVDPADDVFHLVVGNPVTQEWSELPPLHWEDRERCTLAGVIDSAMFVDKNGFKVGLHYTAVDFSGHWCCIYDSATRSWSSLPKLPFSPAYVKMKAQRLSDYSVDVAPPAVFPGLDDYFYDLTILGFYDFGRARWSTGEVVRSLRITTGLEDKVDPDGEILRCVLPLPGLCTARLWEYNGQRYLASGWVYAGGYREAGESGVDGYGVWKVDDKGGLVAVSAKTHKSILRQVYAGQRFFGAVFRCSVHAEANLVIFSEIGIMFVYDLSTGDWGGVGGHVDEYSQAVIFRPSLRAPR
>SmoFBX_N0088
KPIKSCKTRTMERNVDILLWLPMPILLKARAVSKAWKEIIDYPWFIRRYAE
>SmoFBX_N0091
EKERALWRPMGHGTPLLGKKANPDDWGIATGMISWKLTAYGKFFHSGLPHKTINPMEIQTHFPARPSYGFGTLRGASEYVHMFMLYVSITFNMIRICGLGQAHMDLIPWWEIFSRLDNWSIVRASSVCKSWRDIIQSPDFKARGVMDQGVWILTYVNDVLRAWCPLSGFFLDEPFPSFECPYRVLAIEHGLVLLRCGSKSYVGNPVLMEWKEVSPIDKIFLKTDKVDEEILWSHKVLFSVDRQRYSIYVINSDWLNEISVIYDSSVSAWRIDPSLGPALEARAKPQYSLAIKEPRSYISHFEYKGQKTLEVITNNEFSVWEERDPSIRKCMSDIHKTFEVDKSRWNLVAKIGIPKREKYNCHYLETLY
>SmoFBX_N0093
LELVLSSVDLASLPARSAVCKSWKSILGNPSFRRRWCQNSGDKESLRVMTSSFCSHRCLAWDPSQPNHEELALPYSPQPFPHTLVVASAGGLVFILRSPKPDLDPTSDLFHLVVGNPVTQEWMELSPLHWKDRERHTHVGALDFAMFVYNNGFKVGLYYTAPNTSGHWCCIYDSATRASSLPKLPFSRSYVKAREQRNVAYEQSFRPRAVFPDLDEYFYDLTILGFYDFGRARWSTGAAVRSLRITTGHEDKVEEGGASLRCVLPLPGTCTTRLWEHNGQRYFASGWMYAGGDREEGDCGVDGYGVWKVDENGGLVPVSAVLHDAILEEVYPGRRNLGYIFRCKTAAEGNLVTFSETGIVFVYYLSTGQWGGVDRNPEDLAKAVLYRPSLR
>SmoFBX_N0095
DVLETVLSYVDLATLATSCSAVCKSWNAIIGDPSFRRRWCQNSGHKESLRLMTSSFDYGERCHAWDPSRPQRSVEFPLPHKTEEFPNAQVVASAGGLVCVFRTHRGMVDPADDVFHLVVGNPVTQEWSELPPLHWEDRERCTLAGVIDFAMFVDKNGFKVGLHYTAVDFSGHWCCIYDSATRSWSSLPKLPFSPAYVKMKAQRLSDYRVDVAPPAVFPGLDDYFYDLTILGFYDFGRARWSTGEVVRSLRITTGLEDKVDPDGEILRCVLPLPGLCTARLWEYNGQRYLASGWVYAGGYREAGESGVDGYGVWKVDDKGGLVAVSAKTHKSILRQVYAGQRFFGAVFRCSVHAEANLVIFSEIGIMFVYDLSTGDWGGVGGHVDEYSQAVIFRPSLRAPR
>SmoFBX_N0097
SMGEFDALGDDLVLDILSRLKPADIILKAGRVCKQWRRLARSQELRELVARRTAGDPDPDPEPWFVLQRGHRLLLYPSLESLFTNQGWAELDHGSFSVGPPGHRFILLACALGLVCGRLEDLDEAGGEAMTLAVGNPLTNAWRFLPRIHVKEKPRRYFIRVKRSGHYHVMLEFEGFDMDYHSKSKDWEACPPRAKRRKLSFIGSRKDGLEDWLEGRFALRVRRRSRSRLNICLGDDGYMIYYWGLIGEKVIFMEEVSDITFAFVPSLAVP
>SmoFBX_N0099
VVRTVIEEVLKRLPAAVLYSRMRGVCKQWKDLIETPGFAALHYTHHLNRSPPHVLGLEFHLYRCNPFAGQEARAWVAMEHNMDHVLNSSGGLLLGMKAEDFMVWNPLTGASKILPPLRLESKPCSKETAMRMNSSGKYYWICILVPEKQSIYAYDSGKTRLWNKVDLDKKYVLNTIINAN
>SmoFBX_N0101
MEEEGQEVCFDALPDSVACAILSKLRDAQTVAQCAAVCRRWRALCAAVDALSFESFQLFEKRVGRASKASCLEAIVSRMLLRSDGVRELGICYHPVEWPWIRGDHFSEDKVCAWLGHVRASLEKLVLVDPNRERPQPLKLLQLSRCPRLRWLNLCYGIIPDLPGDMKRMESLRTCVLDLIAITDSALEALLLLCPCLEDLRLNSCKGLRAPSLVSPRLASLELVHEMDMCEATVACLSLDTPKLTRLSLSYVEELIADGEALLELGLLCHVRPRIRDLSYLTALQMKGEVWLLESIVELVRLGANVTQLHVDAVIDNKSPIQLDALFRHLPLLTKLYIGADMFECVQAGAAGVTGSATLRLPRLEEIVAVVCSGSNGCIAVLATLLRCSSSLRSLRINAHQLSKGVGNITFFTDVLGLQREFSQVEIVLDCPYTLL
>SmoFBX_N0103
QTHPGLLQFKLVLAFSGTKYLRFSTKYQGTLVNSFLFNVMAIILLMLHKVRSAIERLPDEVLYDILSRVSNKGGKDYAGYCLVCKRWNRVGKEVGLDVSIDYPLEWPAFQGGGLELGRIRRLSIDMYLGSDYSWLVGLSDRLEEITIDGGVLEPDKPFDLGCLFKCSKLKYMSLARVEVREMARHGCGNTERMLVSFPALTCCMLKKVVGVELQQLLDSCPRLERLEAEMFGFNGLLRSARLRELRLEAEAGGDFKLDFPDLEAAFVGDCMKLELKAPRLKRLSLGSCQELVSLDLGSPLQSLDLYSSGFRTAAAVDRRHFACVRLKSHGCLTGGYCAHKVAKLILVLPQLRECKELTISGCCDCHPWKCSETDQLFSSHEVELPCYKLTKIYIEDNKGSGLEEMLASLVKQCPALRALEVAGVPDEQFLNKLRASSCSILQERLDRGDWLGQKRHNTFGSLAESVEMSPTKGLAARNYINLNSYNDI
>SmoFBX_N0105
MESPLPLPLPRSLQEMILAKLPLEDLLRSRTVCKFWRRISTTKSFLRRYEMVISAKPWFLFIHGRTGFVIGNDAMTGKPRRFSRQPWIPTAQDTSIVSCSLGLLLLQDSQGHFTVVNPLTKETKKLPALDMSSGKEIVYSAIQCSRSASSYKVFTMGVMDADEISGFLYKMSVVQPVDRPIPVPDIHDYKQPFMRVYCSETGSWTSITGFPPGFVLPFRALCKVHQCFIANSLLYCTSNNVNNRPEKIARFDIPKMEWLPTPVDIPEDLMLMSFMIDSSSETMIVVADKDTGKLFKAVIEQEKLVIAAELQVPSEILPTNKLMFGMMEVWGFGHALFLHVPVQKSNAWDLKKWDGRSLMYEGKNIAEEPTMQCWFVSLHNSAVYFQCLPEPHLPIGTVMSGAADLLKLVYTPSLRFP
>SmoFBX_N0107
DGVLCAIFSFLSPRDIASCAAVCRRLQRLCRDDTDLWLALCHRRWAGFTSLRDWSRSVLGDDGELGFMRYRGLYKLLAKWGSLIGFWRGVNGNRSQILGFEWRKNSIHGFRIVPASRGSYQVRRIPFLWLGAAANGKEICVMNPALDRDCGCCSCHAPKDHPGSSRDDHGSSSSEKIGDLFAGMDSEWDVEDLSRLGLVLVDVHFAGKNHIVLEELNCQRQVARMKISLAEAVASASFGFSENLEITTRSYGKSPPGSFPFEMYRFLTSKVTSPGSDRAARKQWKRDKERAESRGRLWWLEQLHFVKVVESSPTKSRPFQGLWKGLCRCEALDFLLVSYDDDRGAITSRQVGESSSIRSS
>SmoFBX_N0109
MEERHGARPQHQVSSSSGGSYAHPPECRIIDLPPVVILEIFRHLDPRELSVVACVCPLFRILASDSHGWKEYYCERWGLPGAVAPAHEWKQLYVARETRCKALLGRFKLDLLCGHTETVRAVRLVPARNLVVSAGYDSSVRIWDVGDGLPAAWSQPLGETIRAVAVDGELLAVGGSSVVRVWHASPGCSHLFDLARNSSGRFLRGHSGPVTCLGLDARALYSGSWDMTVKIWKRHRLEKFSQSLHHSDWVWGLVARGECVLSTSGSDAYSWDVETGALLRFRPCVHRGNALAVEGSRTGSFLITGGEDGAVRVFDNRIPPSVTLAGECSENDAVAAWLPHSAAVNSLAFDDPSLVSASADGSIALMDLRHVMRKGSIKSRAAATVKRPYTCVVKGDTVQRMLSSGGSCAYSVDIGSDRIVSAGEGTAIKVWDFSQALEFEKKTQALRSVRREQRAQRKLAIKNRRKE
>SmoFBX_N0110
MDVLPDAIVQHLLCLLSNAEDVAACSCVCKRWRELMGSVRRLVFPRSLSDKGLHSSTLVSRMVRSTAELEELVVYCTLTSAGLMECVAHAAKSLKLLEFRVEEGSDKACVGKLEVLSCSSCDLETLRLWGGILLHSPVGLRSFTGLRTLEVVGARIRDGALRGILAACPALRELALLGCDGIRSVCVELKELERCRLDFCGSGDNCFVSVAAPKLRVLEVQGASYIRIAEDSSLQHLSIAKQTGMLANVEVGKLPALASLSIRGLQWDWGAIQKMLQSATQVETLYMKIEFCGDDEAFEPFRDIDFGDFLTSHPKLKKLDAHGALFASLVLKEEIATPPLALRLEEANITIRSPLNAERKLQVLKSMISWSPLLRKVRLRITQMKCTDIEADEFFLNLIRLKCVYDFITID
>SmoFBX_N0112
MDLGRGRSCPIASKRRRPSAEGGACIDRSRMEDVLEVLLTDLDAGVTDAALEHILHRQSSDDEKVELLDRCLALGLQLQGVANRLAREHAAQHNSSVWPFTPDLSIKVSSLWNFFFSSLMGDGLHEAKIFSSLGTQTLCQAAAACTMFSKLALEAACYTNIDLTTGGSTVTDETVEKVIHRAGRCLR
>SmoFBX_N0114
MTATAAASSATATSATASPSSDDEFSSLPDDLLEKIFAALPLLSLFRARAVCKRWHGITTSKSFMALCAQVTTHKPWYLMYKDSEKMVGVAFDPTSRKWHNFVLPPLDDPSASFVASAGGLACFLDKTNSEVAYVCNPMTKAWRQLPRPPERLSSDYCAVAMCVQGEDYKIVVARSTPVTNDYAQWSLSIEVYDSGLAAWRSPRFKLLQGWRPGEESNICNGVFYCVTHSTVGAGHDYSRHGLIAYDISHGAFQDLILPMPCSLSCVRLVNCWERLVMVGGIGTYDFIKGVGVWELQGEWKQISRMPTKQFHGFAGGLDDVFSCSGHGDLIYIHSYGSPQLMVFDIPQGSWTWARACPVLKRDPLHLFTGFCFQPRLDVSV
>SmoFBX_N0116
AMSMLLGYDILVRILLSLGWESLLQARRVCKEWRAIIKSAEFKALWRPRSSDEDRVLLTAYTSHWQRHPRPLHVCAWSPKSRVVSPLPGWMKLPLPPGSFFDIVASSAGLVLIRQPSWSDRETPGVEFTVGNPATNEWVSIPRLDPQQAGRIYGMSADPATGEFKLLDNHNWRVYESSSRAWGPTLRMPAISETGELNDNTDTLGCLPFVWEHKGVRYRACAIADTYGKVTYKVWVWTGQYRDVASDVLDLYFDSMDGAGQWLGIASMDLDKTGVYTDWSMALECQAEGNLVCLAGQCRHCYDDGEKWADEGGEPLPPVVYDLDRDEWMYVRAKSDEGVQYRRAVVYRPSLVKPSGVEGAVALDPEGGEGHKRKREQQPLDTVARIRQHRMRAFGIEAEVYEDIFFM
>SmoFBX_N0118
MGEVLKEVFPLLTGRDLAACICVCRQWRDVGRDDFLWRRLCASRWPSICLNSSNSHQRSTIGSSTIGAIRGYRNLFSTIARSKRNRALPAPKLCFRDLEFYVDVWVGRRSVYSAIVAGPVVQSRIKDPPEGICDSMRQHLLSSEYKMSVPVLPYFQFSPSSDVSDSDDGVCSMSMLVRRKDSDQIATIIDGSRFTYVDGLEKRAHAYDYLHISPLYPFLSEIRAWVALLLVERPPNTMAEVFGIELDFLDTASSDDEVLLLLDILDWK
>SmoFBX_N0121
KGCWGTGISGIMPEVVAQILARLPFSAVLSARCVCRVWRSVVDEPTFRRCYRDSACLFPDANCIQDSSGKAMRWAPRHFEDVEEDVPDWLCAVSQDKRLFLARSTQVRRLFVGSPFVNRWEEIPYLQFGDMSRVRLIATRSSSPPWDYKLVVWRSDGVVWSFTRGQAEWHSVTGALRNGSLLLVVTQDVVLCRKGMEVAFFDLARKSVSHRLLIDNPRVEYVLAPWRGKLYYLVLKNVGGLQYEIIISESLWRQFLERDVGLRKMENCQDLSYIGQAGNFMNFACVSGNGDKASFSFDLDKGTWDTKVYASPPPLSIH
>SmoFBX_N0123
MKQAKQTPVSVLLAQDDILELVLSFVDLASLPACSAVCKSWKSI
>SmoFBX_N0125
MRRSVDLDDGALVDILSRIADARQIAQCSLVCKRWQELRWAVTGLHFDFRARSKEEVREKEDVIAAVLRRTKNRAPGCLKTLKVSLRCDEPSEATGHWLMWADSLTALWLEATVSLRWGPAVWNSVLRLDTLRGVQIVGRFYSKNLLPVVDESPFQSLRYCRFSKAINVTNLLLEALLAASPALENLSVDFFGDVSRPALTVSSASLRTLRLFGCWRDGDAFKVVLNAPRLASFVFGNLPSRSARLSIHFLSKNLSSLELFSSCELENRCDLLQSLRITGNWALENVANVFQFTPMVTVLHLGLRSTGKTRIDNFLAPLINLKRIHFYGLAMMSFVGGDMRLEALHVHLWADLDFRYAAPDISLFKAFLEVHKIPSLVVHCKEMADHETKSVKESYECWRVLFDLLLFYPSRVTLKKRSHHLLNRMRGMELKRWQELRFGFYRALMGQPPLRTLEFRDTVLTTEDLWKLEPDEMITQGDKTLPQAQMSLDLAIAPLLRLKALHLDCASSKLL
>SmoFBX_N0127
DTLEMILSFVDLATLSNCLVVCKSWNSIINSHTFRHLWCCNAGVKETPQILTSVPGSEYTSWCLYAFGESGHRRELKLPPLRKPYTFARIKASAGGLLCAFCLPPQARPKYHFLVGNPLTCEWMEIPALQWKDAEEATMDFAMFVDDASGFFKLGVHCAAATGHTGYVYDSATQAWSALGMLHFSQAYIKVRTKREELCNMNLIPTFPEMDDFYYDITTLGMYDIQRCEWSVGSVVRNLKFTTGCEGQFEAGKGEFDSHVCCVLPQPGLSTSRLWEYNGQRYFASAWVYAGVTCDRDDGVDGFGVWTVENNGSLVAVSAVRVTYTIKDPKRQYYMLQVMTAADGNLVCFSDDAPVVVYNLNTDKWCEIEPPQLTDRFNETVVYRPSLRRV
>SmoFBX_N0129
MDYSLLQVIQEEVLVRLPAAFLHTHVKSVCKQWKDLIESPRFKSLHHKYHSDGERSPPILLGLNYISGSTLAKCNPFGQGGAKDWIMVDPPPELDFNLISCAGGLMFGRSMRSYVVLNPLTGDLQVLPPPPSSPPMLSTSVMAMHASRQRYWICLAFMRVIYLYDSSVGIWKEVALPEGWIEGWTQHCYARAINSKVYYYCLRLNDVDTSRLGVLCLDLENLSWSTEWTIDGYDTPWEDFLVSPALDFFKVVVKDSTYHLSRLDAASKGFVKETSLNVTEGLSHAPSCCYKDTIVVAGPKTLAVLDCKTRSWSKHENQNVSNFECLLLFEPSLFDSCQ
>SmoFBX_N0130
MDILVHIVEEEVLKRLPAVVLHRRVRAVCKRWRDLIDSPRFAKFHSAHHSINKPICPPRVLGITRNGKELYSCNPFVAGSEAQKDWVRQDVYGPIRVVKACGGLLFGKMGQDYVALNPLTRALKVLPPPPLEAAYISPNIHCALVLEPSMQRYWICIAGDIAKQLHVYHSRSGVWDTVDYLPGWGNLKYGVGMANSNAYFSAEHDCMWGILSFNMEEMRWFVEWSSFKDNSPIQICWSIYKWMVTTANQFFMVAMVEDQMGLIRLDCASNGHVQEAGCDYNEKRYPIPPICFYEGTFMIPDEEKLYFLDYESKTWSTIPTQ
>SmoFBX_N0132
PHEGLFYVLPYLLLKDLLSVEQVCRSLKDAVSCDVLLWQHLKIDHSLSTKLTDEALLKLAARSQGRLQSLMLVECLRISDEAVEQVVASNPMLSRILLPGCIRISVDAVVRMVEFLERGRSQGLGVKQIKIRGLSGVTKDNLERLQMLLGVDESQLQQQLLKPHYYLCGDATTSFVDERAIDVEACPRCKQPRAVFDCTRDKCRDWKALKIPQCRGCIFCISRCEDCGMCIDDTDYEETFCLRLLCSDCWLRLPKCLE
>SmoFBX_N0001
MRDKWKKLVLKHSAVFEAHELVGDSKWQDIPMELLVRILALVDHRTVLVASGVCTGWRDALSLGILELSFSWCGKSVSMLVQSVAYKFYRLQSCNLRRCTLLNDQAVQAIARHCHDLSSLDLSNGRSSGTRLTDLSLVALANGCKLLQKLDLSGCIGITEAGLVQLAESCRQLKHLNLCGCDNAGSDNALKALAQNCVGLQILNAGWCDRITDEGISAMAIWCPDLRGVDLCGCHLISDVSVIALAEKCHRLRYLGLHCCRNITDLSMYSLVNSRNTTTSTKSYVQCILSDQDGYGLVSLNLSGCTALSGQAVQAVCDSFPALHTCPERHSLNVSGCTNLTSVHCSCVVDRGNRSAIASRLQQQ
>SmoFBX_N0003
MERNSIKNAKNVKCAIDQLPDEVLAEILSRVSNKCGEDGNYAGYCLVCKRWNGVGKKVGLDVSIDLSPLLYKELQAWQGMRLKLGRIRTLTIDKYHWHLHNDYSWLAGLSKCLEEITIDGGPLELVEHFFDLECLSKCSKLKYMSLARVDVRKVNYGDRKLAVSFPALTCCILERVTGINLQQLLGSCPRLERLEAEMYAFNGLLCSASLRELRLEAEAGGDFELDFPDLEAAFVGDCMKLELKAPRFKRLSLGCCQELVSLDVGSPLQSLELYSSSGFRTAAAVDKRHFECLRLKTHGSVTGGYCAHKVAKEILVLPQMRECKELSISGCRCHLWKCSKTDQLVYRHERAVSISYKLRKVCIEDNKDSVLGRELEEMLATLVKQCPALEALEVAGAPDEQLLSKLRVSSSSTPHSRQECLDTGVQSRRCLDTQVHVSKLRIRLLRDSTPEAISCD
>SmoFBX_N0005
ALQMALGYDLLVRIFLSIGWESLLQARRVCKEWRAIIKSAEFRALWRPRSSDEDCVLLTAYTSHWQHHPRPLHVCAWSPKSRVVSPLPAWMKLPLPPGSFFDIVASSAGLVLIRQPSWPDRETPGVEFTVGNPATNEWVRIPRLDQQQAGRIYSMTADPASGEFKLLDTHNRRVYESSSRAWGPILSLPDIADTGELNARTDTLGCLPFVWEHKGVRYRACAIADTNITYKVWVWTGQWRGVANDVLDLYFDSMDGAGQWLGVGSSDLDETGLDIDCSMALECQAEGNLVCLAGQCRDRYGEKWADEGGEPLPPVVYDLDRDEWMYVRAKSGEGVQYRRAVVYRPSLVKPSGVEGAVALDPEGGEGHKRKEEQQPLDTVRRIRQCRAKALGSVEAEVFEDIFFM
>SmoFBX_N0007
DLTALLTDEILLSILARLPGGSSPYPCSLVCKRWLRLHGLLRRSLKLHEWSYLESGRLKARFPNLTDLDLTQASVLVPRNCSAVLLTHGSYTLPLTPDVVDIFPVERCIQEHELSPAALDSGLKILGDSFSGLQRLSLKDIEAGLAYVARSCPMLQELELLQCTDEALTAMSACRHLQIVRLVGLVTEHYLGTFTDIGLTVLANRFSRIVKLELMGCEASYHGIAAIGQCCFMLEELTLSTKGFQRGWIAALSKCSCLKKLCLVSCRNIDVDPGPPEYLGHCSALDCLKLAKCDLRDRLGFAALLSVCRNVRELEFNDCWGLEDETFSMASKCRKTRLLSLEGCSLLTTSGLEAAVMAWKDLQRLRVTFCDSIRDSEVSPALANCFASLKEFKWRPDTRSLLAASLAGTGVGQKGGRFFK
>SmoFBX_N0009
MKLEEPRRRRRWSGEDWAVLPSELLDLILLRLPLLAIVRARSVCKSWNDAIQSPGFAHRKALLDHELGCVPKGWLVTLIGRYKKKWVWLYDPRSGLRHQITLPASLKGTFYEAVVVGGFIFIEAGCVNCDDNFSSRYLAWNPITGFVKELFVPQAGCLAVVSTNRSLKVYSLKPSGGGEESKKILSGLAGSWHRVAFLTYRNQFFFGTYSNGLVYSTKAFRDRTLTAQDMITLKISGVELPPQLERKCRWGLKLLNSEGSLLLLVACTPLRRDGNRMQVWRLIDGAPPGARWEFISAMPEEFYELVFRGKVTQHNWRCAAVDHLVYVSSSHRRVEQQEGVVVLDLRTSRWSNVEPVHHERQHCPWSAPAAFYPSFASLDDSAMPPQPKFSPEDVGTSQPRPAFLRSMV
>SmoFBX_N0010
MEGKRKRGGKKKTRKKKDAKVRVAAPHSSDESEDRGVESPGVEFGLAFASRHCAVQPLGNLLFTGRQNIRDPGLGSLQRLSDEIVSDILALLDAKDLARSGVSSKGFYVFSHQEALWRNLVLAELKGGFLFQGSWRKTYVSARSAWTKVRYFYSDYLFQSWLCASVEIKDEWISRDNIERRSHLSVDDFVRDFERLNKPVLLTDAINNWPALKRWNQDYLLDLCGDVDFAAGPADMTLSNYFVYAKSVKEERPLYLFDPKFGEKVPQLAADYEVPVYFREDLFSILGKERPDYRWLILGPARSGSSFHIDPNSTSAWNAVVKGSKKWILYPPGAVPPGVHPSPDGVDVATPVSITEWFMNFYHETKRAKHKPVECVCKAGEVVFIPNGWWHIVINLEDSIAITQNYVSRSNILNVLDFLNKPNSQDLVSGTKDRVNLYDKFKSRYEELHPGSLEQLRNEKRAQESQKKRSVWESVTSGGDFRFNFGS
>SmoFBX_N0012
MSGKKSSSSSSLLPLRSILREFQDIRDGIGSLSRRSFEVRLPYHHRSRSHSVVLDEPPVRDVVVLQQSRWASMPPELLRDVIQRLESSEHTWPARKNVVVCAEVCSQWRDIAKELVKTPEQSGKLTFPISLKQPGPRDATMQCFIKRDRATSTYHLCLGLSPSKKSQLFNVFFCGFLRTEDFDAGLQEHGKFLLAARKVRRATTTDYIISLDPEDFSRGSTSYVGKLRSNFLGTKFTIYDSQPPHVGAMPSNSRVGRRFGSKQISPRVPAGSYNVAHIAYELNVLGTRGPRRMQVTIHSIPASAMDPGGVAPTPTVFANPLEDAQLPFPVSKSKVSDCSTAPVVVPFSGVMSKDGPLVLKNKAPRWHDQLQCWCLNFRGRVTVASVKNFQLVAALEPGQQAHADHDKVLLQFGKIGKDMFTMDYRYPLSAFQAFGICLSSFDTKLACE
>SmoFBX_N0014
MATTLIPGLDDDAAYQCLLRVTLPSHGQMRQVSRAWRNLVSSAKFYDDRSAQGLDEEWLVATVMLRQETLIMAFNPNSAKKAWMILPSPPQHIHGIAGFECKALGGKLYLLGGWRGKKLVSVFDSHTNRWSAAAPMLCPRAHCASAAMEGRLYVVGGNLMGKGLDAEVYDPVEDRWEPLPQSPSPETIAFHIAIVVDRTKMAVFSRGGVGATLNLRRRHSSSLMSMYQLLLYKDVG
>SmoFBX_N0016
ATTTLIPRLDDDAAYQCLLRVPLSAHGQMCKVSSAWRNLVSSAKFYDDCSMQGLNEDILMATVFLNDGKEVLIMAFNPKSTKKEWIIIPHQNTGGFVCQALHSMTIRPLNYNFNRVYNIIVDYLISGWDYMTTLSIFKLYMNQWSSLALILCP
>SmoFBX_N0018
MAAASGSGDGGGGAAVLLSRLSEDLLVNIFSRMEEDPRHLAVLACVCRRFGYVIRSFCWRNQCMRALPTIVPEVLEHGQARQDHQDQLGEPAGGWATLFRILVCCPGLDSAGVLLDSWDFGLERELAGGDDDHTRNGDEHRSKKRIKLVGAGPHVASGSPTFSRELGNKLLASRFRTDSLYLCDWPGCVHSEERRKYKLFRGIFKDFKASQVCRNLRDLKAKKTGESCAFCLAPSMWDMVTSFCLRRSLEYHDDGEPVVRAYVCENGHVCGAWTDQPASYVL
>SmoFBX_N0021
MVGKEIKKEESGSHGIASDVTVLILSRLPLRDVARCSAVCRAWRELTIKPSIRRTSASRETAWLLLHKRGHERPSGGKEQLVAYSAACRQWFSLGSVSGFLGKKCQSRWTGPCLATSAHGLVSCVYSASPTKPAALAVFDPMTPASLRGTARRILSVDEGFSIIEALAMWKKSGGGYGIVLAGPISLWGSNWGVCLFDLADAKLSKARRSVASVDAITTRGFLSLLCLALREDGSGFFCIWGVSSTPQILAQFDIQDNLWRIIHGFFPDSVSWQIAAITDSNQRRFTAQV
>SmoFBX_N0023
MTCGGKPSGISASQRPRTLSKCETAIDPVLAREEGRMEAIDRGDGGGCKEEEWWGWLWIVFSKLDGRSLASCCCVSRAWQQAAGQEELWRGLCAAAWPGLALSDCGEKAVSVAGGYRRFYGIRMSAAAQLGGGGGRSSRSNPRLRLRELVFFLDVHYRDSPVCSMARGGDTLKRMFQAAAAPPELHDHLDNDDEDQGTFRFVVEIPTSTGASDVDAHQRPTDGNVDCAVWVGNSGSNRWSKKEIRDFTISWAVMVRGSPKVFQILCSRQPGQVVGNTCNYSERLPIHSCCCCLSETNHVAEVDLYFSADGGGLFLRELRCSILNTDCWRYFTQVQALQYLQHALLHDCQFS
>SmoFBX_N0025
VKCSLRLCSWKKVLIVTLYDKFKSRYEELRPGSLEQLWNEINARESQTLSGLFGKLGNPKVRYFGRELFVQQDVGGFDVPVIYQWRSCKVKMLVQCSSWHELVDHESSLRSLLKHLVVPPISPQEMVPEATVINQGKETAAEYVSKCAEKKREFYQNAKKVQKNLKSQKVENEDGASASHSQSGGRQESNFSSIERLRNECEMKQKPRRKSEQRKLRQGSRLERNPNQRQDQNNLITKMSCGDKGLAQQKGKGMDSVELLQDIEACDELLDSRINILEFVPLSTIGGEDQGGSDLRFHTWALVLNTPKGQFLVWNKNRNSCRISRILIACHWKNRVASDGGPLVALWSMRRQLIILDVSTGMACICPSPPELVTSSSSSLVLSTSALGSSLDKFQLLVVYSDSHLAPEHSFLITSAIFDSTTGMWRVKSRYSPGFTCRETTVYGDSRWPGYSALAGGFLHVMFCEPSSWWSTPCVRYDLERDEWCREPVWTVKWSQGQVKNMRVHYSEETWRINADGLPQDLVNLQPPLEAGVANITRRSDGVFLYAFFTCQGCVEIVYIHDFEAGIWYAHRYRRLRDLLKLKPVKSLDYNHGENVDGQKWSNLPTDLLQQVAQLLCTVRDIRSLSMVCHNWRRTGQRLLKRYQEPALVFWNKKHSELCFFRSDKGWSRMIRDKNFAHRAPLITHGPLLISWEGSTLYVTNVLKKIFSTKRVMAPSPEMERILRVACISQEKLLVIFFTELKEVAPAVVSFNNSTRPQWQVGNSRRGIATLTPVETFFNERRLPWPPADECGARDAENVILLGSYAYFMLNRVVASQRQTVFQYNWESDEWVSQEQVQTSCRDCHDFCAYSYQFHVKSPLIQLNGRPAIVRPTMEIWFLADPGGKCIAKIPQETWEKLIQVLDTSYEYTYIWAVGNITAPRIVVVSVHQCTTSIHMVCSIRNTLVAIIVWEFVLGLWDVIPYSNREDRLWLKSKYFAVCLEQNSVVMKHLLRRSWFDFLTVPWHLRSRDRRFIEPYILSRAMEI
>SmoFBX_N0027
MAREPLRLIWRRPARQEPQRSEPPPINDPSPPALCWRPKPLPPPDLPPPPGCSGHCKSHPRPPRVTIQHQDHRKLDSWLGLPGEIQESVLERLPLSSLMTGQAVSRAWTATLSAYCPRVPATLLVLRARGSVQLIAYDTRDRRWAGLPESCSLPESSCFVGAAGGLVCATTDCPGRLVVGNPLTGMWDDVVFPFRWHSTAANPIHALATRPRGGYQIISVNALGDGKVVVYDAGQWSTWKPIADYRHGVRGVDFMVGGDTLYYNIPLFHGGVIEIWLVSYSLCDQSTTVARPRWPVDIPSFVGVGAMVYCGGQLFVMDVICPDKEYFGCVLLLLPPYTVGVWRFVPESNEWVMETKCPVVTRGRRNGFCCDGGDTLWAVLLSEEGMVENLVSYSIGKKEWTFHSAGCSFPVSVFSCVFLDTSK
>SmoFBX_N0029
MENGDAWRLILGKLPVPGLARAACVCRSWREFAADPAVIAAAFAAPWELKQLVGVPSTPSLWKASGLGCFAISHPVTKSDSVAALAIKYKVQVSEIRRLNNMLSDHGIRARDRLLIPVTSPCALRGKVCFIEMDLHSRREMAVIYPDGLGPLHDPKVAATSLKSTVFRSMKTSMRLDSETAQYYLALAGGNFKQALAELKGDLDWEERNLSPLW
>SmoFBX_N0030
MAGHESRRGGSIGLRRSSSAHHHRAGDAAGPHKLLRTVSQRLRGLISGEIVASVNHGSGRLFFGRDFDDDRPGAARIIHQEQAIIDHHTGKSRPGFFLNFSLGQRFPGRTLQEQEEEEAELPEEPTPRCFSRMRSSRREKLLASSLDPSGSARNLCRGCFGSTIPPEELPDSSMFGQDDGQQQQHSIVLPDDVLEMCLARLPFDSLVRARAVCKKWSSLTRSSHFLQLRDRMGSPRPWLFVLGLSRDGVSLGQIQALDPTLDRWRSIRADALAGRLLYSVASSGSKVFMVGGCSARASSDREKGGFLKTHRSVLVLDAFTGQWSKAGIGMKSARTTPVVGVFEMTQAIKLNLFAAPEKKTTSTTTATTTNHRRIAKKRSAEIGVFRGSSSTGPGGGSSFMDQISARRWQRSYSFRELTTSLGSSSSASKPSGSSGSGSGSGSNSAFGLIVIGGQDERNQTLSSGEVLDFVTVCQFAGSRRKRASWDRASKQRMGQDVDSSSCLTKAAVIVQL
>SmoFBX_N0032
SSPAMDASIWANLSLDFQLKLLDHLPLRALFRAKIVSKSWRQAVLSLWETKFYYVHGNKIASPGEKCWSPLPLDYLPNYLEELPRADVWPAASMGLLLVETRQALIVTNPLTRRWTRLPRLLCDPGSYTCIISFQAFPGSSFRVVCAASECLHVYTTLQLLVYHHRCGAAVAAPWEGREVDIGDGQVLASNPELGLCSDGSNVFFVTWTRLASATEEFSLKSVNFVGRGSAARTVARWKTLPPGFIVLDKFVYLPVVCGGRILLPCMQTGSGGDGVMVTPALLLLDERLEQWQPFVAMPLDDLGLVPRELIVRRMAWEECIRAVACEDDEVVLGLLDVGFQCVYRISSQTWSPLPLPDSKQRSIGTVPFKF
>SmoFBX_N0034
QDDIETVLSYVDLATLATSCSAVCKSWNAIIGDPSFRRRWCQNSGHKESLRLMTSSFDYGERCHAWDPSRPQRSVEFPLPHKTEELPNAQVVASAGGLVCVFRTHRGMVDPADDVFHLVVGNPVTQEWSELPPLHWEDRERCTLAGVIDFAMFVDKNGFKVGLHYTAVDFSGHWCCIYDSATRSWSSLPKLPFSPAYVKMKAQRLSDYSVDVPPPAVFPGLDDYFYDLTILGFYDFGRGRWSTGEVVRSLRITTGLEDKVDPDGEILRCVLPLPGLCTARLWEYNGQRYLASGWVYAGGYREAGESGVDGYGVWKVDDKGGLVAVSAKTHKSILRQVYAGQRFFGAVFRCSVHAEANLVIFSEIGIMFVYDLSTGDWGGVGGHVDEYSQAVIFRPSLRAPR
>SmoFBX_N0036
DTLETVLSYVDLATLATSCSAVCKSWNAIIGDPSFRRRWCQNSGHKESLRLMTSSFDYGERCHAWDPSRPQRSVEFPLPHKTEEFPNAQVVASAGGLVCVFRTHRGMVDPADDVFHLVVGNPVTQEWSELPPLHWEDRERCTLAGVIDFAMFVDKNGFKVGLHYTAVDFSGHWCCIYDSATRSWSSLPKLPFSPAYVKMKAQRLSDYSMDVAPPAVFPGLDDYFYDLTILGFYDFGRARWSTGEVVRSLRITTGLEDKVDPDGEILRCVLPLPGLCTARLWEYNGQRYLASGWVYAGGYREAGESGVDGYGVWKVDDKGGLVAVSAKTHKSILRQVYAGQRFFGAVFRCSVHAEANLVIFSEIGIMFVYDLSTGDWGGVGGHVDEYSQAVIFRPSLRAPR
>SmoFBX_N0038
AYMDLIPSSIWWEIFSRLDDWSIVNSVCKSWRDIIQSPDFNSRGVMDPGVWIITYVNDVLKAWCPLSGFLLDEPFPGFENPYRVLAIEHGLVLLRCGSKSYVGNPVLMEWKEIPPIDKIFLKTDKVDEEILWSHNKVLFGVDCQRYSIYVINSDWLNEISVLYDSSLSEWRIDLYLGLAVEYCGYPPYHTKRKEPRSYIRVSDYKGRKTLQVITNNEFRVWEERDRSIRKLIHKKFQVDKSEWNLVAKVGIPKREEYNQRYLGSLY
>SmoFBX_N0041
MASRKRAWAGMSGLMPELVREILRRLPFSGVLRARCVCQVWRSVVDAPSFRSSYRDSAKLFLDSNSIQDSSGVMLRWAPQHFENVERDVPDPDWLCAVSQDKRLVLARSSQERRLFVGSPFVGKWEEIPYLRFGDMSRVCLFAAASISPPGDYKVVVWFSDGTLYTFVRGQVAWIPAKGDVAPGSIPVLLDGVVYCTASRDQKWLLQYDLTRNKFFYSHLYDKVGDGVCVAAWANKLYVLVLNAEKKGRVEVWEVHIEVKEIWTEFLSEYVVGLEAGEFRFTGQIESVLNFSCSCKGGKKSKVCFSYDVNSKTWTRQGFTCSIAVPIQLV
>SmoFBX_N0043
MENKKPLLPHNKWLHLPSELHEKIFALLPIAAITRCRAVCHTWRSILLSPPFLQHWARIAAPIPWFLMFRDHKFRAYSPALGTWHDIPAVNPSDHALDLTCIVASAGGLLFLSSQKKKKGSPPLLLVCNPLTKSCRILPGLSRITLIYVMGMMESGWNSYKILVAGVASSSSQELITEIYDSASGGWECQSSARLDAFQDFSGMRAVWSDGFFYCLSVPPYKLVAYDMGKRSWITLDHAQQLPALAIPNLASASLLVCRGRLVMAAKITGAAASKRVRIWEFDAQSCHWKDAIANSDPVLQEFCKCVSYFMALQRPRGLDSVCFNSWCRWRTLMYDVSQKKWHWLPEHCGRFKDMLSGLTYEPTFLARA
>SmoFBX_N0045
DDMLLEVFKHLDAFSLARVSCVSKQWSGVARHEKLWESLCILHWPGAAAKRSRRSSGHKNPLGSGPVPACSSAQQIRAVVESLGGFRRFFFLHLGPMLKRNCCQSQPRSTWGRDEVNLSLSLYSIDCFLR
>SmoFBX_N0047
MSGKKSSTLTPLWSVIQDIKGIGSISRRSFEVKLPTYSRSRSHSAAQDAAGRHQFGESGQQSRWANMPPELLRDVIQRVEASDKMWPSRKSVVACAAVCRNWRKTTKEIVQTLEQCGRLTFPVSLKQPGPRDATVQCYLKRDRTTSTYYLYLGITPSKPSKSLGHSVYVSSETDVLENGKFLLAARKFRRASGTDYIISTDTDDFSRGSNTYVGKLRSNFMGTKFTLYDSNPPHDGAVASTNRAGRRILSKQVSPRVPAGSYNIAHIAYELNVLGTRGPRRMECTIHSIPASAMEPGGCAPTPLESATSMDEASMLPPLLLPVGAKSSKVAALDGLEGLEVASKGKPLVLKNKPPRWHDQLQCWCLNFRGRVTVASVKNFQLVAATEIGQPPQPSDPDNVILQFGKIGKDTFTMDYRYPLSAFQAFAISLSSFDTKDSLHCTYALMF
>SmoFBX_N0049
MPPHPGLPDVLWFYILSKLLDVESLVRASLVCREWNGFVRREGNDIKQRCNSPLLFLQVELRRLACFNPKSGQLYDPNTFFLPPEVSVSLSSIPVASSNGWVLWRYYTKEDMVSLVINNPLVRSSSVTLPHCHDVLTEDWIEPENFAVLAAKDGSSFCISFVVFGTIYAYAYTAGGHDHDQNEWRTVGNGRYRGHRVAWTDFEHCHILGESGHWVYKPQNDECVLVGKLESLEDYKYGAFGLVSLRGELVTVRFMNGPMRLSLVKRVDGFVKEEEKWVCAEIVPYRRKKVFICSDNEFHHVPWNQTVLDLKTGVWKVEKLVTPVKFKWCPLMKETDEAQPWPKDWPMSHTLAFVPNPKI
>SmoFBX_N0050
ELIPGLPFDVALHCLVRVPHTSHPQMQRVCREWESLIASPDFYALRKKCATTRSAIVVAQAHKSPKSPEEQQPPKGALPPFGLSLYYPSSRSWERIPPIPELGDHGGIPLFSGIAAVESKLFIVGGWNPSSFQAMRSVFVFDFSRGAWSRGSDMPGAARSFFACCAVGDDSIFVAGGHDESKNALRSCDRYLVREDRWEPMPDMTQERDESRGIAIDRSSQRLGPKFGVVSGYGSDSQGEFSRSAEFLDPATGKWSRAEDL
>SmoFBX_N0052
MDYSSNPDTLIPGLRDSLALQCLARVPRAYYPALRRVSRMWQGTLLGRQLFKLRKDLGLQEPWIYVPFSSSSTCSSWLEAYDPVENVWHDIGTIPSTNPGEVLKCFAMVHIKERLFIIGGKISSKDGGDLYTSRKVRALNTITGKWSQCASMSVPRVDFACTVCNGVIYVAGGRTGLRHERGIDLAEAYVPAQNAWIPLPAMNIARYKCVGVTLERKVYVIGGFALAGSSSGINEED
>SmoFBX_N0054
MDPNLWSHLPDDLLDRILAWLPIDAFFRLATLCRRWSRLATSKSFHDLCATVPSTAILFVKIIACDCQQLLTTFSPAASRWYKLPLAFLPPNAGLPVATARGLLCFTNHFQGYNNDEYTALFVCNPLTKAWRELPPMLFHHRPTLVTMVADAATKSYKLVVAGRWTTEVYSSATNSWKRSACLPRGEEISRNVALCNGVLYCLTPRWYNCSLLAFSIQHETWIKIKTGRLPGYCQFRNLVECSGQVAIVGKCVRHQVFTICVWFLDQRSLKWREVGRMPKVMAEYFLVMPSESFYCSGIRNLVFLTRDTSHDGVLFDISTKSWRWVPDCPNLEGMAFEPRLDAVP
>SmoFBX_N0056
MLLPPPRIPSPSSSLQSLLMASLPDDLLVECLARVPRGSIRQCAMVCRHWRAIVQSDPYYRARGKLRMLESFVVVFGGIGSGLSSATYSQSTGQWQAGLLFPDNHDHDHDTSSSDHTFIHAQSAVLQHRILVLGATLAGDCTMVYDTWRRTVARAAPMLLPRKKFACCVIGDRVYVAGGASRCRASRDVVMHEAEVYDPELDTWRRLPDMRHRRYGCIGAAVDGIFYVIGGIRRPYAYLSSMDCFDPRVNAWLKSRPLPIGGGCVISCTVVGSCIYMLSSHAVELSFWRYDTRGQAWSRINLPPIPSPLRIDNLLKFSCVTVGSAVHIIQVGGCIDDLLRRGGRNPRGLREGLVLVYDTRGQEWSKAPHLPDMRNGAVCAVVQC
>SmoFBX_N0058
MLPEHVEERILMFLHVRSLLRARSVCHRWRAVIDSEEFAKARLEISRQHPLVLEYTQDHVQHYCLSSLKIYDPFSSSGTAVLQDPDWELVAYAGGLLCFSASRGVNSGRFAVWNPLKRNSFVVLPGRSQMDVSAEELS
>SmoFBX_N0061
MDWIPVEEVLKRLPAVALWRARAVCKKWKDLIETPGFAALHYTQHLNRSPPHVLGQDLDSEGPLFRCNPFAGQEASDWVLMEHNMDRVLNSSGGLILGMRGKDFVVWNPLTGASKMLPPLYLDGELCSKETAMGIDLSGERYWACVLRDMEQGVMIYIYDSGKTGLWNKVLVPSETLFDTIIKDNKLYIYCIGFSGDVEVWRLNLCDSNLSNLVTTRAQDHRGYRMTDEYFYFDTLVVTAKSLFVTTSTKFTCYLLKLDSTDFLALYNYQTKTWRRNDIQR
>SmoFBX_N0063
MLGPCSVVVTDALDVDFPIIYVNNIFEFITGYKAEEVLGRNCRFLQFRGPFAQRRHPLVDSATVTEIRRCVGEGIEFWGELLNFRKDGTPLMNKLCLKPIRGEDGRITHIIGIQSFSEVKLDLGPLPPPLWRNQSSQHWLVRRHLLDDGYSYASSPVGPGQSSKDRCGILRLSDEVLVQKILAQLTPRDVSSVALVCRRFNEMTKNTDLWRLVCRNAWGRETTAVLERVHNPRSIDWGKLARELTTLEAAAWRKLKVGGAVEPSRCNFSACAVGNKVVLFGGEGVNMQPMNDTFVLDLSAACPEWRHVDVGSAPPGRWGHTLSCLNGSWLVVFGGCGRQGLLNDVFVLDLDAKQPSWREVAGVGPPVPRSWHSSCTLDGTQLVVYGGCADSGVLLSDTYMLDISKEKPMWREIPVAWTPPSRLGHSLSAYGGRKILLFGGLAKSGPLRFRSSDAFTIDLGEEEPTWKYVTGSTLPGGANIGGTTPPPRLDHVAVTLPGGRILIFGGSIAGLHSASQIYLLDPSEEKPTWRMLNVPGQKPKFAWGHSTCFVGGTRAVVLGGHTGEDWILNELHELSLSSTSQWIRRLQ
>SmoFBX_N0065
VLQMALGYDLLVRIFLSIGWESLLQASGVCKEWRAIIKSAEFRALWRPRSSDENCVLLTAYTSHWQHHPRPLHVCAWSPKSRVVSPLPAWMKLPLPPGSFFDIVASSAGLVLIRQPSWADRETPGVEFTVGNPATNEWVRIPRLDPQQAGRIYSMTADPATGEFKLLDTHNRRIYESSSRAWGPILSLPDIADTGELNAKTDTLGCLPFVWEHKGVRYRACAIADTYVTYKVWVWTGQWRGVANDVLDLYFDSMDGAGQWLGVGSSDLDETGLYIDCSMALECQAEGNLVCLAGQCRDRYGEKWADEGAEPLPPVVYDLDCGEWMYIRAKSEYVQYRRAVVYRPSLVRPSGVEGAMVLDPEGGKGHKRKKEQQPPDTVRRIRQCRMKALGGMEAEVFEDIFFM
>SmoFBX_N0067
MEELERNSAAAALLRLRSQQFDDKEAKPNLELGSSIGVEIARDEILPVDLLAHCLLQLSSFRDMAMVNLVCKKWRSAMRQSLAYRKRLSFAGCRVDDVSVANLVNQALNLLDLDMSAGTWGCQITDIALVAIADSSCCPNLRSISLWGVTAITDQGVAALVFRAKSLENLNVGGTFITDASLLAIATHCRSLKALNVWGCKFVTEKGLLHLARGCPSLQSLNVFGIKVTNLFFHSLAALNSQLQIKPAPSL
>SmoFBX_N0069
MASLIEGLPDAIAMQCLARAPLGMHRAMRAVCRSWRAALRNGGGGSGGAELFRVRSAAGLREEWLFVTSFEPDRVWEAYDPSGGHWHTLPLFPSSIARLSNFGTAALHRQLFVVGGGSDEVDHATGERDRPFASAAVWCFDALQGRWEARSPMLTPRSQFACAAVAGKIIVAGGFGCSRRPLASAEIYDPEADRWDAIADVGEVHNAACSGLVLGGAMALLYKGHSLVQLYDPALDSWTLHGSQWREFPGRLAVVGDEVCGVASSYLIRGLNEPQLWRHWAEYFHRIGFGVAGIGNDLYVVGGILGPQQESMRIHVLKEVDIWSVEGGEFEKKGTTSMTWCSGTVLGCAVVSL
>SmoFBX_N0070
EDDLISGLPGELVLVHVFSRLPWYTRPVCRSVSKRWKQMMDTRNHLVDIATRRFQLPLLQGVALVCSSAPYKPPRSHSSHHEKYPEKIFLIQDKETLQWRRLPPVSGFQSYQVGQVRVYKARLVAGCGAVYAWTVAPTQSFGAPEGSFIFKLDIGRGDWIWKRVPASQVSRWSEPVFFNGKIYSLLPGCQPRRRICSCFEVMEYDPETGSCHMSNKWPSKNVGVILSSSSPQQQLYGVVRTLTNGQQLMVNEGGSWQLHRELPALPDDRVFKFKLVNGDCFEPAVEGGVNVLAILLSHRDAVVYWFNTEVNGANWVAIEHQSQPGNVTQCVAVQGSLYAISRNFPRLHYKLWKGTINVAERLLIWEQRQRLQVSLSCFTLMA
>SmoFBX_N0072
GLLNEDILELVLRHANWNPYMLCAIACVCKPLNELIKLEMWKKFCLSRAPRMAADLSFGVKNDAIEINWDKLGKLMIYCAGCHSTRHFKSLSPPGGGHLVLKSRFSRTSGRSFLHPKCRSDVLYVTDLCEHLDDEEDVGLFRGVFKSFGASKTRQMLLDRGKLEEGACCPFCRSRVWSMMEARMIPPSAQRRLASYDYENSIEYLVCINGHLTGMCLLLPLPDSDEERAGG
>SmoFBX_N0074
SLIPGLPDDVARLCLMRLPCVKYSFSYRLVSKSWRSLLSSPDFYSERQHLPRIQHQASVCVVIHGNRVRVFDTVTCQWFSLPPLPHSIDDEDPDLGIRIDPYDWWRIDTVAVADGNLFVIGGEESRIPSSRVHRYDFCHCRWEEMAPMGIARSHSAAVTVGGRVYVAGGTSAEVFVPSENSWTTISGLKRAMRSCVGIEHQGKVFVKGENCQGAGSPIEAQVYDPSGDEWNRMVPKLKAGLTRGPVASSGAAIFVADWKDLQLKAFNPELESWDVV
>SmoFBX_N0076
MYLEEGLIHPEQCLDEQRRQQEGQEEEEEEFDHFERLPDSLLLTIFNKIAEIKALGKCCAVSKRFNSVASQVDNVVVRVDCVLSGEDTNCSSKASKGLVSSLVKLVYGSLLRPFQVLQQMLSFSAGGKKSSGSRPVSATEVSHHSPGEVLRNFKEIQTLRIELPGGELGLEEDIVLKWKAEFGSTVQSCVMLGAYREKVADVKPLESKEAAEEVKVGDCDQHEGEREQQQQQQDDNGSIPETFYTDGSLKSRVVWTISSLIAASARHFLLQQIIAEHPTLERLLLTDADGQGTLCMSKEQLCEFRDSPIAAASVSSNRTQVPALNMKLWYAPLLPLPDGTLLRGATLVAIRPSDTPAPKDLQSLVAGAFQEPYASAASLLVKRRTYLLEMNAF
>SmoFBX_N0078
MVRSRGRIVNGASGSSASSLWLEFSTLGIRNLIPGLPNDLACVCLACVPLWQHGRLRSVCRSWNAALSGDFIIQLRRKLGKGEEFLYLFRDDPSLCRGEVFDPRAQLWSTFSPMPCNPSRYSMSNFECVAAGQQLYVLGGSLFDARNFPMDRPVASSSVFKYDPVRSQWEQCQDMKTPRGSFACGIFQGCLIVAGGGSRHAQFRAGGDRICEAEKYDLARDSWESLPGLHSIRAGCSGFFVGDEFWVLGGYGEARTISGVLPVDEHYNDGEVFSFGSGSWRKLEAMWEDGERLRLGRIAVLYGDVDGLPSVFMLENSKLLRYDFGSNGWYPESELPSPLAAESSCRLVGLDGEVYVIPGGVNEQRYERSPRSWSRSTTRRCNILFQIYHPVKRTWRAVVTKPPLDHQHNPPWGAMCVMKL
>SmoFBX_N0081
SLSPDLELEILSWLSARDAVRAQLVCKAWAALLRGDSRFKALWRKHGRNTAKTLLLLHHGVNRKTSRLQTRYHYRGPFVSIFKHKGKVTRLKHVPPGWKQWLAPQNSQPLVSHGGLVLCRFMERKTFMNKQGFLVGNPLTQQWVSVPGVQANICSCMLTTYASDEGVVFFRIWLNSYVFDSRLGVWTVPQYQTVSMLSSNTVCVGGVCYRLGECWQHGALVLLEIDDMAAINSAKWVHAWCMKEVGIYKSYMLEVGGEIGVLVEVASGGLRVLVLDRGNWTWNEVSSFLIRKQAYLLGECCTVGSLTFAVWGRGILMFDSQSLKWDWLEKRSKAEIIMQKLLSVELDFTAVANINTPSEKMKQVCASRY
>SmoFBX_N0083
MEIEEEQGEEWIKVLGSDQLLIVLHFLPVSGIVAFGLTCHRFYDLVSSDSLWARICRREWGEAVVDAWPNSRLRKRSWKQLYAEMLFCGAVAWHHLEQPDPLPLGRASHSMINAGGKVFVFGGGCEGGIALGDTWIAPLPSNTLLTGIHWQLPRIQNPPARFGHSCVYLEDVGLLVLFGGISDTGTRYLDTWINDTTAAAAAAAAASSWHLLPVSHSPLARGAHACCYAGDKKVVVFGGIRNDGARLHDTWVLDLSQEPPSWREVATQASPCARSGHTLTRIATNQMVLFGGRGAHFEVLNDVWLLNLQDQRPTWTELSRTITDEAPSPRAGHSASIIFGNRILIFGGEDARRTKKRDVWVLDPEAVAAAAPSSSSPTCSEKNYGRKFWKKLRVRGQFPSRTSFHGACSLGTGHAVLVFGGMVDDPSSSGIVFNSGLFLLQLIP
>SmoFBX_N0085
MDQSCCCGAFERLQEEDLVLYILSFLHNLRDLFRLRAVCKSWYRAVLSRRFITVYASSPSLRQLWCALRVRTEVPDDIGDFDNYYDYRMTLQNHVELWRPKDGGPESCCLTLGPQGSHFVGLCSSNGLVCGRLMEHESSLALAVGNPITNSWRTLPPPPIEECDVLPPPSLTISMLHDQDQGSYQIVVLYTKDSDAGPADEIGMKFFSDEKMYLVYPVQYDSKAGIWESGLPFSFDTSQGSPLRGNAIYTYHVAHLILAYDPSSRLWSHYDRAAIANVNPEIDRGGDWEGWTPLSRLVFTYKGKYYLASQLVFWQDVTTYRSLGFSIWELNYELAGWVLVSRVLWRDLACSPMHEEEDHDWKLEVVGDMVVFSCFYKKATFGTLYPFAYDMIDSSWIAPCHEQNQGSFDDLECSYSFFPSLSARP
>SmoFBX_N0087
KGQLLVWNKNKNSCRIIRILIACHWKTRASDGGPLVALWSMRRQLIVLDVSTGMACICPSPPELVTSSSSSLVLSTSALGSSLDKFQLLVVYSDSPLAPQHSFLITSAIFDSTTGMWRVKSRYSPGFTGRETTVYGDSRWPGYSALAGGFLHVMFCEPSSWWNTPCVRYDLERDEWCREPVWTVKWSQGQVKNMRVHSSEETWRINADGLPQDLVNIQPPLEAGVANITRRSDGVFLYAFFTCQGCVKIVYIHDFEAGIWYAHRYRRLRDLLKLKPVKSLDYNHGENVDGQKWSNLPTDLLQQVAQLLCTVRDIRSLSMVCHNWRRTGHKRYQEPALVFWNKKHSELCFFRSDKGWSRMIRDKNFAHRAPLITHGPLLISWEGSTLYVTNVLKKIFSTKRVMAPSPEMGRILRVACISQEKLLVIFFTELKEVAPAVVSFNNSTRPQWQVGNSRRGIATLTPVETFFNERSLPWPPADESGARDAENVILLGSYAYFMLNRVVASQRQTVFQYNWESDEWVSQEQVQTSCRDCHDFCAYSYQFHVKSPLIQLNGRPAIVRPTMEIWFLADPGGKCIAKIPQETWEKLIQVLDTSYEYTYIWAVGNITAPRIVVVSVHQCTTSVHMVCSIRNTLVAIIVWEFVLGLWDVIPYSNREDRLWLKSKYFAVCLEQNSVVMKHLLRRSWFDFLTVPWHLRSRDRRFIELYILSREMEI
>SmoFBX_N0089
LDLYGTRIRPVAQSYQIELDPSLLHRKLSEDILHEIFMRLSPYTLGKASCVCRKWRYAIRNPVFWRLACLKTWQARALLFSLHILTQNYGGSWRKMWHHRPRLRFDGIYVSRNTYIRAGVAEWKVTNPVHLVCYYRYIRFFPNGRFLYKVAKFLCTFSRSLHPFVDAAVVYPGLRPTVLRIRLKIRSTTPGANNRLDLLLLVTSGLDDIEVSTDEEILSSVENWEEDESHNPNVPAVTHKKGLAPFVFVPFEEVETSVLNLPVDTMDFYLPG
>SmoFBX_N0090
MAFLIKRPRVLHQSGLPEGDFHGDSCPSSSSTSILDLPDLALDDILSRLPADSLLRLGGVCQELRQRCKSGHFWEALVYEKWGKIAGPGAYREWCRNPVLESSPRKGRTAQEIAAKNACERPNCGWKLLWPSIAAACLWPLSVARERLMASRSKAPTPSDSLMAWYWALETGNLWFRGQVFNREVRVLRVLSKNSLLLTACFPPQNGHVGFLLSCYDAELSYVRSSDSFRARYPPHGPRALVMEDDISWERVRASPVQTPAHDLHTSDCLAELRPGDHIEVQWRRTKEFPYGWWYGIVGHSESCSNAGNNSSRQHCSCQSDNTVWLVFNQFTSGSRWKRTPIDRVSHREEGNETDGYYGGIRKLRSKDEVSMWERLWPVDILE
>SmoFBX_N0092
MGRWGAFEQDGGRCGNLERITEPSLVLHIFSFLALPELFTLRAVCKSWYDAVLAPRFVQLYKPSLKPWAVLRVRTDPPVDRELRYDEEHFDYGMKLENHTELWRPHLSLNQRKRCSLPLGPSGSRFVGLCSSNGLVCGMLMEHRDSVTSAVGNPITNMWKALPPAPIASPDRPRPAYLNISMEAEINADSSSYQVVILYQKYQTPVEGPTEDDDDDQICSLQYESESCSWHEGLLFSTSNSLGSPLRGCAFFYTGENIFPAYDPHSRAWSHVAISPPARNEQEQEQEDDSWANWSFGYIGAFMYKGKCYWASFMFNAETFEDIGVAIWEMKQENSMWVLVSRILSTDLFGTNCCLSVGDKDMTVRLVEDTAFILVFYRKESHGVWPPVAYDFALSKWYTCCMENMENEDIECNYVVIPSLTAKP
>SmoFBX_N0094
DTLERILSFVDLATLSSCLVVCKSWKSIIKSHTFRHLWCRNAGVRAAPRIMTSSFGHERCYAFGALGNRRELKLPPVQESFAFAKVVASAGGLVCLHCVPRVFVPPQALEYYFLVGNPLTWEWTEIPALQWKHTEEAATINDFAMFVDDGSGFFKLGVHHSGAAAMGHTGYVYDSATRVWSALGMLHFSQAHVKERTKKAELLNMNLGSNTPTFPGMDDFYYDLTTLGMYDIRRCEWSNGSIVRSLRFTTGLKRKFHCVLPQPGWCTSRLWEYNGQQYFASAWVYAGNYKGVNGFGVWRVDNNGSLVTVSVVPIISILKKGLYRCIFQVKTAADGNLVCFSEESPVVVYDLNANTWSQIPAELMDDYSGAVVYRPSLRAV
>SmoFBX_N0096
MNGLKFRGRVVKVVEKGAVVRAVVLIDVFFPLRHFITLSSWKGGSASAFAMGHLSCDWSRRKELEASSSSIDDGDVWNLSECHVVGCSLHSSVSTSVKNTRFSLHEIFNSLSAGDAGRRFVGTSLVCACDEDRRCSGLWDLPDEILTSVFSRLLPRDLLSIAAVCRHTRELTRFIVPCMNLRLFPHQNAAVQWMLHRETNPQRFRNPIHKDLQTEDGFHLFLNSVTGEISIEMPELSDFRGGLFCDEPGLGKTITALSLVLKSQGIFPSPPPGAEVCWSSSLSGEKIGYYEATSGTQRMSLLKRCMAMKGRRYQLGAETPSEFGKRKAAADDSILEPLRIRRKLLDSYGDGSDEAGVGDIGAAAAVSQQPEVADDVWVQCDGCKKWRKLANGCGSPKDGSAWFCKMNRNPQYQSCSAPEESWDRKDSISHLEGFHRKGSEPGLERNVSFFFSILKDRAALLNSEAKKALNWLADLRSLELTKMASSGIPVPQHLRMVSVTGRTDHEYEEFFLAFGLVPKQDKKKVPKWQYPEGLTGFHLDTLALKCALAKPVEEVTRVYLSKATLIVVPSNLVEHWKTQIQRHTSEKQLRVYACLDSKNTPTSHSLAWDYDIVITTFNRLSIEWNSRESSLLMQIHWFRIILDEGHTLGASFSLTNKLQMAVNMRASCRWVLTGTPTPDTPYSQLVNLHPMLRFLHDELYGSQIKLWDAAVLRPFEAHLEEGRLRLVDFLRRCMISARKADLSSIPPCVRKVKLVEFTDNHAASYNELVETVRRNLLMADWNDPDHVESLLNPKQWKLKNTTLRNVRLSCCVAGHIKVRNANQDIQETMEMLVQDGMDPTSDQYGFIKGSLLLGGNCFRCGEWCRLPILTPCLHFLCLSCVSLDCERCILPECGKPYQMQTPKARPENPNPKWPVPQDLIELQPSYIQEDWHSEWQATSSSKVSYLVERLRGLQQENGKLPEKAIVFSQFLEHISAIEMQLTKGGIEHAGMYSPMPAASKMKSLRTFQENPKCVVLLMDSSSALGLDLSFVTHVFLMEPIWDRSIEEQVVSRAHRMGATRPVLVETLAMAGTIEEQMLGFLQACYRCSDPSRGHHDPAELQYLTRLAFVRKHAAT
>SmoFBX_N0098
MDYSLLQIIEEEVLVRLSAGLLHTRVRLVCKQWKDLIDSPRFKSLHHKYHSGFKGGERSPPIILGLECNGSLAKCNPFGQGRDKDWILINPLPELRFYLLSCAGGLMFGRITSNKSYVVLNPLTGDLKVLPPPPLEPLPSTAIMATPTSRQRYWICISYMRVVYLYDSSVGIWQDVPLPEGWKHHCYAKAINNKVYYYCRGLDHVDTGLMGVLSLDLESLNWSTEWAIHGYSTPSRCCIDFLVSPALEFFKVTVDSMYHLSRLDAASKGFVEEVGLPLNMKEGMSHVPSCCYKDTIVVAGPKQLEVLDYKTKSWTTHKNKKFSRFDFLFLFTSSLFDPKH
>SmoFBX_N0100
MAARERKQGSAAAQGWSELPSDLLERVCLRLCVADVCRLRAVCREWSLFLRSAQFMHNHATATAAAAPPAPHQRWIVVYTDQMYAFVNGRRWLPVSSPAAYRHHCRIPRRHEEEYQADVVADGAMVCVSRRSLINDNSVREVFVYNPVAKLRLDLPKLQLKLEEEESDRQEWPRWRPWALSSGPGRSFKLLFLRYQSSQFYLFDADRAEWLLRTMPRSMMLETVQHDDFSQAATCIAGVAYCVNWDRSAVLTYSVDKDSWGKIDTPLTRHSRNYLLIEPQIVKGPKLAPMLVAGVRKRRNAWLHPRWRRDADDQADVVSIWELDTGSMTWSKICEKACELTSYALAGNEQHIFVIPHGNGEVLAYDTA
>SmoFBX_N0102
MVSEAIPSDGEERSQEEAAAVEGEASCSYNLVKKMKKLDRESLKTPIPGEEEEEDDDDQFMDPALWGCLPEDLHDRILARLPIPSFFRLRIVCSRWQSLLSSPTFLGHCAAKNHQSWLLMFADVHYKLVFVYIPDEDRWLHFPLSFLPSNIYYITG
>SmoFBX_N0104
MECITKDLLLQIFAGLELDDLGRLRCVCRSWHSAIASQGFAKQWKNRDQVCCVLRAKDSIHREVWFPGSGARRSTGLNPGPRGCFSIGVSSSHGLVCGLLPDEGRYWSTPDTAWKFVVGNPLTNKWRRLPPIDIPCRPLCTMERIHLQADPSKGSYKLAITYSEVGSDYEVIYQARQYDSESRVWTSAVPFIGEHDGANTKIDGSVLGSAGLHYPPYFLMAYNPDSMAWSCHKHFAGDRDPTPLNESVYKEYKLLDSTALSGVLRWRGRNFMVTHSFSCVVLWELDTVAGEWKVLSSRRYKELYGGRPSRRNSDIQALLVGSTIVFSDRYGTLYVYAPYAYNLEDSTWHSSASSADTGTALSCAFIPSFNV
>SmoFBX_N0106
MGAFDALGDDLVLDILSRLSPADIILKAGRICKQWHLLARSQELREAVARRAAGDPWFGDLEPWLVLQCGRRLLLYPSLDALLNNQGRELDHRSFSVGPPGHRFCFVACSLGLVCGRLEDLDQTGSEAMTLAVGNPLTNAWTILPRLDVKEKPWEYVFRVTRSGHYHVDVAFATLVMDYNSQTNDWGSYHDPDRLMSTPYFVGSCIEGIFVLRVDKRSLSWRIYLTKDQHVVFYQDRHHFSHEKTLTTGHIYEQCYYQLRDSCLSSDPDDCDREYENTKHGEDEKPRVELAGSSVR
>SmoFBX_N0108
MGKLPLPLELELRVLSWVPAEDVARLQLVCKDWGRLLHDPTFRALWERQNGTSSFLLHVKRHARDSLEVQFRYCKYDPSENRACLKQVPPSLRSWFAPDGSEPLLAGGGLILCWFPRVSGSSGLVDSTNRESPFLVGNPLTQEWVKIPGLEVPLYYSKRMLTTYFDEGQMFFRIWLEPYSFDSKVGIWTVPRAVVFGMCSYNSVCVKGVHYALARLHQYAALVLLEVDFADISRSKWAYAWDLSELEGTYEDVYMLEVGPGEIGIFTQKMEWMEYTTVMVLDRQQNDDGDLEWTWKTVSTSPEEDFETGPGIIQTSECQTHGKDTFCVAEQGIVRFDSQNLTWEWVEKGQHLERVMEKLLLLEPNLAAVPSLDLKSACASRFRKVCYVGHPVEHEFSDLKALWKPGLSWQEIGEVAIDWKEG
>SmoFBX_N0111
MKVVPASAMHRGIHSMQAESALCYCGVDAGLTVTNARRFVPGTRHCIQPDVKPTIVIPKARTRHSRGDRTKIPCQLIPGLPDDLAIACLVRVPRIHHRTLRVVCKRWYRLLAGNFFYSQRKALGMAEEWIYVIKRDRDGHISWHAFDPRYQQWQPLPPVPLEYCEALGFGCAVLSGCHLYLFGGKDPAKGSMRRVVYYSARTNKWHRAPDMNRRRHFFGCCVINNCLYVAGGECEGVQRSLRSAEVYDPNKNRWSYIADMSTAMVPFIGVVYHGRWFLKGLGSHRQVMSEVYVPATDNWSPVLDGMVSGWRNPSAIFNGQLYALDCPDGCKLRVYDGAADSWHRSVDSRTHLGNSRALEAAALLPLGGRLCIIRNNMSITMVDVANSEDAARRGALWDTIAGKGLFKTFVTNLWSNIAGRNRLKSHIVHCQVLQA
>SmoFBX_N0113
MSRQSCWANMPPELLRDIIQRLESSDNVWPSRKNVVACAAVCSTWREITKELVKSPELSGKLTFPVSLKQPGPRDATVQCYIERDRTTATYRLFLGLTPTLTENGKFLLAARKSRRATSTDYIISIDPEDMSRGSSSCVGKLRSNFLGTKFAIYDTQPPHSGAIASTNRAGRRVAAKQVSPKVPAGSYNVAHISYELNVLGTRGPRRMQCTLHAVGAVSMDSDSEGMAVPASTELSGHHADDSSSFTFMSAKPSAAAPVADDAVGEPGLSSSGGDRYVKGDPLVLKNKSPRWHDQLQCWCLNFRGRVTVASVKNFQLVAAADQPPAPVCQGEQDKVLLQFGKIGKDMFTMDYRYPLSAFQAFAICLSSFDTKLACE
>SmoFBX_N0115
SSSCTSISRQQTPEESTEALIPGLSHDLAFYCLFRLPLASQAVARLVSKSWLVSLSSREYFQGRRGLGFTEQWLCVLAFHKSSGKIQWQAFDPLRQKWHLLPAMPCKGRVCPPGFGCASIADQGVLFVCGGMQTDMDCPMDSVLKYEMRKNRWTVAGKMSTPRSFFASGMIDGRIYAAGGNSADRYLSSAEVYDPVMDLWRPVASMGTNMARYDAAVLDGKLYVTEGWSWPFLYSPRGQIYDPKADRWENMRLGMREGWTGLSVVLDGHLFIISDLEDSVKLKVYDTGTDSWRCVSGSAMPPNMVKPFSVNTLNGKLLVVARSLHVAIGKVTHTTGAHDMTSAATTTTTSVEWHSVAAPHCLADFVPSNSQVLH
>SmoFBX_N0117
INALPDELLVEVFRYVAAPADRYACASVCTRWLMLQSHLHSSEIKDDEQELSLGSGDELKRSLEGKRATDVRLAVVALGTQSRGGLGKLIIKGGPRQKLSKAVSNVGMSSVGICCGNLKVLSVWDCPNIDDVGFSWIGKGCPQLKVLNIMNCPGFGDAALRAIAAGCPLLSSLTLDGCDKVGDEGLQAVGKRCSQLSCLSVSRCNKVGDVGVTAVVSSCKVLKAMKLEKLSINDEGLVAVGEHGGSLQKLKLLQLEKISSEGFFLFGKSSGMGQLKHLQISACPGLTDSLLDSVGKTSKEIKFLSLANCTSLDESKLLTFVKDCTFLEGLHLEKCAFTASAATMTTTLLSSGSRSLKVLGIVNCTGVGAGLLASLSGSGSSCLLELNVSGLSALSDESLVPFLSASGSGLTSLNLSGCTRLTNRALAAVASFCPSLGLLTLDGCASVTDQGIRYVAQGPQAVQELSLAGCDVTDDGMVALVLAKGSSLKTLSLAGCGRVTDRSLLAMKTACNTLEALNVKDCKGLSRAKLEWFEAGLWRCHL
>SmoFBX_N0119
MASRKMAWAGMSGLMPELVREILRRLPFSGVLRARCVCQVWRSVVDAPSFRSSYRDSAKLFLDSNSIQDSSGVMMRWAPQHFENVERDVPDPDWLCAVSQDKRLVLARSSQERRLFVGSPFVAKWEEIPYLRFGDMSRVCLFAAASNSPPGDYKVVVWFSDGTLYTFVRGQVAWIPAKGDVAPGSIPVLLDGVVYCTASRDQKWLLQYDLTRNEFFYSHLYDKVGDGVCVAAWANKLYVLVLNAEKKGRVEVWEVHFEVKEIWTEFLSEYVVGLEAGEFRFTGQIESVLNFSCSCKGGKKSKVCFSYDVNSKTWTRQGFTCSIAVPIQLV
>SmoFBX_N0120
KGCWGTGISGIMPEVVAQILARLPFSAVLSARCVCRVWRSVVDEPTFRRSYRDSACLFPDANCIQDSSGKAMRWAPRHFEDVEEDVPDWLCAVSQDKRLFLARSTQVRRLFVGSPFVNRWEEIPYLQFGDMSRVRLIATRSWSPPWDYKLVVWRSDGVVWSFTRGQAEWHSVTGALRDGSLLLVVTQDVVLCRKGMEVAFFDLARKSVTHRLLIDNPRVEYVLAPWRGKLYYLVLKDVGGLQYEIIISESLWRQRVEKDVGLRKMENCQDLSYIGQAGNFMNFACVSGNGDKAFFSFDLDKGTWDTKVYASPPPLSIH
>SmoFBX_N0122
DTLERILSFVDLATLSSCLVVCKSWKSIIKSHTFRHLWCRNAGVRAAPRIMTSSFGHERCYAFGALGNRRELKLPPVQESFAFAKVVASAGGLVCLHCVPRVFVPPQALEYYFLVGNPLTREWTEIPALQWKHTEEAATIDDFVMFVDDGSGFFKLGVHHSGAAATGHTGYVYDSATRVWSALGMLHFSQAHVKARTKRAGLLNMNLGSNTPTFPGMDDFYYNLTTLRVYDIRCCEWSVGSVVPSLRFTTGLKGKFHCVLPQPGRCASRLWEYNGQQYFASAWVYARDYKGLDGFGIWRVDNNGSLVTVSVVHIICILKKGLYRRMFQVKTAADGNLVCFSEENPVVVYDLNANTWSQIPAELMDDYSGAVVYRPSLRAV
>SmoFBX_N0124
VELVLSFVELATLRRCSAVCKSWKSIISNPSFRRRWCQNGGDQESLWVMNTSVTNSDHFFAWDPSRPNHSVEFALPPLTEEVVASAGGLICIVSDPPEQHLGVLNLVVGNPVTQEWSELPPLHREEIVFAEDDFAMFVDKHCFKVGVHFTTYGSGHWCCIYDSTTRAWSSLSNLPFSPAYLRGRELRRQFEPRAVFPDMDDNFYDLSILGLYDFHRTKWITGEVVRSLRITTGLEDSGGEILRCVLPRPRSCVTRLWEYNGQHYFASAWVYAGGHHELRCCGADGYGIWKVDDNGGLVTVSAVHCKALLNQVYPGQSRNFSHCYIHAEDNLVIFSEGKVFAYDLDTELWGGVGGRTYESGKGLLYRPSL
>SmoFBX_N0126
FLKLPGQSLLRARSVCKAWKEVIDSPW
>SmoFBX_N0128
SMGEFDALGDDLVLDILSRLKPADIILKAGRVCKQWRRLARSQELRELVARRTAGDPDPDPEPWFVLQRGHRLLLYPSLEALFTNQGWGELDHGSFSVGPPGHRFILLACALGLVCGRLEDLDEAGGEAMTLAVGNPLTNAWRFLPRIHVKEKPRRYFIRVKRSGHYHVMLEFEGFGLDYHSKSKDWEACPRRAKRRKLSFIGSRKDGLEDRLEGRFALRVRRRSRSRLNICLGDDGYMIYYWGLIGEKMIFMEEVSDITFAFVPSLAVP
>SmoFBX_N0131
MDGIPDEILVVIFGSILSARDRSSCASVCRRWLMLLTHMPRQELPREVCSEDSDDAVNQPCRAGSAPQEEVWTLEKQPHWALGDLSRCLEGKKATDVRLAAIAVGTGAHGGLGKLVIRGGPGERSAKGVTDIGLTTIGICCNALRGLTLWDCPNVGDSSLESIARGCRLLQSLDLLKCPNVSDAGLEAVSRGCLRLSNLSIESCDGIGNAGIKAIAKSCCYLQTLSLSRCSNINSHAITSVSKHCVALKKLKLEKIGINDRGLAFLTHHCKSLTKLVFSGLDVTQEGFISLALPDGLKYLKVIVLNACHGVTDQFLSSLGKSCSYLNRLLLIDCDNITDQGLCAFVDGCQRLRGLHIEKCRSITYAGLASVLTTTAETLKSLQVCKCSGIQDSSLTASASFKCSGLKSLVVNHSEGIGNRCLEMAGFVFPAVQHLDLCGISKLSDTGLLAFLETSGSSLVFLNLSDCVELTDKAIVGVSRKCFELQTVILDGCVKVSDKSVGVLASQCRSLQELDVSNCSITDDGIVAVVISVGPTLKTLSLSGCSRVTDESLPTIQKMCDSLTALNLKNCSGFTAAALEKFESDLGTRCDILMP
>SmoFBX_N0133
MATTIIPGLDSDAAYQCLLRVSLSSHGQMRKMSRAWRDLVSSAKFYDDRAAQGLDEEWLVATVILRQEDELLIMTFNPSSSKKAWMVLPPPPRGFYATGGFDCRALGSKLYLLGLGQGKSLSVFDSHTNRWSTAAPMLCPRFFYASAAMEGQLYVVGGNRERQEQDAETYNPLEDRWYPLPPLPPHGTMAFRNALVVDGYKMVILRAGNGETL
>VviFBX_N0002
DGISELSDSILIRILSFLPMKYVVATSILSKRWQFLWTMVPNLVFRFRRRDEHFVNSIDKTLVLHQNSQIKKFLIDFTYQSQFQSSVNVWIRHATRKNVEELHLQFRVGQHIRSSPMDYAHALPQFLYANSSIVKLSLWFCNIKPTWVISWPSLKTLSIGSVELCDDLIEEILSGCPALESLELHHCFGINSLNITSASLKKLVINRYWDSSHSHHRSVLKISAPNVQSLGILGNMYTKECRVKNVPSLFDASLNFELAMQEGNPKDHYKLYHKVVMKLLKSVNHVKALTVGTWCIQVLSIFEGKDLSSLLSNLKCLILDTHLNKWDLPGIANLLQSSTHLETFVINMISPCSQQVEVGFSFTDLHNFDEEKYWSSREGVLANSLINLKTVKIIGVIWNQPGIELVFGLVKFLLKNARMLEKVEICAKRDSQSRSRWSSLNSAQSLLSFPRASPNAVVLFS
>VviFBX_N0004
MADTETIPREYSCDFISRLSHELLCSILERLPLDEAARTGVLSKRWKDLWKYTAFIDVKPLGGDSSRLHRLISGLSQFVRLHQAERIDLFSVKFTYNPDMHSQVDSWVLFAINKHVRELHLDFDVGDDNVAGDTDDGTRYELHPSVFTSGSLVHLGLKFCALKFPSSVRLSSLKVVTLHRIELADDAVEMITSNSPLLQQLSLLECNRTRDLFIHVAPNRGSCTVMIEENSYDVNPSSRMDIKAPGVEELFFLGSLPRFKYRITDKSACLHVNIILHGKFVEFLGEEEHDQDQDGNQLGMVVNELGIQRHEEAFRELLADLQDSEVVLRAYEWCIRLLSLSQMQDSEPLSMNCTYIELRTCLQKWDLPGIIFILKSCRKLEKLVILTADIDETMELTMMLMQHDYEESSYITSQVQCFEGHFISLRTVEFKNTAGDYQSWEHGCFDLPGFFSGSQGVYLLNLLNKSSKLEYVVFATNNQKQAFRLKNKESD
>VviFBX_N0006
PLLPQGIIVKILRRMPVKHLLRMWCVCKQWNDLILDRYCIEKHMNLANSC
>VviFBX_N0008
MAGPSSQPQKLSLSPAPKRFKRNHPQKDLPYDVVEKIFSFLPIKKVVQLGTVSMRFRNSWFINRKLHFDEDFAKGRGREEIMWILNSVFRHHLGSKIDSFRLYFNHDAMESKAESWIRKSVKKGVEELDLDFRQGKEPFQIVSDLIDVESIRILKLSFCELHLPLKPKGLCSLNTLVLRKMPASEGLIQTVFANCLLLENLELLHCSKVFHLKISTGKLKRFRELKVVECTDLSSIHISAPTLRSFFYHGYFSKLSFNGSLPQLKDVILCCPPARSCLEMVRTRNLLLNLVHVACLTVSSTFLE
>VviFBX_N0011
MESDDICMDVLSRFLTKMLLGLKRVSKRWRCNISYHSFIQDLSQRPKPLAWFFFQERYQWCAKDINTISYIPTKME
>VviFBX_N0013
KMCSNATFHQEDIVLAEMGSENWGLLDSNVLARVFHFLKTDVKSLAFAALTCKHWKVAVRFFKGVSRRVDLSSVGSLCTDSMI
>VviFBX_N0015
MDDLCNKLICTRNENLFDVEDIIINILSRLPVKPLMICKSVSKQWWRLISSPNFMRLQLIRSQENPIYVFYPYSCRCHSEHFLTKIDGETTETLPGCNRRYFKGMICSFNGLICCINTEGIRCISIRTSLHLDIHIRNPATREVLLLPQSRGSKESPKIGVAFYPRTNEYKVFRFFNPAGKSHDKHSECEWILQDSKKSTWVRKCSDYMPILNIKQVKHVAVQKNEILFASMKQYFFYNMCSRTWREFNWVHDFRKRLSIPLAYTESLLPC
>VviFBX_N0017
KDMAQFTELIPGLPEEIALECFTRLPYTSHRVAAQVCRRWGELLQGKEFYYLRKQTGFTHKAACLVQALPVLSESDGRKPVRPPSYGISVFDSVSRTWERIAPVPKYPDGLPLFCQVTSSEGKLVVMGGWDPESYDPVKDVFVYDFTTRRWKQGRDMPSKRSFFAAGELEGRIFVAGGHDDSKNALSTAWVYDVRRDEWSELTRMSDERDECQGVVIGSEFWVVSGYGTESQGGFVKSAESLDLETGRWSRVDEAWGTNQCPRSCVGVGKDGKLFSWAESDTAVGVGACAVDLGDWTLLTGSAYQGAPQGFFLVERKEGQNGKLERIEVGDGFSGFVQSGCCVEI
>VviFBX_N0019
DGISELSDSILIRILSFLPMKYVVATSILSKRWQFLWTMVPNLVFRFRRRDEHFVNSIDKTLVLHQNSQIKKFLIDFTYQSQFQSSVNVWIRHATRKNVEELHLQFRVGQHIRSSPMDYAHALPQFLYANSSIVKLSLWFCNIRPTWVISW
>VviFBX_N0020
MDDTSHGRNTVVGASCLASTDGERSRKNPRESRVDRISELPDLVLVHILSFLPMDAAIRTGVLSKRFAYKWASTPNLVFDQDSEWEIDDFITFVNRALLLHDPNCKVQKFTIYMDCMDQVIENSLQEDCVTLWLRFATRKGVEKLNLGFNDEEDPLQLWESRYDSYRYLLPQFIFRHSSFRKLATRFCNFVTYGVVSWAWLKSLSIGYAELNEETIRNILMGSPALECLEFHRCHGFARINICSESLKKLSILEPW
>VviFBX_N0022
MVKDYEISDLPIEIIHHVMFFLPVTDAIHISVLSKRFNHAWRTFQVMEFDQVLFFTKNKGTANQSQASVYGGKFIQKAMLMRFSNYMDDFLRRREPDIFPKKFKLRTLCVPNIDRYIDFALEKRVQDMEVNYAFLGTPLPIHSSIFVAKSIRVLKLTGLDLGLQDLILSDSLIEELSLNDCCVPETIRVLSEKLLLLKLANCMKLRDIEIDAPNLQSFTYDGGCEPCEINVGALESLKSLSLKNTLITDSWIEENVLKFISLQNLSINGCRNLKKVKIAHGKLKNFEFVDFGNKVELELKLITPSLVSFFYTGILPLHTVITSTQFKARLSLTQISATIEWFLALRHLLVPFNHCKVLTLEFKKVRLLQVVFPEELKDKWIAPMFGLKHLRVEVNSCSVSYRDLVAFLLQLSPHPNTLSIVQSFYYRDVVERVIKFKYVKKVAEEDSSCCKHLPVKCWRHYLTNIIMENFEDTDDKESLVMFFKDNMKMLDEKLII
>VviFBX_N0024
LHTDVMLDFFSRLTVKGLHRCRCVSREWLSVISNPNLRTLHRQRWRQHPLMLVLDNINSTTYVITVSDMGGAVLNHFIVDLPVTSSFAIIGYTYCELICFSLNHDKLYVCNPSTQELAEVPSSPYSFRFSASLPPMGFFTLTKQHHILAIGRVPSLDQYKIVRLFMRNVEKNGAYDFGCEVFTIRDGEHVDSGSWKLIGDCPCSVSQTSHASVEGAIYWPVADHALRSQRNHILRLDLETEMFEFISGPQDYLYGLDHEDDDFISFSLQELKGCVCLVNRYQPFFVLDVWMLKDRANGIWVKEHHIDLPPL
>VviFBX_N0026
VDGSKDDYEMEKDILLVQKDESTLEDLCSDATFHQEDIILAEMGSENWGLLDGNVLARVFHFLKTDVKSLAFAALTCKHWRVAVRFFKGVSRRVDLSSVGSLCTDSMI
>VviFBX_N0028
DGEWAWLPKDLLHSILDQLQPMEDVIRFSAACTEWRSVAVANLKSRSLHQRGVPFLMSRTKDNIGNLHSVTQKKMYKFRFPMPHNMKCCGCSLGWLIMVDVTMDVILFNPFSGNAITLPPIRRLVFEKQEEEEEKKEKKEREIGSECRIIKGVLSADPSVCPDDYVLMVIYGVEERLAFIKSGDEDWTYVDNKTSGFDYLFKTSPRVKGFRYFEDILYWKSQFYAVDRLGKLLSCEINTNFTDLRVKIVDVPKGGFGIDATSSSTFFQQVVESFQNNSTIWSAFLVESIEGDLLWVPKFRFKFLTMKFYVYQLADNGGNVGWVKKKDLGDAALFLGDNHSISVRASDFTGCEPNSIYFADKEDETVWCYPGYPFDMGVYNLKHKSI
>VviFBX_N0031
VDGSEDDYEMEKDILLVQKDESTLEDLCSNATFHQEDIVLAEMGSENWGLLDGNVLARVFHFLKTDVKSLAFAALTCKHWRVAVRFFKGVSRRVDLSSVGSLCTDSMI
>VviFBX_N0033
GASMMEQLVPEITTHALSYLDYSSLCRLSMTNSLMRKAANDDNAWKALYHKVISL
>VviFBX_N0035
MDDSCNKLVCARNKSLFDLEDIITDILLRLPMKCLMLCKSVSKNWRRLISSPNFKRLQLLRSQENPSYVFYPYVCLCCSVLFLTKVHGETTETIPGCSRHWCKHMICSFNGLICSISYKSFFEKKVHMGIVIFNPITQEVLLLPQSRLSAEAPKIGVAFGSRMNGYKVFRFFNPSGKSQDKHHECEDSKEFIWVKKCTAYMHAFNIKEVNHVTALKNKILFASGRRYFFYNMCSKTWREFDWGRDFQKRVSSPLVYTESLLPC
>VviFBX_N0037
RELEGEREGERKMDRKWDELDMDCLINIFERLELQELILGVAFVCKSWHRASVSPQCWKTLNMDKLNFAPSSSPFVTTFCHQYAIHNFSVSGFLTLALSRGGPAVVELILPAICTLEKVLGLPMHIVKHNNSIDLFSDEEMTQFLGLFNKWKDLEYLHLREYQSYTREVLLAIKLHCKNFVGIKKIGLMGDDEASAIAAVLPGLKQLTVTSSATPALMIRESLKEILEGCRELEVLVINDCCGFEVDEEILKMTSHIRSFL
>VviFBX_N0001
GRRTSLRTGGGLLNLPLDIMADILSLLPIEDILRCRSVCKTWYGLTKDSYFFKLQFRRTFYHMPRLMFISKSENSVFLLDGKQCKAREIALPTVLGRNLIVMSSCNGLLCLASEESPNPVIISNPITRKYIVLPESVNASYSFIQLVGLGYDPWNMKYKVVRSYIDNSKFTRFEIITLGEASWRQLDVPCRVVCGRNSRPIYCEGALYWILDKKFHYDGDGCILAFDLREEKFGMIALPPNIRMPTGNPGLYNGSLHLLNVAGCLTVIADECQFLHIWQVMRNRDRGFSVRYRRSDMHCRWSVFSQPVLLDWCKDSLLLSVSKFGVYSERDLVEYFPERKQYAGHHIRGLPKWFRSCSFKPNLISPLE
>VviFBX_N0003
SNQTPRRIGEDRISALPDAVLIHILSYLPVIDAVKTGVLSKRWARLWTWTPNLVFDQLGEWDEKSNNFVPFIDAFLVLHSSPKIQKLALDLDYKGKRLHLDSSLNKWLHFATRRAAEELNLQLSDLGYFHSWDFRGPVERYLLPSFIYTNNSMKRLDMSFIDVQPPDAVSWPFLQSLSIRSAFISESTIQKILLGSPQLNLLELNNCEGFDLLHINSKSLKRLVIHGIWYPTWGTDVLQISAPNILSLEISGHFYKRKVQLLDLSSLVDVIINLQLWVEDRYCLLVEYSNILREILQKIRHVEKLTVGATSIKILSMLKERFWVSLVSTRKHLILNVEPTERNISDIACFLQTSPQLERLQINM
>VviFBX_N0005
NLVLHRLAETTADKQAITNAEKAVTLELQSWSDLPAELLELIMSCLTLEENIRASAVCKRWYSVAIATRVVNQTPWIMFFPKVGDTYEFYDPLQRETYCIDLPELCGSRVCSTIDGWLLLYRPRTHRVFFFNPFTRESIKLPRYEMSYQIVSVSAAPTSASCIVFTIKHISPTVVAISTCHAGATEWTTVNHQNRLPFVSSIWNKLVYCNGLFYCLSLTGWLGVFDPDDRSWDVLSIHPPKCPENFFTKNWWKGKFMLEHQGELFVIYTCSTENPIVFKLDRNKLVWEEMKTLDGMTIFASFLSSHGRNDLPGIMRNNVFFSKVRFYGKRCISYSLDDCRYYPRKQYHDWGEQDPFESIWIVPPQNFSAFS
>VviFBX_N0007
YLNGGVEEMQDRTLVVSERQTGASMMEQLVPEITTHALSYLDYPSLCRLSMTNSLMRKAANDDNAWKALYHKVISL
>VviFBX_N0009
RGRKELKAPDKDENCVSAREPFLPQEIVVEILNWMPVKYLLRMKCVCKQWNDLIQDRYFIQKHISLANSCYVYYFNRQKVEGNMDEEDDDKDKSKKETFHLVCGCDGMLLKRSNASQKCLIHNPTTRKILYLPDSDHDLSLSISFSFVPSIGEYKLVSIYEDTATGNEGCEVITVGVDESWRPLQLPNSHGPNQSRRKLSVASAGAAVHCFRVTEVVGEVFEEVVSLDLETECFTSTTLEPGLFSDWKKVWALNWNGRPALAETGREELKVLVIEDYKKKYKLAENKFGVSLGGAKKVMQGDDFVPLVAERGILWVWLRDKKMFGYDIKHGRVRRELSVPEGYHITDTMYIGRESLATLRGMQKQ
>VviFBX_N0010
MDSDAGQWSHLPKDLLAKIAGRLDTRIDFLHFRGVCSSWMSSVSPTFPRKNPILSLKLPYPIASNANLNICDPDTRNPHGSFSLIESTLYYLQPLRQTPDSKEALLVKLEEPKPGKGRLMDTLSRCAIQHLPKNFPKVLNTLNFRVREVGKAYGLRFFDVRGKPITSFEFKSILIKKVIMFSKGDEYGLMMIHIRGRLALWRLGEEKWSLIDDGAEKSHFDDVIYYKGRFYAIDYKGRIVVIDADSLKATELASPVHGSRGTHKHFVESFGELFLVDKYLDDELQIFCNDYSDIVADVPDYPVHFEVFKFIEEEQKWDWVSDIGDRVLFVGDDRTFSLSSTDFPGFKGNCVYFTQDCFCEEDDDRPGFDAGIFDLEERIAGPLSAFPGYSKIFWPPPAWLR
>VviFBX_N0012
VDGSKDDYEMEKDILLVQKDESTLEDLCSNATFHQEDIILAEMGSANWGLLDGNVLARVFHFLKTDVKSLAFAALTCKHWRVAVRFFKGVSRRVDLSSVGSLCTDSMI
>VviFBX_N0014
DQICLLPNVILIHIISYFLNIDAMKTGVLSKQW
>VviFBX_N0016
MAYLPLHIMENILLRLPVKSMLRCRCVCKAWCMLISHPQFAKTHLQLPQTQAKTRLCIIKYEEEKDDACMAVRVSTKDWESIGDGDGDGELLDGFDYSFGTANLKHHLRLLNSCDGLLCLVDMFGEFVLWNPSTRQYNPLPPNPNGPQDTAYGLGYDPSTDDYKIVGYHSLGYETMVDVFSLKSREWRRLQERHGSQVVSSGKEAVLHGAVHWIARDLNPDHYTVIVAFDFEKEEFRQMTAPWDDESYYILSVMGGCLCAQEAIDGSKIWVMKEYGVEASWTRNDLDDKFKSQLLLLDMISERHDWFRYDTNVHVETLVSPYPSK
>VviFBX_N0018
KIQTNSENRHNQNQNDFISRLPEDILLIILNKLPMEDAVATSLLSSKWRDLWKLTSNVDFNYRWVQVRRKEIHPSVNHFVRSHHGKEIKCFSVSLRCKKSMVPDVQSWITYAAKKNVEELCINLNDREDNRKNRTYHLQHLCFPACDLSFSSLVKLILKFLWLDMDYFPHCESLKELHLEKLVLPNDEINGITEKSPALQFLCLINSNLSENLHVNISPNSNLRKLIIEDEFVEYNRMQHIFINAPKITRIEFLSSMPKRKYHIVNMGVGIEARFNLNRMFRERGEAKATCNGVLVCRYQQNLLGLLKTFQTAKVLEVCSWCIQVLSILKVRQQEILLFEATHLVLNTGLNGWELPGIALLLRACRKLENLVIVMNDEAEELQVS
>VviFBX_N0021
IGKKNQNKVKKQQQQHGGRNNFDPHSCKFERVINLLCYFSFSLMNSDHSESLFWNRDAIEEKTSDDLISALPDDILGHIISSLPFGCAVRASLLSTRWRGLWKKALQTTQKDGSVEEICGEICYLLDDAHQLGLSTRRYEFESELVPLKNCRGLRFNFGQGSFLIATIVPNEALHLDFHTERDESPSEIGGHLKTYRWSTSVFTHPPLTSVSPSNMIRTLHLISVTNLTSEAVSSTISKFQSLENLIIKGCPGLHSLHIDASDRFSHLMIFNCLHLKFLRINASNLDKFRFRGLFPKFTCASSLCLKDAMLDFEGGLASDPSGYLELVSAIKKVQILTLRRWTFEEFLNHFLPEASRPCPSRAHWPFQLGELRELWWIDSSMDKHNIDALLTFLKLCPSLEKLFINIDPRSNFIPSISHKHSSHEVAEYKRLDHLKVIKMEGVMNEEEKIISLAEHLLEVATMEPLIIAKSHENRLCRLVKVQLSNRNCKNVPPPFQEKKYCYQFVEVEEGYSDELCFKHPHMDL
>VviFBX_N0023
PLLPQGIIVKILRRMPVKHLLRMWCVCKQWNDLILDRYCIEKHMNLANCC
>VviFBX_N0025
AMAAAATYLNGGAEEMQDRALVVSERQTGASMMEQLVPEITTHALSYLDYPSLCRLLMTNSLMRKAANDDNAWKALYHKVISL
>VviFBX_N0027
WSELEIDTLECILRRLSFLDILRFKRVCSWWFSVAESYVSSSCYRLCFQTPWLLLPGPEEKEDDDDDEGEGGLCFFNLDEKREYRDVCMCREVYEGCCVGSSHGWLVLLDKTANLSLFNPFSGARIQVGSLREGLEFTDVDAYTVREDPRAFVPKAVVMSDSKKNKDKDGVALIYGSRKKLAFCRYRDGRFMGLDGAHQPYHDIICYDNVVCALSDIGSVEVWDFSRSFPTKVMDMTPSFPLKTANFGRSFRDLYSSHFYLVESCGELLFVVRFIGEFVDGDGKPVREADLLDDEDIQPKICPYKTLLFHVYRLDRHQKKWEEMESLGDQVVFLGGNHSMSLRVGDCPGCVKDSIYFTDSYWERVDEDYSYGGHDMGYYNLRERIVKPFHDTQCCKMKPTPFWIIPNPG
>VviFBX_N0029
DCEWAWLPKNLLHSILDQLQPMEDVIRFSAVCTEWRSVAVENFESRSLHRRQVPFLMSRTKDNIGNLHSVTQKKMYKFRFPMPDNMKCCGSSLGWLIMLDVTMDVILFNPFSGNTITFPPIRRLVFEKRYALEYDYIHEEREDGSECRIIKGVLSADPSVCPDDYVLMVIYGVENRLAFIKSGDEDWTYIDDKTSGFDYLFKTSPRVKGFRYFEDILYWKSQFYAVDSLGKLLSCEINTNFTNLRVKIVDVPKRGIGADPISTSTSFQEVVQSLREDVQSPFFEGNISVWSAFLVESVEGDLLWVPKFRSNFLTRKFCVYKLVDNGGNVGWVEKEDLGDASLFLGDNHSILVRCQPSSIYFVDKEDETVWCYPGYPFDMGVYNLE
>VviFBX_N0030
MWSNLPFDLLANIFSFLPADSLALASSVCKHWHTCVTAYPATAAGARNPPWFVALPVRNRGHTCYTHNPIIDTWHGLFLGFLPHAIRPVASIGGLVLLRSTTSTTLQLAICNLFTKRYWSLPMLNIARTNPAVGVVFGLDESPDVRFSSFRVYVAGGMSEAPSGGAAYEPTLEMYDSWQDRWDIMGRMPVEFAVRLTVWSPNESVYSGGVLYWMTSARAYSVMGLDIESNSWRELSVPMAERLEFAALVRWNGRPTLVGGTCNEGACIWELGEGDTWGLVEKIPIELGMRLLGVKGSWESTKCVGSDGALCLYRDLGSGMVVWREVEKGRWEWLWVEGCCSVGGKQVQNIPIKGLLLHPNLATSGFPD
>VviFBX_N0032
EAILMKSCICSPPWEVLLLVAHYLDPKALAISSCVSRSWSISMSSDHLWQPICSAHFPSLCNLRAADPTVPYRRLYAIGYVSVKRRLRSPSKPRLSLDDVVFAIDVQCRDSGIVTIAKPASDLEPDPNGLFRFDMEVCEPPRMAKVLAGVRVMWSVVLKGWQGVFSMMEYKGKGSFVPDVEGWFSSELPAPVCCSGRVGSGLVADLRLGFCEAEDGRGGRVRVGKVGVGVLSVVSWRYVSVDDALRYLQHFLSPS
>VviFBX_N0034
SYTDWSKLPKELIELIFDELQHAGDIIRFGTVCRFWGLVALEARQQVFKPLRPLSPMLLLPPNKDDGAHKLYDFFKKKAYKIQIPAMRDKWCCNSWNGWLITINHTFPYEICCLNPISGVQIDLPPAITFEDSPPDLDETPIEFFLNKVVLSSTPSPSNANCVIMAIHSNYNKLAFCKPGDKRWITLKSDDIQYKDLLYYKDNFYAIGRSKVVQCDIGDDPRVIPFALLPKMGYFQYRYLVESSDCLLYVLRYMDLKDQEDPLKLRYEITGFKVFDLDSDKRKFSYRYETTTFKVYNFDFDQKKWKLVKNIKEKALLLGHNQAISISTKKFDGFKSNHIYFLDDYKEGYFENTYGCHDMGVFNIKTHLFKPIFRCTQLWASPLFWMRPELS
>VviFBX_N0036
KCKSLLRSVEERALSKKVEEKQVPYLPKDCFSNILVRLPIESLPSSRLVCKPWYKLINSPIFIDAHLRRSEVVLIFLTPIVKQETYLYPFSTRSISQEKPNTFSVEVNLLQLESTPLFHQPVIDPRRKSYIQFMEIKDGKSKIGEFNISCMGEITASFNGLILLENKLKRGRLVVMNPVTRKLTELPLGTLSQPHQESYGFALSYSTSEYKVVHLFHDELRYINCEILNVGTRTWRPVNGPSFGLISWFGYKPVSAMGALHWVPHINDNDYIVSLHLENEKFHTVQLPKSYRTHDGIVEMGGSLCFVSHDEEMLQIGIWSLKGLSGEGWTKQHCITTGCILDMVPLFSMRTTEEMVFKRDEDGSLYAYDFQLQVMRKIDMETPLSDCYLPHVNSLVSWCPKDS
>ZmaFBX_N0001
MAIGQGDEKKGSLARSLSCSNCGSGAIIFGRKRVAVSPTPGSRSPHSPTRTLRKQRSVRFHMEDDGVNLFNQLSLDVLVMIFCKVNHSDLRNLLLTSKSVKEATILAREQHFKFSTPPAKSGFRDEETGGGDDDDEGPGAPKQHRVARSRLGDTNLSSIAVNLSASFE
>ZmaFBX_N0003
MSSSSRRHGGHHRAEPPSHPPAPSEPRDWAALPQDILITVFLKLGPREIMLGAEFVCTTWRRVAVGEALLWRRIDMGIDTISVFHPATRAMARATLDRSAGQCEAF
>ZmaFBX_N0005
RKSVVSCAVVCQTWREICKEIVMNLEFSAKPLF
>ZmaFBX_N0007
MEATWQQQEECPCGGAEAADQSERLHDAVLLDVLNCIDDVKALGRCALVSRRF
>ZmaFBX_N0009
QDHTTNLPGELLALVFIMLGSSDLKRYSLVCRRWQAIEVAFSLHLAFNARALLLVDYALSCLLVRFLVVS
>ZmaFBX_N0010
MEAGPPYEPAPKVADGRDWSELSLDALVLVFSRLGPVEMLMGSGLVCCSWL
>ZmaFBX_N0012
GREAKVTSEADPAAQHDEERWSRLLPELLTEIMRRVDAGAEHWPPRRDVMVCACVCRRWHDAAVSVVRPSLVCGRPGSPS
>ZmaFBX_N0014
MEVTIAEKKPRAAGDGGGLVERLPEALLVEVLARVDVDGACSAAASCRSLYSAANAGFGSVARPPQAFAPSNTILSRILAGNGAVRSLTVNYSLLNDSAASVIARGSLRDLLLLKCSFSMSFFVALGGACHDLRCASSALSGSCFCVCTRMQVMKLNYTSNGMEFGLLLSSHSD
>ZmaFBX_N0016
MSMSKLARGWADLPRDLLESVLARLPVPDLVRFPAVCTAWQSVHAAAAARLRQATPSSPWLMLPFNPTARAGGVAKLSVARFLSLAEGRVYVIRQPAPAARDRLCVGSSADGWLVTADARSELSLLNPITGAQLRLPPAATLPFVDARRGADGRVESYGLRSCFADGGGCGEEALVPTETLGPDRLRYEVYEKAIVVSAPRRVPPCSCWVGYAVLLICQPLGRLAVARAGDAEWALLDDADAPARCWVDAVRASFSGADGSRRDHQPVYTVDAAGRVDAWDTDAATTPSRAVAPPCGCSARSCAMSAACRKYLVELSPGRLLQVHRLRETAHARYAWEPRPEHMEYTTTGVELFEWTAATGLWARADGRVLGGRALYLGKSASLCVPVDVDDAGWCPGVRGGCVYFTDDGPWSHDRCHEVTPDVGVLDLDDGSYRPPRGAARDLLWKWPPPVWVFPSLAG
>ZmaFBX_N0018
xDPVDLLPTDPFGMNLETTFTAAIASCIGDLTFMSGAGHFGSGDDDDFSDDLSYYLNQAFMLTPEPWSGAYTGGFEDSFVCGGLSGAGGMEQFSRLPPSMSYSIGVMEDPYSSCHPALSCCDNMVEEDPSSSCNPALACWDMVDVAPVQEGNDAHEAMVFVLSYLGLRDILSVEMVCKSLHSAVRNEPFLWKCIHIDSRLGKKMSDADLLCLTQKSP
>ZmaFBX_N0021
MGHSLSSHSKSSLSSLPRHSRSRSPMGSPLRLTTPMQIAAEDSDSGSSSSFVPPARDYTQDLPDEILALVFASLSPTDRNACSLTCS
>ZmaFBX_N0023
AAEGEDHFDRVPDSLVLLIFNKLADARSLGRCSAVSRRFSALVPLVDDACLRIDRVIPADAADAGAPRPRAALSHLLESVLLAVLKPFAHCDAKSASPQKHAQQQQQHHSPAQVLRNFSSIRSLRMELPVSDVGTDDGVVLRWKAVFGSTLQSCVILDGTRVDRAAAAGPPHAPSSAPPAGDDDGGSIPESLYTNGGLKLRAVWTISSLIAAATRHYLLREIVKEHPTLERVALTDADG
>ZmaFBX_N0002
LSDKLVSKILLRVTPDNPACLIRAVVVCKSWRRILTGPNFRSCHWALHPSPHVTGYLCIMSGVIPYRSRF
>ZmaFBX_N0004
MENQTTAAAEEDHISKLPDDVLVHILSLCPYPTLMRTVSVSTSWQRLLSQQLPNLTFCLSLPVHKEPSMETPSEERVQSMARTLRRRCHGTAADYTIKNLRLVYRKDVAMECRYVDEFIALANATKLELVPHIGAESFSFSSADEAGDWSVELPPATVELEVQPFCIAVRPPRIHGPGVNALRSLTLFGLVVREDFPLAVTLFPSLEDLHIGNCTLAASMTISSDTMPRLKHLRFTEVSVSTDDTKAAITVLADDLRTLRMSCRGCSYTESPSERLIFMCVGHDTALFTKYSLFRLRAPKLVVFEWRCCYADEVRVDAVGRLSDVAIEIAAGRTRTKVPVGTEPKFVTVQQRDKLMTDILQGLMPGLQPRTWKDVTRYCIQRDDRWLCFEVTDGFPATE
>ZmaFBX_N0006
DAVLLDVLNRIGDVKALGRCALVSRRFHALVPLVCSVFVRVD
>ZmaFBX_N0008
TKIAMENQTAAAEAEDHISKLPDDVLVHILSLCPYYTLMRTVSVSTSWQRLLTQQLPDLIFYLSYPVHKDPSMETPSEERVQSMARTLRRRCHGTAADYTIKNLRLVYRKDVAMECRYVDEFIALANATKLELAPHMGAESFSSSLVADAAGDWSVELPPATVELEVRPFCFAVRPPRIHGPGVNVLRSLTLHGHTVVREDFPLTVTVFPSLEDLHIGNCTLAASMTISSDTMPRLKHLRFTEVSVSADDTKAAITVLADDLRTLRMSCRQCSYTVSPSEPLMFTCGGHGSALFTKYSLFRLRAPKLAVFEWRCCYADEVRVDAVGRLSDVTIEIAAGRTRTRVPIGTEPKFVTVQQRDKLMTDILQGLMPGLQPRTWKDVTRQCMQRDERWLCFEVTDGYPATE
>ZmaFBX_N0011
RIANKEEEETRDWAELPLDALLAVFHKLDHADVFLGVELVCRPWCRTAREEPGLWRWVNLRRRVRTSLSLPRVNCEAMAYAAVRRGTGWCDAF
>ZmaFBX_N0013
TTAAPELVDDLVGEILLRVPAGQPACLVRASLVCKSWCHVVSDPGFRRRYRAFHRT
>ZmaFBX_N0015
LACSLKTMVNGTRSKRRRCPTTSITDDLVVEILSCLPARSVCRFKCVSTTWRDLISAHNRKLP
>ZmaFBX_N0017
MGKRKRSSCQRDNHNDSLASKIMRTRIPDLPEDIWSHVHSLMPMRDAGRAACLSRAFLRSWRRHPNLIFNKDTIGMKKNSYGENFHHKISRILRNHSGISLKTFKLDYSGMCGFDGTSYLDSWLQAALNPGIEEVTLWLFHTRRIYEFPCSLLSDGVRNSLRYLKLRCCALRPTVELAPMRSLTSLHLSFVSIKWNGLKRLLSNSLALEELELVCCDKIVCLKIPSALQRLNSLNIFGCSALKVLESKAPNLSSLSLSDFGGGLVFSLVKTLQMKKLITESTVYDARTRLPSIMPNLETLVINSCQQV
>ZmaFBX_N0019
MYTLGGFRFIVYKFSSTLFNMKLMEKLRFILSKFSSNPSDLKLMDKYEASEFNTLFDPNTMEKTAEDLSFDVLWLIFANLELPDLVRAGSVCSIWRDIYTSLCNSGSYNPQHTPCLLYTSESAGTKAACLYSLAEKKTYTLTLPDPPLCSRYIFGSSYGWIVTADERSELHIVNPITGDQIALPSVTTIDQVKPIFSDIGVVCGYEHSGYSGVWEVSDIPSIFDLSELRDHLFHKVFLSSDPSAGDYFMVLIHNPHCQLSFARAGDDKWTWLPQGDSYDDCLFNGQLLYACTQLGEIHEFDLGTPTITHKIFLGRVKDLYDEKIYMVQASCGQMLQIWRSDDTIEEGDNEDEYDPDFGPDLPWHSTSMIKVYKLEPTSKKLVEISSLGANVLFLGHNLSLCLHAEEHPQLKANHIYFADDEPYTYFKSKRRDIGVFDLERNCSEKIVSPQLWSNWPAPVWLVPNPRRIGLSLCK
>ZmaFBX_N0020
MYTVGGFRFIVYKFSSTMFNMKLMEKLRFILSKFNSNLSHPKLMDKSRFEASEFNTLFDPNTMEKTAEDLSFDVLWLIFANLELPDLVRAGSVCSIWRDIYTSLCNSGSYNPQHTPCLLYTSESAGTKAACLYSLAEKKTYTLTLPDPPLCSRYIFGSSYGWIVTADERSELHIVNPITGDQIALPSVTTIDQVKPIFSDIGVVCGYEHSGYSGVWEVSDIPSIFDLSELRDHLFHKVFLSSDPSAGDYFMVLIHNPHCQLSFARAGDDKWTWLPQGDSYDDCLFNGQLLYACTQLGEIHEFDLGTPTITHKIFLGRVKDLYDEKIYMVQASCGQMLQIWRSDDTIEEGDNEDEYDPDFGPDLPWHSTSMIKVYKLEPTSKKLVEISSLGANVLFLGHNLSLCLHAEEHPQLKANHIYFADDEPYTYFKSKRRDIGVFDLERNCSEKIVSPQLWSNWPAPVWLVPNPRRIGLSLCK
>ZmaFBX_N0022
MASWSSLPADLVNRIADLLLATDDLDCYMDLRAVCRGWRCSTADPKNMPRDPRFRPRQWAMLDEVHQSDARLFVNVATGRFVRRDLPLLRRYDVVAGAAGGLVVLAERTAPYTARILNPFTGAMISFVAPVPCLYDPAAHVIGSLPTLVFISKDDSPTIYWADPDSKSFTEDNDGQFTHPLVRLPFEFSVYAAARTTG
