# Supplementary material for: Closing target trimming and CTTdocker programs for discovering hidden superfamily loci in genomes
Source: PLoS One. 2019 Jul 2;14(7):e0209468. doi: 10.1371/journal.pone.0209468 (PMC6605638; doi:10.1371/journal.pone.0209468)
Supplement: S3 File — (FA) [file pone.0209468.s005.fa]

>AlyFBX_N0001
ATGGACGAAGACGGAGAGAAACGTGTTCGTACCAAACGATTATGTTCTCCTGAATCTTCCGACAAAAGATCTGGTGATGAAGTTGATTGGGTAAGAGATTTGCCAGAATCTTTGCTTTCTCATGTTCTCCTGAATCTTCCGACAAAAGATGTGGTTAAGACTAGTGTCTTATCCAGCAAATGGAGATATCTCTGGAGGTATGTTCCTGGTTTGGATTTGGATTGTCGTGATTTCACGAAACCCAATACTTTTGTGAGTTTTATCGATAGCTTCATGAGTTTTCATAGTGACTCGTGCTTGAGAAAGTGTAAGTTAAGATTCTATTGCAATCTTAATGGGGATGAGGTGACTGAAAAGGCTCATATGGCGCGGTGGATCAACGGTTTTGTTAAACGGAAATTACAGTATCTTGATCTTGCGTGGGGTGCAGTAGAGATACCTCCAATACTCTACATGTGTGATAGTTTGGTGTCTTTAAAGCTTTGTGGCGTAATCTTACCAAAGCTTGAGTTTGTTAGTTTACCGCGTGTCAAAGTTATGGTTCTAGATTTGGTTAAGTTTGCCAATGATTTGTCTTTGGAAATGCTTATCTCAGGCTGCCTAGTTCTCGAAAGCTTAACTTTATGCAGACGTCACAATGACAATGTAAAAGTTTTACGTGTGAGGTCTCAGTCTCTATTGAGCTTCAACTATAACGGCTCGAGTCGCAAGGGTCTTCATGATGATCCAGTAGTTTCAATTGATGCTCCTAAGCTTGAGGATCTCAAGCTCTCTCATCATTTAAGTGCATGTTTCATAACAAATAAGTTGAGTTCCCTTGTAGAGGCGGATATCAATATTGAGTTTAACTTTGGTTTGGGAAAGAAGTTTGATCCGAACGATCTGCCAAAGAGAGAAATGATTCGTAATTTTCTTGCCGGGATCTCTAGTGTCAAAAATCTGTTCATCGCTCCATGTACTCTTGAGGTCATTTATGATTACTCAAGATGTGAACCACTACCCTTATTCTGTAACCTATATTACTTAAGCGTTGACTTCTACAACCACAGATGGGAATTATTGCCAATCTTTCTCGAGAGCTGCCCGCATCTAAAATCCCTTGTCGTGGGATCCACTACATCTCGAAAGAAGAGAACTAGTATTTTATGTGGACCTCGGCTTCTCCTATCATCTCTTGAGTATGTCGAGATAGAATTTCCATTGAAAGGGGATGCGATGGAGATGAGATTAGTGAGTTACTTACTTGGGAACTCACCAATCCTCAAGAAACTCACTGTATATTGGGATGATTCTTCTAGAAAGCAAGCAGAATATGAACTCCTTACCATTCAAAAACGCTCTAGCTCATGCCAAATTGTCGTCTTC
>AlyFBX_N0003
ATGGATGAAGATGGAGAGAAACGTGTCCTTGCCAAACAATCATGTTCTCCTGAATCTTCCGACAAAAGATCTGGTGATGAAGTTGACTGGGTAAGAGATTTGCCAGAATCTTTGCTTTCTCATGTTCTCCTGAATCTTCGGACAAAAGATGTGGTTAAGAGTAGTGTCTTATCCAGAAATTGGAGAAATCTCTGGAGGTATGTTCCTGGTTTGGAATTGGATTGTCGTGATTTCACAGAACTCAATGCTCTTGTGAGTTTTATCGATAACTTCCTAAGTTTCAACCAGGAGTCCTGTTTAAAAAAGTTTAGACTAAGATTATCTTGCTATCTTGATGGGGATGATGAGGAGGCTGATAATGCTCATATGGTGCGGTGGATCAACGCTATTGTTAAGCGGAACGTTCAGTATCTCGATCTTATGTGGGATGCAGTGGAGATACCTCCAATACTGTACAAGTGTGAGAGCTTGGTCTCTTTAAAGCTTTGCTCCGTAGTCTTGCCAAATCTTGAGTTTGTTTCTTTACCGCTTGTCAAAGTTATGGTTCTACAATGGGTTATGTTTGCAAATGATTTGGCTTTGGAAAAGCTTATCTCAGGCTGCCTAGTTCTCGAAAGCTTAACGTTATGCAAAAATCCAATGGACAACGTAAAAGTTTTACGTGTGAGCTCTCAGTCTCTATTGATCTTCAACTATTACGGCCCCGGTGACAATGATCTTCATGATAAAGATCTAGTAGTTGAAATTGATGCTCCCAAGCTCGAGGATTTCAAGCTCTCTCATCAATTAACTGCAAGTTTCATAATAAAGAATTCGAGGTCCCTTGTAGAGGCGGATATCTATATTGAGTTTAACTTTTGTCGGGGAAAAAAGTTTGATCCTAATGATCTGCCAAAGAGAGAAATTATTCGTAATTTTCTTGCCGGGATCTCTAGTGTTAAAAATCTGATCATCTCTCCATTTACTCTTGAGGTCATTTATGAGGACTTAAGATGTGAGCCACTTCCCTTATTTCGTAACATATCTTTTTTGAGTGTTAACTTCTATGACGACAGATGGGAAATATTGCCATTCTTTCTTGAGAGCTGCCCAAATCTAAAATCTCTTGTCGTGGAATCTACTCATTATCCAAAGGGGAGAACTAGGATCTTATCTCGACCTTGGCATCTCCTATCATCTCTCGAGTATGTTAAGATAGAAACGTCATTGGACAGGATGGAGATGAAATTAGTGAGTTACTTACTTGAGAACTCACCATTCCTCAAGAAAGTCACTCTATGTTTGGAAGGTTGTTCCAGAAAGAAATCTGTCATCCTCGGAGAAGTCCTTACTATTCCAAGACGCTCTAGCTCATGCCAATTTGTTGTCCTC
>AlyFBX_N0005
TTCCACATGAACAATCTACAAGTCTCTGAGGATGGCCTAACAATCTCACGATGCAATATATCAAATATATTTGACCTTCCTAATGATCTCGTTAACAATATACTCTCGAGATTGCCGGTGAAATCTATAGCTAAGCTTTGTTGCATATCGAAGCTTTGGTCATCCATTTTTCGCCGTCCACATATCAGTGAATTGCTCTCTATCAAGTCTTCTGGTTCTCCAAGAATC
>AlyFBX_N0007
ATGGACATGATTAGTAATCTGTCGGATGATTTGCTCTTGAAGATTTTGTCGGAACTTCCTACCAAAGATGTGGTCGCCACGGCGGTTTTGTCAAAACGATGGAAGTTTCTTTGGATGATGGTTCATAAACTTGATTTTGATGATAATTTCAAGCGTTACCTCAATGAGGGTTTTGTTAATGATCCCCCTTCCAATTACGAAAGATTTCTTCAGTTTGTTGATAGGGTTATGGTGTTTCACAAGGCTCCGGTTATAGAAACTTTGAAGTTCAAAGTTGGTCTCTGGTGCAACACTGAAGATATGGCACATTGGATCAGAATTGGAATTGTTCGTTGTGTGCGTCAACTTGAAATTTCCCATTCTGTTGAATATTACGAGGAATATGATCAACACTCGATCATATTGCCAAGGAGTCTGTATATGTTTGCGAAGCTCGAGGTCTTGAAACTCACTAATACTATTGTTCTGGATGTTCCTACAGCTGTTTGTCTTCCTTCTCTGAAATCGTTACACCTTCTGTGCGTAGAGTACAAAACCGATGAATGTCATTGTAGGCTTTTGTCGGGTTGTCCTGTGCTTGAAGAGTTGGTTGTGGATAAAAGCAGAAACATCTCTCTGCCATGTTTCTATGTTGTAATGCCTTCCTTACAGAGATTATCTATCCGTGATACGTGGGTTGACGATTTTGCTTCAAAAGTTGTGATAAATGCTCCGTCTTTGAAGTACTTGAACATTGTAGATCCAGCTGGCAATGATATCTCGTGTTTGAGCGAGAATATGCCTAACATGGCTGAGGCAAATGTTAATGTTTCTCATGAAAGCCCTGATATGGTAATGAGATCTCTTACATCTGTCAAGCGACTGTCTCTATGTTTATCCTTATCCGCTTCAATGCTTCAGCAACATATTGTGTTTTATCAGCTTGTTCATCTGGAGCTATGTGTAGATGCTCTAAAGTGGTGGGAACTATTTACTTGGATGCTCGAAAGTTCTCCAAAATTAAAAGTTCTCAAGCTCATCAAGGTACATTTACATAAGGAACGCTTGTGCTGGTCCATGAACCCTATTGAAGGTCGTTGGGGACAACCGAGATCCGTTCCTGAATGCTTGTTGTCCCATCTCAATACTTTCGAGTGGAAGTATTACATAGGAGGAGAGGAAGAGAATAAACTGGTGGCGTACATCCTTAAGAACGCAAGACAGTTAAAGACTGCATCTTTCTCT
>AlyFBX_N0009
CTCTCTGGTCGGGAGATTCCCATGGACATCTTGAGATCTGTGTTCGAACGTTTGAGGTTTGTGGATTTCCACCGCGCTAAGATCGTGTGTTCGAATTGGTATTCGTGTTCCAAACAAACTTTACCTCGAAAAAACACATCTCCATGGCTGATTCTGTTTCCAGAGGAGGATGGTAATTGTGCTTTGTATAACCCGGAGGAAGCTAGGGTTTACAAAACAAAGAGAGACTTATCAAGATTTCGATTCTTGGCAAACTCAGGTAACTGGTTCTTAGTTCTAGATTCTAAGTCCAATATTGTGGAAGTCGAA
>AlyFBX_N0010
AGGTTAAGCCAATTACCAGATTCTTTAATCTGTCACATACTTTCTCATCTTCCCACAAAGGAAGCTGTTAAGACGAGTGTTTTATCCATCAGATGGAGAGATCTCTGGCTTTTGGTTTCACGTTTGGAGTTAGATTCTCATGAATTCCCAGAGTTCAAAGCCTTTGTGAGTTTTGGTGCCAGGTTTTTCCACTCGGATAGGGTTTCATACATACACAAGCTGGAGTTAAGTATTTATGATACTAGATATTTAGCTAGTGTAGATCATGATCCCTCTTATCTCTTACCATGGATTGATGCATCAGTTAAGCGTAAGATCCAACATCTACATGTTCGGTGTCATCGAGAAGTTGAAGTTCCATATGAGTTATTTTATGAGATGCCTCTAAGCCTTTGTGTCTGTGAGTCACTGGTCTCCTTAAAACTTCATATGGTGGCCTTAGCTGATGCCGAGTTTTGTTCCTTACCTTGTTTGAAAACTATGTGCTTAAAAACTGTTTGGTATCCCAATGAGACCATGTTTGGGAGACTTGTCTCATCTTGCCCTGTCCTGGAGGAGTTAGAGATTGCAACATGTGTAGTTGACAATGGAAAAGTCTTTCGAGTGCTCTCTAGGTCGTTGAAGAAGCTAGCTATACGCTATTTTGCGCGTATTGTTGGTTCAGAAACTGTGATTGATGCTCCTAAACTATGCTTTTTGAGAATCGATGGGAACTTATCAGAAAACTTTATGATAACCAATATGGATTCCAACTTCAAGTTAGATATTTCTCTCGGCTTTGGTTTACGGTTAACTGATCAAGGAAGTAAATTCCAAAGTTTTCTCCTCGGGATTTCAAAGGTCAGGGATATGACAATATTGAGAGAGACTTTCAAGCTCATATGTGAATACTTGATAATAAAACCGCTGCCTCGGTTTGGTAACATGTCCCGCTTGTGGGTTTCGTTTCGTGTATCTCATTTGAAATGGTTACCAAGATTTCTTGAGAGCTGCCCAAACTTGAAATCACTCATCTTGGAATGTGTTGGTGATTTTAAGAAAATACCTTTCGAGGAGGAGATGAATCAAATCAGTTTTTCATATGTGCCTGAGTGTTTGTCATCGTCTCTCGAGTTTGTTGATTTCAAAGTCCCAATCCAAGGATGTGCTGGAGACATGAAACTAGTAAGGTACTTCCTAGAGAATTCGGCAATCCTCAAGAAACTCAATCTATATGTGGACCATAATAATTCATCGTCTGTCATCATCTTCAAGGAACTCCTCAGAATCCCAAGAGGGTCTACCAAATGTGAAGTCGTCGTCCTC
>AlyFBX_N0012
GCAGCAAAAATGGTTGGTAGAAAGAAAAAGACACGATCAGAGGAAGATAGGATAAACAACTTACCTGAACATTTGATATGTCACATACTTACTCTTCTTTCTACTAAGGATGCTGTAAGAACAAGTGTTTTATCCACAAGATGGAGAAATCTTTGGCAATTGGTTCCTATGTTGGATTTAAACACCTGCGAGTTCCGGTTGTTCGATGAGTTTGTGAGTTTTACTGGCAGGTTTTTTGATTTCCACAAAGACTCATGGATACAAAAACTATGTTTACGTATTCATAATCAGGCTGGTAATCTCACCTCATGGATAGATGTTGTGACTCGGCGTAGGATTCAGCATCTTGATATTAGTCTTGTTAACGTTTCTGCTGGCTTCGGTGACATACCCCTGAGCTTGTATACATGTGGGACATTGGTACACTTACGACTCTTTCAACTCTCCATCATTTACGCCGAGTTTGTTTCCTTACCTTGTGTGAAGACCATCGATTTACAATACAATCACTATCCCAATGAGGCCATTTTGGAGAAACTTATCTTAGGCTCCCCGGTTCTTGAAGATTTAACCATCATCAGAAGTTCGTCTGAAAACGCAAAGGTTTTACAAGTGCGTTCTAAGACGCTAAAGAGAATCCACATAAATGAGTTTGTCCATGTTGTGATTGATGCTCCTCTTCTTCAATGTCTAAAGACAAAATTTTATTCAACAAAGAACGTTAATATCATCAATTCGGGGTTCCCTGCCAAAGTAGATATTGACTTTGGTTGTTCGGGTAATGTGTTTGATCCAAATGATTTAGCCAAAAGAAGAGTAGTGATTCGTGATATTCTCTCTGATATTTCAAGGGTCAAGGAGCTACTTATTAGTGCTTTTTTTTGGAAGGACATCTTTCTAAAGTCGGAATCTGGACCATTGCTTCAGTTTTGTTACTTGTCCCGATTGAGCACTGTAATTTGTAACTCCGATCTGGGATTTTTGCCAAATCTTCTTAAGAGCTGCCCAAAACTAGAATCTCTTACCTTGGTGATGAATAGTTCTAACCTTAATAATGAACCAAAGGTGACGTTTCAAACGATAATGATTCCATGTTTGGTATCATCGCTCAAGTTTGTGGTATTAAAAAGTCCAATCTTGGGGTATGAAGGAGAAATGGAGCTAATAAGATACTTCCTGAAGAATTCAACAATCCTGGAGAAACTGAGTGTAAATTTTTCTGGTTTGTGTTGGAGGAAAAGGATAAAAGCCACGGATGTCATTCTCAAAGAACTCCTTGCAATGCCAAGATGCTCTAGCTCTTGTCAACTACTTGTT
>AlyFBX_N0014
ATGGAGAAAGACAAAATTAATCCTGAGACTATCATTACACCAAATGATATTTTAGAAGAGATCCTTCAATATCTTCCAATGAAATCACTTGTTAAGTTCAAGGCCGTGTCGAAACAATGGAGATCGATGATCGAATCAACCTATTTATCCCACAAACGTCTCGTTCGATTGGGATTACAAACCCCGAACACAAAACTTCTTGTTGTTCATCAACTGTCATCAGATTCTGACTCGACAACTTTGGTTTTGAAAACTTTTTCTAGAGATCATGACAACAAAGGACAAATCTGTCTTTCTTCTTCGAGTTCTTACACTTTTCCTGATAATCCAATCAACCAATCTCGACACGAAACTATCCAAGTCTTGGGGTCTTGTGACGGATTGGTTTTGGTTGGGCCCTATGATTTTAAGTACATATACTTAATCAATCCAACGACGGGAGAGCATCGAACACTGTCTCCAGAATTGTTGCTGTGGCCCGGATATTTTAGTTAC
>AlyFBX_N0016
ATGGATATGATTAGTAATCTGTCGGATGATTTGCTCTTGAAGATTTTGTCACAACTTCCTACCAAAGATGTTGTTGAAACCATGTTTTTGTCGAAGCGGTGGAAGTTTCTTTGGATGATGGTTCCAAAACTTGATTTTGATGATAGTGTTTATGAATATTTCGATGATGAGCGTGTTGAATACAAGGTATTTCGAGAATATGTTGACAGGTTTTTGGTATTGTACAAATCTCCGGTTCTTGAAACGTTGAAATTCAACCTTGGTTGTCCGATGTCCACCACTGATGATATGTCAACATGGATCAGATTTGCAATTGCTCGTCGTGTGCGTGAGCTTGAAATTTACCGTTCTTGTGAAGATGATTTTCACTCATTTCCTTTGCCTCGGTGTCTGTATACATTTGAGAAGCTCGTGGTTTTGAAACTTTATAAGTCAATTTCTTTGGATGTTCCTAGGGAGGTTTGTCTTTCATCTCTGAAAGTATTACACATCTTGAGTGTGCACTACAAAGACAAAAACTCTCTTCGTAGGCTGTTATCGGGTTGTCCCGTTCTTGAAGAGTTGGTTATTGACAAAAGTGAAGACGAATATCCTCCATCTTTATATGTCATAATGAATTCCTTAGAAAGATTATCTATCCTTAATGAGTTTCACGACTCTGGTCAGGAGACATTCTTTGTTGACGAAAAAGTTGTGATAAATGTTCCGTCTCTGAAGTACTTGAACTATGTAGATATCTATGACCTTGGTCATTTGTGTTCGAGTGAGAATATGCCTGAATTGGTTGAGGCAAATGTGAAGCTTGTTTGTGAAAGTCCCGAGAAGCTAATGAGATCCCTTACGTCAGTCAAGCGCCTCTCTTTATGTTTATATGGTTCAGTGCTTCAGCATCGTATTGAATTCTGTCAGCTTGTTCGCCTTGAGCTATGTGGATGTGGCCCAAAATGGTGGAATCTACTTACTTGGATGCTCCAAAGTTCTCCTAAACTACAGGTTCTCAAGCTCAACAAGTGTGGGGAGATCTGTATATGTTCCATAGCGCCGGCCATTATACGTAGTTGGGGACAACCGAGTTCTGTTCCTGATTGTTTGCAGTTCCATCTCAGTACATTTGAGTGGAAGTATTACAATGGAAGAAGAGAAGAGAAGAAAGTTGTGGCATACATCCTAAAGAACGCAAGACAGTTGAAGACTGCGATTTTCTCTACTAAAGATTCGTATCTGCAGGAAAAGCAATCTCAGAAGAAACTCAAGGAGTTGGTTTCTCTGCCTAGGGCTTCAAGCTCATGTCAGCTTCTTGTGGAT
>AlyFBX_N0018
ATGTTGCGACATCTTTTGTTAAATTTCAGCAGAATTCATATTTGGTCTGCGGTAGGGATACTGTTAGACCAAACATCCCGACATTTTGTGAAGAAAAAACCCAAAAGCTTTCGGAGTATTGGAGGTGAAGACAAGATCAGTGAGTTGTCCGACGATTTGCTCGTGCACATATTGTTTCTAGTCCCAACAAAAGATGCAGTGGCTACTATGATTTTATCAAAACGATGGCGGTATGTTTGGACAAAGGTGCCAAAACTTACGTACCCTGCAGAGAGCAATGTAACTCTAGTTATTGGCGGTTTACTTGGTCGTTTGCTTGACCGTTTATTTGGGAAGAGTGATAAGCAAGAACGGTTTATTGACAAGTCATTACAAGTCCACAAAGCACCTGTATTAGAATTATTACATATAGAACTCGGTCCACGACGTCTTGATGATGTTGATGTGGGAAAGTGGATTGCAAATGCGATTGATCATCGTAAGGTGCGAGAGCTATGTTTCATGCTCACCTGGTCCGCGGAGCCAACCAGCTTGCCAAAGAGCCTTTACACATGTGAAACTCTTGTCTCTCTATGTCTTTCCGACAAAATTCTCATTGATGTTCCTTCTTTGGCTTGCCTTCCATCCCTCAAAGGTCTTAGACTTTCCTTTGTGGTATATAAAGATGAAGATTCTGTCGTTAGACTTTTATCGAGTTGTCCAATTCTCAAATCTTTGGTCGTGGATCGACATCATCAAGACAACGTGATTTTTTTTAATATAAACGTTCCATCTTTGGAATACTTATCATATGATTATGTGAAATTGGGAGCACAAAACGAAGGTATTGTGGGGACTTTGGTTATAGATTCACCGGTTTTAAAGAAAATCTTTATTACAGATTATTCAGGAGACTTTTGCTCGTTTGAGAATAAGCCTCGCCTTGATAAGGCAAAGATCAACCTTTTACATTACCCTGATAACAAATTTATGAGATCTCTTTCCTCAATCATGTGTCTCGAATTAATTTTGAGCGTTGCAACGCTTGCGTGGCTGAACGCTATTACCTTCTCTCGGCTTATAGAGTGTAAACTGATTATTCTAAACGAGTTAGAGTACTGGTTGGAACCACTAATGGGTTTGCTTCAAAATTCTCCTAATCTAAAAGTTCTTTTCATCGACCAGTCATTCAAACGACTCGAAAAGGAGTTGCCAATTTCATGGAACCAACCGAGTTCTGTTCCCGAATGTTTGTCAAACCATCTAGAGATCTTTGAGTGGAAAGGATATAGAGGAAGAAGGGAGGAGAAAGAAATCATGCGATACATCCTTGCCAACTCTAAGTGTTTAAAGAGAGTTGGAGTCTTCTTGAGATCAACCAACAAGGATAAGACGATGAAAGAGTTAGAATCTATGTCTAGGGTTTCGACATCATCCCATCTTATATTCTCCACTCAAGTGGAATATATGAGCGTCAACAATGAAGTAATG
>AlyFBX_N0021
CCGGATAGGTTAAGTCAATTGCCTGATGCTTTGCTCTTAGAAATATTGTCGTTACTACCAACGGAAGATGTTGTGGCCACAATGATTCTATCTAAACGTTGGAGATTCCTTTGGATGATGGTGCCAAGACTTGTATACGATGATAGCTATAAGAAGATAGAAAGATTTTTGCGCTTTGTAGATAAGTCTTTGGTTTTGCACAAGGCTCCAATTCTCGAAACTTTGCATTTTAAACTTGGTAAAAGATGTCGTCATGAAGATATTCCAAAGTGTATTAGAGCTTCTGATAAAAGCTCTGTACGTGAAGTCATTATCGAGATCGATAGTTCTTCTAGACCATCTCCACTCATACTTCCAAAGAGTTTGTACACGGAGTGTAGAATGCTAGTGACATTGAAACTTAATAATGTGATTCTTGTGGATTTTTCTTCACATGTGTCTTTCCCTGCCCTAAAATCATTGGTTCTTGTATCCGTGAAGTACCCTGGTGACGAATTTCTGAGTAGTCTTTTATCCAGTTGTCATGTTCTTGAAGACTTGGTTTTGAAACAATGTCCAGATGACAATGTGATTACCTTCACCATTAGAGTTCCTTCTCTAAAGAGTTTAGTCTTGCATACATCACGACATATATATGAAGATGATGATGCTCATGGATGTGTGCTAGATGCTCCTTCTTTGGAACGCTTGGATATTCGTGATTATGATGGCGAATTTTGTATCATTGAGAATAATATGCTTAAGATAAAAGAGGCAGATATTGACGTCACTTACATTCTTCCTGGGATGATTCTAGGAAGAATAACTTCAGCCAAGCGTCTCGATTTATGTGTATTCTCTTCAAAGATTGAATATCCTGTCTTCTACTCTCTTATAACTTTAAACATATGCACATGTCACACAGAGTGGGTGGATCTACTAATGTCTATGCTAAGAGTTTCCCCTAATTTACGAGATCTCGAACTTAACCTGGTACATAGATATAAACATGAATTGTTCATTTTCCTTGACCAGTATATATTTTATCCTAATGTTATCTACTTATATCAGTGCCATGATCTGACTGACGGACCACTCGCGTGCTGGAGTGAACCGAGCTTAGTTCCAGAATGTCTATTATCGAGTCTTGAAAATCTTGAATGGGAACAATATGATGGAACTGAAGTTGAGAAAGAAGTAGCAGCGTTCATCTTAAGAAACGCAAACTGTTTAAAAAAGGCAACTATCTCCTCTAACTCCACTGACCCTAACAAGAAACTTGAGATGATCAAGGTGTTGTCATTTTCACCAAGGGGTTCACGTACTTGTCAGCTTCTATTTGAT
>AlyFBX_N0023
GGCTATGGATCGGGCTTTGTCGATATGATATCAAAAAAAAAAAAAAAAAAAAAAGAGATGGGAGTGATTGTTCCATCATCACTACCAGACGACGTCATAGAGGAAATATTCGTAAGACTTCCAGTGAAAGAACTAATCCTACTCAAGTTTTCTCTTCCAAAAGAATGGAGATCGAGGATCGAGTCTCATGGTTTCGGCCCACGG
>AlyFBX_N0025
ATTCCCATTGATCTGACGAGGGAGATACTAATCAGATTGCCTGCAAAATCTATCGTGAGATTTCGTTGTGTATCAAAACTATGGTGGTCTATAACCACCCAACAAGATTTCATCAATTCATTTGTGACTCGACAATCATCAATTCCGCGTCAGAGTCTTCTTCTTACCTTTATGGCCAAGGATGATCAGCAGAAGCAAGTCTTCTGCATCTTCTGCATATTGTCATTTCATGAGAACTCTACGAATTATTCTGATGTGAACCATTTTCATATCATGCACCCTACAAAAGATTGTCAATACGACTACTATAATGCTTCTGTCAATGGCTTGGTCACTTTCAAAACCGAAACGGGTATTGTAATCTGGAACCCTACCATAAAAGAACATATAACCTTGCCTCAACCTAAAATCTCTAAGCACGTAAGATGTTTTTTAGGATATGACCCTAAGGAAAATACATATAAAATACTATCGATTGATTTTTGTAAGACATGGGAAAAATATCAAAAACATAAGATTCTTACATTAGGATCTCAAGAATCATGGAGGGTGATAACAAATAGCCCTGATCATTATCCTAGACGTGGGTATTATTGCATCAACGGAGTTGTTTACTATAGAGCATATATAACCTACGAAGAATATCATAAAATTTACCCTCCGTTTATCAAAGAAATCGAGCTGGATATGAGATTGAACGAGATCATTATGAGTTTTGATGTGAGGTCTGAACAGTTCAAATCAATTGAATTACCTGCTCGTGCGAACCAATATGAATCAAAGCTTGATGAATCTCTGATGACTTACCAAGGAAAATTAGCATGGGTTTGCTATAATTCAAATATGATCAAATTATGGGTTTTGCAAGATCTTGAAAAACAAGAATGGTCAAAAAATGAATTTGTTTTACCTAATTTGCCTCAAAGAGATTTGCTTGGGAGTGCTAAGTTAAGTGGTGCCACTAGTACTGGTGAGTTTATCTATGTATCGGGAAAATATTTCAAAGACATTTCGGTTTTTTATTACGATCCGGTGAGAGAGACTATCACAAGTGTCAATGGACTTGAATATGAGAAATTTAGGTCCTGTTATGGATCTAATAACGATGAGATGGCTTGTCTCCGATCTTATCCGAATCATATTGAAAATCTCATGTCTCTAAGGAACATCATGTGT
>AlyFBX_N0027
ATGGATAGGATCAACGGTCTACCAGATGAGATTGTTTGCTGCATTCTATCTTGCCTTCCGATTAAAGAGGCTGCTCTAACATCTGTTCTCTCGAAGAGATGGCGTAATCTATTTGCCTTGAGCCCGAATCTTCATTTAGATTACCATGGAGTGGGTACCGGACAAAGTTTCGTCGATTTTGTGGATAGAGTACTGGATGTGTCAGGCAATTTTCCCCGAAGGAAAATCTCAATAAAGTGTCCAAAGAGTATCGACTCGGCTCATGTCATCCGTTGGATGAATAATGTACTGAAACATGATGTCTTGGATCTTGATATAGACATAATCTCTGGGATTTTAATGCCTCGCGAGGTGTTCGCTTGCAAGACAATCGTTGAACTGAAACTTGCAAGTGGATTTGAGGCTAACATTCCTGATGATGCTTTTCTTCCATCACTTAAGACTCTTTCTCTTGATTCGATTTGGTTGTATAGTGGTCATGATGATTGTGCTTTGGGAAAGCTACTCTCTGCTTGCCCTGTGCTTGAGGAATTAACCATTCTTGGTCCAAACTGGCAAAATCGACAATGCTGTTTCACCGTGTCCTCTTTGACCCTTAAGAGACTTACTATTAAGTGTACTGGTCGTATTGCATCTTGGGACTTGACTTTTGATACTCCGAATCTAGCCTACTTAGAATACTCTGATTTAGTTCCACGAGAGTATCCAATTATGAATCTTGAATCCCTTGTTGAAGCTAAGATTGATCTTGGTTCACCTTCTGGTTATAGCAATCCATTGAATCTAATTAAGGGGTTAAGTAATGTTGAGATCTTGGAGTTATCATCTACTCGTATTTTCAAGGTGTTCAGGTATTCCGATGAAGCAATCCCAGTGTTCATAAACCTGTTAAGTTTATCTATTACAACTGCTTCACGATCCGGTTTGAAATTTCTTCCATCTCTTCTTGAAAAATCTCCAAAACTAGAGACACTCGTCATCAAGGGTCCATTTCACTTTAATGAATTTGAATTTGTTTGCGGGTGTTTGTTGGGAGACTCTTGTCTATCGTCATGTTCTGTCAAAGTCTTGAAGATAGCAGAGTATCGAGGAACAATCGGAGAGTTAAAGCAAATGAGACATTTCCTAGAGAAACTGTCGTGTCTTGAACTTGTCAAAGTTGGTGCGTATGCAATAACCGAGAAAGAAAAGTCTCGATTCACCAGATACCTGCTAAGGGCTCCTATATCTTCCAAGTGCAAGATACAGATCAAGTGTTAT
>AlyFBX_N0029
TGTGAGATATCACTTCCACGAGAGTTGATCATGGATTGCATAGCACGTGTACCGAGATGCTACTATCCAACGCTCTCTCTTGTTTCCAAGATGTTTCGGTCTATCGTTGCATCACCTGAACTATACGTGAGACGGTCCATTTTAGGCTGTTCCGAA
>AlyFBX_N0030
ATGGAAAGTTCACAAACGTCTCCCTCACGTAACCTAGATCACACCAAAAACTCGACAACAACCATTATCTTCGAGATACTCTCGAGACTTCCTGCGAAATCCCTCATCCGATTCAAATCCGTGTCGAAGCTCTGGTTGTCTATCATTAGCAGTAAAGATTTGAAATACTCGTTCCTAAGACAGTCAAAGACTCGGCCTCGTCTCCTTTTCACATTCAAGGACTTGGATTCCCGGAAGAATTTCTTCTTCTCAGCATCTGAACACCAAAACAACGAAAAA
>AlyFBX_N0032
ATGGATAGAATCAGTCACTTACCTGACGAAGTCCTATCGAAGATTTTGTCATTGCTTCAGACAAAAGATGTTATGCGAACCATGCTTTTGTCTAAACGCTTTAAGTCTCTCTGGATGTTTGTATCAAGACTCGAGTTTGATGATAGTACTCACTTTCCCAAACCTCTGTTTGGGGGAGCTTTAGAGCCTGATTATAGAATATTTCGGCAGTTTGTGGACAGATCTTTGATGTCACTGGAAGGTCAGGTTCTACAAAGTCTGTATCTCAAATTAGGTCGACATTTCACAGATGGAGATGTTGCGATTTGGGTTAGAAGCGCGTTGAAACGTAGTCTAGTGGAGCTGAAACTCGAATGCACAGAGTCAAACTTACGCTCATACGTATACTCGAAGTGCAGGCATTTTCTTCCAAAAATTCTATATACAACTTGTGAAACACTTGTGGTCTTAAAACTTAAATATGTTGGTTTGGATGTTCCTGACCTAGTTTGTCTAAGGTCTCTCAAAACTTTATCCCTCAAATCTGTGTTTTTCTCTAACCAGCGTTCTCTCCTTAGACTTTTACCCAATTGTCCTGTTCTTGAAGACTTGCTCATACAAAGAAGACCCTATTCCAATCCCGGTCTGATTTTCCAGATTGTAGTGCCTTCCTTGAAGAGATTATCTTTGAACTATTATGGAATCAAGGAACTTGAGATAGATGCTCCTTCTTTGAAATACATGCACATTGTAGATAGTTCGCCTGACCTTTTAGTTATCAAGAGTTTGAACATCAATGAGATGGTTAAGGCCAATATTCATATTAATCTTAGCCGACCCGAGAAGCTTCTGCATTCTCTTTCTTCAGCCGAGCATATTCGTTTATGTTTATCAGCTTCAGAGGTTGTGTATCCTGTTGGTAGTTGCTTCCATAGACTCAAACATTTGGAGGTATGTACTTGCAAATCAGAGTGGCTCGATTTGTTTATGCATCTGCTCGAAGATTCACCTAGTTTAAAGGTTATCAAAATCAATCAGTGTCATCCTGCTAACTATGTCCGGCCTCGCTGGAATCAACCGAGCTCTGTTCCAAGATGTTTGTCCTCAAATCTTGAAATTTGGGAGTGGATCAAGTACGAAGGAACGCAAGAAGAGAAAGAGCTTTCGACATATATCTTGAAAACCGCAGTTTGTTTAAAGAAGGCGAGTTTCACCGCTAATTCCAATGATGACAAGAAGAAACTGCAGATGCTTCAGAAGTTATCGTTGTCGCGAAGGGTTTCATCCACTTGTGAGCTTGTATTCAAT
>AlyFBX_N0034
ATGGACAAAATCAGTGGGTTATCAGATGACTTGCTGATTAAGATATTATCGTTTCTTCCAACAGAAGTTGCTGTATCCACGAGCATTTTGTCAAAACGATGGGAGTGTCTTTGGATGTGGTTGCCAAAACTCAAGTTCTATGGTAGATATGGTTTAGCGTCTGAGGAAAATAGTTTACAACGTTTTCTTAATAGAAATCTGCCATTACATAGAGCTCCGGTTATCGAAAGCTTCCATCTCTTCTTGGAATCTTCCTCTCATTCACCTTTTAAACCAGAAGATGTCAAATTGTGGGTTTTAGTTGCAATTTCTCACTACCTACGTGAGCTGGATATTTTATATCATGCTTATCCGGACAAGCCAAACATTTTGCCTAGAAGCTTGTATACCTCCAAATCGCTAGTGACTTTGAATCTTGAAGGCAAGATTCTCTTGGATGTTCCTCGTATGGTTTCTATGTCCTCTCTAACAACTCTGCAACTTCGAGAAGTGATATACTTTGACGGAGAATCTCTTGGACGGCTTCTATCTATTTGTCCTATTCTTAAAGATCTATTGTTGGACTTTAGTGACACTCACAATATGGGAATGATCACCGTTATTGTCCCGTATTTGCAGAGTTTATCTATCTATATACCTTATGATGGTTTAATCGATGGGTTAAAGGTAGATACTCCTTCTTTGAAGTATTTCAAAATTGAGAATTATAATGATGAGAATCATTCTTGTTTAATTGAGGATATGCCTAAGTTGGAAGAGGCATATGTAGATGTCTTCTTACCTGATCTCGAGAGTCTTATCGGATCAATATTATCTATCAAGCGTCTTACGATAGCTTCAGAGGCTGTGTACGTTGGCGGTTTTGTCTTCAACGATCTCGAACATTTGAAGCTATGTGTGGGATCAGACTATGCGGCTAATCTCCTTGTCCGGTTGCTCGAAGGTTCTCCCAACTTGCGAGTACTAAACCTCTTTGAAATG
>AlyFBX_N0036
ATGGAATCACAGCTGCAAAACGTCACGAAGGATCTTCAAACCATCCGTTCACTCGAACCACGAGCTTCAACGTCAGTTAATGGTGGAGAAAACACAGATCATACGATCCCAGCTGATCACATTATCGAGATACTCTCGAGACTGCCGGCGAAATCTATAGCGAGATATCGTTGCGTATCGAAGCTTTGGTCTACCATAATTAGACTTCCATGTTTC
>AlyFBX_N0038
ATGAACCTCCAAGTGGAACCACCGGAGAAGAAGAAGACTAAGAATTCGTCTCCACCACAATCACCTCCATCGTCGTCGTCATCTCCGTCGCTTTCTTCTCTCCCTGACGAAATCTTCGTGAACTGCTTAGCTCGGATCTCGAGGTCATACTACCCAACACTCTCACTCGTTTCGAAAAGCTTCCGTTCAATTCTCTCTTCCACCGAGCTCTTCGCAGCCAGATCTCACATCGGAAGCACTGAACAGTGTGTCTATGTCTGTCTATGGGATCGCAGTTATCAATTTCCCCAATGGCTTAGACTATGGGTTAACCCTAATCGAACCCTAGCCAACTCCATGATTAAGAAGAGAAGGAAGAAGAAGAAGAAGACAACTGGACCAATGTTAGTTCCGATTACCTCGTCTAATTTTACATCTGTATCAAAAGCCACCGTTGTTGTTGGTTCAGAAATTTATGTAATTGGCGGCCCAGTCGACTCTGAACCATCCTCCACCGTGCGGGTGCTTGATTGTTGCAGTCACACTTGGCGCGATGCACCGAGCATGACTATAGTCCGAATGAATGCGTTGGCATGTTTCCACGATGGGAAAATATATGTAATGGGAGGGTGCCAAGGATTAGAGGACGAACCATGGGCTGAGGTGTTCGATACAAAGACTAAGACTTGGCAACACCTTCCTGAGCCGGATACTGAGGTACGTAAGTGTTCCATTTACAGTATTGCAGAGATTGAAGAAACGATTCAGTTTGGGAATGTAAACGAGACGTATGCTTACCACACGAAGCAATGTAAATGGGAAAGCCGTGTAAAACAAAAGTTGAAGTCAGAATGTATGATTGAGAATGTTTCATATGGCTATTGGAATATGCGCTTGTTGTGGTATGACAATGACTTACAAAAGGATTATTGGAAAAGATTGGAAGGGTTAGACTCACTAGATGAGATGTACATGAGGAATGGTGGCTCAAGTGGTAATACGACTAAACTAGTTAGCTGTGGTGGGAAACTCTTACTTTTATGGGAAGGGTATATGAAGCATAATCCCAATAATAGGAAGAAGATTTGGTGCGCTGAAATCGCTATAGAAAAGCGTGATGGAGGTGGAGTTTGGGGAATTGTTGAGAGGGTTGAGGTTTTGCATAACGTCCCTATATCATGTCAGCTCTTGCATTGTCTCGTTGTCTCGGTT
>AlyFBX_N0041
ATGGACAAAATCAGTGGGTTATCAGATGACTTGCTGATTAAGATATTATCGTTTCTTCCAACAGAAGTTGCTGTATCCACGAGCATTTTGTCAAAACGATGGGAGTGTCTTTGGATGTGGTTGCCAAAACTCAAGTTCTATGGTAGATATGGTTTAGCGTCTGAGGAAAATAGTTTACAACGTTTTCTTAATAGAAATCTGCCATTACATAGAGCTCCGGTTATCGAAAGCTTCCATCTCTTCTTGGAATCTTCCTCTCATTCACCTTTTAAACCAGAAGATGTCAAATTGTGGGTTTTAGTTGCAATTTCTCACTACCTACGTGAGCTGGATATTTTATATCATGCTTATCCGGACAAGCCAAACATTTTGCCTAGAAGCTTGTATACCTCCAAATCGCTAGTGACTTTGAATCTTGAAGGCAAGATTCTCTTGGATGTTCCTCGTATGGTTTCTATGTCCTCTCTAACAACTCTGCAACTTCGAGAAGTGATATACTTTGACGGAGAATCTCTTGGACGGCTTCTATCTATTTGTCCTATTCTTAAAGATCTATTGTTGGACTTTAGTGACACTCACAATATGGGAATGATCACCGTTATTGTCCCGTATTTGCAGAGTTTATCTATCTATATACCTTATGATGGTTTAATCGATGGGTTAAAGGTAGATACTCCTTCTTTGAAGTATTTCAAAATTGAGAATTATAATGATGAGAATCATTCTTGTTTAATTGAGGATATGCCTAAGTTGGAAGAGGCATATGTAGATGTCTTCTTACCTGATCTCGAGAGTCTTATCGGATCAATATTATCTATCAAGCGTCTTACGATAGCTTCAGAGGCTGTGTACGTTGGCGGTTTTGTCTTCAACGATCTCGAACATTTGAAGCTATGTGTGGGATCAGACTATGCGGCTAATCTCCTTGTCCGGTTGCTCGAAGGTTCTCCCAACTTGCGAGTACTAAACCTCTTTGAAATG
>AlyFBX_N0043
ATGGACGAAGACGGAGAGAAACGTGTTCTTACCAAACGATCATGTTCTCCTGAATCTTCCGACAAAAGATCTGGTGATGAAGTTGATTGGGTAAGAGATTTGCCCGAATCTTTGCTTTCTCATGTTCTCCTGAATCTTCCGACAAAAGATGTGGTTAAGAGTAGTGTCTTATCCACCAAATGGAGACATCTCTGGAGGTATGTTCCTGGTTTGGATTTAGATCATCGTGATTTCACGGAATTCAATGCTCTTGTGAGTTTTATCGATAGCTTTCTGAGTTTCAACCGTGACTCAAGCTTAAACAAGTTCAAGCTAAGAATTTATATGGATAATGATCGGGATGAGGAGACTAATAATGCTCATATGGCGCGGTGGATCAACGCTGTTGTTACGCAGAAAGTTCAGCATCTCGATCTTACATGGGCTCCAGTAGAGGTACCTCCAATACTTTATATGTGTAAGAGCTTGGTCTCTTTAAAGCTTTGTGTCGTAGTCTTGCCAAATCTTGAGTGTATGTCTTTACCGCATGTCAAAGTTCTCGATCTAGAATGGGTTATGTATGCAAATGAGTTGGCTTTGGAAATGCTTATCTCAGGCTGCTCAGTTCTCGAAAGCTTAAGTTTCTGCAAATGTCCAATTGACAATGTAAAAGTTTTACGTGTGAGGTCTCAGTCTCTATTGAGCTTCAACTATTACGGCCCCAGTTGCCATGAGCTTCATTATAAAGATCTAATAGTTGAAATTGATGCTCCCAAGCTTGAGGATCTCAAGCTCTCTCATGATACAACTGCAAGTTTCATTATAAAGAATTCGAGTTCCCTTGTAAAGGCGGATATCAATATTGAGTTCAACTTTTGTGTGGGAAAAAAGTTTGATCCGAAGAATCTGCCAAAGAGAAAAATGATTGGTAATTTTCTTGCCAGGATCTCTAATGTCAAAAAACTTAGCATCGGTCCATGTACTCTTGAGATCATTTATGATTACTCAAGATGTGAACCACTGCGTTTATTTCGTAACCTATCTTCCCTGAGTGTTAACTTCTATGACGACAGATGGGAGATATTGCCATTCTTTCTTGAGTGCTGCCCGAGTATAAAATCTCTTGTCGTGGACTCTACTTATTATCCAAAGGAGAGAACTAATATTTTATCTCGACCTCGGCGTCTCCTATCATCTCTCGAGTATGTTAAGATACAACCGTCATTGGACAGGATGGAGATGAAATTAGTGAGTTACTTACTTGAGAACTCACCAATCCTCAAGAAAGTGACTCTATGTTTGGAAGGTTGTTCCAGAAAGGAATCTGTCATCCTCAGAGAACTCCTTACCATTCCAAGACGCTCTAGCTCATGCCAAGTTGTCGTCCTC
>AlyFBX_N0045
ATGGATAGCATAAGTGAATTGCCCAATGCACTGCTCTTGAATATATTGTCTTTTCTGCCTGCAAGAGATGTTGTGGCCACAATGGTTTTGTCTAAACGATGGCAACTGCTTTGGAAGATTGTGCCAAAACTCATATATGATGATGATAGCTCTGGAAGTTTTCCTCGGTTTGTGGACAGGTCTTTGCTTTTGCATGAGGCACCAGTTATAGAAACTTTGCATTTCAAACTTAGTCAAAATTCTGGTGCCGATATCGGAGTATGGATCATAACTGCACTTAAACGCTGTGTGCGTAAGCTGATTATCAAGACGGACTGGTGTTTTAACAGTACAGCTCCAGTCATACTTCCAAGGAGTTTGTACACAGGGTGTAGCATGCTTGTAAAATTGAAAATAAAGAAAGTGGTTCTTGTGGATTTCACTTCTCCAATCTCTTTCCCATCTCTCAAGAAATTGAGCCTTAAATATATGAAATACCCAAGTGACGATTTAGTCCAGAGGCTTTTATCTAGTTGTCCTGTTCTTAAAAGCTTGGTTGTGAAACGATGTCCAAATGACAATGTGACCATTTTCACCATAAAAGTCCCTTCTCTCAAGAGTTTAGTCTTGAATAAAACAGTCGCAGAATTCGAAGATATAGGTATTGCAGCTGGGTTTGTGATAGACGCTCCTTCTTTAGAGAGACTTGACATTCTCGATAATTATGGAGGTGGGTTTTGTGTCATTGAGAATGAAATGCCTAATATTGTAGAGGCAGATGTTGACGTCGCTTATATTCATCTTGGGAATATTCTGAGTTCTATTACTTCAGTCAAGCGTCTCTCTTTATGTTTATCAACCTCAGAGGATGCATATGCTGTTGGTAGCGTCTTTCACCGTCTTGTACATTTACAGATAGGCACATGTTATACAGAGTGGTTGAATCTACTTATGTGTTTGCTGAGAGATTCCCCTAAACTACAATCTCTCGAACTTACACAGGTAGTTTTCCAGTCTAATGTCAGTTCAGTTCCTGAATGTGTGATATGGAGTCTCGAAACTCTTGAATGGATAGAATATGAAGGAGCAGAAGAAGAGAAAAAAGTAATAGCATTTATCTTAAGAAACGCAAAATGTTTAAAGAAGGCAACTATCTCTACTGATTCAACCGACCCTAACAAGAAACTTGAGATGCTAAAGGCGTTGTCGTTGCTTCCCAGGCGTTCACCTACCTGTCAGCTTGCATTTGAC
>AlyFBX_N0047
ATGGATGAAGACGGAGAGAAACGTGTTCGTACCAAACGATCATGTTCTCCTGAATCTTCCGAAAAAAGATCTGGCGATGAAGTTGATTGGGTAAGAGATTTGCCAGAATCTTTGCTTTTTCATGTTCTCCTGAATCTTCCGACAAAAGATGTGGTTAAGAGTAGTGTCTTATCGAGCAAATGGAGAAATCTCTGGAGGTATGCTCCTGGTTTGGACTTGGACTGTCGGGATTTCAAGGAATTCAATGCTGTTGTGAGTTTTATCGAACGGTTTCTGAGTTTCAACCGTGAGTCATGCTTAAACAAGTTTAAGTTAAGAAGCTATTGCGATGTTGATGAGGAGACTGAAAACGATATCAGGCGGTGGATCAACACTATTGTTAAGCAGAAAGTTCAGTATCTCGATCTTACGTGGAGTGCAGTGGAGATACCTCCAATACTTTACATGTGTGAGAGCTTGGTATCTTTAAAGCTTTGTGGCGTAATCTTGCCAAATCTTGAGTTTGTGTCTTTACCTTCTCTCAAAGCTATCGTTCTAGAGTGGGTTTTGTTTGCAAATGATTTGGCTTTGGAAATGCTTATCTCAAGCTGCCTAGTTCTCGAAAGCTTAACTTTATGCAAAAGTCCAATTGACAATGTAAAAGTTTTACGTGTGAGCTCTCAGTCTCTATTGAGCTTCAACTATTACGGCCCCAAATACAAAGGTCTTTATGATAAAGATCTAGTAGTTGAAATTGATGCTCCCAAGCTTGAGAATCTCAAGCTCTCTCATCAAGTAACTGCAAGTTTCATAATAAAGAATTCCAGTTCACTTGTAAAGGCGGATATCAATATTGAGTTTAACTTTGGTTTGGGAAAAAAGTTTGATCCCAAAGATCTACCAAAGAGAAAAATGATTCGTAATTTTCTTGCCAGGATCTCTAGTGTCAAAAATCTGATCATCGCTCCATGTACTCTTGAGGTCATATATGATTACTCAAGATGTGAACCACTGCCCTTATTTCGTAATCTATCTTTCTTGAGTGTTGACTTCTATGACGACATATGGGAAATATTGCCATTCTTTCTTGAGAGCTGCCCGAATCTAAATTCTCTTGTCGTGGAATCTACTTCTTATCCAAAGGAGAGAACTAGTATCTTATCTCGACCTCGGCGTCTCCTATCATCTCTCGAGTATGTTAAGATTGAATCGTCATTAGACATGATGGAGTTGAAATTAGTGAGTTACTTTCTTGAGAACTCACCAGTCCTCAAGAAAGTCACTCTATGTTTGAATGATTGTTCCAGAAAGGAATCTGTCATCCTCAGAGAACTCCTTACCATTCCAAGACGCTCTAGCTCATGCCAAGTTGTCGTCCTC
>AlyFBX_N0049
ATGTCTACCAAAAGAGTAGATATGGGTTCTAAAGATTATATTAGCAATCTACCAGATGAGATTCTAGGCAAAATCTTGTCATTGCTTTGGACAAATCGTGCTGCTTGCACATCGGTTCTGTCAAAGAGGTGGAGGAATCTGCTTGCGCTTGTAGACAACCTTGATTTGAATGACGCAAGTGGTGATCATCGATACTTCTGTGATTTCGTGGACAGAACACTTGCTCTCTTAAGCAATTTTACCACCGTCAAGAGATTCTCCCTGAATTGTGACTTTAAGCATGCCTCTTCTCGGGTGCGGAGTTGGATTCACACTGTCCTTGAGCGCGGCTTCTTGAAACTTCACTTGGAGACCGCACGTATGCATCGTATAGACACTGAGGTCTTCACGAGCAACACACTGGTTGACCTCACAATATGCGGTCGGTTTTATGCTGAGGGTCGTCTTCCTCCTGGGGGAGTGTTTTTCCCAGCGCTTAAATCACTTTCTCTAGTTTCAGTGAAGTTCAAAAATGCTGAGATGTATCAGGATTTCATCTCTGGCTGCCCTGTGCTTGAGGAATTATTCCTACATTATGATAATGACACCAGACGCCTCGCTTGGAATGGGCTCGTATCGAGTCCTTCAATCAAACGACTGAACATCTATCACAATCTTCCCGAGTTACGTTTTGGTTGCTTGCAGACACCCAGCCTTGTGTATCTTGACTATTCTAATTATGTCTTGAAAAAGTATGCGGTTGATTTGGGTTCCCTTGAAGAAGCTAGACTCAATATCCGATCTTGGGAGAGAGTTATAGATGAAAATGAGGGTGAGAGCTATGAGGAGGAAGACGAAATTTTTGGTGATGTTACGGATCTGGTTAAAGGGATAAGCAATGTTAAAACCCTTCATTTATATTCTGATTCTCTTGAGGTGTTTCACTTGTGCTGTGATACAATGCCGGTGTTTCACAACCTCGTTACTTTATCTTTTGAGAGTGACAAAGAAATAGGCTGGCAAGTGGTGCCACTTCTCCTCAACAAATCTCCAAACCTAGAAACTCTAATCATCAAGGGTCTTTTGCACCAAGTAACAGATATGTGTGGGAATGCCTGTCCTTGCATTCCTAAGAGGAGGAAGAAGAATAAGAAGAAGAAGAAGGAGGAGAAAGAATGCTGTTTATCGACATGTCAAGTGAAAGTGCTAAATATTTCAGGGTATCGAGGTACTTGTAGAGAGCTGAAACAGATGAGGCATTTCTTGGGAAATTTGAGATGTCTTGAAACTGTCAAGGTTGGTGTTACATTGAAACGCAGAGAAGATAACAATGGTATCACCAATGATGTTATGGAGCTTCCTAGAGTTTCATCAAACTGTCAGATCCAATTCTTT
>AlyFBX_N0050
ATGGACAAGAAGAGGAAGAAACGTACAAGTTCTCTTCCTCCTTCGTTTGCATCACTTCCAAATGAAATACTTTTGAACTGTTTAGCTCGCATCTCCAGATATCACTACAGCTCCTTGTCCTTAGTCTCCAAGAGCTTC
>AlyFBX_N0052
ATGGGTTCGAAAAAGAAGGGTTTTGATGTTTCTAGAGATATAATCAGTGGCTTACCAGACGCAATGATTTGTCACATCTTATCATTCCTTCCAACTAAAGAAGCTGCTTCAACTACTGTTCTTGCCAAAAGATGGAAGCCTTTGCTTGCTTTTGTACCAAATCTTGACTTTGATGACTCCATCTACCTCCATCCCCGAGAAAGTAGTAAGAATAATTCTAGAAGTTTTATGGCTTTTGTGGATAGTGTATTGGCTTTGAAAGCAAAAGAGAATGCTCCCCAAAAGATGGAAGCTAAAACTCCGTTGAAGAGGTTCCACGTCAAGTGTAAAGATGTTGTTGATCAATATTGGGTGCTTGAATGGATACCCAAAGTCTTGAAACGTGGTGTGTTAGATATTGATCTACACATCCCTTCGTCTCGTGGTTTTTGTGAAAACTCGAGTTTTTATCCTCTGCCTTCTAAGATCTTTGAGAGCAAGACATTGGTTAGGCTCAAGATACAGTTTCAGGATGGTGTCAGCATTCATGTTAAACGTGGTGTTTCTCTTCCCAAGCTTAAGACCCTCCATCTTGATTATTTTCGGATCGATACCAGTACGTTTAACAAGCTTCTTTCTGCCTGTCACGCGCTCGAAGAACTAGTGCTGGTTAATATGATGTGGGGTGATTCTTTGGAACATGAAGCTTGCCCTGTGACAGTGTCTATCCCAACCCTCAAGAGACTAAAGCTTTGCCGTTCTGAAGATTTCTATGAGGCTGAATTTCATGAGTATGAAGACTATGATGAGGAGAACATTAACGCGGGAGTGTCATTGTCGTTTGATAACCCGAATTTGGTCTACTTTGAATATTCTGATGCTATTGTGGACAGGTTTAAACAAGTGAGATTTGACTCGCTTGTCGAAGCTAATCTCAGACTTCGAAAGACAACTGATGATCAGACTAAAACTGACAAGATTAATGTAACAAAGCTTCTCATGGGAATACGCAATGTTAAGATCCTCTACTTGTCTAATGACACTCTTGAGGTACTTTCTTGCTGCCGAGAAAGAATACCGGTATTCGACAACCTAATCGAGTTAACTATTAATACTACACCATATGTAGGATGGAAATCATTGCCTCCTCTACTTAAGAGTTGTCCAAGTCTAGAAACCCTTGTATTCGAAGGACTGCATCACAAATATACAGATAGATGTGGGGACAAGGACGGATGCTTGTGCAAATATGAGAATCATTGGGGGGCGAAGTTGGATGTCCATACTTGCTTATCATCAAGTCCGGTGACGGTTCTAAAGATATTGAAGTTTGGTGAAACTTTTGATGATGATGGTGTTGATGAGGATCATGATGACTACGATGATGAAGATGTTGAGTCTTGTGATGAAGTTGGTGGTGTCGTAGAGGAGCAGATAGAGCAT
>AlyFBX_N0054
AGAGACATAGATGTATTGAATGCAGATTGGATCAGTCAGTTGCCTGAGGTTTTGATTCTGAAGATACTATCTCTACTTCCAACAAAAGATGCCATAGCCACGAGTGTTTTGTCTAAACAATGGCGGTTTCTTTGGATGATGTTGCCTAAACTCAAGTTTGATTGTAACGATCACAAGCCTGTACACGGAACAAAGACATTTTCAACTAATGTTTGCAGGTCTTTGCTTTCTTACAAGGCTCCAGTTTTAAAGAGTTTGCATCTCAAAATATGTTTCTCTAGATGTACTACAATTGATGCCGGAATCTTGATTGGAATTGCATTGTCCCGGAATGTGCGTAAGCTGGTACTACAATGTTCATTACTTGTGACAGTTTTCAAATTTCCGAGATGCTTGTTGTATAACTGTGAAACACTAGAGACCTTGAAGCTCAAGTATTCGGCTCGTATCGATGTCCCTTCTTCGGTTCGTCTGAAATCCCTTACAACTCTGCACCTTAACTATGTGGACTTCAAAAACGATGAATCCGTCTTTAACCTTTTATCTGGTTGCCCTAATCTTGAAAATTTGATGGTGCATCTATATTCAAGAAGGGCTTTGAAGAGTTTGAAGAATTTCAAAATCGTGGTGCCATCCTTACAGAGACTATCAATTTTTAGTATTAGTCGTAGACAACAACATTGGGGCTATGTGATAAATGCTCCTTCTTTAAAATACTTGAAGGTTGAAGGGATTTATGGTCTTGATTTTTGTCTGATTGAGAACACACCAAAGCTGGTGGAGGCAAATATCATTGATGTCTCTGATATAATCAATGAAAACCTTCTGGAATCTTTAACTTCAGTCACACGTCTTTCCTTGGCTTTGTCGTCACCCTTGAAGATTAAGTTTCCTATCGGTAGCATCTTCCACCAGCTAATATATTTGGAGCTATATACAAATAAAGAAGCGTGGTGGAACCTTCTTACCCTCATGCTCGATAGTTCTCCTAAATTGCAATTCCTTAAACTCATTGATCCACTGGGTCCGAGAAAAGATCTTGTGGCTAATGGGAAATGGAATCAACCAAAAAATGTTGCTGAATGTTTGTTGCTCCATCTCGAGACATTTGTGTGGAATGGTGACAAAGAGCAACTAGAAGAGGAGATAGAGGTGGCAAAATACATCCTCAAAAATGCAATTTGTTTGAAGAAAGCAACTTTCTCCATAAAAGGCTTTAACGCAGACGAGAGACTTGATATGCTTGAGGAGTTGGAAAGTGTGGTCAAGGTTTCGAATTCATCATGCAAACTTGTTTTGTTC
>AlyFBX_N0056
GGATCGTGGGATCAAAATATTCCGACAGATCTCTTACAGGATATATTATCCCGCCTCGGATTAAAATCCAACATAAAAGCTTCTACTGTCTACAAGACATGGCTTGAAGCAGCTGTTTCTGTTCGGAAGTTACAACCTCGTCCTTGGCTTTTTTAT
>AlyFBX_N0002
ATGGACAGAATCAGTGGATTGCCTGATGATGTGGTGGTGAAGATTTTATCTTTTGTTCCAACAAAAGTTGCTGTATCCACTAGCATTTTGTCTAAGCGTTGGGAGTTTCTTTGGATGTGGTTGCCTAGACTAGAGTTCATTTCTCTAAAGCCTGAACTTAGGGATTTTATTGACAGGAAGTTACCGTTACATAGAGCTCCCGTGATAGAAAGATTGCGTCTTGATTTGTATAGCCCAGATATTAAACCTGAAGATATCAGACGATGGATTGAAATCGCAGTTTCTCGCCATGTACGTGAGCTGAAAATTGATTATTATTCGGAGAATGAAAACATATTCCCGAATAGCTTGTTTACCTGCAAATCGCTCGTGACCTTGAAACTCAGAAACGTGACTCTCATGGATATTCCCTCTATGGTTTGTCTCCCTTCTCTGAAAACTTTGAAACTTAAAAGTGTGAAATTCGTAGATGAAGAAATGCTTCAAGAGCTTTTATCTATTTGTCCTGTTCTTGAAGATCTATCGGTACGTTGTGTTGACGATGAAAATGTGAAAGAGTTCACTATTAACGTCCCGTCTTTGCTGAGTTTATCACTCGTTATACCTGATGATTGGTTGTTAGATGAGTATGAGATAGATACTCCTTCTTTGAGCTATTTGAAACTTGAGGATTGGAATGATTTGGATCACAACTCTTTGATTAAGAATATGCCTAAGCTGCGGGAAGCGTATGTCGATGTTAGTTACCCTAATCTCGAGAGTGTTCTTGAATCAATCACATCTGTCAAGCATCTTACAATATGTTCAGAGGTAGTTGTGTATGATGATGGTTTAGTTTTCAAGGAGCTTGAACATCTGAACCTATGTGTGTGTAGAGAGGATTCGTCGAATCTCTTTGGCCAGTTACTCAAGGATTCTCCTAACTTACGAATATTAGACATCTCTGTAGTGAAAGATCATGCAACGGATGAGCTTAATGGTACGGTTTCCTGGAATCAACCGAATTTCGTTCCTGAATGCTTGTTGTCGAGTCTACAAACATTAAAGTGGTCACGATACTATGGGAGACCACAAGATAGAGATATTGCGGTTTATATCTTGAAAAACGCTCGTCACTTAAAGACGGCAACAATCTTGGCTGATACAGAGGAACATTATGTTCCAAACCTTCAAATGATCAAGGAGTTGGCACTTTCTCCACGAGCTTCAAGCACATGCCAACTCGTATTTGTTGAGGATTTGTATTCATCTGTG
>AlyFBX_N0004
ATGTCATTCCTGGAAAAGAATATGAGGAAGAAGATGAAGCTGTCGCCGACGTTGCAATCGACCTCAAATCCGTCACTTCCCGATGATGTGCTATTCAGCATCTTTGCACGCGTCTCAAGATTGTACTATCCGATTCTATGTCTCGTCTCCAAGAGCTTTAGAACTCTCCTATCTTCACCGGAGCTATACAAGGTTCGGTCACTCTTAGGCAACACCGAGATTTGTCTTTATGTGTGTTCACGGTTCCAAGATCCTCATCATCATACGAACACTAGCTGGTTCACCCTCTGTCGGAAACCTGATCAAACCCTAACCAATGGCACCACTAAGAAGTCAAGTGGGTATGTTTTGGCTAGAGTCCCAAATTTACATTCTCCTCCTTTGCACTCTTCGAGTCTTGTGGCGGTTGGTTCTAATATTTATAACATTGCAGGATCCTGCTACCTAGAGTCTTCCTCAAGCGTCTCGGTTCTGGATTGTCGGTCTCACACGTGGCGCGAGGCTCCAAGCTTGCGGGAGGGGCTATGTTCGGTTTCTGCTAGTGTCATTGATCGAAAGATATACGTAGCAGGACGTTCCATAGATGGTGATAATAACTCGAAGAATTCGGTCGAGGTGTTCGACACTGAAACCCAAATTTGGGATCCGGAGGCCATTACTTGCAGCGAGACACAAGGCGATTTTTACGAATGCAAAACCACATGTATTGACAGAAAGTTTCATGTGGTGACTCTCGGTCAAAAAGAGGCGGTTGTTTACAATTCCAAGAAAGGTAGATGGGACAGGGTTAGACGAAAAATAGATCAGTATAAGTTTTCAGCTTATTGCGAGATAGAGAATGTTTTGTACTCTGGTACTCATGGAGTGTTCAGATGGTATGACACTAAGGCAAGTAGGTGGAGAGATTTGAAAGGTTTGGCAGGACTACCTGAGTTCGGTTCTGGTGCGAATATTAAATTGGCTGGTTATGGTGGAAAGATAGCGGTTTTGTGGGAGGAGGATTTGCCTTCTTGTGGACCTGATAGCGGCTATAAGAAGATGATCCGGTGTGCAGAGATAGCTCTTGAAAGGCGCAAATGTCATGAAATTTGGGGGATTATTGAGTGGTTTGGTGATGTGCTTACCGTCCCTGTAGGATATGTTGTTTTGGAGAAGGTTCTTGCTGTTACTCTT
>AlyFBX_N0006
GCTGCTGCTTATTCAGCAAGTACATGTGGTTATATTGGTCATGATCTCGTCGACAATATCCTCCTAAGGCTTCCATTGAAGTCTATCAGATTCAAGTCCGTTTCGAAGCAATGGAAATCGTTTATCGAATCCCATAGTTGCGTCCAGAGAGATCTGATAAAGAGTTCCTGTCGTCGGAAAATCCTTTTAGCTTTCGGTTGCAGGGACGGAGACGATTCTACACCGTTTCTTTTCCCCGACAAA
>AlyFBX_N0008
TCGTTTTTGTCACTTCCTCATGAAATCGTCCTAAACTGTTTAGCCCGCATATCGAGATCGTACTATCCGAAACTCTCCCTAGTCTGCAAGACATTTCGCACTCTCCTCATATCTAAAGAGCTCACCGTGGCGCGAGTGCACCTTAAAACCCACGAAACCTTTTTTCATGTCTGCTTACAGTTACCTGATAGACCTAATCCTTCAATGTTCACCCTCTGGATAAAACCTGGTCAAATCTTAACCAACCAACTTGAGAAGAACGAGAGGTCTACCGGAGATACTCGGTTGGTACAAATACCTTCTTCATATTATTCTAAAGTACCACCTTATGTCATTACTGTTGGTTCCGAATCGTACGGACTCAGCCACTGCAATGATCCGTCCTCCATCATGTGGGTTCGTAAGAAGGGGACTTTTTGTTGGCGTAAAGCCCCAAACATGACTGTAGCTCGAGCCAAAGCCCTTGCGTGCGTCCTCAGTGGGAAAATATATGTCATGGGAGGTTGCAGGGCTGATGAACCCGTGAATTGGTGTGAGGTTTTCGACATAAAGTCTCAAACTTGGGAACCTTTACCTGACCCTGGCTCTGAGCTCCGTTTTTCTTCAATTAGAAAATTAGAGGTGTTCAAAGAAAAGCTTTACGTTAGAAGCAATGAGGAGAAAGACTCTGTTTATGATCCAAAAGAAGGTAAATCGGATGTTTTAGAAAAACCACATGTGAGATGTACAATAATAGAGAATGTTGTGTATTGTTATAATAAACAGAGCTGCTGGTGGTATGACACAAATCGCAAAGAATGTAGACTGGTCAGAGGTTTAGATATGTTGAACCTGAATCTTGGTTGTGGAATGATTGAAATAGCTAACTATGGTGAGAAACTCTTAATCTTATGGGACAAGTTTGTTCATCGTGGTACTTGTCAAGACAAAGATATTTGGTGTGCGGTGATTGCGCTTGAAAAACGTGATGGTAGTGATGAAGTTTGGGGAAACATTGAGTGGGCTGATATTGTGATGACGGTTTCTAGCTCATACGTTTTCGTGAATAGTCTAGTATATGGTAGT
>AlyFBX_N0011
ATGGACAAAATCAGTGGGTTTTCTGATGATGAATTGCTCGTGAAGATCTTATCGTTTCTTCCAACAAAAGTCGCTGTAAGCACGAGTATTTTGTCAAAGCAATGGAGGTTTCTTTGGATGCGGGTGCCAAAACTTGAGTACGATGACACCATCAATTGTGATATGGAGAAAAACAAGAGGATGCAGCTTTTTATTGACAGGAATCTGCCATTACATAGAACTCCCGTAATAGAGAGCTTGTGTCTCAAGTCTTCCTGTTCATCGTTTCAACCTAAATATATCAAATTTTGGGTTGACATTGCAGTTTCACGGTGTTTGCGTGAGCTAAGTGTTACTTTTTATATGAGAAAATTGAGGACCTATGCATTACTGCCGAGTAGTTTGTATACTTGCAAATCTCTAGTGACATTGGTACTGAAATACGAGATTTTCGTGGACGTTCCTAGCATGGTTTGTCTCCCCTCCTTGAAAACTTTGCACCTTCTAGGTGTGATATATGCAGATGAAGAATCTCTTCAACGGCTTTTATCCAACTGCTCTCTTCTCGAAGATCTGGTTGTGAAACGATGTAGTAGTGACAATGTGAGAAATTTTGCTGTGACCATCCCATCATTGCTATCATTTGAGATTTCTGATGCGTGTACTTCTGATGAGTATGTGATAGACACTCCTTCTTTGAAGTATTTCAAAGCTAGGTTATTTAGTAAGAGTCTCTCGTGTTTAATTGTGAATATGCCTAAGTTGGAAGAGGCCGATATCGCTCTTCGTGGATCTCCTGATGTCAAGAAGCTTCTCAAGTCTGTCTCTTCTGTCAAACGTCTTTCGTTTTTCTTACAAGTCAAAAATGTAGAGGATCAATATGGTGATGATTTTATCTTTAATTATGAGCTTGAGCATCTCAAGTTTCGCATAAGTAAAACATATTGGTCCAAGTTACTATTCTGGTTACTCAAAGGTTCTCCCAAACTACGTGACTTCGAGCTCAGTGTAAGTTTATTCGATAGACTACGATTATCTCGTAAGGCAATATTTGTACGAGATAGTAGGGATACATTGGTTTGTTGGAAGCAAATGATTGATGTCCCTCAATGTTTGTTGTCGAGTCTCCAAACTTTCAAGTGGACAACTTACTGGCCAACAGAAGAAGAGAGAGGTTTGGCGACATATATCTTG
>AlyFBX_N0013
ATGATCCCTGAAGAAGAAGTTGAGCCACCGCTTCCACAGCTTCAGCATCTACCATGTGAGTCGTTTTCGTCTCTCCCAAACGAAATCATTGTGAACTGCTTCGCACGTATCTCTAAAATGTATTACCCTTCACTCTCCCTCGTTTCCAAAACTTTTCGTTCTCTCATCTCTTCTCCAGAGCTCTATGCCGCGCGAAGT
>AlyFBX_N0015
ATGGACAGAATAAGTCAGTTGCATGATGAGCTTCTCTTGGGAATATTGTCGTTACTTCCTAATACTAAAGATGTTGTGGCAACAATGGTTTTGTCAAAACGGTGGCGATATCTTTGGATGATGGTGCCAAGGCTTGTGTACGATGATAGCTATCCAAAAATTGATTATGAAAGATTTTCGACCTTTGTAGACAGGTCTTTGATTTTGCACAAGGCTCCAGTTATAGAAACTCTGCATTTCAAACTTGGTCATATCTGTGGTAGTGGAGATACTCTGATTAGAGCTGCAGAGAAATGTTGTGTGCGTCAACTGATTATCGAAGTTGATACTTCTTCAAATAGTGAAACTCCAGTCGTGCTTCCAAGGAGCTTTTATAATGGAGGATGTAGAATGCTTGCGACCTTGAAATTAACTAATGCGGTTCTAGTGGATGTTTCTACCCCAATTTCTTTCCCATCCCTAAGAAAGTTAGTTCTTAAATCCGTGACGTACCCAGGTGATGAATTTTTCAGCAAGCTTTTAGCCAGTTGTCCTGTTCTTGAATACTTGAGTGTGCAGCAATGTGAAGACGACAATGTTTCCATTTTGAGCATTAGAGTGCCTTCCCTAAAGCATTTATTCTTGTATAGACACTTAATAGTTGGTAACGTTGGTGAGGGGTTTGTGATAGATACTCCTTCTTTGGAACACTTGAAGATAGTTGATTATTCGTATGGGTCTCGTGTCGTTAAGAATACTATGAGTAGGATTATCACCGCAAGTATCGACATTTTTTCTCCCCAAACTAAGCAGCTTTTGGGCTCTCTAACTTCAGCCAAACGTCTTTTTCTCTGCTTACCAACCTCGAAGGATGCGTATCCTGTTGGTAGTATATTCCGCTCTCTTATACATTTGACTATATGCACATGTGAGACAGAATGGTTGAACGTCCTTATACGTGTGCTCAGAGATTCCCCTAGTTTAAAAACTCTCAAAATTGTACAG
>AlyFBX_N0017
ATGGCTAATATCAGTGACTTGTCTGATGAATTACTGGTGAAGATATTATCGTTTCTTCCTACAAAAGTTGCAGTATCAACTACCGTTTTGTCTAAACAATGGGAGTTTCTTTGGATGTGGTTGCCTAAACTCGAGTTCTACTTTAGATATCGTTCAGAGTCTAGTGCATGGCTGACGGATTTTATTGACAAGAATCTGCCATTACACAAAGCTCATATCATAGAAAGCCTACGCCTTCACTCACTTTATGGAAAACTTCACCCTGAGGATTTGAAACCGTGGGTTGGAATTGCAGTTTCTCGTTGTGTGCGTGAGCTAAGTATCCATTTATCTCCTGCTATGAAACCTGCTGTATCAATGCCCAGTAGTTTGTATTCCTGCAACTCACTGGTGACTTTGAAACTTGACGGCCAGATGATTCTTGTGGATGTTCCTCGAATGGTTTGTCTCCCTTCCTTGAAAACTTTGCAACTTGGATGTGTGACATACTCGAACGACGATTCTCTTCGACTGCTTCTATCCTATTGCCCTGTTCTCGAAGATCTTTTTATTGACCGAGAAGGCTATGACAATGTGAGAAAGTTGGTTATCATTGTCCCATCCTTGCAGCGTTTAACTTTAATTATAGACCAAGATTGTTCTTCTGATGGGTATGTGATGGTTACCCCTTCTTTGAAGTATTTCAAAGTTGATGATTATAGAAGTGAAAGCTCCTGTTTGATTGAGCATATGCCAGAGCTGGAAAAGGCAAATATCAGTCTAATGTTAGATATTGAAAAACATACTGAAAGGCTTCTCAAATCAATCACAACTGTCAAACGTCTTACATTGCGCATGACATTCAACAGTGGAGAAGAGACTGTGTATCCTGATGGTATTGTCTTCAATCAGCTTGAAAAATTAGAGCTATGTATATGGAATGATGATTGGTCCAAGTTACTTGTCCAGTTGCCCAAAGATTCTCCTAAACTGCAAATCCTTAATCTCATCGTTGATGATAGTAAGTCATATTTTGTGGGTTATAAACCGGTTAGCTGGAACAATAATCATGAGAGCTCCGTTCCAACATGTTTCTTGAATAGTCTTGAAACTTTCAAGTTTTCAGGGTACAAGGAAAGACAAGAAGAGAGGGATTTCTTGAGTTTTATCTTCAAACATGCTCGTTGCTTGAAATCTACATCAATCTTGCGCGAATCAGAACGATGTCATGAG
>AlyFBX_N0019
ATGATCTCCGAAGTTGAACTACCGCAGAAAGAGAAGAGAAATTTGAGTTCTGAACCACCGTCGTTTTCATCGCTCCCAGACGAAATCATAGAGAACATTCTTGCACGTATCTCTAAATGGACTTACCCTAATCTCTCTCTCGTCTCCAAAACATTCCTCTCTCTTCTCTCTTCCCCGCAACTATACAAGACGCGATCTCACATCGGAACCACCGAACCATGCCTCTATCTCTGCTTAAAACTGCGTTATGATTCATCTCATCCCCAATGGTTTACTCTTTGGATGAAACCTGATGAAAACCTCACCAGTAACGGCGAGACTATGCATGACTATTCGTTGATTCCGCTACACTCTTCTTCCTATTCTTCACCCGTACTATATAAGAATTCCACCGTATCTGTTGGTTCGGAAATCTACGTAATCGGTGGACTCCTCCAGGCTCCGTCTTCTTCTGTTCGGATCCTTGATTGTCGGATTCACATGTGGCGTGATGGGCCTAACATGACGGTAGCTCGATCCGAGCCAACCACTGTTTACCTCGATGAGAAAATATATGTCATAGGAGGTTGCAAGAATGATGAGTCTACCAATTGGTTAGAGATATTCGACATAAAGACTCAGTCTTGGAGAGCTTTGCCTGGTCCTGTTACTGATCAAGAGTTACGTTGCAAATATATTAATGTCCCCGTTGCTTTTAAAGGAAAGCTTTACGTAGCGGCAGAGACAAAAGACTACACTTACGAGCCCAAAGATGGTACATGGAATGTCGTAAGAGAGAAATCGATATTCAAAGATATAAGACATTGGTGTGTGATAGAGGATGTAATGTACTCTTGCACTTACGTTGGGTCTTTAATGTGGTATGACTTTGAGGGTAGAGAGTGGAGAGAGATCAAGGGTTTGAACGAATTTAATGTCGGCCTTACATGGTATTTAAAAAAGAGGTCTGTCCATGGAATAGTTAACTATGGTGGGAAACTTGTAGTTATATGGAGGCAGTGGTATAATGATGACGGCAAAGGATGGAATACTAAAGTTGAGTTCTCTAAGATTGCATTAGAGAAGCGCCATAAAGATGAGATTTGGGGTAAGACGGAGTGGGTTAATACTGTGCCTGAGATCCCCAAGTCATATTACTCCTTAACTTGTGTAGGCGTG
>AlyFBX_N0020
CCTAGTCACATAGATTCGATCCCTTTTGATGTAATGATTGATATTCTCACTAGGTTGCCCGTAAAATCTCTCCTAGAGCTCCAATATGTTTCGAAGACATGGTGTTCCATCATCCGAAGCAAAGATTTCTTAAATTTGTTGGTCTCTATGTCCTCGACGCAATCATCACGACTGCTTATATCATTTAAAAACGGTCGATTGACCGATAAGAATGCTGAAAACCGTATGTTCTTCTTTACCTCTTCACAAGAAGAAGATTCATCTTCTTCTTTAATAGCAAATTTGGACATGACAATGGCTTCAGTGGACGCTTATTTTTACACACGGTCAACGGGTTCCGTCAACGGCTTTATCTGCCTTTCACATAAAGGTAGGTTCATGATATGTAACCCTAGCACGAAACAAGTTATAACCTTACCGGAAATCAAAATCACGGGTACTAATTGGAATTCCGCTTATAAATACTTGGGGTATGATCCGGTTAATCATCAATACAAAGCAATGCGTAAGAAGGTTTCAAATTTTGAAGATGATCAAGAGCACATGGTTTTAACACTTGGCGGTGATAAAACACCTTCATGGAGACATATTGAAGGCATTACTCGGAATTATCACCCTTTAACAAAGGGAATAAGCATCAATGGGTTTGTATATTATGGCGCTTCGACTCCAACACCAAATTTGAGTAAAATAATAGTGTGTTTTGATGTTAGAACAGAGACGCTAAGTTTTATCAAACTACCTTCAATGGACGGCATATATTGGGACTCAACTTCAACTTTGATAAACTACCAAGGAAAGTTAGCTAATGTTAATATTGTCAACTCGTGTGATAAATATCTTGTCTTTGATTTATGGGTATTACAAGATGCCAAGGAACATCAATGGTCGATGAAGACATGTTCCTTGCGGCATGATTCTCTAGGAAACGTTCCAATATCTTTTCATGGCACCAACAAGATGGGAGATATTATTATTACCCCAAAGTGTTTACCACGTGGCCTTGGACCTTTTTACATTCTCTACTACGATGTAGAAAAAAAGGAAATTAGAAGAGTTCAGCTTAAAGGATTTGGAGATGATGAAGATTTGAGGCGTCATTATGGAATTGCGAACAATAACAATGGTAATTGCCTTGTCTATATCTCACCAGAA
>AlyFBX_N0022
ATATACGAAAGTTTGAGAAATGGAGGTGTTGTGAATGAGGACAGGATCAGTGACTTGCCTGAAGCTCTGCTTCTGCAGATATTGTCTTTACTTCAAGTAAAAGATGTTGTATCCACTAGTGTTTTGTCTAAATCATGGAGGTCTCTCTGGAAGTTGGTACCTAAACTCAAGTTTTATTATCCCAACAATCAAAGTGAACAGTATAGAGAGAATTTTTGCAGGATTTTGGTTTCCAATAAAGCTCCGTTTCTAGAGAGTTTGCATCTCTGTTTTAGTTTTAACAGTTGTAGTTCTATGGATGTTGGAATGTGGATTGGAATTGCATACGCACGCCATGTCCGTGAGTTGGTTCTCCATGTTGTGTCTGAAAAATATTTGTCGTTTCAATTTCCTAAAAGCTTGTATAATTGTGAAACACTAGAGACCTTGACACTCAAGGGTTGGATTCATGTTAATGCCCCTTCTCCGGTTTGTCTCAAGTCTCTTAGAACTCTGCGTCTTGAGAATATGGATTATAACTACGATCATTCGGTTATTAACCTTTTTTCTGGCTGCCCTAAACTTGAAAATTTGGTTGTGTATCGACGAAATCTACTGGATGTGAAGACTTTCACTATTGCAGTGCCATCTTTACAGAGACTAACAATTTATGATGACAATGATGCAAAACACTGTAGGGGCTATGTGATAAATGCTCCTTCATTGAAGTACTTGAAGATTGATGGGTTTAAGGCTCTCGAGTCTTGTCTGATTGAGAACGCACCAGAGTTGGTGGAGGCAAAGGTTATCAACGTCTCTAAGATAATCAACGAGAAGCTTCTGGAATCTCTAACTTCAGTCAAACGTCTTTCCTTGGCTTTATCACCATTAGAGATTAAGTATCCTACTGGTCGCATCTTCTATCAGTTGGTATCTTTGGAGCTGTATACAAATAAAGCAGAGTGGTGGAATCTACTAGTGCTCATGCTCGATAGTTCTCCTAAATTGCAAGTCCTCAAGCTCATCGGTAAATGGTATGGTGTGAAAAATCATTTAGCCATTAGGAATTGGAATCAACCAAAGAATGTTCCTGGATGCTTGTTGTTTCATCTCGAGACATTCATGTGGAAAGGCTGCAAAAGGCTAGGAGAAGATGAAAAGGAGGTGGCGAAATACATCTTAAGGAACTCAAATCGTTTGAAGAGAGCGACTTTCACCATAAAAATCTACGAAGAGAACGATTCTCCAGACATGGTTGAGGTGGTGGAGGAATTGAAAAGTGTGGTCATGGCTTCGAATTCATGCCAACTTGTGTTCAAAGAAACTGATAGCAGA
>AlyFBX_N0024
ATGGATAGATTCAGCAATTTACCAGACGATGTTATTTGCCACATCGTGTCCTTTCTTTCGGCAAAGGAAGCTACGTGCTTAAAGTTTGTCTCCAAGAACTTCCAGAATTTGGTTACTATCAAACCGAATGTTGTTTTCGATCTTTGGGAAACTTTCAAGAATTTTGCCGATGGATTATTGGCTAAAACTCCCAGCTGCCGTATAAGGAGATTCTCTCTGAAATTGGGGTCTATGGATTTTGCTCAGTATAAGCTTCTCAACTATTGTCTTTGCAATGTGTTGAAGCGCGGTGTCTTGGATCTTGAGCTGGACATTAATGTCAAAGAAGATTACATACTTCCTTTTGAGGTCTTCACTTGCAGCAAGACACTTGTTAAACTGAAACTAGGGTGTGGTTTTGTTATTGACATTCTCCCTAAGAATGCTTTGCTTCCAGCTCTTAAGACTCTCATTCTTGATTTAGTTCGGTTCAATAGTAGTGATGGTTGTGCGTTCACAAGGCTTCTTTCTGCTTCCCCTGTGCTTGAAGAGTTAGTTATAAATCGTCTCAACTGGGAACATTGGAAAGGTTCTCGCTTTGTGTCTAGTCCGACTCTTAAGAGAGTTACTATTCGGCGTAAAGAATGGGAACCTGAAGCTTGGACTGAATTTGAGAGCGTTAGTTTTGATACTCCGAGTCTTGCCTACTTAGAATACAAAGCTGTTATTCCATATGGGTATCCAACTGTTAATCTCAACTCCATTGTGGAAGCTAGGCTCACTCTTCCTAGGGAAGTAGAGTACGATTGGGTTAACAGATTTGCCGATCCTTCAAATTTGATCAAGGGGCTAAAAAATGTTGAGACTCTGAGCATCAAGGGTCTTGATACGATGCGGCTGGTATTTTATAACTTCAGGGAAGCAGTTCCAGTGTTTGAAAACTTGTTTCATTTATCGGTTATCAGTGAACCAGATTTCTGTTGGGGTCCTCTAAAAATTCTGCTTGAGAAATCTCCAAATCTAAAGACTCTCACCATTAAGGGTACCTTGCACTATAATTTTTATGATAAACTGGATTTGGAAGCTGTTTGCGAATGTTTGTTGGGGTATTCTTTCCTGTTGTCCTGCCCTATTAAGGTCCTCAAGATAACCGAGTTCGTAGGAGATATCGGAGAGATAGTGCAAATGAAACATGTCTTGGGGAAATTGCCATGTCTTGAGTTGTTGGTAGTTCATGTTCAGGCAAGAAGAGATGACAAAAAGCTGCAGATCACGGCGGACCTCTTAATGCTTCCCAGAGCTTCGTCCAAATGCAAGGTCCAGGTCCAGTTCTCT
>AlyFBX_N0026
GACTCCTTCCCTGATCATTTAATTGAGGATGTGTTCACGCGAATGCCTGCCAAATCTATAGCAAGATGCTGCTGTGTCTCAAAGGCCTGGGCATCGATAATTAGCTGTCCATCTTTCACAACCTTGTTCTCGAGCCGAGTAAGCCCTCAGCTATTGTTCGCTTGCAGTCAAAAAGTAACCAACAGCGACTACAGTGTTGACGGGAAACTGTTTTTTCTGTCTTCACCTTTGCCTCAGACTCTTGAAGGCTTCTCTTCTACTCTACCAGTCAATCATCAGACGGATTTATCTCTTCTAAGGGGTGAAGAGGAAACCAATGTCTCCGTCAATGGTTTGGTATTGGGTGTACAAGAGAAACCATTCACTGATAATAAGTATACAATGTGTGAGTGTGTGATACACAATCCGAGCACTAGCAAGTCTATTACTTTGCCCACATTGTTTCCGGCAAGGAGGCGTCAGTTTGAGAATACGCGAAGGGCGCTTGGAACACAATGCTATTTTGGTTATGATCCCGTTGGCAAAAAGTACAAAGTTTTGTCCATGACAACAATGGCCCCTGATGGAGACGGCAATGCATTATCTAGACGCCATCAATGTCTGACATTAAGGGGTGGAGATGATTTACTGTGGAGAAGTATCCATTGTGGCATAGAACACTTCCCGATAGATCATGATCCGATATGCATTAGTGGCCATATTTTTTATCTAGCTGCCCAGATGATCAATGCCGAGATTTCTATGGTAGTTGATTTCGATGTGAACTCTGAAAAGTTCACATCGATCAAGTATTTCGACAAAACACTTTCGATGACACGATGGGAGAGCACATACAAGGACATGGCAACTCTATTCAACTTCAATGGGAAGTTGGCTTCTCATGTAACTCTCGAGCATATGAAGAGTTTTGAACTCTGGCTTTTAGATGACCCCACAAATCATAGATGGTCAAGACAGTTTCACCAGTTTCCAGATGTTTCTTTGAACTGTGATCCTTACATTATGTGTTTTGCTGGAGTGACTCACGGCAATGAAGCCGTGTGGGTGCCATTTACTGTTCCTGACGTGCCTCCTCTCTCAGTGCTGTTTTACAATTTAGAGAGAAAGACCGTGAAGTCAATACAGTTCAGATCTTCATCATTATTTGAGGGTAATAGGTTTCTTACATCATTAAACCATATTGAGTGCATGAGAAATCCG
>AlyFBX_N0028
ATGGACCGTATCAGTTTGTTGCCCAATGATTTCCTCTTGCATATACTGTCATTGATTCCTACAAAAGATGTCTTAGCCACGAGTGCTCTGTCAAAACGATGGCGGAATCTTTGGAAGTTGGTGCCTAAACTCCAGTATATCGCAAACCATGAGTATGCTGAACCTTGGGAATTTTTTCTATTTGTGGACAGGTCTTTGCTATTAAACACGGCCCCAGTCTTAGAGAGTTTGCATTTCAAGTTTGGTTGGAAATGCAGGGACGTAGATATCGGGTTTTGGGTTGGAATCGTAGTAAGACGAGGTTTGCGTGAGCTGAATTTCGAGTATCATCGTTTTATTAATGAGCCTATCAGATTGCCTCAGAGCTTGTTTACATGTGGAACACTCGTGGTGCTAAAACTAAAAAACATATCGCTTGTGGATGTTCGATTCCCGGTATGTTTTAAGTTGCTCAAAACTCTGCACCTGGAGTATGTGATTTTCCTAGACGATGAATCTCCTAAGAAGCTTTTGTCAAGCTGCCCTATTCTTGAAGTCTTTGATTTGACTCGAGACGACATTGACAACGTGACGAGCTTCTCTGTTATGGTGCCTTCGCTACAAAGATTTATCTATTATGGAACAAGACCTGGTTCTGAGCTTGTGATGAATACGCCTTCTTTGAAGTACTTTAGGACTATAGATCATGGTTCCGAGTGTATGATTGAGTATTTGCCTGAGATCGTGGAAGCACATGTGCAGGTGTTATGTACCAATACTGATGACATCCTCAGATCTCTTGTACCACTCAAACGCCTCTTGTTATGTTTACCCTCGGAGTCTTTACGCTTATTTGTTTTTGTACTACAACCTGAGTTTCCTACTGGTAGTATCTTCCACCAGCTTGAACATTTGGAGTTTTACACTTGTGAGACACTGTGGGATATACTTATGTCTATGCTCCAACAATCCCCGAAACTTCGATCTCTCAAGCTTAACGAGATCCATCATGATTGCTTTGTTTCTCGAGATCCTATGGTTCACTGGGAGGAACCAAGCTCTCCTGAAACGTTGAAGTTCGTTCTTGAGACTTTTGAGTGGAGAAACTACAGAGGATGGAAGAAAGAAAGAGATCTTGCAAGGTTTATCTTGAAACATTCAAGGCGTCTAAAGATTGCGACTTTTTCGCCACCAGACACCACACAACTGAGGACAGAATTTCGTACCACATTTGGAATGAAATATCGTATGCTCACGGAATTGGCGCGTTTGCCGAGGGGTTCAACAGAGTGTGAGCTTGTCTTTGGT
>AlyFBX_N0031
AGAAATTGCAGTTTCTCTGCATCAGCGAGACTACGGATCAGAGACGTCGCAAGACTAAAATTGGTGTGTAGAGATTGGAAATCGCTCTTGGAGTCTTCCTATTTTCGTGATCTCTACGGAACCATAAACCAAAGGAACTTGTCGTCTCCGTGGTCGATCTTTTACAGAGAACAGTATTCTAATACTGCTTTGGAATTCTTCTCCGAGAAATGGGGTTTGACGCAGTCACTAGGTTCTTGGGTCTCAAGTTTTCTGGACGAAATGAAAGCAGCTAACAAGAAAAAACGAGCGGGTATCTTGGCTATCACGGACGGGTTGATTTTGGTGGATGTTTCGACCAAAGGCAGACCTACTATGTTTAGTGTCGCTAATCCTATGTTGCGACAATGGATAGATATCCCTCAACCTCCTATTTCTTATGACATTGTTATCCAAGGCACAGCACTTGTAACACAAATGAACAACAGTGACCTTACTTTGAGATTTTTTCGTCTGATTCCGGCAAATGGACTCAGCGCAATGTCACCTCGCATAGTCCAGCGCTTCTCATCAAATCCGATCAATTTGAATGGTTGTCTTTATTGGCTATGCCGTGAAACTAATGTCATCTTTGCCTATGATTACTATGATCATAGTGAGATTTCATGTGTCATCAAATTACCTACGCTCTTCCGGTCTGAGGGTTATGAAGATACTCTCACTATCTCATGTGGGTCACTCATGTATATGACCACTGACTACAAAAGAAACCAGGAGCTTAAGATTTGGAGACTAGAGAACTATATAAGTGGCTCTTCTAAAGGATCTTGGGAATTATTGTGGAACCTCAATCCTGGTCTTGATCTCAGCTTTATAACTGATCCAGTGGTAATGCATCCGTTCGATAATGAGATAGTTTACCTCGTCACCCGCCAAACTAATTATTCCCAGACACATGTTTATCTTGTTTCATGTAACCTTGGCACCAAAAAGTTCCAAGTCCACAAAGAGTGGAATCAAAAATACAGGAACTTGGGAGACTATGAACCTCGTCTCTTTCATCAGTTCGTGCTTCCACAAAGACTCAGCTCCATTCCTTGTCCACCTGGCTGCACTCTTGTTACCCTTCCCCAACAACAT
>AlyFBX_N0033
ATGGAGACGAAAAGAGTATTGTCATCATCTGGCTCCGTAGATTCAATCAGCTCTCTTCCAGATGATATACTTGCTCATATCTTATCCTTTCTTCCTACTAAACGAGCTGCTTCTACCTCAATCCTCTCCAAAAGATGGAGGACTCTGTTTCCACTCATGAATCTTCTCTGCCCATCTCTCTATCTAGACTACTCTGATTTACTCTATCCCGAGAGACAGACTGAAGAAGAATCTGTTGTTCAGGATAGCTTCAGAAATTTCGTTGATAAAACACTTTCAGGTTGTAACAACAATTCCTTAAAAGAAATTCTAAATTATGAAGATGATGATGTTCAACGCATGAGTCCTACCAGATGGATATCAAAGGCAATGGAAAAAGGCGTTTCGGATCTTGATCTTCGCATATATATGCATTTGATGTACGAGCCACCATGTCTTCTTCCTAACACCGTCTTCATTAACAACACATTGGTCAAGCTCACTTTAGGAACAGAGCTTTGTCTTGGTAATGCTCCTTTGGAGTACCTAGAAGAATTATACATACATCACATTTACATTGAAGATAGAGATCGCGAATTCAACATTCCTCCAGCACCTCATTATTTAGGCCACGACAACATCAAAAAACTCACAGTTTGCTACAATAACGATGTTCAGGCCCCTCGCGTTTTGTCAATCTACACACCAAATCTTGTTTACCTAGACTACTCTGATTATCTAACTTGTCTCTATGAATCGGAGAATCACTTCAATGATCTTTTAGATGCCCGCCTTAATCTTGTTTTCGCACGGTGTGGGAGATGGGGTAGTGAACACGAACCCTGTTTGAAAATCATTAATTCTATCTCCAATGTTCGGATCCTTTACCTTTCTTCTTCTACTGTTGAGAACTTGGCCACTCTACATTTTGAGGGTGATAAAAAAGACTATTGGAAATTGCTTTGCAATATGATTGAAAAATCTCCAAAGCTAGAAACTCTAGTCCTCAAAGGTTTGTGCGGTGTAAGCGATTGTGGGGTTAACATTGATGGTGGAAATGTGGTGAAGGTGGTTGAGATACAAGGGTATAAAGGAAGACTTGAAGAACTGAATCAGGTGAAGTGCTTCTTGCTAGTAATGGAGAATCTTGAAGAGATGAAAGTGAACATTAGTGATGAGATAGAGAACAAGTTGCAACTCACAAATGCTCTTCTTGCTCTTCCTAAACGCTCACCCAAATGCAACATCCATGTCTTG
>AlyFBX_N0035
TATAGATCGAAAAAGATGGATTTTGGTTCCAAAGATATAATCAGCACTCTACCAGAACCTCTTATTTGCCAAATCTTGTCTTGTCTTCCCACAAAAGAAGCTGCTTTAACATCGCTTCTCTCGAAAAAATGGCGGTATCTCTTTGCTTTCACACCAAATCTTGAGTTTGATTACTCCTCGGTATATCTGCATATTGAAGAGGGTAAAGCAAAAAAGGATGAGATTCATAGAATGTTTACAGATTTCGTGGATAGAGTATTGGCTTTGCAAGCAAATTCTACTCCAAATAAGTTCTCTTTCAAGTGTGGACCTGATGTTGATCCAGTTTGTGTCATTCGTTGGATATTAACCGTGTCCTATAGGATATCGGATCTTGATTTATGCGTTTCTATCTATCCGAATGATCTTCCTTCAAAGGTCTTTATGAGCAAGTCACTAGTTAGGCTGAGGATAGAATCTCAAAAT
>AlyFBX_N0037
ACGGAAAAAACCTTAAATTCAATCAATCTTTCTACAAAGCTAGTGAAAGAGATACTTTCGAGGCTTCCCGTGAAATCTCTAGTCAAATTCAAAGCTGTATCAAAAGAATGGAGATCGATAGCGCAATCAAAGAGTTTCATTGAGATGCATCTC
>AlyFBX_N0039
ATGGTGGGTAGAAAGAAGAAAACCAAAATATGCGACAAAGTGTCACATGAAGAAGATAGGTTAAGCCAGCTACCGGAACCTTTGATATCTGAAATACTTTGTCAGCTTTCTACCAAAGATGCTGTACGAACAAGCGTTTTATCCACCAGATGGAGAAATCTTTGGCAATCAGTTCCTGGATTGGACTTAGACTCGGGTACATTCTCAACTTTCGATGCCTTTGTGAGTTTCGCTGACAGGTTTTTTTATTCACACAAGGAGTCATGGATACGAAAACTCCGGGTTAATATTCACAACTCGTCTCATAGCAAGTCTTTTCCCATCCGATGGATTGATGCTGTGAGCACACATAGGATTCAACATCTCGATGTTCATTTTGCCTTTGGTCGGCCAGAGGAATCACCATCCCTGAATATATATGTCTGCCAGACACTGGTACAGTTACGACTTCGAGGGGCCACCTTGGCTAGTGCGGAGTTTGTTTCCTTACCTTGCCTAAAGATCATGCAATTAGAATATAATAGCTATCCTAATGAGGCCACTGTTGAGAAACTTGTCTCAGGCTCTCCAGTTCTGGAATATTTAACTATCATCACATATTTTGATGGTCGTAGAAGGATTTTTCAAGTGCGCTCTCATACAGTAAAGAGAATTCACATAAATGAGTGCACCCAAGTTGTGATTGATGCACCTCTACTCCAGTGTTTGAGGGCTACGGTCTCCATACCAAAGAACTTTCAGTTCATCAACTCGGCTTTCTCTGGCAGACTAGATATTGATATCTCCATTAATGGTACGAGATGGGAAAGCGTGATTTGCGATATACTCACCAATATTTCGAGGGTCAGGGATCTAGTTATTAGTAGGCGTACTTGGAAGGAAATCTTTGAATACTCGAAATCGGGACCGGTGCCTAAAGAACATTGTGGAATCTTTCAGTTTCGTAACCTATCCCATTTGAATGCTAGATTTTATATATCTGATCTTGAAACGTTGCCAACCCTGCTTGAGAGCTGCCCGAAACTAGAATCTCTCATATTGGAATTGGTTAAGGACCGATACATGATTGGTAAGAAGAAGAAAGAACCAAAGGTGATGTTTTCAAAAGTGCCTCAGTGTTTGGTATCATCGCTCAAGTTTGTGCAATGGAAACGTTTGATCTCGAGGTATGAAGGAGAAATAGAGCTAGTAAGATACTTCTTGAAGAATTCAAAAATCCTGGAGAAGTTTAGGCTTGATACTTACTATACCGAAAAATCCAAGTGTACCTTCCTTCAAGAACTCCTTACGATGCCAAGATGCTCTAGCGTTTGTGAAATCCATTCTTCTTTAATTCCTAAAACTAAATATGGT
>AlyFBX_N0040
ATGGTGGAAGAAGAAAAAAGCTCTAATTCGATCTACATAGTTCCCGAATTATTGGAAGAAATTTTCCTTCGATTGCCCTTGAAATCAATCCTCAAATTCAAAACCGTCTCAAAACAATGGAGATCAGTCCTGGAATCGAAAATGTTCGTGGAAAAGCGTATGAATGCTTCAAAGAGTGGAAAAATAATAGCTGCTTACAACTGCGACTGTGGCGACCGGCCGAGAATCATCCACGAGGCCCGGTTAGGGGACCAAGTGTTCGTCTATCTACACTGCTTCAACGCACGACCCTCGATGATTTGCGACTCACGACCCTTGTTGACTTGCGACGGTTTGGTCTGCATAGCTGAACCAGATTCCATCATCGTTTTGAACCCCTCGACCGGACAACTCTTGCGGTTCCCAGAACCATTGTCCTCCCGATTTATAAACGAAGGGTCGGATTTCTATAGGGGAAATTGGGTAATGGGATTTGGTAGAGACAAAGTTACGGGGAGCTATAAAGTAACGAAGATGTGCCTTCTACCTAGAGAGGAAGGATGCGATGTTCTTGATGTTGAAACTGGTCAATGGAAGAACCTGAGTCTACCTACTTATATGGCCCAGGTGGGAAGAAAA
>AlyFBX_N0042
ATGGCAGGCGAGAGCTCCACCGCCGCTGCTTTAAAAATCCGTAGCTGCCGCCGCAAAGGCCTTCGTCGCAACCCCACGAAAATCAAAGAAGCAGTACTAGACTTAATAAGCTCTTTACCTGATGATATCCTACAACATATCCTCTCCTTTATTCAGACCAAAATCGCCATCAAAACTTCCCTCTTGTCAAAACGATGGAGGCATGTATGGTGTGGTACACCTTCTCTATCATTTAGTTGTAATAGAGTGGAGGCTCCTTTTATAAATAAAACCCTAACTCGCTATACATCTTCCAAGATGATGAGTTTTAAGCTCCATTCGAACTTGTCCGAAAATGTTCCCCACCTCGACAGTTGGATCGAGTTCCTCATATCACGTAACGTGGAGAATCTGTCTATGACTTTATGGCATTCCGATGAGTACAAGTTTCCTGATTTCTTCTACATCAATTCTTCTGTCAAGCAACTCTTTGTG
>AlyFBX_N0044
ATGGATTGGATCAGTAGTCTACCTGATGACATCATTTACCACATCTTGTCCTTTCACTCGACAAAGGAAGCTGCTTTAACATCTGTTCTATCAAAGAGATGGCGAAATCTGTTTGCCTTGTTACCAAATCTTCGATTTGAAGAAAAAGATTTTGACTATCGAGATTCTGATTTTGGTATTCCATGGAGTTTCATAGATTTCTTGGAAAGAGTATTGGCTGTGTCAGGCAACTCCCCACTAAAGAAATTCTCTCTGAAATATCGACAGAATGTTGTTGACTCAGCTCTTATCAACCCTTGGATACGTAATGTGCTAAGTCGTGGTGTCTTGGATCTTCTTCATATTGACATAATCACTAAAAGTGAGTTTTCACTGCCTTTAGAGGTCTTCTCTTGCAAGACACTTGTTAAACTGAAACTAGGAATAGGGTTTGTTATTGCTATGGTTCCTGAGAATGCTTCTCTTCCAGCTCTTAAGACTCTTTTTCTTGATTGTGTTCGATTCTATGATCATCAGCATGGTTGTTCGTTTGAAGCACTTGTTTCTGCTTGCCATGTTCTTGAGGAAATATCAATAGTTGGTGAGCATTGGGAACATTGGAAATGGTGTCGCACCGTGACATCCCCTACCCTTCAGAGACTTACCATTGACTGTGAAGTCTCTAATGATTCTATTAGGTCTGATTTCAGGAGCATTACTTTTGATACTCCGAGTCTTGTCTACTTAAAGTACTCTGGTTTTGTTTCGGATAAGCATCCATTTGTTAACCTTGACGCCCTTTTCGAAGTTAAGCTCACTCTTGCTTTGAGAAAAATTCCACACAATGGCAACCCAACGAATCTTATCAAAGGGTTAAGAAATGTTGAGATCATGGACTTGTCTTCTCATGAAACCTTGAAGATTTTGTATTCCTTCCGTGAAGCAATCCCCGTGTTTGAGAACCTGTCTCGTCTATCTATTGCAACTAAGTTGGGATCATGCTGGAAACTTGTGCCATTACTGCTTAAAAGATCTCCAAATCTAGAGACTCTAGTCATCAAA
>AlyFBX_N0046
ATGGACGAAGACGGAGAGAAACGTGTTCGTACCAAACGATCGTGTTCTCCTGAATCTTTCGACAAAAGATCTGGTGATGAAGTTGATTGGGTAAGCGATTTGCCAGATGCTTTGCTTTGTCATGTTCTCTTGAATCTTCCGACAAAAGATGTGGTTAAGAATTCTATCTTATCCACCAAATGGAGAAATCTCTGGAGGTATGTTCCTGGTTTGGAATTGGATGGTCTTGATTTTGCTGACTACAATACTTTTGTGAGTTTTGTCGATAAGTTTCTGAGTTTCACCATGGAGTCGTGTTTTAATAAGTTAAAGTTAAGTTTTTATTGCAATCTCGAGAATGAGGAGACCGATAATGCTCATGTGGCGCGGTGGATCAACGCTGTTATTAAACGGAAAATTCAGCATCTCGATCTTGCGTGGGGTGCAGTGGAGATACCTCCGATACTCTACAGGTCTAAGAGCTTGGTCTCTTTAAAGCTTTGTTGTGTAATCTTGCCAAATCCTGAGTTTGTATCTTTACTGTCTGTCAAAGTTATGGTTCTAGATTTGGTTAAGTTTGCCAATGATTTGGCTTTGGAAATGCTTATCTCAGGCTGCCTAGTTCTCGAAAGCTTAACTTTATGCAGAAGTCACAATGACAATGTAAAAGTTTTACGTGTGAGCTCTCAGTCTCTATTGAGTTTCACCTATTACGGCCCCAATACCATGGGTCCTGAAAATGATGAACTAGTAGTGGAAATTGATGCTCCTAAGCTTGAGTATCTCAAGCTCTCTCATCGTTTAACTGCAAGTTTCATAATAAAGAATCTGAGTTCTCTTGTAGAGGCATATATCGATATTGAGTTCAACTTTTGTTTCCGAAAGAAGTTTGATCCGAAGAATCTACCAAAGAGAGAAATGATTCGTAATTTTCTTGTCGGGATCTCTGGTGTCCAAAAGATGACCATCGCTGCATGTACTCTTGAGGTCATTTATGATTACTCAAGATGTGAACCACTGCCCTTATTTCGTAACCTATCTTCCTTGAGTATTGATTTCTACATCCATAAATGGGAAATATTGCCGCTTTTTCTTGAGAGCTGCCCGAATCTAAAATCTCTTGCCGTGGGATCTAATACATCTCGAAGGGAGGGAACTAGTATTATATCTGCACCTCGGTGTCTCCTATCATCTCTCGAGTATGTTAATATAGAAACGCCATTGAGAGGAGAGGCCTTGGAGATGAAACTAGTGAGTTACTTACTTGAGAACTCGCCAATCCTCAAGAAACTCACTCTATCTTTGGATGATTATTCTAGAAAGAAAGTAGAATGTGAACTCCTTACCATTCCAAGACGCTCTAGCTCATGCCAATTTATCGTTCTC
>AlyFBX_N0048
ATGGAGAAAGACAAAATTAATCCTGAGACTATCATTACACCAAATGATATTTTAGAAGAGATCCTTCAATATCTTCCAATGAAATCACTTGTTAAGTTCAAGGCCGTGTCGAAACAATGGAGATCGATGATCGAATCAACCTATTTATCCCACAAACGTCTCGTTCGATTGGGATTACAAACCCCGAACACAAAACTTCTTGTTGTTCATCAACTGTCATCAGATTCTGACTCGACAACTTTGGTTTTGAAAACTTTTTCTAGAGATCATGACAACAAAGGACAAATCTGTCTTTCTTCTTCGAGTTCTTACACTTTTCCTGATAATCCAATCAACCAATCTCGACACGAAACTATCCAAGTCTTGGGGTCTTGTGACGGATTGGTTTTGGTTGGGCCCTATGATTTTAAGTACATATACTTAATCAATCCAACGACGGGAGAGCATCGAACACTGTCTCCAGAATTGTTGCTGTGGCCCGGATATTTTAGTTACCATAGTCTTGTAAACAATCCAACGATGAATCGAACAGTTTTTCAGGCAGATATGTTGGAGCAACAAGGTGGATTTTTGACCATAATGCCATTTTCGGTTGGATTTGGAAAAGACATTATTACAAAATCATACAAGGTGATTTTGATGTACTTGAAAAAAACCCATCCTCGTGGATATTTTGATCGTTTCAACATCAAAGCTATATCTCTTGATAATGGAAAGCAAAGAGACGCCGGTTGGTACGTTTTAGATGAGCACGAAATTTGCAATGAACAGACACCGGTTTACGCAAACGGATCACTCTTTTGGTGGACAAAATTTACTTATGCTTGGAGATATCAAACACTTTCAGAATTACCTTCACAGATATTAGCTATTGATCTACACACAGAAAAATTTCGATGGGTATCATTACCTAAATGTTACACCCGTTACTCTCGTGGTGTGCAAATGTGGAGCCTAAATGAACGTTTGTGCTTATCAGATGTGCTACACATACATTGTTCAGAATTAGACGTTTGGAGTTTACGACAAGAATTAGATTCTACTCAAAATTGGGAGAAACTATTTTCTTTTAATATTCTTAATATCGATCGATTAGATGCAAAATGTTGGATGCTTGGTCTAAGGGCTGCTTACTTTCGAAGGATTGGAGAGGACCAAAAACAAGTTTCGTTTGATAGTCTAAGAACGGTGATTTGGTATTCGCCGACTATGATTTCTCCATCAAATTTGCTGCTT
>AlyFBX_N0051
AAGAGGAAGTGTTATACAGGATCGTGGGATCAAAATATTCCGACAGATCTCTTACATGATATATTATCCCGCCTCGGATTAAAAGCCAACATAAAAGCTTCTATTGTCTGCAAGACATGGCTTGAAGAAGCTTATTGGTATATAATTGTTTCTGTCCGGAAGTTACAGCCTCGTCCTTGGCTTTTTTATCGACAAAGAAGAGTAGAACACGAATACTCTCCAGCTGAAACTTACATTCTTTTTGACCCATTACGGTCTCAACAATATAAGCTCAATTTTCCAGAGTTGGAGATAAACCATGGAATAATTTGTTCTAGGGATGGTTGGTTGCTAACATACGCTAGCGGTTATGCACTCTTTCTTAACCCGTTTACCCAGGAGAGCTTCTATTTAACCGAGGGGTCTCCCTACAAAAGAAGCTATTCTTTAGCTTTCTCAGCTGCTCCTACATCAGCTAGCTGTATGGTGATCTCGTACCCCCAAATATCTTCATGCGCATCTGTTGTGATCGATACTTGGCGGCCTGGTGAAACCGTATGGACCACCCATTGGTTTAAGAATAAATTACCCAAGCACATATGGGGCAAATGTGTCTTCTCAAATGGTATGTTCTACTGTCTCAGTACCTGCGGCTACCTTGGGGTTTTCGACCCGTCTAAATCAACCTGGAATATTCTTCCTGTGAAACCATGTCCCACCTTTCGTGGTCGTATACCAGTATTGATGACGGAACATGAAGGAGACATCTTTGTTATAGTCAGGGCCGGCCCTGTTTATACATGTAAAAACAACAACCCAATGGTGCTTAAACTAAATTTTAAACGCAATGTATGGGAAGAGAAGAAAGATCTTGGTGGCTTGACAGTATTTGCAAGTTTCCCTTCCTCTTTTGCAAGAGCTGGTCTCTCGACAGAGCAGAGGAACAAAATATGTTTATCGTATAGGGATAAGTATGGGCGATATGACGTGTCCTACTCCGTCGGTGATGAGAAAAGCTCTTATCCCCCTCCAGAAACCGTTTTGAGCAAATCCATTGTTTGGGTGGAGCCACCTCATAACTACGTTAATTTG
>AlyFBX_N0053
GAATGTTTGAGGAATGTTGTGAATAAGGACAGAATCAGTGAGTTGCATGAAGCTTTACTTGTGGAGATAATGTCTTCACTTCCGACAAAAACTGTTGTAGCCACGAGTATTTTGTCTAAACGTTGGAGATATGTTTGGAAGACGGTGAAAAATATCCAGTTTGATTCTGAGTATCACAGTATATTTTCAGAGGATGTTTACAGATTCTTTATGTTACATAAAGCTCCGTTTCTAGAGAGTTTACATTTGGAAATTAGAGCTGAACATGATGCTTCGGATCTTGGAATATTGGTTGGAATTGCATTTGCACGCCATGTGCGTAATTTGGTATTGGATCTTGACTATTATTTTAACTGTGATTATCTGTATTGTACAGTCAGATTTCCGGATGTTTTGTGCATCTATGATAATAATACACTCGAGACCTTAACACTCAAGCATTCCATTCTTTTATATTTTCCTTCTCGGGTTTGTTTTAATTCCCTTAGAAAGATGTACCTTTACAAAGTACATTTTTATGACGAAGACTCTGTTTGCAACCTTTTATGTGGTTGTCCTAGTCTTGGGGATTTGGTAGTGCATAGATACAGAGAATGTGTGGAAACTTTCACTATCGCGGTGTCATCATTACAGAGATCAACCATAGTGGATGAGGGAATATGGCATGAAGGCTATGTGATAAATGCCCCTTCTTTGAAATACTTGAATATCAGAGGGTTTAAGTATCTTGAGTCCTGTCTGATTGAGAAACCACCAGAGCTGGCGGAGGCAAACGTCAGTGACGTTTCTAACATAAACAATGAGAACATTTTAGAATCTCTAACTTCAGTCATACGTCTTTCCTTACACTTATCACCCTTAGAGTGGTGGAATCTACTTACGCCCATGCTTGAAGCTTCTCCTAAGTTGCAAATCCTCAAGCTCACCGACCTAGATATGTCTTCTGCCAAAGGAAATCGGATCGGCCAAAAATGGATTCAGCCGAAATGTGTACCGGAATGTTTGTTATTTGATCTTGAGACATTCGTGTGGACAGGATACGAATGGCAACGAAAAGATGAGAAAGAAGTGGCCACATACATCCTAAGAAACACAGGAAGTTTGAAGAAAGCAACTTTCTCCACAAAACCCATCGAACCGGTAAAGCTCAAAAAATTAAAAAAGAGACGTGAAATGCTCAACGAGTTGGCTAGTTTGGGCAGGGCTTCAAATCCATGTGATTTTGTGTTTGAATCTATT
>AlyFBX_N0055
ACGAGTAAACTTGACCAGCAAGTCACCAAGAATAACCTAACCGTGTCCAGACCCAATAAACGATCTTCAAGCTGTGGAAGAGAAGTAGAACGCTTTGATCCAATTCCCGTTGATCTCGTCATCAATATCTTGTCAAGGTTGTCTCAAAAATTTATAGTAAGGTGTCGTTGTGTATCAAAGCTTTGGTCATCCATAATTCGCCGTCCAAATTACAACCAATTGTTCCCGATCAAGTCCATGGATTTGGCTCCACCGCAGCTTCTTTTCGTCTACAAAGTTGCAGAAGAGTTGTTATTCAATTCTTCACCTCAACCTCACAATCCGAATATGAACTCGTCTCTTGTAGCCACCCTTCGTCGGAGGACTTCTAGTACAAATTTCTCTAAATTTAGTGGCCATGTCCGTGGACTGGTCTGTCGTCAGCATGCTGAAGGAAATTACACATTTGCAGTGATTACTAATCCCATCACAGGAGAGTCTTTAACCCTACCCAAACTGAGAATGGTAGGATGTAACTCAGAGAGGAATAACGGAAAAGTAAGATATTATTTTGGGTATGATCCAATCGACAAACAGTTTAAGGTATTGCGGATTACCTGGTTGCGTTGCGGCGAACGCGAGTCGTGTGGGGAGTATCAAGTTCTGGCATTAGGGACTGGAAATCTTTCATGGCGAAAGATCCAATGTTGCACACTTCATTATCCTCTAGAAGGAAATGGTATATGGATCAATGGTGTTTTGTATTATCCAGCAGGGTTCAACAACGGAAAATATACTGTAGTTTGCTTTGATGTTAGGTCTGAGAAATTCAGCTTTATTAATATTGATAATTACATGGCACTAAAGATGGTATATCCCGTGAGTTCCACTTTGATCGACTACAAGGGTAAATTAGGTGCTTGTAGTTTTGATATTAACAATAATGTTTTTGAGTTGTGGGTTTTAGAGGATGCGGAGGAACATAAATGGTTAAAGCATATCTACCAAATGCCCCATCAATGGCTGAATGAAACGAGACATGATTTACGCCTTGCTGGAATGGTTTCTAGTGGTGAAATTGTGTTGTTCCCAGACTATACAAGAGATATTTTCTTCATCTATTACTACAATCTCGAGAGCAACATTATCACAAGAGTAAGACTTGAAGTTCCAGTATTAGGAAAGTTCAACTATTGTAGAGTTTACACATTTATAAACTTTGTAGAGGCTGTGACACTTATC
>AlyFBX_N0057
GGCACTGATGACAGATTCTATAGCAGTCCAAGTAAGTTAGATCCAATTCCTCTTGATCTAAAGATGACTACAGTGCCTAGCAAATCTCATATGAAAAAGAGCCACCAAAATAAACTTGAGGAAGATGAGAACGACACAACAAACCCTAGTAAGTTAGATTCGCTCCCTCTTGATCTAAAGATGGCTATACTGACTAGAATGCCTGCCAAGTCTCTTATGAAGTTGCGATGCGTGTCAAAGATGTGGTCTTCCATCATCCGAAGCCGAGGATTCATTGATTCCTACTACGCTACCTCCTCGAGGCAATCACGGTTTATTGTCGGTTTTAGTAACGGTGTATTCGGCACGCCTGAGGAGAGGCTTACCTTCTTCTTCTCATTTTCACACGACGAGGGACAAGAGTCTTCTTCTTTGCTACCCACCTTCGAGATGGCAGTTCCC
>AthFBX_N0002
ATAGAGAAAGAAAAAACTCTAGATTCCATCCCAATTGATCTCTTTCTCGACTTCTTCTCGAGATTGCCTACAAAGTCAGTCGGGAGATGT
>AthFBX_N0004
ATAATGATGATGTCTGATCTTCCGGTGGCTTTGGTAGAAGAGATACTCTCTAGGGTTCCATTAACATCTCTAAGCGCGGTGCGATCTACTTGTAAAACGTGGAACGCTGTAGGATTAACATCTCTG
>AthFBX_N0006
ATGGATTCAGCAAAAAAATCAGATTTCTTTTCAAATTTACATGATTCTCTTTTAGTGTTTATAATATCAATGCTACCTTTCAAAGATTTGGTACGAACGAGTGTTCTTTCTAGACGTTGGAGGTATCTTTGTCGTGAAACGACAAGCCTCGTTTTCAATGAATCTGATTTCGTGAATTTATCTGTCTTCGATAGAGAAATGGTAGAACCTGATAGGGTTTTCTTTGTACGTGTTATGCGTGAGTGGATCTCAAGATTTACTGGTAAAATTATTGAAAATTTTGAGATTCATCTCTCCCAGCCGATGGGTTTCGCAGGAGATATAATGTCTCTCACTGAATTTGCCACCTCCCGACAAGTCAAGAACTTAGTTCTTGATTTCTCAGATCCT
>AthFBX_N0008
ATAGTAGAAGACATACTTTACAGGACCCCGATCGACTCTCTGATACGATTCAAAGCGACATGCATACAATGGTACGCTCTCTTCAACGACAAGAGATTCATCGACAATCACTTGGAT
>AthFBX_N0011
ATGGATTTTCTCACAGAGGATCTATGGGAGATTATACTTGCGAGATTACCACTAAAGAGCATCATCACCACTCCAAAACTGGTTTGCAAGGTATGGAAATCAATCATTGAGTCTCGGTGTTTCCGCGACCTTTTCCAATCTCTACACCAAAACTCTCATCATTCTTCATGGTCACTCATGTGTAGAGGTTGTGAGACAGAGATCATGTCTCACTATGGATCTGACAATTGGAATCTTAACCATTCTCTCGGTTATTACATCTCTTCCTTCCTTACCGACAAATTCGAGAACTATAATGAAGCTAGAGTCGTGTCTTACACGGATGTTGGATTGATATTGGTTCATCGAGTGTCAAGTCAGTCTTTCTACGTAGCTAATCCTGTTTCTAGGCAATGCGTAGAGATTCTTCCTTCACAGAAACTGGATTGTTTCTGGATTTTGGGAATAGCTACAAGAGTTGAGAATGGCGTCGTTTTAGGTTACAAAGTTGTTCTGTTGAAACCTAACTTCACTTTCCTCATATATTCATCTGAGACAGGCTTGTGGAGTCTCAACAGTGACACTTTTCCTTTCAGCTATATATCTCAAGAGTTTAACAATCCCATTAGCTTGAACGGAAGTCTTTACTGGCTCGCCCACGGTTCCGAGTATCAAGATTTCATTGTATCCATCGATTTCTATGTTGTTGATAGCCGCTCTGATCGATGCCGCGCTACGCCATTTCCTGATTTAGATAAAGTTCCGAAATTCAGAAGAACTTGCACAACTTCTCAAGGATGTCTCATGTATATGAACATATTCTCTATACCAAAAGTTGATGGTAATTTAGAGGACAAGTTATGTGTATGGAGGCTAGAGAGCTGGCAATGGCGACTAGTATTCGAAATATCTTTGGATTCTATTAAGACTGGTTTCGATTATATTCCGTTGGGAACAGACCCTTTTGATGCTAAAACAGTCTACCTTTGGAGTCGCAAATGCTTGTTATCTATTAACTTACACAATGGAGACATTGTGCTCCACAAGGATGTGGAACATAGCAGCGCGGGTCGCATTCTGAATTCCGTTGATTGCCCGAGAGATATGACATACATCTTAGAATCAAACTTTGCCTCGTTCGTTCTCCCACAGTGGATGCATCCGTTCCCTAGCACGGTGAGGAGTGTT
>AthFBX_N0001
CTAAGAGCATCCACATTAACTCATCATCAATCCAAACCTTTTAGACCAAAAAGTTCAACACCGCTTGATGCTCTTCCTAAATATGTTCTTTCTAAAATAATTGGGAACGTAGGCCAAAACTCTCGTGCCGATGTTACAAATTGTCTACTTACTTGTAAGGACCTCGTAAACTCAGCGAATGATTTCCAAGTTTTCAAA
>AthFBX_N0003
CGGAATCCGAGATTCAAGCTATGGAGATACGATGATGAACCTCTAGCAATTGCTGAAACCATGCCCGAATTACGACACCTCAAGCTTTTTGGGAACGGACTGACCAACTTAAGATTGGAAGCCATTCTTGACAACTGTGTTCACTTGGTACATCTTGATTTACGCCGCTGCTTCAACATTAACCTTCTCGGGGATCTCGAGAAGCGCTGTTCTGAGAGGATCAGAGATTTGAGACGCCCTGATGACTCAACCGCTGATTCCCCTTTTGATGCCTCTTCCGATATATATTCAGCAGGAGAAGACGACTACGACTTTTACTCAGATGATAGCGATGGCATAAATTGTATTTGTAACTTCCACTTCTTCTTATTTCATAGATCTGACAATTTTATTTACCCTAAAAAAATTGCTTCGTCGTCTTCGTTGTCGTCAACTCCCTTACCTTCGCTGATGAAAGACAAAAAGTTGAGAAACTGGGCGGAGCTTCCGTCCAAGTTGACGTCATCGATTCTACTTCGTCTTGGCGCTATTGAGATACTTCAAAACGCTCAAAAAGTGTGCAAACCGTGGCATCGAGTCTGCAAAGACCCCTCGATGTGGCGGAAGATCGACATAGATAACCGCAATGATAGGGCAGCCTTCAAGTACGACCTCGAGTCAATGTGCCGTCACGCAGTTGATCGTAGCCACGGTGGTTTGATTGAGATCGAGATTTGGTACTACGGTACTAATGATCTCATCATGTACATAGCTGACAGGTCAAGTAATCTGAAAAGCCTTGGACTTGTAAGGTGCTTTCCAATAACAGATGAGGGAGTTGCCAAAGCAGTTTCGAAAGTACCGTTGCTTGAATACCTTGAGGTTTCATACTGCTTGTTTTCAGGAGAGTCTCTGAGAGATATAGGCCGGTCTTGTCCGAATCTGAAGACACTGAAGCTAAACCGAGCCCCTGAAATCATGTTTTCAAATAGTGGGTTTGATGATAATGCCAAAGCAATTGCAGAAAGCATGCCTGAACTACGCCACCTCCAGCTTTTAGGGAACGGGCTAACCAATAAGGGCTTGAACGCCATTCTTGATGGTTGTCCTCACCTGGAACACCTTGATTTACGCCAGTGTTTCAACATCAACCTTGTTGGGGATCTCAAGAAACGATGTTTTGAGAGGATCAAAGACTTGAGATGCCCCAATGACTCAGATGACGATTCAGATGATGGCTCAGATAATGGTGCGGTGACAACATTTGGGTCACAATTTAATGAAACCGACTATCATTGG
>AthFBX_N0005
AATTCAAAACTCTTTTACAGGTCAAACGTAGATGTCAAAGGATTCAGTTTCCTTGAGAGCAAGAATCAGAGCAAAAAAGAAGCGAAGCCAAGTTTTGCTGACCTGACATTATGCCTCTTGGAAGTAATAATATCTCAACTTGACTTAAAAGATAACATTCGCGCATCTGCTGTCTGTAAAACATGGCGTGAAGCTGGTCTTTATGTCCGGAAAGTAGACAAGCCTCCTTGGCTTATGTACTTACCAAAACGTGGCAATTTGTTCGAACTCTATGATCCATTGCATCAGAAGATGTACACATTGAATCTACCTGAGCTTGCCAAATCTACGGTTTGTTACTCAAGAGATGGATGGTTACTAATGCGTAAAACCATTTCAAGAGAAATGTTCTTCTTCAACCCGTTTACTCGTGAGCTCATAAACGTACCAAAATGTACTTTATCATATGATGCGATCGCTTTCTCTTGTGCACCTACATCAGGTACTTGCGTGTTGCTAGCATTTAAGCATGTTTCGTATCGTATCACCACTACGAGCACTTGCCATCCCAAAGCAACCGAGTGGGTTACTGAGGATCTACAATTCCATCGTCGCTTCCGCAGTGAAACACTTAACCACAGCAATGTTGTCTATGCCAAACGTCGCTTCTATTGCCTTGACGGTCAAGGAAGCTTATATTACTTTGATCCGTCTTCTCGAAGATGGGATTTTAGTTACACCTATTTACTGCCATGTCCTTATATCTCGGATAGATTTAGTTACCAGTATGAGCGGAAGAAGAAGAGAATTTTCTTGGCTGTGCGGAAAGGAGTGTTCTTTAAGATATTTACATGTGATGGTGAGAAGCCGATAGTGCATAAGTTAGAAGATATCAATTGGGAGGAGATCAATAGTACTACGATTGATGGATTGACAATCTTTACGGGTCTTTATTCCTCTGAGGTGAGACTTAATCTACCATGGATGAGGAATAGTGTTTACTTTCCTAGACTTCGTTTTAATGTCAAGCGTTGTGTATCATATTCGCTTGATGAAGAGAGGTATTATCCGCGGAAGCAGTGGCAAGAACAGGAGGATTTATGTCCTATTGAGAATCTTTGGATTAGGCCACCGAAGAAAGCTGTAGATTTCATG
>AthFBX_N0007
GATTGGAAAAATTGTGTTGCACCAGAAATTCCTCAGGATCTCCTGATCGAGATTCTGACAAAATTACCTCCAAAATCAGTGTTGAAATTCAAGTGTGTCTCTAAGTTTTGGTCATCTCACTTGTCCTCCACATATTTTTGCAGCCGTTTCCTTAAGCTCTCATCTCAACCTCGTCTTTACATGTCTTTATTGGATACCAACTACTACTCCAAGTCTCGGCTCCTATCCGCCGCTCCAAGCTCGTTGTCTTTGGCTACCATAGTATTCGACCAAGATGTGACCATCCGTAGGATGGGTGGCTACGACCCACGTTTTCTTCATGGCTTTATTTGCTTCATGTATGAGTTAAACGTGCGGATCTATAACCGTAGCACCAGACAACTTTATATCATACCTGCTATTAAAGAATCTGTCATCAGAGCTGAGGATGGCGACCTTAATATCGATCCTTAT
>AthFBX_N0009
ATGGATAGAATCAGTGGGTTACCTGACGAAGTACTGGTTAAGATACTGTCGTTTGCTCCGACTAAAGTTGCTGTCTCAACTAGCATTTTGTCGAAACGATGGGAGTTTCTTTGGATGTGGTTGACTAAACTTGAGTTTGGTGGTAAACTTTATTCAGAGTCTGAATTCAAGTGTTTTCTGGATAGGAATCTGTCATTACATAGAGCTCCGGTTATAGAAAGCTTCTGTCATAAGCTAAGTAATTCGGTTTTGAAACCTGAAGATATCAGAATGTGGGTTGTAGTAGTTCTTTCTCGCTATGTACGTGAGCTGGAGATTTATAGTTCTTGCTATCAGGATAAGCAAAACATATTGCCAAGTAGCTTGTATACCTGCAAGTCACTCGTGATTTTGAAGCTCAATGGCGGGATTCTCATGGATGTTCCTCGAATGGTTTGTCTTCCTTCTCTGAAAACTTTGGTACTTAAAGGTGTGAACTACTTCAAACAAGAATCTCTTCAGCGACTTCTATCTAATTGCCCTGTTCTTGAAGATCTAGTAGTGAATTTATGTCATCATGACAATATGGGAAAGTTCATTGTTATTGTCCCATCTTTGCAACGTTTATCACTCTATATAGGTTATAAGCGTGTTTTAGATGAGTTTGTCATAGATACTCCTTCTTTAGAGTATTTCAAACTTGTGGATCGTAATTATGATAGTCACCCATGTTTGATTGAGAATATGCCTAAGCTGACGGAAGCATATGTCGATGTTAGATCCACTGATCTCCAGAGTCTCATTGGATCAATCACTTCTGTCAAGCGGCTTATAATATCCTCTAAGGTAATCAGTTTCAATCTATCTTTGATCTTGCTTTCTAAATTCTCTGTTAACACTTTTCTTATTCGTCCGCAGGCTATGTTTGGTGACGGTTATATCTTCAACCGCCTTGAGCGTCTGACACTACATGTATTGGAAGAGAACCCGTCGAATCTCCTTTCCCAGTTCCTCAAAGACTCTCCTAACTTACAAGAACTAGAGTACTTCTCTGAACTAGATGACAGTTATGAGAATATGCGTATGTTTCCCTGGAATCAACCGAGTATTGTTCCCGAATGCTTGTTGTCGAGTCTACAAAAGTTCACCTGGTCGCAGTACTTAGGAAGAACACAAGACAGAGATATTGCGGTTTACATCTTGAAAAACGCTTGTTGCTTAAGGAATGCAACAATCGATTCTTATACATGTTTGGTTCCAGAACTCAAGATGATAAAGGAATTGACTCGTTCTTCCCGAGCTTCAACAACATGTGAACTCAACTTTTCT
>AthFBX_N0010
ATGGATAGTGGAAAAACTTTTGATTCCATTTCTAATGATCTCTTTCTCGAGATATTATTGAGATTGTCTACAAAGTCAATCGATAGGAGTCGTTGCGTGTCGAAGCAATGGGCGTCTATACTTTGCAGTCAAGATTTCACCGAGTTGTTCTTGACT
>AthFBX_N0012
ATGATCCCCGAAGAAGAAGTTGAGTCGCCGCTTCAGCATCTACCATGTGAGTCGTTTACGTCTCCCCCAAACGAATTCGCTGTGAACTGCTTCGCACGTATCTCAAAAATGCATTACCCTTCACTTTCCCTCGTTTCCAAAACCTTGCGTTCTCTCATAAAT
>BdiFBX_N0002
AGAGGTTGGCCGAACATGACGTTGAAGCTCATCGACGACATCGCCGGCCGGCTGCTCCGCTACGACATGGCCGAGTACGTCCGCCTCCGCGCCGCGTGCAAGGAGTGGAGGAGATGCACCGCTGACCCGCGCGAGTGCTGCGGCCAGCTGGACAACAGCTTCCGCCCCCGCCGATGGATCATGCTGTCCAACCGCACCAACGGCGATGGCCGTGGCTTCCTCAACCTCACCACGGGCGCCTCCGCCGGCGTCGACCTCCCGGAGCTCTCCAGCCACCACCTCGAGGCCACCGTCGAGGGCCTCCTGCTCCTGCGTGACAAGGCGAGC
>BdiFBX_N0004
ATGAAGCTCCGGTTGCGATCCATGGATGCGCGCGGCGGCGTTGCCGAGACGCACCGCGTGCAGCTGCCGGACACGGCCACGCTCTCCGATGTGAAGGCCTTCCTCGCCGCCAAGCTCTCCGATGCGCAGCCCGTCCCCGCCGAGTCCGTCCGCCTCTCCCTCAACCGCTCTGAGGAGCTCCTCTCCCCCGACCCCTCCGCCACCCTCGTCGCCCTCGGCCTCGCATCCGGTGATCTCCTCCACTTTACGCTCTCTCCTCTCCGGTCCCATCCGCCGCCTCCACAAGCCCTCCCACGGAACCCTAGTCCGGATGCTATCGCGATATCGGGAATTGTTGCCTGTTCCACATCTCCAGGGGAGGCTGGTAGAACCTCATCGGCATCGCTGCCGCAAACCATACACATAGAGCCTGCCTCATCGTCGCCACCGTCAACCCTTCGCCTGGAGCCTACCTTGCCTGTGGTATCTGATTCACCGGATGTGGTGATGGCGGAGGCTGTCGACGCGGCCAAGAGCTCGCCAAGCTTCGTGATTGGGCTTCTCAAGCGGGAGATGGAGGCGGAGAATGCGGGAAGCACAGAGGCTACAGTAATTCATCGCTTCATTATAGCCCTGCATGCAGCTCTGGTCGATGCTGGCTTCCTTGCGGCGAATCCACCGGGGTGTAGCCTCGGATTCCTGAAGGACTGGGCCTCGGGTGCTTTGCCAACACTGACGGTGAAATACACCCTACCGGAGATTGTTTCCGTGTTGCCTGTAGCCGAAGAGGGAAAGATAGTGGTGTTGAACTACTCACTAATGCCGAATTTTGTGATGATATATGGGTGTGTGCCTGGGGCACAATCAGAGGTGCACAGGTTATGTTTGGAGTTGCCAAAGCTGGCGCCTTTGCTATACCTGGATAGCAATGATGTGGGTGAAGTGGAGGAGAAGGAGATTCTTGACCTTTGGAGGGTTCTAAAGGATGAGATGTGCCTGCCACTGATGGTATCTTTGTGCCGACTGAACGGGTTGCCCTTGCCGCCATGCTTGATGGCATTGCCAGGTGATCTGAAGGCTAAGATCTTGGAGTTTGTTCCTGGGGTGGACCTTGCCAGGGTTGAGTGCACATGCAAGGAATTGGGTGATCTTGCAGCAGATGATAATCTTTGGAAGACAAAGTGTGAACTGGAGTTCAAAGCTTGTGGCGAGAATTCTAGATTGAGCAAAAATTGGAAGCAAAAGTTTGTGGCAGCCTGGACTGTGAAGGTTGCCGCCAGTAAGAGGCTGCAGAAGAGGCCAAGTCCAAGGTTTTGGAGCTATGGCTGGGGGAGCAATCCACATGGCCCACTTAACTTCCCAGTAATTGGTGGTGATTCGGACCGTCTCCCGTTTAGTGTGAATCACAATTTTCTTGGGCGTAGTTTTGGAAATCAGCGGAGAAACATCTCGCCCAGCTGCAATTTTGGGGGTGGTCGTCAAGGCTTT
>BdiFBX_N0006
ATGGCCACCGCCAGCACGCTTCTAGTACCCCTGACGTTGTCGGACGAGATGCTGGTGGAGATCTTCGCCCGACTGCCAGCCAAGTTCGTCGGCCGTTGCCGCTGCCTGTCACACTCCTGGGCCGCCGCGCTCTCGTTCTCCTCCTTTGTTGAC
>BdiFBX_N0008
GGTCCGCTGGAGGGCGAGGACCTCTTACGTGAGATCCTCGTCCGCCTTCCCCCGCAGCCGTCCTCGCTCCCGCGTGCGTCCCTGGTGTCAAAGCGCTGGCTGCGGCTTGTATCCGACCCCCGCTTCACCCGCAGCTTCCGCCTCCGCCACAGCCTTAACCCTCCCCTCCTCGGATTCTTGGCCTTCAACTTCCCCGGAAGTGTCGAGTTCGTGCCAACCCTAGATCCCCCGAACCGGGTCCCGGACGCCTGTTGGCATCTTGATCTTCCACTTCAATCACTCGTCCTCAGCAACCGTCATGGCCTCGTGCTCGTCTACTCCATGCACCAGCTCGTGGTCTTGGACCCCACCAACGGCCACCAGCAACGCTTTGACCTTCCCCTGGATTTCTCGCCGGTGCTGGCTGGATGGATCCACGGTGCGGTGCTTCGTGCCTCTGACGACGACGATGACTTACAGGTGGTCTTGGTAGGCCGCGACATGAATCAGCTCGATGCATCAGTGGCCGCCTGCGTTTACTCCTCCAAGAAGCGCGCATGGGGTAATATTGTTTCAACAAAGCTTCTGTTGGAGATATGCCCTAGAGGCAATCATGTGATGATGTTATTTCCTATGAAACCTGCTATACTTGTCGGGGAATCTCTTTACTGGAAGCTTAGAGATCATCCATCAATCCTTCAGTTTGACCTACGCATGCAGAACCTTGTGGTGATAGCACTGCCAGATCATGGTCCCGGTGACTTCACGGTTATGCGAGCCGAGGGTGGTGGCCTTGGATTACTCCTTCTGTCAACTTGGGATAGCACCTGCACCCTCCAATATTGGAAGAGGGAGAGTACTGATTCCCGTGGTGCTGCTTGGGTGCTGAGAAGAACCGTAAATCTGGACGAGGTAATTCCCCAGCTGGTCGTGGATCCAGAGGAGTCGGATGATCCAGAGCAGGACGACCTAGAGATACAAGGGTATGCTGAGAGCAATAACGTGGTCTTCCTGTGGAGATTTCCTTACCTATACATGCTCCAGCTTGACACATTAAAGTTCAAGGAAGTCGAAACCTACTCTTGTTGTTGTCACCCGTTTGAAAGTGTCTATACTGCA
>BdiFBX_N0011
CTTTCCGTCCAGCGTGGCAAGTTCAAGTGGCAAGATCAAAGTAAACATGGCGACTGCGGTCTGCCTCTCATCGACGAAGCCCTCCTCGTCGTCTTCTCGGGCCTCTCGAGCAGCACCAAGAACCTTGCCCGTTGCGCCGTCAGCTGCAGGCGGTGGCTCCGCCTTGTCCCCGCCAATTTCACCTGCATCTGCCGCGAGCCACCGCGCTCCGACCGCTACATCTGCCGCCGCGCT
>BdiFBX_N0013
CCGGCGGCGCAGGAGGCGGTGCCGGACTGGACGGAGCTCCCGCTGGACGTGACCCTGAGGATCCTCCGCTGCCTGGACCCCGCCGAGCTCCTCGGCCGCGCCGCGCGGGTCTGCCGCTTCTGGCGCCAAGCCACGCGCGACGAGCCGGAGCTCTGGCGCCGCATCGACACGCGCGCCTGCTCCCGGGACCTCCCCCTCGACGGCTTCGCTCGGGAGGCCGTGCGCCGCAGCGCTGGCCGGGGCGAGGGCTGCCCCCACTTGGAGTCCCTTGACATACGCAGTTGCGGCAATATC
>BdiFBX_N0015
ATGCCGCTCACCGCCTCCTCTCGCCGTCGTCGCGGCTGCCGAGGCGGTCGCCGCAGCCGCAAGAAGGGTCGCAACTGGGCAGATCTGCCACTGGACGCGATATTTGCCATCCTCGACAAGCTCGACCACGTCGACATCCTGATGGGGCCCGGCCAGGTGTGCCGCTCCTGGCGCCACGCGGCGCGCGACGAGCCTGAGCTGTGGCGCCGCATCGACATGCGCAACCACGCCGATCTCTTCAACCAGCTCAACCTCCACGGGATGGCGCAAGCCGCCGTCCGCCGCAGCAAGGGGCGCTGCGAGGCCTTCTGGGGCGAGTACGCCGGCGACGACGAATTCCTCGACTTCCTAGACGACCAGGCACCATCTCTCAAGAGTCTGCGCCTCATCTCTTGCTATGATGTCTCGACTGAAGGGTTTGCAAACGCGATAGAGAAGTTTCCTCTGCTTGAGGAGCTGGAGCTTACATTATGTTTGAATGTATGTGGCGATAATGTGTTTGGGGTCGTTGGGAAAGTGTGCCCGCAACTGAAGCGCTTCAGACTGAGCAAGCACCTGTTCTACGACCATGGATTCAGTGGCTTCAACCCGGATGAGGAAGCCCTGGGGATCGCAACTATGCATGAGCTACGCTCTCTGCAGCTCTTCGCCAACATGCTAACCAATGAAGGACTCACCGCCATCTTGGACAACTGCCAGCACCTGGAGTCCCTTGACATCCGTCACTGCTTCAACGTTCACATGGACGAAACCCTGCGAGCAAAGTGTGCCAGCATCAAGACACTGAGGCTTCCCCATGACTCGACTGCTGACTACGACTTTCAGGTTCAGAGCCCTGTCTGGCGTACACGCAATGACTCCCAGAGTGAAGATGATGATGATGGTAGTTCTGATGACATGGGGTATGGTTTTGACTACGACGATCTGGACTCTGAGGACTACGACGACTACTGTGACCCTTCACGTTACCTTAACGGTGTCTACGAGGACGAGCTCGACGAAGAAGACAGGATGGTCCTCAGGGCTATGCGTGCGCTCTTGAAG
>BdiFBX_N0017
TGGGCCAACTTGCTTGAAGATCTGATCGAGGAAATAACTAGCCGGTTGCTCGCCCTCAACATTGTAAACTACACCCACTTTCGGGCCACGTGCAAGCATTGGCGTGACTGCACCGATGACCCACGTGTGTGCGGTGTGATGGATAGTCGCTTTCGCTCACGTGACTGGGTCGAGCCCTCCCTTTCTTGCTCACAAATGCTTCCCACCTTCCTTAACACCAACACCCTCACATGTGTCGTGGTAGACTTCCCGGCCGAGCTCACCACCCACCGCCACCTCGGCACGGCTGACGGTCTCATCATTATTGGCCACAACGCCGCCAACATCATCTACATCCTCAATCCTCTTACTCGCTTGGTCGTCAAATTCCCCACCATCACCATTGAGCAAGCC
>BdiFBX_N0019
GCCACCATGCCCTCACCGGAGCTGATAGCCAACCTACTCGAGGAGGTCTTCCTCCTCCTGCCCCCTGATGATCCAGAGAGACTCGTTCGTGCCGCTGCCGTCTCCAAGACCCGGCACAGACTCATCACCAGCCCCACCATCCTCCGCCGCTACCGGAAACACGACAACCACCGAGAAACTCCCATGCTGGGGTTT
>BdiFBX_N0020
ATGCCGGACAGCAGTGGCAAGACGGTCCTGGACGACTTGCCCGAGCCGGTCGTCACCAACGAGATCCTGCTGAGGCTGTCGGCGGAGGACATCGTCCGCTGCCGCGCCGTCCGCAAGTCGTGGCGCCACGACACGTCCACCCAAGAGTTCCTCGTCGCGCACCGCCTTCGCCAGCGCTCTCTGCCGCTCATCAAGATCGCCAGTCTTGAAGACGAGATCTACGACCGCCATATGGTCGTCTTCTCCGGCGCCGATGATGGCTGCCGGCCCGTGCTCACGCTGCCCGACTCCCACAGGGACGACATCGACGACGCCTTCCTGATCCACGCCGCCTGCGACGGCCTCTTCGTCGTCTCCTTCCATGGCCACGAGATGGTCATGGACATCTGCAACCCGGCCACTCGCCGGCGTGCGCCCCTGCCTCTGATTCCTCATGTGGTTGAGCCAATGCAAAGCAGCTTTTGGGATCCGATCATCCAAATCGGCATTGCCGGCTTCTACCGGCACTGCCCAACCCAAGAGTACCGGCTGGTCTACTGGACCAGGGAGTGGGAGGAAGAAGGCAGTGAGTTCTACACCGAAGCCTTCTACGTCTTTGCAGTGGGCTCAGAAAACGAGCCCAGGCCCATCCCAGAGCCGCCATTACTGCAACATGCGGTAATGGACCAACTCGTCTGCCATCAAAATGCACCCACCCTCCACCGGGGAAGGCTGCATTGGGAGCTCGGAAGGCAGTACTACCCCATCACCGGCATAATGGTGTTCGACACCACCGCCGAGACGTTCCGGTGGATGTGCCGCCCCGCCTGGATTCTTCCTTGGGCTTGGACAGCACTGTTCGAGATGGGCGACTCCCTTGCCATGTCCGGCAGTCTTGACGGCACCATCGTCAATATCTTCATGATGACGGACTATGCGGCGCAGCACTGGACCTTCAGGTCCAGGATCGACCTGTCGCCGTTCCCGCGGCTCGATCCATTGGTGAGGCGTGAGCTCAACATTGCTGCGCTCAATGAGCGCGAGCTGCTGATCGAGGGTGATGGAGCTGTTTTTCACTATGACAATGATGGCAAGTTTCTCCGAAAGGTGGGATGCGACGAGGACGAAGATAAGTACACCATGGAACTAACTCACTATCGCTTCCTAGAGAATATTATCCCATTTCCCTTCTTT
>BdiFBX_N0022
GCCCGCATGGCGCCGCCACGGAAACGGCAACGAAACAATGCCTCCTCCTCCTCTGCCATGGCGCCGGCATCGCCTATAGAGTGGAAGCTTCCGGCGGATCTCCTGCTGGAGATCATCGCGCGTTCCGACCCTTCGACCCTCGAGAGTTGCGCCGCCACCTGCAAGCTCCTCCGCCGCGACATCCTCAGCCCGTTCTTCCTCCACCGCATCACCACCCGACAAGATTGCGCCGTGCCTCCCTGCATCCTGGCCTACCTTGACACCACCAAAACCCTCTCCTTGGTCCACCCCATCAACCCTGCAGCCGCCTCCTTCTTCCGCGGCCACCTCAAGCGTTTCACATCCCGCGTCGCCGTCTTAGATCAGTACCACGGCGCCGTGGCGTCCCGCCATGGCCTCGTCGTCTTCCGCCGCCGACTCAGCAGGCGCCGTTCTTCCAACGACCTGTGCGTCTACGACGCCATGACCGGCGCTCACACCTTCCTCTCCTACCCGCCCAACATCCCGTGGAACAACGAGACCTCCGAGCTCTACCACAAGTACGTCCTGCTCACCGCCGCCGACGGCATCGACCGCTCCTCCTCCTTCATGCTGCTCGTCGCCGAGCTCAAACCCCGGACCGTCAGAGTACAGACCTTCGACGGGTCTTGCGGCGTCTGGGGACCCGTCGTCGCTTGCGAGAAGCACCTTGAGTTCCCCCGGATGCTGGTGAAAAGTTACTGCGAGCCCGCCGTCCTCCACGGCGGTGTCATCCACTGGCTGGCGACGCATGACCATGATGGCAACACCATACCCACCTATGACATCCGCTCAACCAAGCGAGGCACGACGAAGCTCCCGCCGGCCACCGCAAAGCACAAGAGAAGCCATCTCCACCTGGGGACGTCGCCGGAAGGGAAGCTGCTCGCCATCGACGGCTTCATGATATCCGTGTGGCTGCAACTCTCTGATGGCGGTTGGGGGCCAGAAGCCGTGATCGATGTGGAGGAGAAGCTACGGTCGCTAAAGCCTCTAGGCGGGGGGACGGGGGGAGGGCGGGGGGCGGGGGGGGGGGGGGGGGGGGGCGTGATCGTGTTTGATTGCTCCGGGGATAGGAACGCCAACGCGGTGCTGCTGCGGTTGCGGGTGCCCGATGGTCTTCGGTCGTATTTCATTGAGTCGGTCATTGTCCTTGACTTGGAGACCAAGGAGATGCATAAGCAAGCGGGGGCTTACTCCCTGCTGCTGGAGATCAATTTACTATCTCAGCTAAAAGCCATGAAAATCTATCAT
>BdiFBX_N0024
ATGTCGATGGCGGCGCTCCCGGACGACCTCGTCGACCAGATCCTCTTCCGCCTCCCGTCCGACGACCCCTGGTGCTTCGCCCGCGCCTCCCTCGTCTGCAAGCTCTGGCGTGACCTCATCTCCCACCCCACCTTCCTCCGCCGCCGCGCCCAGGCGCTCCGCCGTGCAGCCCCCTTGCTGCTGGGGTTCCTCCTCGACGAGGACGATCGCGAATACAGAGTCGACGAGCGCGCCCTCGCCTTCTTCCCCACTTCCGCCTTCTCCCTCCCAATCCCCGACGGCGGCCCCTGGTCGCCGAGCGACTGCCGCCACGGTCGCGTCCTCTTCTGCTCCGCGGGCCAGGGCGACACGGAGGAGTTCCTTGTCTGGGAGCCCGTCACGGACAAGCAGTGGGTAGTGCCGATACCTGCGGCGCAGGATCACCGGATTCACCGGCCGCACCGCTACCCCAATGCGGCCGTGGTCTGCGCGGCCGAAGGGTGCGACCATCGCAACTGCCTCGGAGGTCCCTTCCGCGTGGTCGTCCTATTTCCCCAGGAGAGGCCGGGCGACGACCTGATCACGTGGGCGTGCGTCTACTCCTCGGAGACTGGCGCGTGGGGTAAGCTGAGCGCCGTCCCCAACATCTGCTCCTATTACGCTGAGTCCAGTGTGCTGGTAGGGAGCTCTACACTCTACTCCTTCTCGAACTACGGGGACATCTTCGAGTACAACTTGTCCACACAGAGCTTAGCTTTGATCTACCCACCTCAAGACAAGGATCAACTTTGGCGTGCAGTAAGCAATCACGGAATGGTCCTCATGGTGGCGGAGGACGGTGGACTGGGAATTGCCGAGGCCGACGAGTGGCTTCTCTGCCTTTGGTCAAGTAAGGTGAATGACGCCGGTGTTGCAGAATGGGTGTGTTACCGGGAGATCCGCCTGAGCATTGGCAGTTCGCTCCCAAAAGCCGCTCTCTCAGGATGGGGACCTATTATGATGGGATTCGCTGAGGAAGCAATTACCATTTTTATGAGCACCTCTGCTGGCATCTATATAATCGATCTCAAGTCAGGCCGGGTGAAGAAGGTGTGCGACCATGAATTCTCCTTCAAAATTTTGGTTCCAATTGTCAGCTCAGGCCATACACTCCCAGCACCTCGATGCGAGTACCAGTACCCACCGTCGCCCACATCTAGTGAGGAGGAGGAGGCGGACTCTTACCCAGTAAAGGAGGAGGAGGTGGTGGAGAAAGCACTAGAGCGGTCGCATGAGCTCTTTGTAAAGGGGCGTATGGCCATCGAGCAACCGGACTTTGTCAACGGCATTGACTGCCTCAGCCACGCCCTCGAGATCAGGGCTGCACGTGACGGTGAACATACTCCAGGATGTGCCTTGCTCTACAAAGCTCAGGAAGAGGCAGTGAAGAGTGCAACCAGCAAAGCTTTTGCTGGAAACCCAAAGGCCTCTGGCAGCACTGTTGAGTGTGCCCCATCTTTGGAGCAAGCTGGTACTGAAGAAGGGCAAAACTCAAATGGCATAGCTCAGGAAGATAGAAAAGATGATGGTGACAAGTATCATGATGAGATGGGAGGTGATGAAAATGATTCTGATTTGAACCTGTCCTGGAAAATGCTGAATATTGCAAGAACAATAGTTGAGAAGAGCCTAGGTAACACTATGGGGTGTGTCGTCTCTGCTCCAGGAGAAGCTGCATCTGATGCTGAAGGAAGCTCAAAATCCTTTCAAGAAGACGAGATAGAGCTTCGTACTGGCATATTGGCTGAACTCAATAAGCTTGAAGACCTGGAGCAAGCAATGACAACCCCAAGTACTGCCACAGTTGAGATTATGATGAAAGTTGCCTCACAGGCAGAACATAACGTTGACAATACTTTGATAATGGTTGCACCATTGATTTCTTCACAGATGGACGGATTAAACGACAGCTTTGACTCCCCAGTCATGCCTAAATCAACAACAGGAAATGCTGGAAGTAGTGTAACTGACCTAGATGATGTAGGCGGAGGCATCAGACGAGCCAACGACGAGCCTTCCTGCGGTGAACCTTCTCCAAAGAGGCTTGCAGTTGCAGCAGATGATTCACCA
>BdiFBX_N0026
CATCGGACCAGCTCTTCCCACCGCCGCCAGCCCTGGCCGGACCTCCCGCCGGAGCTTCTGGGCCTCGTGCTCGCGTGCCTCCCGTCCCACGCCGACCGCGTCCGCCTCCCCACCGTCTGCCGTGCC
>BdiFBX_N0028
ATGGATCTCCCCGACGAGATGCTGGCACAAGTCCTGCGCCGCCTCCCGCCACGGTACCTTGCCGTGTGCCGTGGTGTCTGCAGGAACTGGCGCATCGTGGTCGACGCTGACGGGCTGCTGCTTGCTGCCTCCGCGCACCTCCTGCCACGGCCCATGCGCGGCATATTCATCAACTACTTCGGAAAGGAGTGGCACAGCTTCTTTTCACGTCCTGCCGCGCCGTCGCCG
>BdiFBX_N0031
GCCCACATGGATGACCGGACGCGGTGGGCTGACCTGCCGCCTGATCTGGTCCGCGTGATCTCCGGACACGTACGAGACGCCGCCGACCTGGTCCGCTTCCACGCCGTCTGCAAGCCATGGCGCGACTCGCGACGCTGCCACCCGCTGTCGTCCCCCGGGACAAGCACTGCCAAGGCCCAGCTGCTCCTGCCATGGCTCCTCGCGCCGCCGCCGCCGGCCGATTCGAAAGACCCCATGATCCGGTTCAGGTGCGTCTTCTCCGAGTCCAGCTACCGCGCGCTGCCG
>BdiFBX_N0033
ATGTCGGTGCCGTTGCTGATGAGCGACATCGTGGAGGAGATCCTCCTTCACCTCCCGCCGAACGACCCCGCATGCCTCGTTCGCGCCTCACTCGTATGCACGCCA
>BdiFBX_N0001
GAGCGGGACTGGAGCGATCTCCTTCCTGAGCTAGTATCGGAGGTGGGGGTGGGCGACCTTCTGCTCCAGACGGACGTGACTGAGTATGTCCGTCTCAGAGCAGTGTGCAAGCCCTGGAGAGGCGCCACCAAGGACCCGAGGATCATGGAACCGCGCTTCTTCCCAAGGAACTGGGCGCTGACCCGAAGAGGGAATCGGTCGGTGAACGTTCTTACCGGTGCCTCCCTCCACTTCCAGCTCCCTGACCATATGCCAGCAGCGGAGCAAGGCGGAGTCATTGCAACCGCCGAGGGCTACCTCATCTTGGACAAACAACAGCCCCCATCGCCTGGACACAGACGACCGCTTCTGTTCAACCCAGTGACAGCCACAGTCGCAGACCTGCCA
>BdiFBX_N0003
ACCACGGCCGGCGGCGACAGCATGAGCACCGTCTCTTTACCTTACCACGTCGTCTTCGACATCCTCTTGAGGACGCCGGTCAAGTCTGTCTGCCGGTTCCGATGCGTCTCCAAAGCCTGGCGCGACCTCATCCGCAGCCCGGTCTTCGCGGCGGCCCACAAGTCCCGGCACGGCCCGCTCCTCGTCGACGCCGGCTCCTTCCACGAGGAAGAACCCGCCGGCGGCCGCGACCTGCGGCTCATGGACATGGACGGCAGCGTGGTGAGAGTCATCAGGGGCGCCGGTGGCTTCGGGATGATGAGCAACACGAGCCTCGACGACCTCATATGCGTCAACGGCGCCTCCTGCGACGGCATCAACGTGGTCGATCCGGCCACCGGGGAAGTTCTCCTGACATGCCCACAAGTGGACATCGTAGAGGAGCACGACAAGTTTCCCTACGTCGCCATGCGCTACTACGTTAATTTCGGCATCGGCCGTGCCGTCCCGTCGAATCAATACAAGCTGGTCCGCCTCGTCGCCGACAAGACTTGCGAGGTCTTCACTTTAGGAGACGGCGGAGGAGGGTGGAGGCAAGCGCAGCCGTTGCCGGTCCACCGACGCCAGCCCCGGTCAGATCCTATCCGCATCCTCCCTGATCAAGGCTCTCCCATCGCCGTCAATGGCGTCATGTACTTCTTGTCGCGAGATAGCTGTGCAAGCTTGCTCTGCTTCGACCTGGAGAGGGAGCAATGGAAGACGGGCATAATACAAGGGCCGCACAAAGTTGTTGGCTTGAAGAAGTGGGCGGAAACTGCAGGGATCCGCATAACGGAGCTCAACGGCGCCCTGTGCATGGTCCAAGCGGCGTGCGGGACGTATTCACAACCGATTGAATGTCCGGTCACCAACATATGGACCCTGGATAATTTGGGCAAGCAGGGTGACTGGATCAAGGCGTACACGATCCCAATGGCGCCGAATGCGTGTCGTTATATGCCATTGAGGGTGATGCGCGGTGGTGGGAAGCTGCTCTTGCAATGCTCTTTTGATCAAGGACGATCGTTGGTACTTCAGATCTACGATCATCACACTGATACCTGCACAAACGTTACCGGGGCGCCGGCCGATCTTGCGGGTAGAATTGGCCTCTGTAACTTCCGTTTGGACCATCCCGTGCCCGCCAAGAAT
>BdiFBX_N0005
GAGACGGTCACGGCCTCGTTTCGGGATGACGGCATCCTCGAGATCCTTGCACGCGTGAAAGATGTACAAACGGTCTTCCGATGTGCTACAACGTGCAAGTCATGCCGCCGCCTCATAGCTGACCCCTCTTTTCTCCGCCGCCGCCAACCTTCCTCCTCGGCTTCTTTG
>BdiFBX_N0007
CATCGGACCGGCTCTTCCCACCGTCGCCAGCCATGGCCGGACCTGCTGTCGGAGCTTCTAGGCCTCGTGCCTGCGTGCCTCCCGTCCCATGCCGACCGCGTCCGCCTCCCCACCGTCTGCCGCGCCTGGCGCTCCACCACGCGGCAGCACCCGCAGCTGCTGCTG
>BdiFBX_N0009
ATGGACGTGTTACCCGACGACGTGGTGGCGGACGTCCTCGGCCATCTAGACCCCCGCAGCCTGGCCGCCTGCCGCTGCGTGTGCAAGTCCTGGCGCGCAACCGTGGACGCCGGCCGCCTTCTCCGCAAGGACCTCCTGCCGCTCTCCGTCGCCGGCATCTTCGACCTCTACATGACGGGCATCGGCGAGGAGCTTCCCCCGATGTTCTTCGCCCGCCCGGCCTCCATCAACAACCCTCCCATCGACACGGACCTCCTCAGCTACCTCCACGCCGCCTTCTTCCACGACTGGGCCTACTCGTCGGAGATCACGGGCCACTGCAACGGCCTGCTCCTCCTCTTCGCGGCCGTCGCCAACCCGGCCACGCGGCAGTGGGCCCGCCTGCCGCCTTACCCCCGCGAGGATCCACGGCCCAACAAGGCCTTCTACCAGCACGCCTTCCTCGCCTACGACCCTACCACCGCCGCACCGTCTCAGCAACACTTTGAGGTCTTCTTCATGCAATGTCCTTTCCGCACGGTCAGCGAGCGCAGGACCAGGACTGAGCTCGACCCTGCCAACCCGGGCTTGGAGTGGCCGCCGTCGCCCTTCGTCATGAGCGTCTTCTCGTCGAGGACGTGGCGCTGGGAGGAGAGGTCTTTCGTCAGGGAAGGGATGGGTGCACGGCATATCGCAAGCTTGGTGCCGTTTCTTGAAGATGTGAGCCGCCATGATTCCGTGTATTGGCGGGGACGGCTCTACGTCTGCCACATATTTTTTATTATCAGATTGGACTTGGAGGATAATAGGTACCATGTGATTCAACTCCCCCCAATGAAAGAAGGAGAACCATGCAGAAAGATTGACCGATATTTCGGAAAATCCAAAAATGGTGTGTACTATGGATTTGTCCAAGGCTGGTGCAAACTTCAGGTTTGGTTTCTTGATGAATCAACTCAAGGGACGCATGAGTGGGTGTTGAAGCATGATACCGACCTCGAGCCCTTTCTGTCAAATTTCCCTTGGAAACATGGTGATGGACCTTGGTCTGTACAAGGCTATTCCGTCAATGCAGAAGATACACTAGAGAATGAAGAGAAACCAGAATGGGATTCAGATAACGATGATGGCATTACTGCTAGTGCTGCTCATGATAGTGTCCAAAAAAGATTTGGTATTTGGATACTTGGATTTCATCCTTACAAAGAGATTGTCTTTTTGCACACAACATCAGGCAGAGTAATGGCCTATCATCTTAATAGCTCAAAGGCTGAGGATCTCGGTTGTTTACCCTTAGACCGCTATGACTATGTTGTTAGATTGGGGTTGCCTTTTACATACACGCCTTGCTGGATGGAGATCAGCTGCTTGAGTTTAGAGGCCGGTGTCGATCGAGCTCTAGGGCGGCTA
>BdiFBX_N0010
TCGCGTCTGGCGGAGATCCCCGATCACCTCCTGGCGGAGATCTTCCTCCGGCTACCAACCGCCGTGGACCTAGCCCGCGCCACCGCGGCCTGCGTCTCCTTCCGCAGCCTCGTCACCGCCGATGGCGGCGCCTTCCTCCGCCGCTTCCGCCGCCTCCACGCTCCGCCATTTCTCGGCTTCATCAACCTCTTCGGGTTCCACCCGGCGCTCCCGCCTCACCCCTCCGCGCCCGCCGCCAAAGCGCTCGACCTCGCCGCCGACTTCTCCTTCTCTTTCCTCCCTTCGCACTGCCGCTGGACCGCCATGGACGCCCGCGACGGCCGTGTGCTCCTCCGCAGGGCCCCGGAAGTGGGCGAAAGGCAGCCGCCGCCGGTCGTCCGGGAGCTCGCGGTGTGCGACCCCGTACACCGGCGGTACGTCCTGCTTCCCCCAGTATCCGACGACCTCACT
>BdiFBX_N0012
AGTGATGGACCAATTGGTAGTCTCCCTAAACATCTCCTTGTAGAAATATTCACTCGGTTACCAATCTGTGAGTGGGTTCAAATATCATGTGTCAGCATGCATTGGGCAAGTTTATTTCAAGGAGAATACTTGTGGCACGATATGATT
>BdiFBX_N0014
GAAGGGGGGGAAACCGCCGCCAAGCGAGCCAAGCTCTGCCCCACCGGCGCCGGCGTCGGCGAGGAGGGGGAGGGGGAGGACCGCCTGAGCGCGCTGCCCGACGACATCCTCCTCCACATCCTCAACAGCCTCGGCAACGCTGAAGCCGCCGCCCGGACCAGCGTGCTCTCCCGCCGCTGGCGCCGCCTCTGGGCGCTCCTCCCGGTGCTCCACTTCTTCTTCCGCGCCCGCCACGATAAGGTGCCCGCCGCCCTCACCGCTCTCGACGCCGCCCACGCCGCTCTCGATGCCGCCCACACCGACGGCGAGGCAACGCCGCCTCTCCGCAGGCTCGGCGTTATCGTCTCGCGCTCCTCCGCGGAATCCCTCCAGGCCTGGCTCCCCATCGCGGCCCGCCGCCTCGCCGGCGACCTGACCTTAATTGAGCTGAATAATGAGGAGGAAGGGGACGAGCCCCCCTGCGGCGGCGGCGCCTTTGAGCTGCCCTGCTTCGAGAAAGCCACCCAGATCTGGCTCGACCTGGTTCGAGGGTTTCACAGCCTCGCCATGCCGCCTTCCGGCGTGTTCGTCCGGCTCACCGATTTCCACCTAGACGGCGCCCAGCTGCACGGTCCTTGCGCGCTCGGCGAAGCCGTCTCCTCGCCGCGGTGCCCGTCCCTGCAGAGACTCACCGTCAGCAGTGTCGGAGGCCTCGGCAATCTTGCCATCCACTCTGCGTCTCTCCTGGAAATAGAGCTCAGTGGATCTGAACTGCAGCAGCTGACTGTCGCCGCTCCGGCACTCGAAAAGTTAACTGTTTTACACTGCTTCGATGGCGTGAGTGAGCCGGTTGCCGACATCTCAGCCCCTCAACTGGCATCACTCACGTGGAGAGATGCTTATGATCCAATGTCTGTCCAGTTTGGCGAGATGAGCAATCTGCAATGGCTGGGCACCTCCTTTTTCCTTGTGTATGGACACCCTGGCTTTGAACGCAATCGTGACTCTGCGAGGCTGTTGCGGCACTTTGAGGCCGTCCACACTCTTTCTCTACTGCTGGCACATATGTGGATGAGTATCGAGGACCATAATTACTTGATGGAAGAGATGACGAGGCTCCCTGACATTCGATTCTTGACCCTGTTTCTTTTGACAACTGGGCATTCTTTTGGAGCCAGCTCATTCCATGTTTTCAGGATGTGTACTGGTATAAGAAAGCTGATGCTGACATTTAATAATCCTACGGACATGGAGGTGCCTACTGAGTGTGCATCAGGTTGCATCTGTGATCAACCTACAAACTGGAAAACTGAGGAACTTGTGCTGAGGCGCCTTGAAGACATAGAAATACAATATTTCCCAGGAACTGAAAATGATTTTGCTCTTGTGGAACGACTGTTCAGTTGGGCAGCAGTGGTGAAAACAGTGACAATAAGTTTCAATCGATCAATCACTGGAAGTATGGCCAACGAGTTCTGC
>BdiFBX_N0016
GCGGAAGGCGGCGCGGCGACCACGGCCACCACGTTGCCGAGAGACGTCATCTTCGACATCCTCTCCCGAACCCCGGTCAAATCCATATGCCGCTTCCGGTGCGTGTCCAAGGAATGGCAATCCCGGATCTCCGACCGGGCCTTCATCGCCGCCCACAGATCCCACGCCAACCCGGAGCCGCTCCTCGTCGGCACCGCCCATGGCGCCCTTCTCCTGATGAACATGGACGGCAAAATCGTGAAGAAAATCAAGGGCTTAGGCGTCCTCCCCACCTTCCGCTCCACCCTCGACGACCTCATCTGCGTCTGCAGCACGGATTCCACCACGCGCGTCCTCGACATGGCCACCGGGAAGCTCCTCCTGACATGCCGGCCGATGCCGGACGGCGGCAGGATCTACGCCGTGGGCCTGGGCCGCGCCGCCGCGTCGGGGTCCATCAAGGCCGTCCGCCTCACCGAGGGCCTCCGCTACGACGGCCCGTCCGACCAGGCCTGCGAGGTCCTCACGCTAGACGACGGCGGCGGCGCCTCCGCCGCGCAATGCCAATGGAGGCCGGCGCCGTCGCCCCCTTTCCTGGCGTGCCTCTACGCCTTCTCGGGCGCCGGAACCACGGCCAACGGCGCCGTGCACTTCCTCACCCAGAACGTCGCCGCCGCCCGGGCCGACGACGACGACGACGACATCCCCGTAGACAGCGTGCTCCGCTTCGACCTCGAGAGCGAGCAATGGCGGAGCACGATACAAGGGCCGTTGCTCAAAGGGGATCACGACGGCGACGACGGCGCCGGGTCGGCGTGGATGAAGACGGGGCAGATCCGGCTCGGCAAGCTCGGCGGCGCCCTGTGCATGGTCCAGACCGAGGTGCGCCGTGCCGGCCGCGTGTACTGGGCCGACATCTGGCTCCTGGATGATCCCGACCGCAGCGTCTGGGCCAAGGCGTACGCGATCCCGATGCACTTGTCCTCTGACATCATCGAGCCTTTGAGGGTGATGCCTGACGACGGCGTGAGGCGGCTGCTCTTCCATTACTTCAATCCGGCCGTTCAGGTGCCCTGGCTGAAAGTCTATGATCCTCGGGATGAGGCTTGCACGGAGGGGGTGCAGATGTTGCATACCAGCGGGAGAATTGGCCTTTGTAGCTTGCACTTGGAATGCTTTGTGGGGGCAACGACCAAGAAC
>BdiFBX_N0018
ATAGACGACGAGGACCTTCTGACCGAGATACTCCTCCGCCTCCCCGCGCGGCCTTCCTCCCTCACCCGCGCCTCCCTCGTCTGCAAGCTCTGGCGCCGCCTCGTCACTGATCCCCAATTCCTCCGCCGCTTCTGCGCCCATCACAGGGAGCCCCCCGCCATCGGAGTGTTCCTCAACTTCTACCGCGGGGATCTCTCCTTCAGGTCGGTTCTGGATCCGCCGGACTCCATCCCACCGGAGAAATTCTCCGTGCAGCTGACCGACGGCATCGAGGACGGCGGCGTCTGGTCCTTCCGCCGCTGCCGCCACGGCCGCGTGGTCTTCACCAGCGGGGACCACCTCGGCACCGGCTGCCGCCAGGTCCTGGTGTGGGATCCCGTCACAGGCGACCGCAGCCGCATAGGCAGCCCGCCGCCGCAGCTGGATCACGACTGGAGCACGTCCCATGTGCAAGCGGAGGTGCTCTGCGTCGCGGGCGACAAGGATCACGTGCACGGCGCCTGCCATTCGAGCCCCTTCAAGGTGGTGTTGGTGTGCGGCGACAGGAGCGTCGCGCGAGCCTGCGTGTACTCATCGGAGACTGGAACCTGGGGCGAAATAATCTCGACAGCGATTCCATATAGCCCACTGTCGTGTGTTGGCATTGGCAGTCGAAGCATCCTTTTAGGGAATTCACTTTACTGGATTATTTTTGGTTGTAAGATTGCAATCCTCGAGCTTGATTTGGATACACAGAGGCTCGCTGTGATAAAGGTGCCACCGGATGCCCATGTCGGGCATCATGGCATCTACTTGAGTAAGCTGGGTGGTGGGCTTGGCTTCATCGTTGTCTCGGACGACTACGTTGCTCAGCTATGGGTGAGGATGACTGATTTTGATGGTGTTGCCGGATGGATACCGGCACAAACAATTGAATTGGGCAAGCTTCTTCCGCTGAGACCAAGGGAGTGGACAAATCTCCAAACGGTACTGGGGGTTGCTGGGGAGGACAATGTGATATTTGTGTCAACAAATTCAGGCGTCTTCGTGGTTCATCTTGAGTCAATGCAGTTGAAGAAATTTTTTGAAAGCAATCCTTTCGCCGACTGTTCGACTTCCACCATCCATCTATTCACAAGT
>BdiFBX_N0021
ATGGATCTACTTCCCGACGATGTGCTCGCCCACGTCCTCCACAGCGTCCCGGTGCGCAGCCTCGCCGCGTGCCGGAGCGTCTGCAAGTGCTGGCGCGCCGTCGTGGACTCCCGCGGGCTTCTCCTCGCGTCCGCGCACCTCCTGCCGCGGCGCCCCCCGCGCGGCGTCTTCTTCAACCACGCCGACAAGTACGACCACAGCTTCTTCCCGCTGCGGCGGCGGCGGCCGAGCGCCGGTCGACGCCGCGCTCCGGTTCCTGCCCGAACGTTGGAGGTGCCAGACCTCGCGCGTCCTGGACCACCGCAACGGGCCGCCATCTACGTCTGCAACCCCGCGACGCGCCGCTGGGCCACGCTGCCGCCGCCGCCTTCTTCCGCGCAACAACGCTTCCACCCTCCGGCGCGCCGTCTGTGCCTCTTGTTCGACCCCACCGTCTCGCTCCACTACGACGTGCTCTGCTTCCCTGAGGCGCCTGCGAGGCCCAAGCCGTCTTGCGCTCCTCTCGCGGACCTGCCGCCGTCGGTGAGGGAAAGCTACGAGCGCGAGCTTACCACGGTGGGTTCGACGGAATGGCCGCCGGAGTCGTACGGAGTGGAAGCCTTCTCGTCGAGGACCGGCGCGTGGGAAGAACGGCGCTTCACCCGATCCCAAGGCGGCGCGCGCGGCAGCACGGTGGTTGCCGTGTCAGACGTGTGGAAGGACCAGCGGCCGGTGCCGTCGTGTAGCGCCGTGTGCTGGCGGGGGGCAATCTACGTCCATCACCGTGGTGGCTTCGTCATGAGGCTGTTGCCGGAGGAGGGGCAATATCTGGCGATCAAAGCCCCAAGGCTGGACACCATCGTGAGGCCTGATCCACTTAGTGGCTACGACTATCTTATCGTAGCGTACGGGTATCTGGGGAAATCGGAGCACGGCGTCTACTACACCCTTCTCCAGGAGTACCAGCTTCGGGTGTGGATATTACGCGAG
>BdiFBX_N0023
ATGGCCGCTGCTGCCGCCGAGCTCCATGACGAGCTCCTCCTGGACATCTTCTCGCGGCTCCCGGACCCCATCGACCTCCTCCGCTGCGCCGCCACATGCGCACGCTGGTTCCGCCTCATCCTCGACCTCCACCCCTACGCCGCCGGCAACGCCAACCTCGGCCTCCAGCTCCACCGCTCCTCCTCCGTCCTCGGTGCCTTCTACCACAACAATGACAAACTTTCCTTGCCGCCCAAGTTCGTGAGGCTCCACGCGCCGCCGCGGCCCGCCGGCTCCTGCTTCTTCCCCAGCTCCGACGACGGGGTCTTGAGCAGCTACTCCGCCAAGCCCCTGGCCTCGCGGCGCGGGCTGCTGCTCTCCCGCCTGACGCCCACGCCGCTGGACCAACGGAAGCTCCACCTCGCCGTCTCGCACCCTCTCCTCGGCGGCCGCACGCGCGTCCTCCCGCCGCCCCCCTTCGAGCTCGACCCGGAGCTCCACCGCGAACTCACCGGCTACGCGCTGCTGTTAACCGACGCTGGCTCCTTCAGGGTGCTCATCACCGCCGTCGTCTTCAGCTCCGGCGACCACCACCAGCTCGTGCACCGCGCCTACTCCTACTCCTCCGCCGCGGGCCTCTGGAGCGCCCCCATCGACATCGAATATTGCCAATCCCTGGACATGTCCGGGCCGCGCGCCGGCACCGTGGACGACTCGCACGGCACGGCGCACTGGCTCTACCGTGACGCCTCCTCCTTGTACATCCTCGCCGTCACCGGCGACGCCACACGCGCAGCCCTCACAAAGCTCCCCTTCATCCCCCCGCTCCAACGCCATCTCCAACAACAACAACAGACATTGTTCCCCTGCGTCACCAGAGGCGGCGACCTCGCGCTGTTCTTCCACAGCACCGGCGTCGGCGGCGGAGGGCTACATCTCTGGAAGACGGCCGATCATGGAAGAAGCTGGGTGCGGTCGGAGCTGCGGGCGCCATTGCCATCGGATCGGTTGTTCAAGGTGGTGGGATTCGCGGAGAGCGCAGGCAAACTGCTGGTGTGCAGCGTGGACAGGTTGTGGACCTTGTGGTGGCTTGATGTTGAGAGCGGGGAGACGGAGCCCGTAGGAGCTAGTGGCCGCCGTGGTTGCTACTATCCCACGGAGGTGTGTCGGAGGTCGAGCACCTGCCAAGGCTACGATAGTTGCAGCGAGTGCACGTATAATTGCCGTGTGCTCTACGAGGTGCACTGCCCCTCCTTCCTTGGCCACATGGCAGCTTGGAGC
>BdiFBX_N0025
CCGCAGCCGTCCTCCCTCCCGCGTGCCTCCCTCGTCTGCAAGCGCTGGCGCCACCTCGTGTCCGACCCTGGCTTCTCCCGCCACTTCCGCTTCCACCACCGCCGCAATCCTCCTCCCATCCTCGGTTGCTTAGTCGAGCTCCCCAACCAGGGCCTGCGAGGTATATCCTTCGTGTCAACTCTTGATCCCCCCAATCGCATCCCCGCCGGGCGCTTCTCCTTGGAATTTGACCATGGGGACCCCCTTCGGTTACTTGGATGCTGCCATGGTCTCGTGCTCCTCTTCTCCATCACGCGGTGCGAGGTCCTGGTGTGGGACCCAGTCACCGATGACCGGCACCGCCTACCCATTCCCCCGAGGTTCTATGAGTGGGAGACCTCGATCAGTGGGGCGGTGCTTCGCGCTGCTGAAGACGGCCGCCACTTCCTGGTAGCCTTGGCAGTGACACAACAATCCGTCTGGAAGCAACATTCACGAGCACAAGCACTCGCCTGCGTTTATTCATCGGAGACCAGCGTTTGGGGTAATGTCATCTCCATACTGCTCCTATCTGAGGTTCATGCATCTACGGCAAGCATGCTGGCCATCTTATCGAAGACTCCCGCCATGTGTTTCACGGGCAAGTCCGTTGGCGCCGTGCTGGTTGGGGATTCTCTTTACTGGCTGGTTACTCCATCAGAGCAT
>BdiFBX_N0027
AGGAGCAGAGCAACGAAGAACAACAACCAACAGACGCTACTCGCCGCATCGGACGCCGGCGCCGGCGCCGACGATGACGATCACTGGTCCGGCCTACCAGAGGACCTCCTACTCGTCGTCATCATGTCCTCCCTAGACGTCCCGAGCCTCGTCCGCTCCGGCGCCGTCTGCACCACCTGGCGCGCCGCCTACGCGGCATTCCGAACCCTCCGCCTCCCATCCCCGGCGCAGGGCCCGTGCATGCTCTACGCCGCCGACAACGGCTCCGACGGAGGCGCAATGTACATGTACTGCCCCTCCACCAACGCCAAATTCCGCGTCCCCTTCTTCCACTCGGAAGAACGGGGCGGACCCGGATTCGTCTTCTCCGCCTCCGGCGCCTGGGTCTTCACCACGGACGAAGCCGGCGACCCGTTCCTCCTCAACCCTCTCACGGGCGCCCGCGCCTTGCTCCCGCCCGTCAGGACGCTCCCGGGCCTGGACGCCTTCTTCGACGCGCAGGGTGATTCGACGGGGCCCGGCGGGCTGCCCGTGCGCGCCAAAGACTGGGCGTTCCGCCGCGTGGCCATCGGCTCGGACGACGACAGGACACCACTCGTCATGGTCGTTCACATGCTGAACGAGATGCTCGCCTTCGCGCGCCCCGGGGACGCCCGCTGGACGCCGCTCTCCGGCGTCGGGCCCCTGGTCGGCCAGCACCGCCGCTGCTTCAGCGACGTCGTGTACCACCGAAGCAGAGGACTGTTCTACGCGCTGCGCCGCGACGGGTCCGTCTACAACGTCGATCTCCATGGCCATGGCGGCGGCAGGCGTTTGCCGGAGGTGAGGAAGATCATGCGTGAAGTGTCGGTGGTGTCAAGCGACGTCAAGTACCTCGCCGTAGCGCCGCGGGACGTCAATGGCGGCGGAGGAGGGCTCCTGCAGGTGTGGAGGATCTGGCACCACACGCACGGGCCCCTCGAGCACCGGCACACCTTCCAGGACTCCGTCCGCCGGAAGCTGAAGAAGAAGCTGGGGATTGCGACGAGCGAGGTGGTGGTGTTCAGGGTGGACGAGGGGAGGCAGAAGCTGGTGAAGCTGCGGGGGATCGGCCGGGAGCACGCGCTGTTCGTCGGGAACAACTCCGGGGTGTGCCTGCCCACCAAGGACTTCCCGGCGTTCGAGCCCAACTGTGCCTACCTCACGGCCGACTCGAACGCGTACGGCGCCACGCTGCCGATCGACATGGGCGTGTGGAGCTTCGAGAAGAGGAGGATGAGGGGGCATGGCGCTGCCGCGTGGCCGGAGGAGCTGCGGCGTCGTCAGCCGAGGGCGGAGTATTGGCCCGGTTCATTGCCGGCTCCCGTTTGGATCACGCCCTCTCTT
>BdiFBX_N0029
GGCTGGACACACCTTCCAAATGAGCTACTGCATTCCTTCATTATCCTGTTGGGTTCAACCCGTGATCTTCTTGCGTTCATTGCCGCCTGTCCTAGTTGGCATGTCGCTTTCATGTCAATCAAATCCACCTTAGGCGTGTTCTTCCAACCTATCATTTTCCGGAATTATGCAACCCCTATTGACTCCAACATTCGGAACACATGGGAGCTTATTGATCTCGCCTATCCAAGTACTCCATTGTGCCTCATGAGTCCCCCAAGTGTCATG
>BdiFBX_N0030
CGGGTGAGGTGCCGCCGCAATCCATGGTCGGAGCTCCCGGACGAGCTACTCAGCGTCATCCTTGACCGACTCCCTCCAGCATTGGGCGACCGCCTCCGTTTCCGCGGCGTGTGCCAGGCATGGCGCGCCGCCGAGCTTGCCCACCCGCGCCCTCCCATGCCATGGCTCGTCGTCCCCGGCCACTGCGTCAGCCTCCACGACGCCGCTATCCACCGTGTAGTCCTGCCCGAGGACGACTGCGCCGCCGCCTGTCGAGGCTCGTTCGGCGACTGGCTCGCCCTCGTGCCGCCCGAGTCAGGTCGCCCCTACCTTCTGAACGCTTTCACCATGGCGCGGATCAAGCTACCG
>BdiFBX_N0032
GCGGCTGCGGCGGCGGCGGACCGGCTGAGCGCGCTCCCGGAGAAGGCGCTGGTGAGCGTGCTCTCGCAGCTCCGGTCCGACGAGGCGGCGCGCACGAGCGGGCTGTCCCGGCGATGGCGGCGCGTGCACGAGGCCGTCCCGGTGATCGACCTCGCCGACACCAAGTGCGGCGACCGGTACGGCGGCGCCTCCGACAACAAGCTCTGCTTCGACCTCCAGGTGACGAGCGCCATCTTCTCCAAGGCCGCCTACACCCCCCTCCGCGCCTTCCGCCTCAGCGCGTTCCACCCGCCCTACGACCTGCTCGACCAGTGGGTCGTCACGGCCGTCACCTCCGGCGCCGAGGAGCTCGACCTCACGCTCCGTTACTGGGACTCCGCCATGCGCCGCCTCTGCCCCTTCTCCGGGTCCGAAGAATCCCCCTCGACCGACTTCTGCCGGGACGACCAGAAGCGATTCACGGCGACGCAGCGCCACATCTTCCGCTGCCGCTCGCTCCGCCGCCTCGGCCTCGCCAACTGGAGCCTCGACCTCCCTTCCATGCCGATGCCGATGCCGATGCCGGCGCTGGACACGCTCTGCCTCTCCCGGATCATGGACCCGGCCAAGCTTCTCCCGCGGCTGCTCGCCAGCTGCCCGTCCCTCGCCAGCCTGACGCTCGAGCAGTGCCCCACCATCGTCGACCTCGAGGTGCCGTGCCTCTCCCTACGGAACTTCTCCATGCTCTGCTGCCACAACGCCAAAGCCGTCGCGCTCCGCACGGCCCGCCTGGAATCCCTCCGCTTCAAAGGCGGCCTCGCGACAGTCTTCCAGATCGCGAACCACAGAGGAATCAGGGCACTCACCATTGATATCTGCGAGGAGCTCTCGAGCAAATCCCCAAAGGAGATCGCCCCTGTAACGACGCTCATCGGACGGTGCAGCAACCTGGACTACCTCCACCTCTCCCTGCGCCCGTCGATCGCCTACTACAGCAGCCTCTTCACCGGCGTCCTCCGCGAGCTTCGGTGGCTCCGGCGGCTGAGCCTCGAGGGCTGCCTGCTCACGGCCCACGGCGTCAAGTCCGTCGCCGCCTTGCTCGCCAACACCCACAACCTGGAGGAGCTGTCCCTGTTCCCTCTGGCTCCGCCGCCTCCCAAGAACGAGCAACTGTATGATGGGTACGATACCGTCTACGGTGGATCAGACTCAGACACCGAGGAAGAAGACGGC
>CpaFBX_N0001
GCCAGTGAGAAAGAACCAGCATTGCTTTCCCAGGCTGGTGAAGCAGAGAACCAGTCTCAAGAAAATGAGGATAAGGGCGATTGCAGTCAACTCATCTACCAACTTGGCCGAGATATGTCCATCAACTGTCTCCTTCATTGCTCCAGGTCTGATTATGGCGCTGTTGCATTACTGAATAAGAGCTTCAACTCTCTTATCAAGAGTGGTGAGATCTACAGGCTGAGGAGAGAGATTGGGCGGGTAGAGCACTGGGTTTACTTCTCTTGCAATCTCCCTGAATGGGAAGCTTTTGATCCCAACCGTGGTCGCTGGATGTACTTGCCAAAGATGATTTCGAATGACTGCTTCATGTTTTCAGATAAGGAGTCATTGGCAGTTGGTACTGAAGTTCTTGTTTTCGGAAGAGAAATAACATCCCTAGTTATTTACCGATACTGTCTCTTGACCAACACATGGTCATATGGCACCCCTATGAATACACCCAGGTGTTTGTTTGGCTCTGCCAGTCTTGGAGAAATGGGAATTCTGGCTGGTGGCTGTGATCCACATGGCAAGATTTTGAGCTCAGCCGAACGTTATAGTTCCGAAACTGGGCAGTGGGAGATTATTCCGAGTATGAACAGAGCAAGGAAACTGTGTTCTGCTGTATTCATGGATGGGAAGTTTTATGTTCTTGGTGGAATGGGGGTAGACAATCCAGATTTGCTTCCTTGTGCTGAGGTGTATGATCCAAAGAAAAAGACATGGACTGAGATACCTAACATGTACCCTCCACTGAAAGGAGCATCAAACACACCTGCTGCAGGTTGTGCTCCTCCTTTGCTTGCGGTTGTAAAGAATGAGCTGTATGCTGCTGATTATGCAGAAAAGGTGTTAAGGAAATATGACAAACAGAGGAATGAGTGGATCACACTCGGGGGATTGCCTCCCCGAGCATATTCAATGAATGGCTGGGGACTGGCATTTAGGGCCTGTGGAGATCGTCTAATTGTTATCGGAGGACATCATACTAGGAGTGGAGGAATCATTGAGATCAACAGTTGGATCCCTACTGAAGGCCCTCCTGAATGGGAATTGCTTGCATCAAAACGCTCAGGAAGTTTTGTGTACAATTGTACAGTGATGGGATGC
>CpaFBX_N0003
CACAGATGGTGCTTTCCCACTATCGATGATGGTTCTGCAGATGATTGCAAAGGTCTTATATTGGCATCAGGAAAGTCCGGGAATTTTAATATGTTGGAACATTTGAAGCCTCCACCAGCAAAAAAATCTCGGAAGGAGCAGAATCGAGGAAAATTATCTGAAGCTACTGATGGGGATGAGGTCATGGATCAGGAAATCTGGAAAGAATTCCCCGAGGACCTTTTTGAAGCTGTCATAGCTAGACTTCCTCTTGCTACTTTTTTCCGTTTTCGGTCAGTTTGTCGGAAATGGAATTCCTTATTAGACTCGCAAAGTTTCTCTCAACAATGTGCCCAAGTTCCGCAAACTGTTCCATGGTTTTACACCATCACTCATGAAAATGTGAATTCTGGAGCAATGTATGATCCTTCCTCCAACAAATGGTATCACCCTACAATTTCCCACCTACCAACAAAGATGATTGTTTTGCCAGTTGCTTCAGCAGGAGGTCTTGTGTGTTTTCTTGACATTGGGCATAGGAACTTCTATGTATGTAATCCTCTGACTCAATCCTTCAGAGAACTGCCAGCTAGATCAGTTAAGGTCTGGTCCCGTGTTGCTGTAGGGATGACTTTAAACGGGAACTCTACCAGTGAGGGGTACAAGATCTTGTGGGTGGGTTGTGATGGAGAATATGAGGTGTATGACTCAGTGAAGGATGCATGGACCAGGCCTGGGAGCATGCCGTCAAATATTAAGGTACCACTATCACTGAACTTCCGGTCGCAGGCAGTTTCCACTGATAAGACACTTTACTTCATGCGGTCAGATCCTGAAGGAATTGTGTCATACAATATGGTAACAGGAATGTGGATGCAATTCCTAATCCCAGCTCCATTGCATTTGACTGACCACATTCTAGCTGAATGCGGGGGGCGAATTATGCTTGTGGGTTTGCTGACAAAGAATGCTGCGACATGTGTGTGTATATGGGAGCTGCAGAAGATGACGCTCTTGTGGAAGGAGGTTGACAGAATGCCAAACATATGGTGCTTGGAATTTTACGGTAAGCACGTTAGAATGACTTGTTTGGGCAACAATGATTTGCTCATGTTGTCATTGAGATCGAGACAGATGAACCGGCTAGTTACTTATAATGTAAGGAGCAGAGAATGGGTTAAAGTTCCGGGATGCGTGGTACCCTGTGGGAAGAAACGGCAATGGATTGCATGCGGCACCGCCTTTCATCCATGCCTCACTGCTATGGCT
>CpaFBX_N0005
TTGTTAACTACATGTCAGTTTGATCCACAGAAAGGATACAAACACGCCGTGACGGATTTTATCAGCGCCTTACCAGAGAGTCTCCAGGTACGAATCCTCTCGTTCTTGTCCACAAAAGATGCTATCAGAACCAGTGTGTTATCTAAAACATGGAAGCCCCTTTGGACCCACCTC
>CpaFBX_N0007
ATGGATGTGTTCAACACATCTCTGCCTTTACCCTTTTCCTACACCTTCACCACTAGCAGTAGCAGTAGTATTGCTACAACCACTAGCAGTAACGCCATTTATAGTCCTTGGATGGACAGTAGGATTTGGAGTAAACTTCCACAAAGGCTGCTAGATCGGGTGATTGCTTTCCTTCCACCACCAGCCTTTTTCCGGGCACGTTGTGTTTGCAAGAGATGGTATACTCTCTTGTTCTCCAACACCTTCCTTGAACTTTACATGCAAATTTCGCCACATTGTCGTTGGTTTCTCTTCTTCAAGCACAAAACCCTTAAGAGCTACATCTACAGGAACAATACCACACGAGCTGCCAATGACAATAGACCCAACATCTGCCATGGTTACCTCCTCGATCCTTATGATCTCACATGGTACCGCCTTTCCTTTTCCTTGGTCCCATCTGGGTTCTATCCAACTTCTTCTTCTGGTGGGTTAGTGTGTTGGGTGTCAGAGGAGGCCGGTTCAAAGAGTCTTATTTTATGCAATCCTCTTGTTGGTTCTGTTAGCCAATTACCACCCACGTTAAGACCACGACTCTTCCCTTCAGTTGGCCTGACCGTTACCCCTACTTCAATTGATGTAGCTGTTGCAGGAGATGATTTGATCTCTCCGTATGCAGTTAAAAATCTATCAACCGAGAGCTTTCATATTGATGCAGGCGGGTTTTATTCGCTTTGGGGTACTACTGCTTCCATGCCAAGGCTTTGCAGTCTGGAATCAGGTGGAATGGTTTACGTGGACGGGAAATTCTACTGCATGAACTACAGCCCTTTCAGTGTCTTATCTTATGACATGGCTGCAAACAACTGGTTAAAGATTCAAGCCCCAATGAGAAGATTCTTGAGATCACCAAGCTTGGTGGAGAGTAAGGGAAAGCTGATTCTGGTTGCAGCAGTTGAGAAGAGTAAGCTGAATGTGCCGAGAAGCCTTAGACTATGGGGTCTGCAAGCCTGTGGAGCAACATGGGTAGAGATTGAAAGAATGCCACAGCAACTCTACATACCATTTGCAGAGGAAGAAAGAGGAAACGGGTTCGATTGTGTTGGAAATGGAGAGTTGATAGTGATAATGATAAGAGGATCAGAAAGAGGATTGCTATTTGATATTTGCAGGAAGAGATGGCAATGGATACCTCCATGTCCGTACAACAATGGCGGCAGTGACGGGGAGGAAGGTGAGCTGCATGGATTTGCATATGAACCAAGACTGGCTACGCCAGTCACAGCTCTTTTAGATCAGTTGACACTTCCATTTCAGTCTTTTGCT
>CpaFBX_N0009
CTTTTGGTAAATTTATCGAAATTAGGAGCAAAAGATGCTGCAGGAGTCGCATGTGTCAGCCGGGGGTTAAGGGTTTCTTCCTATGAGGATTCTCTCTGGTCCGATTTTTGTTCCAGGGATCTTAATCTCTCTGCTCCTCTCGATCCTCATGGAAGCCCTCCCCTCGCCTTCTTTCAAGGTAATTGTTCCTGG
>CpaFBX_N0010
ATGATTCTGACAAAGCAGTACCGCTGCATACATTCAGCAAACTGTCAATGCACGAAAGGACATCTGAGTGAAGAACTGATATTCCTAGTATTCCAGCAATTGAACTGGAACCCTAAATTGATTGCTGCTCTGTCCTGTGTATGCAAATGGTTTGATGATCTTGCTAAGCGGATACTATGGAAGGAATTTTGCCGAACTAGAGCACCAAAGATGATGATTGATCTGCAATCTAGTGGAAGTCACAGTGTTGATGGGAACTGGAGGGCACTTGGAAAGCTGCTTATATATTGTTCAGGATGTACCAAGGGTGGTCTTTTCAACAGCATTCAAATCCCCGGTCATTTTGTTTATAGAACGCGGTTCTCTAGGACATCAGGAAAAAGCTTTCTTCTGCCTCAATGCAGAACAGATGTTTTATATGTTTCTGACCCTTGTGAACATCTTGACCAAGGGGAAGAAGGTGATGTGGGATTTTTCCGCGGGGTCTTCAAATCATTCTCAATGTCAAAGGTTAAGAAGATGCTTATTAAGAAGGGAGCCGAGTTTCATCCCACTGAAGTCTGTCCGTACTGTAAGGCAAAGTTGTGGAGCATGCTGCAAGCGAAAATGATACCACCAAGTGCCAGCTGCAGGTTGGGTGCTTATGAGGATTGCATCGAATATTATGTATGCCTAAATGGACACATGCTTGGGATCTGTACCCTCTTACCCTTGTCTGATTCAGAAGAGGCGTCTGAATTGGAG
>CpaFBX_N0002
AGTAGCAGCAGCCAAGTTTTTGTCAATGAAGATATTATATCCAACATTCTTGTTCGGCTCCCTGCAGAAATTTTATTGACAAATATGAGATGTGTTTGCCAACGGTGGTATAATGTCATTCAAAACCCCGTTTTCATTGTTGAACATCTCCGTCTATTGAGAACTGGCCTATTGATTCAAAGCATAAATCATCCATTTTCTTCCCATTTTGTGGAGATTAGAGAAAGCAGTATTAAGTCATGTATTGATTTTGACTTCCCTGGAAAAATTATGGCTGGTCATGATGGCTTATTAGTGTTCAAAGACGCTAAAGATAATAAGAGTCTTCATGTGGCAAATCCTGTAACAAAGCAACAGGAGAAACTCCCTTTGCTCACCTTCCCATATGATGTAACTAGCCTTAAATGTGGTTTAGCACGAGTAGCTTCAACTGGGGAGTATAAAGCAGTTATTACTTACAAAGTTGGAAAGTTTAAGCAAAGATTTCAGCAGATGGTAACACTGGGCTCTGATAAGTCATGGAGATGGATAGATACTAGTCATGTAGACAGTACTGCCCAGAGAACCTTCGACTTTGCTCCATTCTGTATAGGAGGGTTCATTTATTGGTGTTTCTGTAAAAATCCTTATGTTGTAGTTCTGGATGTTGCTACCGAGAAAGTTCACCAGGTTCCCGTCCCTGAATGTTGTGTGTCCATAACGTCGACCTATCTATCAATGGGGAACTCTCTATCCATGATATTGCGTGATGCTGTTGAAATGCAATTGGAAGTCTGGATTCTAACAGACATGAAGGAAGGGGAGTGGGTTGACCTGTACAGAATCAATCTGGAACCTGAAAGACACATGATTTCCGACATGTTTGGTATGGAAAATATTGTTCTTAGTCCTTTTGCTTGGATGAACAATGGTGAATTGTTGATACTTAGGGTTGAGTCAAATTTCTGGCCCTTTATTTCCTGCAATGTTAAGACAGGAGAGATTAGATTTGTCGAGTTATATTGCGATGTAGCACAACAGACCAGGCGAGTTCATGTCAACAGCCTAGTTTCCTGGAGGGTT
>CpaFBX_N0004
ATTGAAGCTCCTTCTGAATTATACTCATGGTCTGATCTTCCACAGGATCTTCTTGAGTTGATCTTCACTTTCACCAAATACCCAGCAGACATCATTCGCTGCAGTGCCGTCTGTCAATCATGGCACTCTGTTGCTTCAACCTATTCAATATCTCCC
>CpaFBX_N0006
AGAATGGAGAGAACTCAAAGAAAGATTGATTTTTGCTCAGATTTACCCCAGCACATACTTCACCGCATTATGTCTCAACTTGCTTCAAAGCAAGCAGCCAAAACAAGTGTCCTCTCCAAGTCTTGGTACGCTGCTTGGCTTTCCTTTTTGATGTCTGATTTTGATGATTCCTCGGTCCAAGTTAACTACGATAGTGATGATATAGTGATACATCTCTTTGTTTATTTTGTTGGCGAACGCCTCCGAGCACTCTGCAACGAAAAAAGATCAATGGGGTTAGACAGATTTAAGTTAAGTATACGTAGATATCACCTGGACCATGCCTTTTATATTGATGAATGGGTTCCTTTGGCCATAACCCATCATGTCAAAAGTCTCCATCTTCACATTCTGAGTCACCAAAATTACTATGCTTTACCATCCATTGTTTACACTTCTCGCTCACTCCAAGTTCTAGAGTTAACACGATGTAATCTTGGTGAATTTGATTCCATCCCACTACTTCCCCTAAAACAACTCTCACTTTCCTTTTTGGAGTCTAGCCAAAAGCTCCTTCATGATCTCATTCATGCCTGCCCTTCTCTTGAACAACTTTGTTTGAATTCTTGTTACTGTTTACTTACTCTCAAACTACGTGGTTTTACAAATCTCAAAAAGGTTAAAATTATACCATACTATCTGGAGATGATCGATATTGAGTTGGAGTGTTTAGAAGAATTCACGTTCATTGGATATCCAAACAGAGATCCATGCGACATCAACATGTCTGGTTGTAAAAATTTGAAGGTCTTCGAATTGAAACGTCACAGAATGATTGCAAAGGAATGGTTACAACCATTGCTGCATAATTTTCAACTTCTGCAGTCATTAGTGTTGCACGATTGTCCACTTTATGGGAGGATTAGAATATCTGGTCATCACCTTCGATGTGTCGAAATATCATCGTCAAATGGAAACCTCGGTGAATATCCCATTGTCAATGCTCCCAATCTAGAGTTATTTTCTTATGCAGGAGATATAAATTCATTTTTGTATTCTATGGAGACATCACATATTCAAATTGCAAACTTCAAATTATATTTTAACCATCTCAACACTAGGAAATTCTTTCAATTGAAGGAGCTTCTTGCTAACTATTCCCAAGCTCAATTTATCAACTTGCATATCAATCCCAACATGGTTAAATTTCAACAAAAAGATATGACAAGTACTCCAATATGTGGTGTAAGGTTAACAATAGACCCAACAATGAAGTTGGAAGGGAGGACTGTTGAATTCTCCATTGATTACCAAGCTCTGGTGGATGGCTTGCTCTGGTCCATTCAGCCAGAAATTCTCTCCCTCAAATTGGATTGCAAACCCAATATTCAATTTTTAGAGGTTTTATGCAGGAAACTGGGGAGCATGAGGCAAGAATCCTGTTGCAAATCAACTGGACCAAGATGTTGGGTGCACCATCTACGACATGTCAAGATTGTGTGGGGAGAAAATACTACTTGTGATTCCACAGAGATTTTGAAGTTATTGCCTGCCTTTCGACCTTTTCACATAATTTCTTTTCAGTTTAAATGG
>CpaFBX_N0008
ATGAGTGTGGATTGGACCCAACTCCCAAAAGAATTGGTGGATATAATCTCCAAAAAACTCACTATCTATGGCGATTACCTCCGGTTTCAGGCCGTGTGTCGCACGTGGCGGTCCTCCGTACCCAGTATTCCGACCCATCTCCCTCCTCAGCTCCCATGGCTTATGCTTCCCAAATCCCAGTCCCGGCTCCAACCTCGCCGTGCCTTCTTCGATCTTTCCAACCACAAGGTCCACATCCTCAACCTCTCAGAAGCAGCTTCGCGCAAGCGCAGTTGCGGCTCCTCCCACGGCTGGCTCGTACTCCTCGACGAAACCCCTGAGGTTATACTTCTAAATCCGCTCTCTCGGGCCAAGCTTTTTCTCCCTCCGCTCTCCTCTTTCCCTAATGTTATAGCCTTCAATTATTCTCATATCGGCCGAGAATACTTACTTCTTTTACTCTCTTCCGGCGATCGCTACACGCGCAATCTAAGGCAAATGCGTGATTACTTCATCAAGAAAGTCGTATTATCCTCCAGTCCCGGGATGGATACAGGCTTCTTCGCATTAGCGATTCTGAATCAAACTGGCGATTTAGCCTACTGCAGAAACGGAGACAACTGTTGGAGGTTGATTGAAGGCTTGCTTTCTTATTGTGAAGATGTCATCTTCTTCAAGGGATCATTCTACGCTGTCGATAAGTACGGAACAATCATGGTGTGTGATCTTCGGGGCTATACGCCTAAGATTTCGATCGTCGAAACGCCACGACAACTCGGTGGTGATATGCAGTATTTGGTTGGTTTGGGAGACGAGTTGTTGCTGGTGACCCGGTATCTTGATCTTGAGTTGGATTTCGAGCCTAGTAGGCAGAATTTGATCTTTAGGACCAATCGCTTTGAGGTGTTCAGGCTTGACGCGAGCGGGTTACAGTGGGAGAGAATCTTAAACTTGGGCGATAATATGATATTTGTGGGTGAAAATTCTTCATTGTCATTTTCAGCTTCTGATTTTCCAGGTTGTACCGGGAACTGCGTATATTACACCGATGATTATTCCTACACTAATGATGGGGTTTTCATAGAACCCGATTTGGGCATTTACAGGTTATCAGACGGAAGCATCGAGCCGTTGCCCTGCTACCCTGCGAATTCTTTTTATGGGCTACAGTGGCCACCTCCGATTTGGATTACCCCTAATCCGTGC
>CsaFBX_N0002
ATGGCGAATGAATCTCTTTCTTTTTGGCCACCATGGGAGGTGTTGCTTCTTGTTGGTGGATTTCTTGACCCCAAAACCCTAGCCATGGCCTCCTGTGTGTGCAAGTCTTGGTTCATTGCCTTGGCCTCCGACCACCTCTGGGAGCCCATTTTAGCCCATAATTTTCCTTCTCTCTTAAATCGCACTGTCTCTTCTACCACCACATCACCATCTACCTCATTTTGTCGCCTCTTCGGCCTTGGCCACAATTCCGCCACCCATTGTTATCCT
>CsaFBX_N0004
GACAGAATCAGCTGTTTACCAGATTGTATTCTTCATGACATTCTATCCTTTTTAGAGAAAAAACAAGTTGTTCAAACTTGTGTTCTCTCAAAGCAATGG
>CsaFBX_N0006
ATGCCGTCTCTCGGAATTCTTCCCAAAGAAGTGATGATCGAGATTCTCTCCCAACTTCCTCCCGAATCTCTACTTCGTTTCAGGTGCGTTAACAAATCCTGGAATGCACTGATCAATGACTCTAAATTCGGAGCAAAACACTACTCCAATTCTCAACGGTGCAAACACGTTTTTCTCTGGTGTCCTCGCATTGACACAAAGGTAAATACCTTCTCCTTCCTCGAATTACCCCTTTCACTCAATTCATCAATGTCCTTTTTCGATATTGATTTCCCATTGAACGAGTATTTTCGGTCGGTAGAAATCATTGGGCACTCTCACGGCTTAATTTGCCTCATTGTTCGTCATTGGGACATTTACCTCTGGAATCCCTTGACTAGAGAGTTTCGTAAACTTCCACCGTCGGTTATAGTCCATCCTCGTGACAGGTACAATTCGTTTATAAAGGCAGTTGGATTTGGGTACGATTCAAAATCTATGGATTTTAAAGTGGTTAGGTATATGGGTTTAGAAGAACCTGGATTTTATTATACTTCCAAAGTCGAGATTTATGATTTGAGCAAAGATAAATGGAGAGAAATTGAAAGTCCTTTTCTTACCCATAGATTTTGGAAGCCTTGTTTTAATATGTGTCATGAAGGAACATGTTACTGGTGGGGGCTGAATGAAGAAGGTATCAAGACTCTAGAGACATTCCACATGAGCGATGAGGTTTTCGGCCAAATTCAGGTACCCAATGATTTCAATGTGATAGATAAGTGTTTAGGGATTTTTAATGGATCCATTGTCCTGTTTCCTTATCTATATAAAGGATATGATAGAATGTTCAACGTGTGGAAGATGGAGAAAGATGAACTCGGTGGGGTTTCATGGTCAAAAACGACATTGACAATTGGGTCGGTTTTTGGAATTGACAAGGCATGGTTGATTGTGAACTCCGAAGCACTTGTTATGGAG
>CsaFBX_N0001
TTGATAATGAATGAACTACCGGCGGATTGTGTTGGTTGGATTTTGGCCTTTACGTCGTTGAAAGATGTTTGTAGATTGGCTGGAGTTTCGTCAGTGTTCAGATCGGCGGCTGATTCAGATTTTTTGTTGAAGCTGAATTTTGTGCCGGTGAATTACAAAGAGATTATTATTAGTACATCATCTGCTTCCTCCTTCTGTTCGTTTCTAAATTCACTGTTGAAGAAGCCTCTCTAT
>CsaFBX_N0003
GGAAGAGGGCTTCCACCGCATATTGTTGGTGAAATCTTGTGTAGGGTTGTCATCTCCAATTTTCCCAACTTGAGGCTTCTCTCTAAAGCTTGGAATCATTTTATCTTACATAACGCTCACGATTTCTTTTTTACAAACGCAAATGATGCCTTTCTTCTCTCCACATGTGATCGAACTCCCGATAACAAAGATCTTAATCCTAAGATGCATTGTATCCGTTTTGATACTACCAAACATTTGGGTTTGGATTTGGAATCCGAATGGACTAAATCACCATCGTTAACCTTTGATGGTGACTGGTCCTTTATCTATATGAATGATAATTCCTGCAATGGTCTCGTCTTTCTTTGTAAAGGTGCTTTTTATTCTCGTCATGATGGCATATTCAATCCTATGACTAATGAGTTCTTCCAAGTTCCTCGAAGTGAGTTTGATGGTGATAATTATCACTTTGGATTAGGTTTTAGCCCTATAACAAAACAATACAAATTGTTTCGAGTTACTGACTCATTCTTTATTGATGGTAACTTTGACAATAACTCATCCATAATGGATGTTTTACACTTTAGTAGAAGGAGTGAAACTAATCACAACTATAACCAATGGAGACAACTCCACTCTATCCCTCCTATCATATGTAGTCATGGTGCTTATTTGAATGGTGCCATCTATTGG
>CsaFBX_N0005
ATTGATCTTGAAGAAGCAATAGCAAAGCATGTTCTTCGCTTCCTCCCAGCAAAATCATTGATCAGATTCAAATCGGTTTCTAAAAACTGGTACAATTGGATAAATTCCCCTTTCTTCACCCACCAACAAGCCACTCATTTCACTAAAACCTCCGCCTTCATCTCTCAGGCCTACCACCGTTTCTGCCCTTTCTTCATCCCTCTCCACCGTCATTCCCACGGCGTCCCTTCCTCTGCCTTCCTCCCTTTCCTCCCTCAAATGTCCACCATCAGAACCACTTCCCACGGCCTCCTCTGCTGCAAAAGTACTTTCCAAGACAATACTTATTTCATCGCTAACCCCACCACTGAACGATGGATTGAACTCCCTGAACCTACTCTGTTTCACTCCTCTGTTTCTGCCCTGTCTCTTGCTTTCACCCCTTCCACTTACAATTTCTACTCCCATTTCCAACTCGTCTGTGCTGTCCCCATTCCTTCTGTTCGTGCTGTTTTCTTTGAAATTTACTCTTCTAGGACTAATTCTTGGAGGCTTTCTGATTCCCAATACTTTTATGATGCTGATCACGATTTGAGCTTTAGAGGTGATGGGTTTTTTATGGATGGATTTGTGTACTGGGAGACGTCAAATGGCGTCATTCTCGCGTTCGATTTGACAAATGAAGAATATGGAGAGATTTTGCTCCCTCTCGATCTCCCTTCTCCTCACTATGGAGCTTTAATGGAGATGAATGGAGAGTTGTGTTACGTTACGGTAATTACGAAGAACCACGATGATGGTCATGATAATGGCGATGACGATGATTGTTATTATTGGTTAGGGGTGTATGGTGGTGGTGGCCATGGGATGGTGTTGAAGAAAAGAATTCCACTTTATGATGATAATGGGTTTTTTTTTGAGGGAGATGTTAGAGTTTTGTCTGGTTTAAGTGAAGGTGCAGTGATGATTCTTGTGGGAAGCAAAGTGATTCTTTATCATGTGGAAGAAAGGAAGAGGAGGTTTGTTGGAATAGTCGAACCGGCAGAGATTGCGGCGATTGATGTCGATGATGGTGCCGTGCGGTTTTTGCCATATGTTAATAGTCTTGCGAGCGTGTGTCCGGTGGACGAAATGCCGCCG
>CsaFBX_N0007
ATTCTATTGAAGCTTCCTCCACTTTCTCTATTTCGATTAAAATTTGTGAGCAAATCGTGGAATGCTTTAATCAACGATCCTACATTTATATCAAAACATCTCTCACTTTCTCTTCAACAAAAACACATTATTCTCCAAGGTCGTCTCGTGAGAACCAACTCTAAACAATTTGTACATTCCATCCTCAAATTCCCCCTCCATCGCTCTTTGACCTCTATTCAAGACGTCCATTTTGCATTTGACGAGGATCGATCTGTGTCTCTTCACGATGTCAATTTTTCTGATGATTCTGCTTATTTATATATGATCAACCATTCTCATGGCTTAGTTTGTCTACGTGGGTCTGATGACGATATTTTTCTTTGTAATATCGCAACTAGACAACTCCGTAAACTTCCACCCTCAATTATTTACCAAGATGAAATGGAAAATCAACCTGAGGATATATATGTGGCAAAGTATTTGAATTCTGGCACCCAGGGATTTTGTTACGATGCAAAATCTAAGGATTTTAAAGTGGTTAGAGTTCTTCATTTTTTAATAGAAGATTGTTATTCTTATGTTCCTCCGAGGGTGGAAATCTACGATTTAAGCAAAGAT
>GmaFBX_N0002
ATGTCATCTGAAGAAGTTCTGAAGGTTGTTTTCCCTTTCCTGGACGGTGTTGATCTTGCTTCTTGTATGGGTGTTTATAAGCCGTGGAAAGAATTAGCTAGCGGTGATTTCTTTTGGAAATGTTTGTGTGCCAAGAGATGGCCTTCAATCTGCAAG
>GmaFBX_N0004
ATGTCTGGACTGATTGAAAGACTTCCTGATGCTGTTGCAATTAGGTGCCTTGCACGTGTTCCCTTCTACTTCCACCCAGTGTTAGAGCTTCTCTCTCGTTCTTGGCAAGCAGTTATTTGTAGC
>GmaFBX_N0006
ATGCGATCAGAGAAGAAACCATGGTCGCCACTCCTCTGTGACGAACTCATCGAGGAAATCTTGTCTCGTCTTCCCGTGAAACCTTTGATCAAATTCAAGTGTGTGTGCAAGGGATGGAACTCCCTGATGTCAGATCCCTATTTCATCAAATTGCACCTTAGCAAATCTGCTGAGAAGGATGATTTGGAACACCTTCAACTAATGAAAAATGTATGCCTCGGATCCATCCCTGAAATCCACAGGGAATCGTGTGATGTAAGTTCGTTATTCCATTCCCTACAAATTGAAACGTTCTTGTTCAATTTCGCAAACATGCCAGGTTACCATCTGGTCGATTCATGTAATGGGTTGCACTATGGGGTTAGCGAAATACCAGAAAGATACCGTGTTTGTTTCTGGAACAAGGTGACAAGGGTGATATCCAAAGAATCGCCAACGCTGTCTTTTTCCCCGGGCATCGGTCGTAGAACAATGTTTGGGTTTGGCTGTGATTCGTCAAGTGACAAATACAAGGTTGTAGCAATTGCGTTGACTATGCTCTCACTTGACGTATCTGAAAAGACTAAGATGAAAGTTTATATTGCGGGTGACAGTAGTTGGAGAAACCTTAAAGGTTTTCCTGTTCTTTGGACTTTACCTAAAGTTGGTGGAGTGTATATGAGTGGAACCCTTAATTGGGTTGTTATTAAGGGAAAA
>GmaFBX_N0008
GCAGGAGAAGCAAGCGAGAATGAGATGATGAGGGTGTTTCTTCCGCAGGAGTTGACCATTGAAATCCTGTTGAGGTTGTCGGTGAAGTTTCTTCAGCATTTCAAAAGCGTGTGTAAGTCATGGTTTTCTCTTATTATATCTGTTCCGCACTTTGCAATTTCAGATTTTGACATATCTGTCGCATGCACAGAGAAA
>GmaFBX_N0011
GTTGAGAAGGATCCTCTGATCTCCACCATGCCTGAACACATCATTCATGAAATTCTCAGTCGACTTTCAATGCTAGACGTTGCTCGAACCAGTTGTCTTTCCAAGCAATGGAATAACTTTTGTGTCTCCTTTCCTTGCTTGAACATTGACCAGAGTGACTTTAATCATCTTCCTTTTCACCACTTCAAGAATACTATGCTCCACAAAGTTATGAGCATCAAAGAAGAAGAAGAACGTTTGGTTATCCACAAATTTAGGCTACGCATGCATTTTGAATACGTGCAAAATGCCACAAAAGAGATTGAAGAATGCACAAGACTAGTATTGCAGACGAGCACAGTCAAAGAGTTCGATTTCCAAATCATGCATCATTGTCTTTACGCGACTAAAGGTAATTGGTGCCAACTTTTTCATCATATTTATAATGCGAAGACGTTTGTGGTGCTAAGGTTAAGTGGTTTGACATTGATTCAGCCCTCTGATAGGGATATAATAAAGTTTTCCCACCTAGAAATTCTAAGGTTAGAAAATGTATGGGTAAAAAGAGAAAATGTCATTGATTGGTTGTTTACTAGTTGCCCTCTGATAAGGGAAATATCACTTGTTAGATGTAATGGTTTGAAGCATTTGAAGGTGTGTGGTAATCTTGGTCACCTCAAACAGCTAGAGGTTGTTTTTTGTCAAATGCTTGAGAGTGTTGAAATCCAAGTGCCAAGTCTA
>GmaFBX_N0013
TTCCCTCCTGTTATAGTACTTCCTGTGGAACTTATTGTGGAAATTCTGTCATGGCTGCCGTTAAAGACTCTCATGCTATTCAGATGGGTATCTAAGACTTGGAATTCCCTCATCTTCCATCCTACATCCGTTAAGTTACACCTT
>GmaFBX_N0001
TCTGTAGTCCGAAGCGAAGACCTTTTGGCGGAGATTCTTCTCGATTTTCCTGTAAAATCATTAACGAGGTTCAAATGTGTTTCAAAGCAATGGCTTGCAATCATCTCTAGCCCCTATTTTGTGCGCAGATACCTCACCTCTCATTGTTTCCCATCTCTATTACTATCACTCACACCCGCACACCTGGCCTTGAAAATTATCTTCCCTTTCACATCTTCTCATGCCGACGCCTCTCCTTCAATGGTTAACTTTGATTTTCTCAAAATTCTGGACTCAATACTTCACGTTAGGCAATCATGCATCGGCTTACTAAATCGGAATAGATTTCAATCCCTCTTCCCTTATTACTTTGTGTGTAACCCTACCACTAAGCGTTTT
>GmaFBX_N0003
AGTGATGTGATTGACATCATTCTACAACACTTGCCCCTCAAAGACCTGGTTAAAACCAGTATATTATCCAAGACATGGAGATATAAGTGGGTTTCAGTACAACTTGAGTTTACAGATAATTTTTTGAAGTGTAATAATCCTGAATACCATAAG
>GmaFBX_N0005
ATGGATAATAGCAATTCAGCTGCAACGACCGGTGTCTGGAATGATTTTCGGTCAATTGATATAATAATAACAATACTTATGAACCTCAATGTTGTGGACCTTGCAGTTGCCTCGCTGGTCTGCAAAATGTGGAACAAAGCTTGTCATGACCCATCTCTTTGGCGCAAAATTGATCTGTCCGAACTCAATAACTCATACCTTTTCAACATACAAAATAATAAACCGGGAGCTTACAAGCATTCGAGGGGGAAAATTACTCAATTCTTAAAGTATGTTTTGAGTCTGAGTAATGGAAATACAAATTGCTTAATATTTAACTACAATGTTGACTTAACGGATGAGCAGTTCATCATAGCTGCTGAAAGGACCCCAAATCTGAAACGACTAGTTCTACCAAAGACATGTGTCTTTTCAAGAAAAGCAGTGCATACGGCAATGAAGTCATGGGGGGGCCTAGAGTCCATTACCATTTCCTTCGATGACCCCAATAAATACATATTTTCTGCAATTGCCAAATACTGCAAGAACATAACAGAGATGAAATTTAGTCACGGTTGCCTCCTCTTTGAAGAAAATTATGTTAAAGCGCTGCTTAAATGTGCCCCTAACTTGAAGGCTTTGAGCATTCGGTGCATAATGACAAGCATGGGTGCTTTGTGCGGTGTGTTCACTTCCTTCCAACATTTGGAGGCGGTGAATATATGCCATAGCTCCATTATAGATGCACCATATTCTGATTTTGGTGTTGTGGATATTACTTATGTACAAAAGCATTTGCCGCCATCGAATTACGGAAAGCTTATATACTGTAAAGAAGGATCATGCCTTAGGTGCAAGAATGACAGGAGCATTATTCCTGCCGGAATTTTCCAAATTACAAGC
>GmaFBX_N0007
CCAGAGAAGAAACCATGGTCGTCACTCCTCTGTAACGAAATCATCAAGGAAATCTTGTCTCGTCTTCCCGTGAAACCTTTGATCCAATTCAAGTGTGTGTGCAAGGAATGGAACTCCTTGATTTTAGAACCCTATTTCATCAAATTTCACCTTAGCAAATCTGCTGCAAAGGACGATTTGGAAAACCTTCAATTGATAAAAAATGTCTGCCTCGGATCCATCCCTGAAATCCACATGGAATCGTGTGATGTAAGTTCGATATTCCATTCCCTAAAAATTGAAACGTTCTTGTTCAATTTCGCAAACATGCCAGGTTACCATCAGGTCGGTTCATGTAATGGGTTGCACTGTGGGGTTAGCGAAATACCAGAAGGATACTGTGTTTGTTTCTGGAACAAGGCGACAAGGGTGATATCCAGAGAATCGGCAACACTGTCTTTTTCCCCGGGCATTGGTCGTAGAACAATGTTTGGGTTTGGCTATGATCCGTCAAGTGACAAATACAAGGTTGTAGGAATTGCGTTGACTATGCTCTCACTTGACGTATCTGAAAAGACTAAGATGAAAGTTTATGGCGCGGGTGACAGTAGTTGGAGAAACCTTAAAGGTTTTCCTGTTCTTTGGACTCTACCTAAAGTTGGTGGAGTGTATCTGAGTGGAACCCTTAATTGGGTTGTTATTATGGGAAATGAAACCATTCATTCTGAAATTGTAATTATTTCTGTTGACCTAGAGAAGGAGACTTGCATATCACTGTTTCTTCCCGACGATTTTTACATATTTGATACAAATATTGGAGTTTTTAGAGACTCGTTGTGCGTTTGGCAAGATAGCAACACCCATCTTGGCTTGTGGCAGATGAGGAAGTTTGGAGATGATAAGTCTTGGATTCAATTAATAAATTTTAGTTATTTACATCTTAATATTTGTCCTTATGAAGAAAAATCGATGATTTTACCATTGTGCATGTCTAACAACGGAGACTTCTTCATGCTGAAATTCACTAGAAATGCTGATGATGAATACCAAACAATTCTGTATAACCAGAGGGATGGTAAGTCTCAAGTTTCTGTCGCTCCCTCAGGTAGTTTCAGAACTTTGTTGTGGCGCAACCTCAAGATTTTTACCAAAAGTTTGGTCATACCTTAT
>GmaFBX_N0009
CGGAAGAAACAAGGGGAATCGGCAGCTAAGTGTAAAAAAGAAGATTATATCAGCAAACTTCCCAATAGCATCATATGCTACATCTTATCTTACCTCAAAGTCAAGGATGCTGTGACGACCAGTGTTCTTTCATCCAAATGGAGGAACATTTCTTGCAATCCAAGCAACCTTATTCTGGATGAAGACAACATGCTAATTAAGCGAGAACACTCTCTAACCTATGTTTTGCTCCACCAAAGCGTGGTGCAAAGGTTGGAATTCAAAAGGGACAGAACCTTAGCCTTCGTTAGTAATGTCAACATGTACTTGTCACATGTTGAAGAAGTCCAAAAGATTGACAAGTTAAAGGTTTGCTTCACATTTCGCCATAATGAGTATGGCTCCACTGATCTTGATCGGTGGATTCGTTTCGCCGTCGAGAAAAATGTGGAAGAGATTGATCTTTGCTTGTTGGAAGAGAATCATCATCACCAGATCAATGCTAGTCCAAATGATGGATACTATGTTTTCCCCTGTGAAGTTGTTGGCAATTATGAGGGTGAAAGTGGCTCCAAGTCATTTCTGAAGAGTCTTCGATTGGCACATTGTGTACTTGCACCCCACATGTTACATAACTTGGGTTTTAGCACACTTACCACTATGGAACTCTTCAAAGTAGATCTGAAATCTGAATTGCATATTCAGATTTTGTTGTCTAGCTGCAGTAACCTTGAGTTTTTTGGGCTGTCTGAATGTTACAACATGAAGAATCTGAAGATAGAGCACCCCTATTGCCAGAAGTTAAAGTACCTGAAGGTGAAGCTTTGCCAGGAGTTGAAGAAACTTGTGCTCTACAGCACCAGCTTGGAGGCCTTGGAATTCAAGGGAAGCAAAATTGAATTTGTGTTCGATGCTCCAAGACTTAAAACTTTCTACAGTCCTGTGAGTGATACTGATGCTTGTCATAAGGAGCTTTGGCCAGTCTTTAGGCTTCCCATTGACATACCCCAGCTGGAAACTTTG
>GmaFBX_N0010
TTAAACGAAGCACATGTACCATTTCCATTTAACACTTTGTGTAAAAACTTATTCATTCATTCATCAATGGCAGACTGGTCTGAACTCCCAAAGGACCTCCTACACAAAATATCACAACTCCTCCTCGAAAGCCCTCTCTACCTCCTCCGCTTCCGATCCGTCTGCTCCTCATGGCGTTCTTCCACTCCCCCGTCTCCCTTCAACCCCTCAATCTCCCTCACCAACACCTTCTCCCTCTCCCACCGCACCCTCCTCCTCCTCAACCCTAACTCTAACCCTAACCCTAACCCCCGCCCCCGCCCCTGGCTCGTCAAGCTCTCCCTCGACCCACACGCCAGCACCGCGCGTCTCTTCCACCCTCTCTCCCGCTTCCCCATGAAACTGCCCCGTTTCGCCCTCGACCTCTTCACCCTCCCCGCCCTCGACCTCGGCCGCGAGTTCCTCCTCACCAACACGCGCCACACCCGCGACTCCCTCTACATTGAAAAGCTCGTCTTCCTCCCTCTCACCCATCGAAAAGACCGTTTTGCCCTCCTCACGATCCACGTCTCCGGGAAACTCGCCCTCTTCCGCTCCGGCGAGGACGGCTGGACCGTGATCCCCGACATGCCGACCCCCTACGACGACGTCTGCGTCTTTAAGGGCAACCTCTACGGCGCCGACAGTAACGGCCGCACCGTCAGGGTGCGGCCGGATGACGGTGGCCTCACCCTCGCCGCCGAGCCTGTCTTTGGTGGCGACAAGAAGTTCCTCGTGGAGTCCGAGGGCGCGCTGCTGCTCGTCGACATGTACCTCTCCTACTACTCCTGCACGCAGGGTTTGTTCCACGAGGATTTCGACGAGGAAGATGTGGCCGGGATGGGGTGGGAGAGGACGGTGAAGTTTGACGTGTTCAGGCTCGACGAGGAGGGGAAGAAGTGGGTGGAATTGACCGATTTGGGGGAGAGGGTGTTGTTCTTGGGGGATGATTGTGCTTTCTCGGCTTCTGCCAAGGATTTGAACCTTGGGAGAGGGAATTGCGTGGCTTTTAGAGATGATGGGTTGGGTTTTAATAGGGTTTTAAATGGAATGGGGGTTTTTCGTTTGGATGATGGTAAGATCTCGCCCTTGTCGGAGTGTGCCGGGTTTTCGGAGTTGTTCTGCCCGCCGCCGGATTGGGTCGGGTTGCAG
>GmaFBX_N0012
GCATTCAAAAAAATGTATGGTCCCGTACTCTGTGAGGAACTATTGATGGAAATCCTGTCATGGGTTCCCGTGATGGTTATGATGCGATTAAGGTGTGTTTCCAAGTCTTGGAATTCTCTTATTTTCAATCCTACGTTCATTAAATTGCACCTTGAAAGGTCCTCTAGAAACACCGATATCCTATTAACATTCCGTGCATTCCACGACAAAGAGACAGGT
>GmaFBX_N0014
GAAATTTTGTCGTGGGTTTCGGTGAAGACTCTCATGCGATTTAGATGCATTTTTAAGACTTGGAATTCCCTTGTCTTTCATCCTATATTCGTTAAATTGCACCTTCAAAGATCATCCAAAATCACTCACATCTTGTTAACATTCATGAAAGAT
>MesFBX_N0002
ATGTCTCTTTTTCCAGAGTTCATCCAAGATATCCTTCTAATACTGCCTGTTAAATCTTTACTGCGATTCAAAAGCGCTTCCAAAACATGGTATTCTTTAATATCTAAA
>MesFBX_N0004
ATGGCTGAAACCACTAGCACCAGCGGATCATCATCTTCATCGTCCCCAATTATTAACTTGGCTCCTGACCATCTCTTCACAATCTTACTTCTACTTCCTGTAGATTCGATTCTCTCGTTTTCCATGACCTGCAAGAGATTCAGGTCCTTGACAAGTTCTGATAGTCTTTGGGAGTCAATTTGCAAGAGAGACTGGGGATCCACATCAGTTGATGCCCTTAAGTCTTCTGCCAATAATCAACACTTGCCATGGATGAAGTTGTACAAGCAGGTCTCACAGCTTGACTCAATTTCTTGCCATAAATTGTCTGATCCAGATCCTGAATCGGTGCTTCCTAGCCCCAGGGCTTCTCACTCTCTCAATTTTGTGTCTGATTGCTTGGTTTTGTTTGGTGGTGGCTGTGAAGGAGGT
>MesFBX_N0001
TTTTTCAACAACCAAGAAAGAAAAATGCCTTATCAACTTTCGGAAGAGATGCTCACAAGAATGTTTTCAAGCTTTCCGGTGAAATTACTCCTGAAATGCAGGTGCGTTTGTAAAGCTTGGGACTCTTTAATCACAGATCCTTCTTTCATAGATAAGCACCTCAAGAAAACTGCTGCAAGAAAAAGTGAACTACTTCTCTTTAGATATTACATCGACGTAGAAGCATTCAAAGGAAATGAGCATTATTTCCTATACAAGACTTTCCCTGAAAACCCAGTTGAAGAACTCCATTGCCCATTAAAGGGCTTTGCTCGTTTTATTAATATAGTGGGTTCTTGTAATGGAGTTATCTGTCTATCTGATGATTTTAATGGCACGTACACTGATAGAGCTGCTTTATGGAACCCTAGTGTCAGAAAGATTGTTTCTATTCCTTGTCCTAATGTTAGTTTTAAGTCTCATGGACCCTTCTTTCACTCACTTGGGTTTGGTTTTGATTCCACAACTGAGGACTATAAGTTGGTGAGAGTAGCGTATATAGGAGACGATGATTTTGACTTCATTGATATTCCTCCTTTGGTTGAGATTTACAGTTTGAGAGAGAGGCATTGGAAAAGAGTTGATAATAATCTGAATTATGTGATCTGTGAGTGTTCAACTTCTGCTTTTGTCAATGGAGCTTGTCATTGGGTTGGCTCTACGCCAGAGACTGGGGGTGGTGTAGGCCAAGTGATTGTGACGTTTTCTTTGGAAGATGAATTGTTTAGGGAAATGGAGATACCAGAGTGTTTGGTTAAAGAATATAGCTTCATGGATATTGCAGCGTTTGATGGATCAATTTTGCTGGTTCCTTTTATGAAAAAGAATGGGAAAGAAGATTGGTTTTCAGTTTGGATAATGAGAGAATATGGTGTTGCAAGATCTTGGACCAAACTTTTCAGCTTTTCAAAGGCGGAAAGGGTAGAAAGGTTAGTTGCATTTAGGCAAAATGGTGAGGTTCTGTTGGCAAAAACAGGTGGAAAGCTAGTTTCCTATGATCCAAACACAAAAAAAATCACTGCCACAGGAATTGTGGGCTATGCAAAGTCCTTTTATTTGGATACTTTAGTGGATAGTCTTGTTTTAATAGGTGAATCAAATGAATTTACAGAAATCATGGAGGAGGATGCATCTAGTTGT
>MesFBX_N0003
ATGACCATCTCGGACGATGAGGACGATCTCTTGGCCCATTTCCTCGAGTCAGAGGTTCTCTCCGAAGTATCAGATCAGGAAGAGGCGGAGGAGACAGAGATTGAAGAGAAGGAGGAGGTGGAGCCTAAAGCGAAAAGAGTTCGTTCAAATGAAATTGAGAGGTCGAAGGAGAAGGAGAAGGAGAAGGAGAAAGAGAAAGGGAAAGGGAAAGGGAAAGAGAAGTATAGTACCAAGCCAAGGAGGATAGAAAGTGGGATTTTGAGCAAAATCCCCCCTGAACTCTTCCCCCATATCCTCAAATTTCTTTCTTCTGAGGATCTTATGGCGTGCTCTCTGACATGTAAATTTCTCAATTATGCAGCATCTGATGAGTCCTTGTGGCGTCGCCTGTACTGTATGCGATGGGGTCTACTGCCCCCTTTCAAGAAGTTATGTGATTGTGTTTGGAAGAACCTCTATATACAG
>MguFBX_N0002
ATGAAAAAAGCCAAGGGGAAAGACTGTAATTACATGTCGATGGACAGAATATCGGATTTGCCAAAGGACATTTTGCATAGAATTTTGTATTTTCTCTCTCAAGAAGATGCTGTCCGAACATCTGTCTTGTCCAAATCATGGCGCTACGTTTGGTGCGCTCGTCCCAATCTTGATTTTTCCGACATCAACTTCAAAGGTAACAGACAAGGTTTTCTATCAACTGTGGACAACACTTTACAGCAATACTACGATCAAGGTTTGTCCTTAGAGAAATTTCACCTTTATGCATCGCTGCTAGGCAAAGATTATTCGGATCACGAATCGGTTTTGCTTCTCGAGAAATGGGTCCCATTACTCACAGGTATGGGCGTAAAGGCCTTTTCTCTCTCTATTATTTCAGATCGCACTCCAGGAATTACCGATCTGTCGTCAGTAGTCTTTAAAGCCGATTCACTCGAGTATTTGCATCTGAATAGGTGCAATTTGGGCCAGAATATTCCCGAGAATATACCATTTGTGGGTCTACAAGTACTTCGTCTCCAAAATGTCTTGATGGAGGAAGAGATTTTTGAAAAGATAGTCTCGAGCTGCCCTTTGCTTACTACTATGTGGTTTAGAGAGTGTAAGGGTTTGAAAAATATAAAGTTGGAGAAGAAGCTTCTCAAATATCTCAAGAAATTCAGTTGTATTAATCGCAACACTCCAAGAATAGACGAATGCAGCGTTGAAATCGATTTCCCAAATCTCGAGAAAATGGAGATTATAGGCAGTAAGATTAGGTTTCACATCCATAAGTTCGATAATCTAAAGACTTTGTGTCTAGACATGGTGGAAATATTCTCTAGCAATTCAATCGAACAATCTGAGCTATGTATCGATGCCCCAAACATGGAGTATTTTTACTATTCAGGATGTTTTATGCCATCCGTCGCTTTCGCACCAACTTCCGTGGAGTCAATTCTGAAACTGTATATTATTCGGGATTACGCAGGTGGTGCTCGGTCATGGTTCCTCGGACTAAGTAAATTGCTCCAGGCTTTACGTAATTCCGTAGTTTTACTGAGTGTTTTCCATCTCGCCATTGGCAATATGCACGTTGAACAAGATATTCTAGAGCAAGGCATTATTAATGGTGGTGGTAATAATAAGCCAATTGTGATAGAGTTTTTGCGATTGAGTTTTGGTCACGTACTTTCACTTATGTCTTTTTTGAATGGTTTGTTTCGTATCTGTCGCCCGAGAATCATATTTCCATGCTGGTTCCCTCGAGGAATTGAGAACAAAGAAAGGGAAAACGAGGAACTCAGTGAGTTTTGGTGCACTATTCAAATGATGAGAGAGAGTGGAAGCCCAAATCAAATCTGGCAAGATTTGGAGGACTTAAGTATTGACAGTTTTGATACGAAACGAAAAAAG
>MguFBX_N0004
ATGCCGTCTGATATCTGTGGATCAAGCTTGCTTTTGGCTTTGCCTGATGATATATTTCCTGTTATTACGAGTTCCCTCTCTCCAAGGGATGTGTGTAGTCTTGGTATCAGCTGTCCAGGTCTCAACTCTGTTCTGTCTTCAGACGAAGTATGGCTTGCCCAATGTAATAAATTAGGAATACTACTCCCTTTTAGCAACCTCGTTGAATGGAGAGAGGGAGTTTCTTCTTACAAGGCCCTCTGTCGATTCTTGATGACTATTCATCCATTGATGGGCATTTGGGTTCACGAAACCCCCGTGCTCGGCAATGTAGTATATGTTATGCCTGGTTTTCTATCAGTTTTTGGATGCCGGATAATTCCCCAAAAGATAGGCCATTTAGGCCTTGAAGATGGTCCGATTTTGTGGAGACCCGTATTTGTAATTATCTGCAAATACGACGGCTCCACATCGTTCTTT
>MguFBX_N0006
GATGGTGATCGGATAAGTCGGTTGCCCGACGACATTCTTCTCGGCATACTGTCGTTCAAGGAATCCACACGCACCAGCGTCCTTTCGTCTCGTCGGATCAACTTGTGGAAACACACCCCCTCCCTCGACTTCGACGACGCTCAAACTTCAATAGACAACCTGATCGATTTACGCAAGAGCGAGAGGCGCAAGTATATGAAGTGGGTCGACTCCGTTTGCCGGTCGCACAAATCCCCCACCTTGAAAGAATTCAAAATCCGTTTCCCTATAAACCGATCGGCCAGAAACGCGAAAGCAATCACCCGTTGGCTTAGATTCGCACTCTCCAGA
>MguFBX_N0008
TCACGTTCCCCCCAAACGGCGGCGGAGTTAATCGCCGAAAACGACAATTTGCTGACTGGATTAATCCTCCTCCGCCTCCCGGAGAAATCCCTCTTGAGATTCAAGTCAGTAAGCAAACACTGGCAGTCTCTCATCTCTTCCCCTCACTTCGCCGCCAACCACCACTACCGCCGCCGCCGCGGCAAAAACCTCCCCAGTTTCATCCTCGCCACCGCCGCCCAGCCGCCGGAGTACTTCTCCTTCAACCCCAACACCAGGGTTTTCCTCCCGTACACCTTCGAACACCCGCACACCAAAATCCTCCAATCAAGCCACGGCCTTCTGCTGCTCGAGTGCGGAAACCCGCGATTGGGGTTCCCGCGCGTGCACTACCGCGTGTACAACCCCACCACGCGAAAATCACGGAAGGTTGAATTCGACGAATACGAAGGCCGGCTGGCATGGATTTGGGGGCTGTCACTTTCATTCGACCCTTCGATTTCCCCTTATTACAAACTCATATGTACGAGGAGACCTAATTTCTGCTCAACTCTCTGGATCGAGATCTACCACTCAGAGCTCGACACGTGGCAGCATATCACAGGCGTAGAGATCAACTACACTCCGATTCACGACCTTCAATACTGGGCCGGCATTTCGTGTAACGATGGGGTGTATTGGATCCGACCCGGTTCGAAATCATACCGCTTCGACATCCAAACCCGGCATTTGGAAGAGATGAGTGTCATCAAGTTTCCTCGGGGCGAACCAGATTCGTCGTCCGGCAACAATAACTACATCGTGGAATCGGATGGAAACGCGCATTGCGTCCGCACGTATTTCGGTTACGAAAACAAGTATTTGATTGTATACGAGTTGTCGCCGGATCGTAACACGGGTTGGGTCGAGAAATACCGGGCCGACTTGAACCCGGTGTCGAAGGCTATTGGGTGCCTTCGGGTGGTAGGAATAATCGCGAGGGGCGACAAGGAAGAAGATTCTTCGGTTTTGCTCCATGCACCGGGGACGATTGTTCGTTACTGGTTTTTCGATAAGAGATTTGAGGTTTTGTGTAATTTCGCAAGTAGTACGATTTATAAAGAGGATGAGTTCCAATTCGAGACTAAGTTTTGTTATCAATTCATTGAGAGTTTGGCTCCTGTT
>MguFBX_N0011
ATGGCGGAAGGCAACAACAGAAATGCAGTTCACATTCCCATCCACGTGATAGAAACTATCCTGTTCAAATTGCCGGCGAAGTCCGTCCTCCGGTTCCGAGCAGTTTCCAGATCGTGGAGGAACCTCATTTCCGATCCGGCATTCCACCGAACCTACATCCGAGGCTACCAGAATTCGTCCTCCCAACCCAATCTCTTCGTCTCGAAACCGTCGTACCGCCATGGCGTTTCTCTGGTCAAATTCGAAGGGGGGAAATTCGTCGCCGTCCGGCAATTGGTAAACCCTAACACTAGAGACTGGTCCGTCTCGTGCTTTTGCGACGGCTTGGTTCTCCTACGGCCGCCGTCGCTGTCGAATTACGTCCTGTGGAATCCCTCAACTGGAGCCACCATGGAATTCTACTCACGTTGGTCCCTGAGCCTAACGAGCGCCGGGATGTGTTACGGCCCGATTCTCGACGAATTCAAGGTCGTCGTCATAGCGAGATCGTGGCTGCCGGACTACATAGTCTATTCCTGCAGGACCGGAATCTGGGAAAAGAGGCGGAAGCCGTTCGCAAAGACCGATCAAGTCAGCGAATCGGGGTTGTATTTCGACGGGGCCGTGTATTGGCTCAACGTCGACGACGATAACCCGAACATTGTCAAGATCTTCTATTTCGATCCGAGAGACGACCAGCTCAAAATTCTAAAGAAGCCAGCTGGCGCGGGGGGCAACAACGACAGACCGATTTTCCTGACGTGTTTGAAGGGGCGTCTGTGCGTTTACAGCAACGATGCGAAAGACGAGACGGTGGTTAGAATCTGGACGAGGAACGAGAACAATAGTTCTTGGGATGTGTTGATGAGTATCGGTATCGAGAATGTGCCGGAAAATATTAGCTCTATCCGGCCGATGTTTTTCGCCGGAGATAAGGTTGTGATACGTCGGATGATTATAAGCATGACGTATTGGGAAACTCCGGTAGTTCTGGTCTACGACGCTCGGGAGCAAAAGTTTGAGGGTTGTGATAAACCCGTGGGTTTTGGGGAGGTGTTCGTTCCTTACGTCGATAACCGTTTCTTCCCTGTTCAAAAAGTCGCCAGGCCCAAGAGGAAGCGTAATACTCTGCACAGT
>MguFBX_N0013
CGATCGAGAGTCGACAAGAGATCGAAAACCATGCACGGTGATCTCCCCGAAGAAATAATCGAAGAAATCCTCTTGTGCAATCTTCCGGTGAAAACCCTATTGAGATTCAAGTGCGTTTCGAAACAATGGCGGTCATTAATCTCCAGCAAACATTTCGTCGAACGCCACCTGGCGAAGAACTCGTCGAGCCTCGATCACCGCAAGCTCGTCGTCCTACACCCCGATCTCCCCAACCGCAGTTTCAGGTCGTGTTCTCTCCAATCCCTACACGACAATTCGAACATCACGAGTTTCGATCACCACCCGCTGGACGATCTCATTCCCTTAATAAGGTCCCCTTACGACGACGCCGAATACAATAATTTCTGTGTGTATTTCAATCCAGCCCCTCATTATTGCATG
>MguFBX_N0015
ATGGACTGTTTTGCAAGGTTGCCGGAGGGATGCATATCAGAAATTGTGTCACTTACATCAGCTTTGGATGCTACAAGAGCATCGATTCTATCGAAACAATTCAAATCTGCGGCGGAATGCGACTACGTATGGGGGAGATTTTTGCCGCCAGATTATCGAGAAATAATTTCAACATCGGTTTCTCCTCTACTCAAATGTGACACCAAGAAAGACCTTTATTTCAGTCTTTGTGACTCTCCAATCCTTATTAATGGCGCCAAAATGCTTTTATTGGACAAAAGAAATGGAAAGAAGTGTTTTATGGTTGGAGCAAGGGAACTTGCGATTTCTTGGAAAGGCTGTTGGGATTTTACGCCGAATGCAAAATCCAGATTTTCGGAGGTGGCGAAACTAAGATCAATAGGATGGATACGCATTCAAGGCAAGATAAAAACTCGAATGCTGTCTAAAAACACGAACTACGCCGCGTACATGGTGTTCTCATTAGAGAGGATGGACGGCCTTAGATCATCGAAAACCGTAGTAAGATTTCTCGAAAATCAATCAAAAAATAAAACGAGCAAAAAGGGG
>MguFBX_N0017
AGAAATTCAAAGATGTTTTGGGGAAGCAAGAGGAAGAAGACTTCAACAAATATAGGGTCTCTTCCCGAAGATTTGGTGTTCGAGATTCTTCTACGTCTCCCGGCCGAAGATATTTACAAGACGGCAATTCTTGTTTGCAAGAAATGGCACAATGCGATCCATAGCTGTAACTTCGTACACAAACACCTTCAGCATTCAGCTCCTGTACTTCTCGCGCAGTTAATTGACCACGGTGACGATCGCGATTACGGTTTTCACCAGTTAAATATTAAACGATTTCTGCCAATGGGACGAGGCTCGGTTGAGGAATCGGAATTCAGTTACGATACCATGGGAAGAGTTTTAGGTAGTTGTAATGGTTTGATACTGGAGTGTTTGGAAACCGAGGACCGTTACAATCTTTCTATTGTGAATCCCGTAAGATTTGAAAGCTTTGATCTCCCTTCGATTTCTCCTGAATTCGACATTGCTTATGATCCCATGATAGCGTACGCCGAGGCTTCGAATAAGTATAAAGTGGTCGTCATGGGTTTTTGGAAGTTCGAGCCTACAGGAATAGAGAGCTGTGTTATGCTAACTGTGGGAGTCGATAAGTCGTGGAGGCGTGTCGATACCAAACACTTGGATATCGATCGTTGTTTGAGTACTCAACGTTTTATTCACTGGACTCGCAGCGAAGGCACTTGCATTGCGAATCTGAACGTAGAGACTGAAATTGTTACGGAGACTCGTATCCCTCAGGGTTATGAAAAGAGATTCAAGTATTATTTGTCAATGGGGAGTTGTCTGACGTTGCTCGTTGAGTGCGTTGAGTTTTCGTGGGAGGTTTTGAAGATGAAACCAGAAACGGGAGAATGGACTAGGATGCTCAAGATTGACTTGGAACCTCTAAAGGGTAAATTCGTAAATTTGGTATGGAAATGCGTCTCACCAATTGGTTGGTTGAACGAGAAAATGTTGGCCTTGCGGATTTTTTCACCTCCGGTTTGCGTTCTCTACAATGTGCGTACACAAGAAATCGAATCCCTTGAGTTGGAACGTCCTTCGGATGATTATTTCTTTAATGTTCATAGGGACAGCTTGATA
>MguFBX_N0019
CTCCCCGACGATCTAATCGTCGACATCCTGTTAAGGCTGCCGGTAAAATCCCTGGGTAAGTTCAAATGCGTTTCGAAGCAATGGCGTCGCTTAATCACAGACCCACGTTTCAATTCTCTGCACAGAGAGCTCTGCTCGAAGAACCCTAGCATTCTCATGGTGAAAAAGTACCCCCTTTTACGGGAACCCCACATGAGAAAATGCACCACCGTCGATCTCTGCGCCTTTAATTTTAATGGGTTTCGAAAAAATCTCGAATTCTCGCTGTATTTAGACGACGACGAGAAGAACATCGAAATGCTGCCATCGAAGCGGGGCCTCGTTTGCTTCGTGAGCGAGAGTGGGTTCTACGCGTGCAACCCTAGCACTCAGATCACGACGAAATTGCCCGAGGCGAGCTGCTGCACCTCGGGCGAGGTGAACGCCGGGATGGGGTACGTGGCGGAGACCGACGAGTACGTGCTCGTGCATTTGTTCGATCGGAGTTTGGATATCCACGTGGATTACGACATCGGTTGCGAGGTGTTGAGGTTACGCGATGGCGAGGATTGCTCTTGGAAAGTGGTCGACGCGAATTGCCCCTTTGTCGTTCGGGGGTGGGGCGTTTTGGTAAATAACGTTTTCTATTGGATGATTTGGGACGAGTATAATGAATTAGGCGATGAGGCGATTGTATCGTTCGATCTTGAAAAGGAGGAGTTTGGGATTGTGGCTCCGCCCGAGGGGTGCTTCGATCCGCATGGCGCGTGGTCGTTGGTCGAATTGGGTGGGAGGTTGTGCTTGGTGGATAACGCGGCTCGGCCATCGACTATGGATATTTGGGTGTTGACCGATTCGGAGAGCCGGGGTTGGGTTAAGGAATATAGTATTCATATGAGCGCGTATAGTAACGATATGTTGAGCTTTATTGCTCCGTTGGATTATTGGAACGGGAAAATTGTGATGGATGTGAAGCAAGAAAGTCTCGATTTTTACGATGTGGAGGAGAAGAAAATCGAGAGGATGGATCATTTGATATCGGGGGAGTGGAATTGGCTAAGGACTTACACCGAGAGCTTCTTTTCGTTCGGA
>MguFBX_N0020
ACGGATGAAGAAGACCAGCAACCCCAACAACAAGTGGTGGCAGCGGTGGCGGCGGCGGTGGCAGAACCACCAACCGATCTCGATTCGATTCCAGACGGCATCCTCGAAGAGATCTTCACACGGGTACCGGCGAAAACAGTGTTCTGCAGCATGGCCGTCAACACAAAATGGCTGTCAATCTTGGACAACAGAACATTCTTCAAGAGGCACCACTCTCTCTCATCGGCCCGACCGCTCGTGGTTTTCAGCGACCCGTCGGGCCGAAGATCGAACCGGGTTCTCCACCTCTACGAGGGCCGGGCTCTACCCGATTACCGACCCATGCCGGCCCGTAGCCTCGGCACCCGAATCGACTTTCCAGATATGGCGAGAGGCCGGTGCACGTTCCTTCACGGCGTGAATTCTTTCGTCACCTCGTGTAAGGGTTTGGTCTGCTGGGCGACTCACCGTGGGGCGGGCGACGTCGTCCTTTCGAACCCGATCACGGGCGAGTACATGTTGGCCAACGCCCACGCGCGTGGGATGAACAGCCTCAGAGAGCTGGCTTCGGTTTTCGTGGGCGTCGGGTATAGCCGGGAGACGAAGACTTTCGAGCTCTTGAAAATGATTCTCGCGTTGGAAGACGACCCCGTCGACTACTCCATGGTTTGGTATCCGGAGCTCCTCGCTCTGGGTGGCAACTCATGGAGGCCCGCCGGTGAGGCTCTACAATTCGATTTTTCTCGGATGATTTACAATTTGGTCAACGTTGACGACGGAACCATATACTGGAGGTACAAAGACGATTCCTCGATTTGCACCTTCGATTTCGACCGGACCCTCTTCCGTGTCGTGGACCTACCCGACTTCGAGGGTCCGGTTCTCAAGACAGTTAGTTTGGGAGTGTTGGACGACACTCTATGCGCGTCGTTCGCATCTCCTGACAATACCTATCTGGAGTTGTGGTCGGCTAAGACGATTGACAACTGTGGGGCCCGTGGTGTAGAGACGGCTTGGAAGATGCTTCACCGTATACGTATCAATACTTCGACGGCTATGCTTGAAAATAACGGTAGGGTTTGGAATAGGGGTGCGTATCGACCGGTAATGCATGTGGAAAACAATAAGATACTGATGCATGATCGGAGGACCAATTTCCGTTTGTACGATGTCGTGACGGGGAGCGAGACTGTGTTCCCTCTT
>MguFBX_N0022
ATCCTCTCTCGACTGCCGTCGAAGTCTCTTTTGATATTCAAATCCGTCTGCAAGTTATGGAACGCCACAATCTCCGGCAAAAGATTCGCCGGAGTTCATCTCCGGCAATCCCGACAGAGCTCCGGCCACCAAGATATCTTCTTCTGGTGCGAGGTCCGACGCTTTACATACGAATCCCAAATAAGGGTCACCAAAATACCTCAACATATAAAGACAAAGATGAAACTCGAAAAATTGGAGCACGAACAAAAACTCGATCCGAGTGTTTTGTGCTATTGCGACGGCTTAGCTCTCCGGCGATACGGCAAACTTCTCCACAACCAGTACGTGCTATGCAATTTATCCACCGGGGCCCACGTCCAGTTCTACTGCCCTTACGACGAAATATTATACAACTCACATGAAACGGTTTACGCAATATGCTACGATCCGTCCATTAATGACTACAAGGTGATAATTATCGACTACACGCGCTACGCGATTTACTACTGTCGAACCATGCGGTGGAGCGAGATTAGAGAAACCCCGGAAGAATTCTTGGGCGGCGGTTTATTAATTGGCAAAAGCGTGTCTTTGAACGGCGACTTGTATTTTATGCTGAAAACCGTGGAAGATGGCGGTTATAGGATCAAGATAGTGGGGTTCGATTCGGTCAACGAAAAGTTCAAGAGATTTCCCGAGCCGACGTATCGGAAAAAAGATAGCTTGTTCATGTACATGACTTGTGTGGGGGGCTATCTTTATTTGTGCTTCAACAACAGCCGTTGTCAGATGATCAAAGTCGGAGGCGGCGGAGAAAACAAAGAAGAGTGGAATTGGGTCGATTTAAACGGTAGGCCACCTAATTCCGAGCGCGTCGAGTTTGATATGGCTTCCATTGTTCAAGAAGATGTGAATATACTTGCCTTCGACCGCATTTATAGTATTAAAACGGGTTATCAGCGCATACCGTATCTGGAAAATCTGTTTATCAGCGAACCAAAAAAAAGGATCAAG
>MguFBX_N0024
ATGGATTGGAATAATCTTCCTCAAGACCTCGTGGATTTGATACTATCGAAGGTGTTTGCTAAAGACAGACATAATTTCAGCCTAGTGTGTCGATCCTGGAACACAGTTGTCGCAGCTTCACCGTTTCGTCATTCGCCGTGTTTAATGTTCAATCAAAGAAAGAAAAAGCATGTATGGAAATTATCTCAGAACAACAATTTCTTCTACATGGAATTCCCCGAACTCCAAGGTGGAAATATTCGCTTCGCTAATCATGGGTGGTTGTTGATATCTCGAGGTGATGACGAAACTCTTTTTTTCTACGATCCTTTCAACCACCATATGATTGAAGTGCCCTCACCTAGCGATTCGAATTGTGCCGGCTACACTACCATCTGCTTCTCTCACCCACCGACTTCTTCAGATTGTTTTATAGTTGGAATCGCCACCCAAATAGACGTGGGTTATGATACAGTGGATATAGGGGTTCTTAAACACGGAGAAGACAAGTGGGAAAATTGTACTTACCAATCTCAAAAATTTCAGTCGTCCATTGGTCCTCCGATTTTGCATGGTGGTTTATTGTACTTCTTGGATATTGAT
>MguFBX_N0026
ATGGATTGGAATAATCTTCCCCAAGAACTTGTTGATTCGATAGCGTCAAAGGTTTTTGCTATTGACAGACACAATTTCAGTCTGGTATTTCGATCCTGGAATACAGCAGTGGCAACTTCACCATTTCGTCATTCTGCGTGTTTGATGTTCAATCATAGGAGCAACTGCTCGTGGAAATTATTTCAGCACAACAGTTTCTTTCACATGGATTTTCCTGAAAAAATCAAAAGCGCAAGAATACTTTTTTCCAATCATGGATGGCTATTAATGATGTGTCCGGACGACGAAAATCTCTTCTTCTTCCATCCTTTCAACAATCAGATAATTGAACTACCACCCCCTTTAGAAGAGAGTGACTACACCACAATTTGTTTTTTCCATCCGCCAACTTCCCCTGATTGCTTTATTTTCGGAATTAACGCTGAATTACGTAGAGGGAAAGTAGCTAATGTGGTGAAAATAGGCAATCTTAAATACGGAGAACATAGGTGGAGCAGTCATGATTCGTCAAGCAAAAAATATGGAGGATTTAATCTATGCATTGGGCCCTCAGTTTTGTGTGACGGATTTATATACTTTTTGGATATCAGAGGAAACCTAGCATATTTTGATATCAATGAAAGTCTATGGATGGTCTTCTTGAAATGT
>MguFBX_N0028
ATGAAAAGGGCAAAGGAAGAAGAGGGCTCGATCTCCATGGACAGAATATCCTCCTTGCCAAAAGAGATCCTGCAGAGAATTCTGTATCTCCTCACCCAAGAAGAAGCCACCGGAACCTCGATTCTGTCGAAATCGTGGCGCCACGTTTGGCGCACTCGCCCCAATCTCGTTTTATCCGACGCCGATTACTTCAAAGACAAGGGACAAGAATTCCTATCCGTCGTCGACGAGACGCTGCAGGGGTACCTCGATCAAGGGGTGTGCCTGGAGGAAATCCACCTTTGCATGTCGAACCACGTGTCGGTTCCGCTTCTCGAGAAATGGATCCCGAGACTGGAACCGATGGGCGTGCACGATTTCCGTCTCTACGTTATTTCGAGACGTGAAGTTGGGGAAATCGTAGATATTCCCGTAGTCTTCGAAGCCGAACCCCTCACGCTTTTGTTTGTGTTTAATTGCGATTTGGGAAGAAATGTTCCCGAGAATATACGGTTTGTGCGTCTACAAGTACTTCACCTCAAAAACGTCGTGATCGAGCAAGAGATTTTCGATAAGATAGCCTCGAGCTGCGGTTCGCTTACCGATATGTGGTTCGAAGAATGTAAAGGGTTGACAAATATAAAGTTGGACAATGAGCTTCACAAAAATCTCAAGAACTTCACATTTATTAATCACATCGCCTATAGTAAAGACGAATGCATGATCGAAGTCGGTGCCCCGTCTCTCGAAATGGTCAAGATTTACGGCAGCAGGATTCGGTTTCTCGGCCACGAGTTCTGTAATCTCAAGTCTTTATGTATAGCGAACGCGGTACTCTCTAGCGATTTGGTCGAAGAATCTCAGGTGTTTTTTATCGATGCCCCGAACATGGAAGTTTACGAGTACACGGGACCCGTTATCCCGTACGTGTCTTTCGCACCGACTTCCGGGAAGTCGACTTTGAGGCTGTATATGCGGGACGACGACGCGGAAGATGCGCAGTCGTGGTTCCTACGGCTGAGTAAATTGCTCCAGGGTTTACGAAAGTCCGAAATTTGTCTGAAAATATTTCATCTCGCCCGTTTCGATCTGCGCATCGAAGAAGGCATTTTAATGCGCGACGCGATTAGTGGTGGTAATAAGCCGGTTGTGGTGGAGAATTTTATACTGGAGATCAATCATTTCTCCGCGTTTCCGTTTGTATTAAATGGTTTGTTTTGTATTTGTCGTCCGAAAAACGTAACTCCGCACAGAAGTTGCTACAAAGAAACGGAACTGGAGGAACTCAGTGAGTTTTTCCGCAAAATCAAAAAGATGATAGATAGCGGAAACCGAGAAATCTGGCGAGATTTGGAGGGGTTAACCGTCGAACGTTTTAATCGGGTTCAACAAGAATGGCAACCTGTAATTAATGTGGCGAAGTTGCCGGAATCTATGTTTAAGGAATTTCGGGTTCGATTGAAATGGAGTGATCGAGAT
>MguFBX_N0031
GAGGACTTCATTAGTAAACTGCCGGACGAAATTCTGGTTTCGATCCTCTCACGTACGTCCACAAAAGACTCTATAAGGTCGTGCGTTTTGTCAAAGAGGTGGAGGGATCTTTATAAATTTGTGCCTAGTGTAACTCTCCGTTGCACTGACCTGGTTAAGCGTGGCGGTGATCATGATGCCCATAGCTCATACTTAGTGACTAATCGATTGCGTAATTATTTATTGCTTCGTTCGGGTTCCAGAATCCGTTCTTTCAGTTTTCGTTGTTGTGAGCCTCGGTCGTCGGACCGATTCGTGTCTTGCGTTCATTCTCTAGCAAGACTGGGTGTTGAAGAACTTGTTCTCCACTTCTCGTTGCCTTTTCGTTTTTCTTGCCATCTTCTTTTCGAAATGCAGTCCTTGAAATATTTCCATCTGAAATGGTGCTACTTAATTCGAAATTGGAAAAGCCAGAAATATTGCAACTCCCTCCAAACTCTCGAACTCACTTCTGTTACAGTATTATATTATGGTGCTTTAGACTGCATCTTTTCCAATTGTTTGAGCCTCGAATCACTGAAAATTGAAGAATGTACTTTTTATGATAAATTGTGGATCTCTGGTTCGTTGAAGTCTCTTCAGATTAAAGCTTGTAAAGGCGTCAAGGAGATAGAGATGGGCGCACCTAATCTCGTTAGATTCGAGTTTATCGATAGTAAATTGCGTAAATTAATATTCAAACATGTCCCTCAGCTACAAACTATATATCTTCGTGTATTATATGAATTTCTTCGTATCTATCCTATTCGTCGGACACTTGCGAAAGATTTGCCTCAGCTCAAGTCCTTGAGTGTTTATACGGAAGGCGACTTTTTTCAGGGTAAAGAAATTTACGCGTTTAGAAACCTCAGGCGATTAGATTTTAGCCTCTGTTACAGAAGTAGAATCGATCTGCTTTCGATGATTCCTTTCCTGCAAAATTGCCCCCTCCTACAGGAGTTTCACATGGATGTAAGTTTTTTCGAGTTTTCTGGAGAACAAGTGAGAAAAGATCGAGCGGTGGTACTGCACAAGGAGCTGCAGAGAGTGGAAATTACGGGATTCGAAGGGACGGAAAACGAGATGGAATTCGCCTCGTATATAGTAAAGAGTGCAGTGGCTTTAGAGAAAATGCACATATTTAGGTGTGGGAAGAGATACATTGGATTGAATACTTGGGATTATAGAGATGAAAGAAGTCAATGGAAGCAAAAGAAATATGAAATGATCCACAAACAGTTGAAAGAGGAAGCAATTTCCAGCAAGGCACAAATTGTTGTTCAGTCTGCTTTGCTGCATGAGAAC
>MguFBX_N0033
ATGGACATGATATCCGAGTTGCCGAAACACATCTTGCAGAGAATACTTTATTTCCTCTCCCAAAAGGAAGCTGTCAGAACATCTGTCTTGTCGAAATCATGGGGTAATATTTGGTGCACTCGCCCCAATCTTGATTTTTTATTCAACAACTTCAGGGATAACAAACAAGAATTTCTAAACACTGTGGAAAAGAATTTACAGCGATATTGTGATCAAAGGATGTGCTTAGAGGAATTTAGCCTCCGAATAATTCTAGACAATCACGAATCTGTTTCGTTTCTTGAAAAATGGATCCCAACTCTAAAAAATATGGGTGTGAAGAAGTTTCGACTTTCTATTTATTGGAAATACAGTCGTCAACTGCCGTCTGTAGTCTTTGAGGCTGAATCTCTCCAAGATTTGCATATGGAAGGATTCACGTTGGACCAAACAACTATTGGAAGGAATGTTCTCTCTAAGCATCTGAAAAGACTTCTTCTCGTAAAGGTCGAAATTGAGGACGGGGTTTTTCAGAAGATAATCTCAAGTTGTCCTTTGATTGAAATCCTGTTAGTCAAATCATGCAAGACCTTAAGAAACATCAAGGTGAACAATCTTCTTCGTCTCAGGAAATTTCACTTTTCATCTAGGCCGGACGAAAAATGTAGCATCGAAATCCATCCCGCGTCTCTTGAAACCATCAATATTGGGCATGCGGATGTTTTGTTTCCCAAAGGCGCGGAGTTTCAGAATCTCAAAAGTTTATGTCTGAACCATGTCATGTTGACTTCGTTTGACAACTTCTCTTCGTGTAAATTCCCGAGTCTTGTTAACTTGTCTATTTCACATTGTGACGGACTC
>MguFBX_N0035
ATGCTGCAGAAATTCGATGAAGACGTTTTGGAGCAAATCCTGTCACATCTACAAGTCAAAGATCTCTTGAGATTCAAATCAGTCTCCAAGAAATGGAATTCCATAATCTCCACCCCACGTTTCGTTAACCTGCACCTCAACAAATCAATGTCCACCCCTTCCCACCACAGGATCATCATGCCATATCCCAAATCATTTCGGGCCGTCGATTTCCACATAATGGACGTCCAAGATCATTTGCCCAGGCCCGAAGAAGCCGTCGGCACTTTCGTCGGTTCCTCCGGTGGTCTGATCTGTTATTTAGACAAGTTGACTAGGAGAATCTGTGTGTGGAATCCATCTCTCAGGCTATCAAAAACCCTAGATTTGAACATACAAGGAAGCGGTACCCTTTTTTCCGGACTAGTGCATTGGTTTGCGGGCAGCTATCGAATTAAATCGGCTATTGGATCAATCTATCACGATGCGGTGTTTACGTATGATTTGGGCGGGAAAACTCTCGGAAAACTATCGACGCCTGTGGGATTGAGTTCTAGCACGGGGTCGATTGGGGTGATAGATGGGTGCCTTTCTGCAATATACCGAGTTTGTGGGGGCGATTGTGCAATTTACGAGTTTTGGATGATGAAGGAGTACGGTGTGAAGGAATCATGGACTAAGATGACGAGTTTGTCGTTCGGTAACTGCGATGATGGTTTGTCGTCCTTTTCGCGGTTGAAATTAGTTGGAGCTACTGATACTGGGGATTTAATTTTATGTTGCGCTCCGGATTGTCAACTTTTGATATATAATGTGGCGGAAAAGAAATCGAAGATTGTTTTGTCCAATGGTTACGGGTTTGCGAGAATGTACGTCGAGACTTTGGTTTTCCCC
>MguFBX_N0001
ATGGAAGAGGGCAAAGCGACTGAAGCAGCGATCGCCGCCGAAATTCAATTACCAGAAGCAATCATCCAACGCATACAATCTCTCCTCAGCAGGAAACAAGCCGCTCAAACAACTCTCCTCTCGAAATCGTGGTACAGGGCCTGGTCGACTCGCCCCAACCTCGCGCTCGACACGCGCGATTTCCGATCTCCGAGCAGCTTCTCGGCGTTCGCGGCGAAGGCGATGGAGAGGTACGAGGAATCGGATCTGAATATCGAGAATTTGAGGCTGTATCTGGACGTTCGGAATCGGGAATACAAATCTCTGGCCACTCAGTTGATAATCAAAGCGCTGAAGATCGGAGTTTTGAATCTGACTGTTGAGTTCCGCGTCGCGGATTCCGTATCCCCTGCGGCGGCGGCGGTGGTGGTGGAATCGCGAGTCGAGACGGTGGTGCGGTGGTCGGTGACTGGCCGTGAAATTGGGCGGGGGAAGAATTGCCTGCGGCATAAACCCCTGAAATCGATCGGAGAGTTTGTAATTGATGAAATATTTGGGAATATGATTCCGGTGTTACCGCCGGTTGAGAATCTATGGTCGTATGAATGCGGTTGCTTGGCTCAGTTGAAGAAAATTACTATCTTCAGA
>MguFBX_N0003
GATGACGACGATCTGATAAGCCAACTGCCGGATGATATTCTGGTTTCAATTATTTCACATATGCCCACAAAGGATGCTGCTCGAACAAGCCTTTTGTCACGAAGATGGAGGAATCTTCACAGATTCTCCCCTCTATATACAATTGAATTGGGTTGTTCCTATCTTCTGAAGCACTTTGTTGTAAATAATCCTAATAGTATTAGGGCGCGCATATCTTCACATAAGTGGAGGAATCTTTCCCGATTCCTCTATAACATCGAGTTCGGTCTCGGCTACTTTTTCGCCCAACAGAAACCTCACAATTCCCCGATTAACATTACTTCAATCGGTAGCTTCTTGAGGCTTCATTCCAGTTCTAAGATCCGTTCCTTTCGTTTGGTTTGTTGTTTAGACAAATCGGTCACCGGTCCATTCGGCCGGTGTATTTCTTCTCTAGGAAGATTGGGCGTCGAAAAGCTCTTTCTTCAATTTTGCTGTTCCCCTTCTCGGTTCACTAGTGATTTTTCCTTTTCTTGTCGCCTTCTTTCTATGATGCCGTCGTCCTTGAAATATTTCGAGTTGAGCCGGTGCTCTTTGCAGCCATGCTTGGGAAGCCAGTTTAATTACTCCCTCCAAACTATTGTGCTTATGCATGTTAGAGTTTCTCCCGGTGCCGTAGAGTGCATTTTGTCCAATTGTTTGAGGCTCCACTCGATGACGATTTCACATTGCAATTGTCCTCCTAAGTTAAGATTTTGTGGTCCCCGTCTAGAATTGAAGTCTCTCTATATCAGCCTTTGTAAAGGTGTAGACGAGATAGAGTTGTACGCCGGTAATCTCGTTGTATTTGAGTATTGGGGTCATAAAAGAGTTAACCTTATATTCGATCATGTTCCGCAGCTGCAAAGTGTATATCTATACATTTACTGGAGAACGATTGTTCCTTATGTTTGTGGGAAACTTGCTTTTGATCTGCCACACCTGAAATCATTGGATCTTGTTACTTCAGTAATGTTTGGGGGTAATCTTCGGGATAGGGATATGCACATGTTCAGCAAACTTAGGCGATTACACATCGACATGCATCATCACACATCGAAAATCAATCTTCTTTTGCTGATTTCAATTCTGAAACACTGTCCCCTTGTACAGGAGTTTCACTTGAATGTAAATTTTGAAGGTGTTGAGGGACCGCGAGTGGAAAAGCAAGACGTGGTAGTATTTCATCCGGAGCTGAAGAAAGTGGAAATCGGTGGATTTGAGGGGACGGAGTACGAGATGGAGTTAGCGTTGTACGTACTTAAAAGTGCGATAAAACTGGAGAAAATGCACATAAGTAAGTGTTTTAGGGAGTACCGGCCATCTCTCGATGGAGCTGGACCTGGCAGGTGGCGCGTCATACGTAGAACTCCGTGGAGTTTGAAGATGCAGGGAATGATTCACAGTAAATTGCAAGGACAAGCTGTTTCCAAGACTGCACAACTCACTATTCAACACAAACCCCCCTTTTTT
>MguFBX_N0005
ATGGATTGGAACGATATTCCTCAAGAACTTTTAGGTTTGATACTATCAAACGTATCGGCTATAGACCGATATAATTTTAGTCTAGTATGTCGATCTTGGAACGAAACTATCTTTGCGTCGCCGTACCGCCATTCACCGTGTCTAATGTTTAATGGAAGGAGTAAGAAGCACCTCTGGAAATTCTTTCAACACAACTCCTTCTTCCATCTGTACTTCCCCAAACTCGAAGGCGCAATAATATGTTTCTCCAATCATGGATGGGTATTGTTATTGATGTCTCGTGATAATGATGAAATCCTATTTTTCTACGATCCTTTCAACCATCATATGATTGAACTACCCGCACTATGCTTAAAGGGTCGCGTGGCCGCCTACTCTACAATATGTTTCTTTCACCCACCAACTTCTCCGGACTGTGTCATTGTGGGAATAGGCACAGTAATAGACCAAAGATACATTGTGGCAGGAATGGACCAAAGATACAATGAAACAGAAATAGGAGTTTTAAAACATGGAGAAGATGAGTGGAAAATTTATATTTACGAGACACCTCATAAATTTCAGGCGACCTTTGGGCCCCCAGTTTTGGATGGTGGGCTATTGTACTTCTTGGATTTGAAAGGAAATATTGCAACCTTTGATATTAGCAAACATGGCTATAATCTTGCATGGAGTGTCTTCACCGGTTGTCTCAAGCCGCGTCAACTTCGTAAGAATATTAGAGAGCACTACTTGATCAAACCTAAGGGCCAGAAAGAAATTTTTGCTGTATTTGAGATGTACAGCGAAAGAAGAGTGAGTGTGTATAAGCTCTCGAAGGGTCTCAGTTGGGAATTTGTGGAAGATTTAGGGGACAAAGTATTTTATGTGTGCAGGACGTCGTCTTTTGGTTACACGACCAATGTAAAAAGCCTGGCGAATAAAGTTTTCTTCCCCAAATTTTACCGCGATAAAGTTATGTATTACTCGTTGGATACAAGAAGATATCATTGCTTCGAGGGAGATTATTCCAGCAACAATTCTAACGGTCTTGGAGGACCGCGCTGCGTAACTTGGACGGTGCCTATATCGGGTGATACACAACATCCAAAAGAATCATTAGAATGGTGCCCACAAGTGGATCAAACTACA
>MguFBX_N0007
ATGACAAGAAATCCGAAGAACAAGAAAAGAAACACTAAAGCTGTTTCGAGTATGTTCGATAGTATTCCCCATGAATTGGTTTCCGAAGTTTTAAGCCGAGTTGCATTGTCTTCCATCAAGGACATCTTCAATGCCAAATTAAGCTGCAAGATGTTGAATGAAATTGCCGAAGATATGTACGTGTATCAACATGTATCGCTAGACGAGGTTCCAGTCATACCATGGAAACCTATAAGCCAAGAACAAGTAACGTTCTTGAATACGTGCCTACAATCCGAAAACCCCGAGTCGTTGTAT
>MguFBX_N0009
ATGACAAGAAATCCGAAGAACAAGAAAAGAAACACTAAAGCTGTTTCGAGTATGTTCGATAGTATTCCCCATGAATTGGTTTCCGAAGTTTTAAGCCGAGTTGCATCGTCTTCCATCAAGGACATCTTCAATGCCAAATTAAGCTGCAAGATGTTGAATGAAATTGCCGAAGATATGTACGTGTATCAACATGTATCGCTAGACGAGGTTCCAATCATACCATGGAAACCTATAAGCCAAGAACAAGTAACGTTCTTGAATACGTGCCTACAATCCGAAAACCCCGAGTCGTTGTATAGACAAGCAGTTCTCGACTACTTCAACAAAACGAATCTGGAATCAACGTGCATGCACTTACAGAAAGCGGTGAAAAACGGCCACACGGGCGCTCTGTACGTAACATGCATTGTTTTGCTCTTCAGTGGGGACGAAGAACTCAAGCAACAGGGCATCAAGTTATTGGGGAACATGAAAAAGACGAACGGATTGAGGAGAAGGCTTCGAATTTGCCGCAATAATTTGAATAGCATTCTGAAGATGATTTGGGTGAAGAACCCGGTTTTGCTGGAGCCGCCGGTTTGCTGTACGTCCCGAGATCAGCATCACAAGAAAAGGAGATGGTCTGAAGTAGAGGAAGATGTCACGTGCGAGGCTTGTGTTGCTGATCAAGAGATTAATTTACTTAGTAGTAGATACAATTTTGAT
>MguFBX_N0010
GAAGACGGAGCCAAGAAAGAGCTGCCATATGACATCATGGAAAACATCCTCTCTCGGCTGCCGGTGAAGACTCTCTTCAGATTCAAATCAGTCTGCAAGTCATGGTACGCCACCATCTCCGACGACCAGATATTCGCCGGAGTTCATCTCCGGCAATCCCGAAACATGAGTTCCGGCAAACGAGACGTATTTTTCTGGCTCGAAAAACAAGGCCCGGATTTCTGGCCAATTGTCTCCCACCAGCATCAATTTCTACCGAAGAAGATCGAGTCTCAATTGGATCCAACCGTGTTGTGCTATTCGGACGGCTTAGCTCTGCGGCGCTACCACGGAGTCGACGCCGGGATTTACGTGCTCTGTAATCTATCCACCGGGTACCGCGTAAAGTTCGCCTGCCCTTGTCCAATACACCATCACCCTCACCAAACGGTTTACGGGATTATCTACGACCCGTTGATCAACGATTACAAGGTTATCGTTATCGATAATAACATGCGCTACGCGGTTTACCAATGTAGAACCGAAACTTGGAGTGCGTTGCAAGAAACCAACTTTTCGTGGGGCCCGCTAATCACGGGCAAAGGCGTGTCCCTCAATGGCGATTTATATTTTATTCTCAAAACCCTAGAAGAAGAAGAGGAAGAAAGTCGAGGTAGGATTAAAATAGTTGGATTCGACCCGAGTCGCGAAAGTTTCGTCCGTTTGCCGGAGCTAAATTACACGACGAAGCCGGATTTCTTCATGTTCCTGACTTGTTTGGAAGGTTGTATGTATGTGTGCATCAACCACAGCTGTCTGGTGATCAAAGTTGTTGGCGGGAAACATGAAGAAAAATCTTGGCGGGAGTTTGAGGGTTTCCCGCCACTTTCTACGCGACGGAATGTTGATACTATTAATTGGTATTATCCAGGAGGAGATGAGACTGAACTCGACGCGGGTAATAATTATATTATTCGAATGGGTTATTATCGAATCCCGTATCTGGAAAATTTGTTTATCAGCGAACCCAAACGAGTGACAAGG
>MguFBX_N0012
ATGAATTGGGGAAAATGCAATAGTGTATACACGAATACCCGTACTCGACCATACTATTCGAGGAGATGTAAATCGAGTTTAACGAAATTCGATTCTCTTCCAGACGAATTAGTTTTCGAGATTCTTCTACTTCTCTCGCCTAAAGATATCCACAACGGGGCGAGGCTCGTTTGCAAGAAATGGTACGAAACAGTCCACACCCGTATTTTCAGATACGAACACATTCACCGTTCGACCGTCGGAATCCTCATCCTGAAATCTTACTGCGAGTACCCCTTTTTCGTGGCGATGCGTGAAGGCAGAGTCGAGGTATCTAAATTGAGGTACAAGTTCGGAATCGAATCAACTGTTTGGAGTAGTTGCAACGGTTTGATACTCGACTTCGATTCGAAGAAGCGTAAAGCGCTTTATACTTTAAACCCTGCAACCAAACGTCGATTCTATCTCCCTCAATTTCCTAGTCAATGGGAAGACCACAATTACTATTATTCCGGTATAGCGTATGCCGAGGCGTCGATGGAGTATAAAGTCGTTCGCACGTATTACAGTTGCAGTAAACGAAACTGCGTTATTTTGACCGTCGGAGTCGACGAGTCTTGGAGGAGTGTCGATGCAGAACACTTGTCGGACGCAGCTAGAAAATCTCTGAGAGATATTCCGTTAACTACCGATGGTTTTGTTCATTGGTTTGGCAGAAACGATGTCGTAACTTTGAACGTAGAGACTGAATTTCTCACCGAGAATGCCGTTCCTCGAGGCTATGGAGAAGGATTGAAGTATTATTTGTCGATGGGGAGTTCTTTGACTTCGGTCGTTGCTTGCAGTGAATATTCGTGGGAGGTTTTCGAGTTGATACTAGAAACCGGAGAATGGAGAAAGATGTACACGATTGACTTGGCGCGACAAAGATGCAAAATCGAACGGTTTGTCGGTGAATGCTGTGGCACGCTCGTACGACCGAGTAACGTTGTCCTCAAACCAAGGGGTTGGTTAAACGAAGAGGTGTTGGTTTTTCATGTATATCCGTCTCGGGTTTGCGTTCTCTACGGTGTCTGTACACGAGAAACTGACTTCTTTGAGTTAGATTCCGATTCGTATTATTACTGCTTTGAAGTTCATAGGAACAGATTC
>MguFBX_N0014
ATGGAGGAAGACGACCAGCAACAAGTGGCGGCGCCGCCGTCGCCGGAGGAACCAACGGAACTGGATTCCATTCCATACCACATTCTAGAGGAGATCCTGACACATGTCCCCGCAAAAACCGTGTTCTGCTGCATGGCCGTCAACACACCATGGCTGTCAATCTTAGACAACAAAAGATTCTTCAAGAGACACCACTCTCTCTCATCGGCCCGCCCTTTGGTGGTTTTCAGCAACCCGTTGGGCAGCAAATCGAATCGGGTCCTCCACCTCTACGAGGGCCGGACCGCATCCGATTTCGAACCCCGGACCCGGAACCTCAGCACCCGGATCGAGTTTCCGGATATGGCCCGTGGCCGCCGCACTTTCCTTCAGGGCGTCAATCCTCTGCTTACCTCCTGTAAGGGTTTGACTTGTTGGGCCACTCGCCACGGTGGAGGTGACGTGGTCATCTCCAACCCTATCACGGGCGAGTACATCTTGGCCAACACCATCGCGCGTGGGAGGAAAAGCTACCGAGAGGTGGCTTCGATTTTCGTAGGCCTCGGGTTCAGCCGCCGCACCAACACTTTCGAGCTCTTGAAAATGACGATCGGGTTGGCCGACCAGAACGACTTCTCCATGACCTGGTACCCAGAGCTTCTCGCCCTGGGTGCCAGGTCTTGGAAGCGCGCCGGTGTGGCACCGCAGCTCGATTTCTCGAGAATGATTTACGATCTCATGTACGTGGACGACGGCACCATGTACTGGCGGTACAAAAACGAGCCCTCGATCTGCGCCTTCGATTTCGACCTAACCCTCTTCCGGGTCGTGGACCTACCCGAATTCGAGGGTCCGGTTCTCAAAACGGTTAGTTTGGGAGTGTTGGACAATACTCTCTGCGTGTCGTTCGTTTCTCCCGATGATAGCCACGTGGAGTTGTGGTCGGCTAGTAAGACGGTGGTTGATCACAACGGTGGGGCCCACGGTACAGGACAAACAACTAATTGGAAGAAACTCTACCATATCGAGACTCTGACCACGATGCTCGAGAATAGTGGGAGGGTTTGGTCGAGGGGAGCATATCGACCGATAATGTATGTGGAAAATAATAAGATACTGATGCATGACTGGCGGACTAATTTCCTTATGTACGATGTAGTGACGGGGAGCGAGAGCGTATTCCCTATT
>MguFBX_N0016
AACGAACACGCGTTGGGAAAAAAGGACATGGCAACACAAGAAAAAACAACATCAAGTCTTCCACCGGAGATCGTCGAAATTATCCTGTCAAAATTATCGTCAGTTAAGTCTCTGCTTCGATTTAAAACAGTTTGCAAGTCATGGAATACTATGATCTCCGATCCCTTATTCGCCGAAATTCATCTGCAATCCTCCAAATCTTCGAATTATCTTTTCCTACGTATGTATAGAAATAGTAGCGGCAGAGGGTTTTCTTTGGTTAAACTCGAAGGTGGAAGAATCCACAATGAAGCAGTGTTGAAGGTCCACTACGGGTCGTTCAATCAAGTCTTAGGCGAGTGTAACGGTGTGCTACTCTTGAACGAAAATCTGCACGCGCGTAAGGAATATGCTTTCTGGAATCCATCCACTCGAAGGCAGGCCCATTTTTCGTCCCCATACATACGTGATCAATTTAAACCAGTGACTCATGGGATTTGTTACGATCCGATAACGGATGATTTCAAGGCTGTTATGATTGCCAAAGAGAGTTACAGAATTTACTCGTGTAAGAACAATTCTTGGACGGAGAAAAAAGGAATCGGTCAATTCTATTTTTGCATGGTGGGCTGGGGAGTCTTCGCTGATGGAGCTATTTATTGGGTTTTGGGTGAATTGGATAATAACTGGATTATACAATTAGTGTATTTCGATCCAAGAACCGACGAGCTGAAGAGGTTGCAGAAGCCCAAAGAGCTAATTGGCGGCAATGATGAAGTAATTATGAAAGTGGCTTCTTTGAGAGACAACAGCCTGTGTTTGTACTTCAACACGATCGATGATAGGACGAGAATTCGATTCTTGATAAAGGAAAATGGCGTTTTGGAGAATCCTAATTGGAAGGAGTTTGTAGTTATCGAGAACGTTGTGGATGCTCCGACTGTGTGGTTTCAACTACTAGACTTTGTGGAAAATAAGATTGTCATTAAA
>MguFBX_N0018
CAGTGTGCTAAGAGATGCTTTGGTGATGGTGATCGGATAAGTCGGTTACCGGACGACATTCTCGTTGATATACTGTCTTTGCTATCGCTCAAGGAAGCTGCACGCACTAGTGTTCTTTCTTCTCGTTGGATCAACTTGTGGAAACACACCCCCTCTCTCAATTTCGATGCTAAAAGTTCACTGCGCAAGATTAAAAAAAATATCAAGTTACTCAAAAGTGAGGGATCCAAGTATGTGGAATGGGTGAACTCCGTTCTCCAATCCCACAAATCGACCACCTTGAAAGAATTTATAATCCATTTCCGTTTTGACATAACAGCCGAGAATTCAATCACTCAATGGCTTGAATTCGCTTTTTCCAGACAAGTTCAGAGGTTGGAATTGTTCATGGAGAAATCTGGCATCTTTTATTGTTTTCCTGAAGAGTTTTTTAGCCCGTGCAGTGGCACAGAACCTAAGTTGCAACAACCTCGAATGCTTTTCGACTTCAAGTCACTCAAACAATTGTCTTTTAAAATGATTATTGTGAGTGATAGAGCTATTGAGTTGTTCTTACATAACTGCCCGCTACTCGAACAATTGATTGTCCACTACTCTAAAAAAATATCAAAGCTTGAAGTTTGTGGTCCATCCCTTATGTTAAAACACTTGGAGTTATACTATTGCATGGGTTTGGAATCACTTAAAATTTCTGCACCTAGACTTACTACGCTTAATGTTACGGCTTTGAAGGCAGTTGTGCTCGAGAATGTTCCAATGCTAGTTGAGTTAACTGGCAATTGTGACGATGACAGTATTTCTTTGAGGCATTTAATTTCCACACTGTCTTGCTGCATTTCTCAATTGGAGTCCCTTAACTTGCACCTGGTGGACCAATATGTTCGACATGGACAAGAAACTGACGAGCTCTGCAATTTCCCTGAAATGCCTAAACTGAAGAAGTTGTTCATCGAATATGATGACATACTCGGTGACAAAAGTCTTATTAGACTAGCTGCTTTGGCAAGGGCATCTCCTCACTTGGAGGAATTCTTTTTTGAGAATGAATGGCGACAGTTGAGGAAAGTGAGACCATTTGTGAATGGTGTGATAAGGTTTCAGCACCAACACCTAAAAGTGTTCAAATTTTCTGGTTATTATGGTCGCGCGAGTGATATTGACTTTATCCAGTACATTCTGGAGAACTGCGATGTGCTCGAGAAAATAATAATCCGTCCCAGTCCCAGTGCTGTATCTTCTCGTGTGGAACGTGACAGATTAAGAAGAAAGCAAATTGCGCGTGAAAATGCAAAGCGAGATCTTGAACCACTGTTGCCTCCGCACGTTGAATTAGTCATTCTA
>MguFBX_N0021
ATGAAAACCAATATCAAAGCCTTTAGAAGAGCGCATTCATCTGCTCAAATTGTTAATTCCATCGACGATCTCTTGATCGATATATTTCTCCGCCTCCCGATTAAATCACTCGTTCGTATCAAACTAGTATCCAAACGCTGGCATTCCCTCGTAACCGACCCGCGGTTCTGCCTCATGCGTAACCCCAATCCCAATCCTGCCGTTGGCCTCTTCTTGATTTCTCCCGACGTCAATCTTTCATACGATTACGTTCCCTTATCGATCAACAAATCGAGCAATCCACCGTTTAGAAAGCTGGATTTCGACGACGAGCCACGTGGCTTTAGGATTCTGCGATCGTGCAACGGGCTATTGCTCTGCTGCAGTAACTCGGCCCGTGAATGTAATAAGAGATATTACGTCTATAATCCCACCACCAAGAAATTCTCGACGCTTCCGAAATTGAACGGAGTCGGTGGGATTTCGAAGAGAATGTGCGGGATGAATTTGGCTTTCGATCCTGCAAAGTCTCCTCATTACAAAGTCGTTTGTGTCCGAAGATTGCAATCTGACTCGGGCGAGTACCGATACCAGTTTGCGGTTTACTCGTCCGAGAAAGGCTCGTGGAGGAAATGGGGCGACCCGTATACGGCCGAAGTCGGTTTCGAGAAAGGGGTGTATTGGAACGGAGCCATCCACTGGATCAGCAACAGGACCGCAAATTCTTGCTATTTCGATCTCGAGCGC
>MguFBX_N0023
ATGGATTGGAATAGTATTCCCGAAGAGCTTCTTGAGTTAATATTATCGAACGTATTTGCTAGAGAGAGATACAATTTCAGCTTAGTGGGTCGATCTTGGAATGCAGTTGTGGCAACCTCACAATTCCGTATTTCGCCATGTCTGATGTTCAATCTAAAGAGGAAGCATGTT
>MguFBX_N0025
ATGGATTGGAATAATCTTCCTCAAGACCTCGTGGATTTGATACTATCGAAGGTGTTCGCTAAAGACAGACATAATTTCAGCCTAGTGTGTCGATCCTGGAACACAGTTGTCGCAGCTTCACCGTTTCGTCATTCGCCATGTTTAATGTTCAACCAAAGGAAGAAAAAGCATGTATGGAAATTATCTCAGAACAACAATTTCTTCTACATGGAATTCCCCGAACTCCAAGGCGGAACAATACGCTTCGCTAATCATGGGTGGTTGTTGATATCTCGAGGTGATGACGAAACTCTTTTTTTCTACCATCCTTTCAACCACCATATGATTGAAGTGCCCTCACCTAGCGATTCGAATTGTGCCGGCTACACTACCATCTGCTTCTTTCACCCACCGACTTCTCCAGATTGTTTTATAGTTGGAATCGCCACCCAAATAGACGTGGGTTATGATACAGTGGATATAGGGGTTCTTAAACACGGAGAAAACAAGTGGGAAAATTGTACTTACCAATCTCAAAAATTTCAATCGTCCATTGGTCCTCCGATTTTGCATGGTGGTTTATTGTACTTCTTGGATATTGATGGAGATGTGGCAACATTTGATATAAGGGAACATGGCTCGCTATCTTCGTGGAAAGTCTTCCCCGATTGTCTCCCCAAGTGTCCCCCTAAGTGTCTTGAGAAACATTGGAATCGTAAATGTATTAAAGAGCATTATTTCATTAAACCTAAAGGCGAGGAAACTATTTTTGGTGTATTTGCCATGCACGGGGAAAGAGAGGTCAAAATATTTAAGTTATCAGACACGATTTCATGGGAACCGGTTAAAGATATAGGGGACAGAGTATTTTACGTGAGCAACACTTCGTCTTTCGGGTATACAACTGATGCGAAGAGCAAAAGCATGAAGAACAAGATTTTCTTGTCGAAATTCCATGGTGATAATGTTGTTTACTACTCTTTAGATACACAGAAGTATCATTCTTTTGAAGGGGACTATTCAAGCAACAATCCGCACGGTCTTAAAAGATTGGACTTTGCAACTTGGATTATGCCGGGATCGACTGATTCACAAATTCGAAAAGAATCATTGGAATGGTATCCAAAATTAAGT
>MguFBX_N0027
ATGGAAAAGGTAAAAGCAGAAGTCAACTCCAATAACTCCACGGATAGGATATCCGAGTTGCCAGAAGACATCTTGCAGAGAATACTTTATTTCGTGTCCCAAGACGATGCTGTCCGAACATCTGTCTTGTCGAAATCGTGGCGTAATATTTGGTGCACTCGTCCCAATCTCGATTTTTCAGACAACACCTTCAAAGGTAACAACCAACAATTTCTCTCAGTTGTGGATACTACTCTACAGCGATACTGCGATCAAAGGTTGCGTGTAGAGGAGTTTCACCTCCGTATATTCTTACGTGAAATGGATCATGAATTCGTTTCTCTTCTCGAAAAATGGATTCGAGCACCCACGGTTACGGGTATGAAGAAGCTACGCTTTTCGAATGGTTCGGGACATTTTTTGGGATCTGTCGATCTGCCGTCTGTAGTCTTTGAAGTCGAATCGCTCCAAGATTTGCACGTGGAGAGCTTCGTGTTGGGCCGAGAGACTATTGAAAGGATAGTTGTCTTCAAGCATCTAAGATCACTTTGTCTCGAACAAGTCCGCATCAAGGACGACGTTTTCGAGACGATAATCTCGAATTGTCCTTCGATCGAAACATTGGTTGTCAACCAATGTAAAAGGCTGAAAAAAATTAAGGTGAATCATCTTCACAATCTCAAGAAATTTTCTTTTTCGAAGCGTCGTGTTGACTGTAGCATAGAAATCCACCCCCCGTCTCTTGTAACCGTAAATATAAGTGATAATATTTGGCTCCACGACGGAGGAGGGTACTTTCGTAATCTTAACAGTTTACGTTTGTGGCGTGTCAAATCGTCATTGGAACACCTGTCCTCGTGTAAATTCCCGAGCCTCGAGCACCTGAAATTTTTTTTCTGCGATGGAATGATGGGAATCAAGCTATTTATCGATGCACCGATAATAAACAATTTTACGTATACGGGAGTGGACTTTATCCCGTCCATCTCTTTTGCAACGACTACTTCCGGCGAGTGGCGTTCGCTTTTATTTATATATTTGGATGACGATTCTTCTTCGTGGCTCCTCGAGCTAAATGAACTGCTTGAGTCATTAAGCGAGTCGAAAATTTCACTGAGTATTAGTAAAAATAACTTCAATCCCGCCGTACGAGGAAATGGTTGTGAC
>MguFBX_N0029
ATGGCAGAGAAGCGAGTCGCCAAGTTTCAAACCAAGAAGTGTGCCAAGATAGTTTACGGTGATGATGATCGGATAACTCATTTGCCCGACGACATTCTCGTCGATATACTATCTTTACTATCGCTCAAGGAAGCTGTATGCACTAGTGTTCTCTCATCTCGCTGGCATAACTTGTGGAAACAAATTTACCGTCTAAACTTTGATCCACACTCTTCTTTACAAAAACGGACTAAACAAGGATTCGAATCATGCAAAGAGAAGAGGGAAAAGTACGTGAAATGGGTGAATTGTGTCCTCAGAAAACACAAAGCAGCCATCTTGAAAGATTTCATAATCCGTCTGAGGTTGAGCAAAACATTCCAGAAGGACGTTACCCGATGGATTAAATTTGCAATTGTGAGGCACGTGCAGAGGTTAGAGTTGGATCTTACCACAGGCGACTCGAGCCTAATTAATTGTTCTTTACCCCAAGAGTTGCTCACTCGAAATACTAGTTCCGAAATTGACCTCAAGTTCAAGTCTCTCAGAGTATTGTGTTTGAAATCTGTTGATGTGACAGAGGAGGATATTAAGTTCTTCCAAAGTAAATGTCCGATGCTCGAAGAATTGGTTGTTGATCGCTCGTTGGAATTATTAAACGTTGAAGCTTGTGGTGGTCCGTCCCTTGTCTTAAAACACTTGGAGTTAACCCGCTGCTACAATTTGAAATCGGTTAAGGTTTCCGCCCCAAACCTCACCTTACTTTCTATTCACGGCAGCCATAGTTGTTTGAAATCGGTTAAGATTTCCGCCCCGAATCTCACCTCACTTACTGTTCAAAAAGTAGAAAGTCTCTTCCTTGAGAACGTCCCAAGGCTTGTTGAGGTATCTATTTGTCGGGTATATAGTGATGTTTCTGCCAAAGACGTATTTTCTGCTTTTGCTTGCTGCGATTTCCAATTGGAGATTCTTACACTGGAGATTAAACCGTTTGAGGAAACATTTCTCTCCACAATTCTTCAACTCCCTAAACTGAAGAAGTTGGTGGTATTCGTAATAGGCGATGAAAGTTTTATTTTTCGAAAAAGTTATGCAAGTGATACGGGACTGACAAATTTGATGAAGACGGCTCCCAACTTACAAGAATTCGTTTTAAATGTATGTTTTTACTTGATTTTTCTGAAT
>MguFBX_N0030
ATGGAAAACGCATCAGAAGAAATTAAAGATGGTGGTAGTACGGACATGATATCGAATCTTCCAGAAGGAATACTGTACAACATACTATTTTTCCTTACGAAAACCGAGGCAGCTCGAACTTGCGTCCTGTCGAAACGATGGGGTTCTCTCTGGACCAACAGGCTTAAACTTTCTTACGACGAGAGATCATCCTCATTCGATGGACCTCACCGCAGCAGATTATTCAACTCCCACGTGACCAACGCCCTCGCTCACACTCGCAATCATCGTATAGAGGAGTTACACCTTTTTGCCACTCACAGTTCCGAATCGATTCTCCATTTCGAAAAGTGGATTCCTATGCTCGCAGCGACTCGCCATGTCAGGAACTTGTATATTTCCATCGTCCCC
>MguFBX_N0032
ATGGTAACATCAAATATTCCTCCGGAGATTATCGAAATTATACTGTCAAAATTATCATCAGTTAAATCTCTTCTTCGATTCAAATCAGTTTCAAAGTCATGCAATACTATGATCTCCGATCCTTTATTCATTCAAAATCATCTCCAATCCTCGAACAACTCTCCGTATTATAATCTCTTCATAAGTGCGCAAATAAATAATCACGAACATCCTGGGTTTCCA
>MguFBX_N0034
ATGAAAAGGGCAAGAGGAGAAGACGATTCCAACTCAGTGGACAGAATATCCGAGTTGCCACAAGGAATCTTGCAGCAGATACTGTACCACCTCTCCCAAGAAGAGGCTGTCCGAACGTCTGTCTTGTCGAAATCATGGCGCTACAATTGGTGTACTCGTCCCAATCTCGATTTTTCCGACCGTAGCTTCTTCAAAGGAAGCAAACAATATTTTCTATCCGTTGTGGACGAGACTTTACAACGATACCGTGATCAAAGGCTGTGCATAGAGGAGTTTCACCTCAGTATATCGCTAGACGATTCGGATCCCGCGTCGGCTTCGTTTCTCGAAAAATGGATCCCGACACTCGCAACAACAAATAAGGGTATGAAGAAGTTTTGTCTCTCTATTCGTTCGGAACAAGGTTCGGGATCGACTCATCCGCCATCTGTAGTCTTTGAGGCGGAATTACTCCAAGATTTGCACTTCGACAATTTGACGTTGGACCGAAAGGTTATTGACCGGATAATACTCTTCAAGCATCTGAAAACACTTCATCTTCTAGATGTCCGTATCGAGGCGGAAATTTTTCAGAAGATAATCTCGAGATGCCCGATGATTGAAACTTTGCATGTCGAAGACTGTAGGGGGTTAAGAAAAATTGAGGTGAACGAATTACATTGTCTCAAAGACTTATATTTCATCGAGTATGACTTACAAGAGCGAGATGAGGAATGTTGTAGCATCGAAGTTTATCCCCCGTCTCTTGAAACCATCAAAGTTAGTTGCGGTAATCTTCGGTTCAACAAAGGAGCGGTTCTTTGCAATCTGAAGCATTTGTATCTGCGGGGGGTTGAAATGTTATTGCACCGCTTGTCGTCGTGCAAATTCCCAAGTCTCGAACGCTTGATTATTGGCCGTTGCGATGGACTGAGAGGAATCAAGCTATTTATGGATGCCCCAAACATAGTTGATTTCAGCTATAATGGATTTTTTATCCCATCCATCTCTTTCGCATCAACTTCTATCGAGTGGAAGTCGAGAATATATCTGCGTTTACGTGATGCTCCCTCTTTGTGGTCGGTGAAGCTAAAAAAACTGCTCAAGTCATTAAGTAAATCTGAAATTTTTCTGACTATTGAACAAGAATATGATGGTGATGGTGGTGATGATGATGATGATGATGATGATGATGATGATGATGATGATGATGATGATGATGATGATGATGATGATGATGATGATGATGATGATGATGATGATGATGATGATGATGATGATGATGATGATGATGGTGATGATGATGGTGATGATGATGATGATGATGATGGTGATGATGATGGTGATGGTGATGGTGATGGTGATGATGATGATGATGATGATGATGATGATGATGATGATGATGATGATGATGATGATGATGATGATGATGATGCTGATGATGATGATGGTGGTGATGATGACGATGAACGCATAATTCAAGAGAACATTAATCTGGTAAAAGACAAAGGTTGTGATAAACTTGTTGCGGTTGAGAGACTTAAAATCCAATGGCCATGTTCATATAGTAATATTTCATCTCTTTTCAATAGTGCATTGTGTGTTTGTCGTCCAAGAAATATCGGTTCGTACCACCGCATCAGTTTGGCTAAGGAAATGGAGTGTGTGCTGAAGATTCTGATGGAGAGAGAAAGTGGAGACGACCAAGACGATCAACTCAGACAGCTGTGGTTGCAAGATTTGGAGGAAGTACGCATGGAGATTTATGACACGGAAGGGAGAGAATATCATCCGACAACTCTGTCTGAATTGCCAAACTATGAAGAAGATAGATATAATCGTATTCGCTTTGCATTGAAATGGAGACAACGTTGT
>MtrFBX_N0002
ATGTCATCATCAAATTTACATAAGCTCCAAAGACATGATATAGGTGATATGGAAGATATGATAAGTGAATTACCCGAGGCTGTTCTTCTTCATATTCTTTCTTTACTCCCTACTAAAGATGCTGTAAGAACTTCCATATTAGCTACAAAGTGGAAATACTTGTGGACACATTTATCCATCTTTGATTTTCAAGTTTCTTGTAATCCGGATGTATCAAAGCCAGAACAGGAGTCGGAAAATTGCCTCATAGATTGGGTGGACAAACTACTTCACACATCTAACCATGTAGAAAGACTTTGCGTTCAAGTACAAAAAGCTGATATTGATGGAGATAAAGCTAATTCTTTGTTATCTTCAGCATTGATGCACAAACTCCTTGATCTTAAACTTTCCCTAGACCAAACATTTGCTAGGTTTGTGTTACCCAATAATTTCTCAGCATCCCAATCATTGAATAAGTTGTGCTTAGAATTTGGTTTCACTCTATATATACCTGATGGTATACGTTTCCCTAACTTGAAGACGTTATATCTTTCACATCTTTCCTTCGAAAATGAGAAGTCGGCTCAACGGCTTTTGTCTGGGTGCCCTGTCCTACAAGAGTTGACCTTGTATAAATTTTTTTGGTTGAACATAGAACAAATCAATGTTGCAATTTCCACACTAAGGAAGTTGACCATCGAGTTAAATCATTTTGATCCAAGTGATTTGCGTATTCGCAGTTTTACAATCAAATTTGATGTTACGAATCTTTTATCTTTAAGCTACACAGCCCATCCAATTATAAAATTTGTCCTAGTTAACCCTACCTCCATAGTTGATGCATGTATTGATCTTAGGTGTTATGATCTCCAAAATCAACAGCAAAATACTAAGCAATTTGCAATTGAGCTATTGAGTCGACTTGGTAGTGTCAAATCTCTCACAATATCAAATGATACTCTTCAGGTATGTTTTACT
>MtrFBX_N0004
GCAGATTGGTCTGCACTCCCGATGGAGCTTGTGAGTTTGATATCACAATTCATCGACAACGAAATCGATCTCATTCGTTTTCGATCAATTTGTTCCAATTGGCGCTCTTCCTCCATTCCAAATCACCATCTTCAAACTTCACCCATCAAATTCCCACTCGTATATGATTCCGGAAACTACCATTCCTCAGAAAAAGAAATCATTGATTCCCTCAACAATACCAACTCACCATTATGTTACCTCTCCAAACGCACTCTCGTCCTTGTCAAGCCACCACAACATGGAAAAACCCTAATTCGTCGTCGTCCTTGGTTGATTAGAGTTACACAAAACTCACATGGAAAAACTAAATTCTTCAACCCAGTCATCTCATATCGACGACCACAAGAACAAACCCCAATTCCTCCTCACGTGCTTGACTTCAACAAACTCTCCATCCTTTATTTAGGAACTGATTTCATAATCGACGAAGACAAGTACCCTAAAACGGTCCTTGCCGTCATGTGCCACGGGAAAAACCCTCTTTTACTCTGCAGATTAAGTCATTGTTCCAACCGTCCGATGATGATTTTCCGTGGCCTCAACGAGCAGTGGACGCTGATCTCCCGATGGTCATATAAATATGGAGACATCTGCTTGTTTAAAGGGAGTATTTACGCGGTCAACCAGTCCGGCGAGACAGTTACGGTTGGACCAGACTCGAGCGTCGAGTTAGCAGCTCAACCTTTGGATCCTGGTATTCCTGGGTTGAATAAAATGCTAGTGGAGAGTGAGGGTAGGTTGTTGTTATTGGCAATTCATGAGATATTTTATTGCTTCAGTATTGATTTTTTTAAACTTGATGAGAAGGAGAAGAAGTGGATGAGGTTGATGGATTTTGATGAGAAGGAGAAGAAGTGGGTGAAGTTGAGGCATTTTGGGGATAGGATTTTTTTCATTGGGCGTGGATGTTCGTTTTCTGCTTCTGCTTCAGATCTATGTATTCCGAAAGGAAATTGTGTCGTCTTTATTGACGAATCCGTCCTCTGTATTGACAATATGTTTCATCAGAAACGTGTATTTCACTTGGATCAAAATCAACTTTCAGGTGGGGCTAAATATCTTAACTTGTTCTTGCCACCGAAGTGGATCCACAATATC
>MtrFBX_N0006
ATGAAGAGGAAGAGGTCTAAAAAGCCCAAGATTGCATTGCCTGATTGTATTTTATCAAATATATTTTCAAAGTTAGGTTTGAAGGATTTGGTAAAAACAAGCACACTTTCAAAACATTGGTGTCATGAATGGGCATTAAGAATGGACCTTAACTTTGATCTCCATAACATGTTTGACTCTAATACAGTTCAAGAGTTACCACAAAGTCTTCCGCTCCTTCAAGGGTTTCAATCTGAATTTGCCAAAAGATTGGATCAATTCATGCTGCATTTTCAAGGCGACATGATTAGTTCAATCCGACTAAGTTTTCCATTAGGTCCTAAATACAATGATTCCATTGACAGAATGATTACCAAAGGAATTGCTAAGGGTGCCAAACGTATTGAATTGCTCTTCTCATCTGAAACTAATGATCCAAGTCATTTTTTGCGTCGAATAGAGCTATACAAGTTTTCCTTTACTCTCTTATTGGACACTAACTCTCTCACTTATCTTCACCTACAAAATTGCCTCCTA
>MtrFBX_N0008
ATGGCAGAGGCAGATTGGTCTCAACTTCCAAAGGATCTTCTCAATCTGATATCACAACAACTCGACAGTGAAGTCGATCTCATTCATTTTCGATCTGTTTATTCCAATTGGCACTCTTCTTCAACTCCAAATCATTCCAATGAAAATATTCATGCTTCTTCCAAGTCTATGAGGATTCAGAGTTTGAGCAATCAATACAGTTTGAAGGAAGATTTTGAAGATGCAAATGGAAGCAACGATTTCAGGATGTGTCTAGTGACAGAT
>MtrFBX_N0011
GAAACAGAAGTGGACATAATTAGTACCATGCATGATTGCATTATTTTACACATCATGGATTTTCTGATTACAAAAGAAGCTGTTCAAACTTGTATCTTATCCAAAAGATGGAAGGATCTTTGGAAACATCTTCCTACTTTGAATGTTAGCCATGTACACTTTAAAAGAGCAGATTTTTTCAAGAAGTTTTTGAATAAGGTTTTGAAACACGGTGAAAAATCTAGTGCCTTGTGTAACATTGAAGTTGAGCATCAGGGGTATGTTCCATCTAAACTTTTGAGCAAGATGATCAATTGTGCTGTAAAACATGAGGTGGAAAAATTCAAAGTTGGCACCTACCTTCGTGATAAGGAAAGTAATACCCTACTTTTTCGCTCAATATTCTCCCTTCATTCTTTGAAGTGTCTTGACCTTTCATTTTATACATATGGATGGGAAGTAAAACTTCCAGAAACTATAGATCTTCCAGAGTTAGCAAACTGTTGTTTAAGACATGTTACATTTACTTTGGCTAATGACAAAGATTATGCTATGCCTTTCTTAAAATGTAAGAAGCTTAGTACTTTAGTCGTCGACGATTGCAAAGTAAGTGGAGATGACAAAATACTTGTTATATCCGGTGATATACTTTCTAGTCTAACAATTATGTATCAACATTCAAGAGTTCAGATATCTGCTCCATATGTGAGGTCATTCAGTTTTAAGGGTGCGTTTAAGGGTTATATTAATCATCATCAAGTCTTTGAGCACAACATGGATTTTATTGAAAATGCAAGCATCACTGTTTTGTGGTATCTACCTAATCCAAAACTTGTAGAGATCTTTATAAACATGTTGAAAAGGATCAGTAATGTACGCTCATTGAAACTTTATTGGAATAGTCTTGAGGTATTGAAATTAGTTTGCTCCTATGTCTTATCAAAT
>MtrFBX_N0013
AAATGTAATTCAGATGACGAGATAACGATTCCACCGCCACCGACGAAGAAAATTAAGCTCAGCGATTGCGAAAACGAAGATAGACCGAGTGATTTACCCGAAAGCGTTATCCTTTACATTCTCTCCTTTTTAAACGCCCAACACGCCGTTCAAACTTGTGTTTTATCCACAAGATATAACGATCTCTGGAAACGCATACCCACTCTTAGATTACATTGCAAAGACTTTAGAACATACAAGATATTCACCAAGTTTGTGTCTAAGATTTTATCTCTTCGTGATCCCTCTATCGCAATACACACTCTTGATTTTAAGCGTCATATTGTTCGCTTAGAGCCTCACATACTTAAAAGGATTGTGAATTACGGTATTAAACACAATGTTCAGAGATTACGACTTAATGTCACTAGCGACATTGAATTAATTCCAACCAGCTTATTTTCG
>MtrFBX_N0015
ATGAAACCTCCTCAAGCCACCAAGTCACGCCACTCCAACTGCACTCAAGGAATGTCACGGAACTCCAATGGCACTCGAGGAAAGAGGCGCTTATCGCTCCCTAATGAGTTAATCACCGAAGTCCTGTCATTTCTCCCGGTGAAATCTCTGATGCGATTTAAGTGCGTCTGCAAGTCATGGAAAGCTCTCATATCCGATCCCACTTTCGCCGACTTACAC
>MtrFBX_N0017
ATCAAAAGAGGAAGAAGAAAAGATCGCGACCATTTAAAAGAAGACCGCCTCAATGATTTACCCGATTGTGTTATTCTTCACATAATCTCTGTTTTGGACGCCGAATGTGTTGTTCAAACTTGCATTCTCTCCAAAAGATGGAACAATCTTTGGAAACTGTTG
>MtrFBX_N0019
TTTCTTTCGTTACTCCCTACCAAAGATGCTGTAAGAACTTCCATATTAGCAAAGAACTGGAGGTACTTGTGGGCCTACTTATCTGCCTTTGATTTTGAAACTTTTTGTCGTCTGAATGAGTCAAGCCTCCAAAATCAGAAAAACAGGGAAAATTGCCTCTTAGATCTAGTTGAAAGATTACCGCACAAATCTAATTGCGTAGAAAGGCTTAGTGTTATAATATTTAGA
>MtrFBX_N0020
TCCTTTCTTCCCGTTGAATTTCTTATTCGATTCAGTTGTGTAAGTAAGTCTTGGAAAACCCTAATTTCCGATCCTGCCTTCGTGAAACTGCACCTCAATCTTTACTATTCTTTGAACGATAAAGAATGCTCTCGTATAGTTGGTACCTGCAACGGATTGATCTGTTTG
>MtrFBX_N0022
AGAAGAATTGTAGCAGCTAACTATGAGCTTTCTTGGGATGTTCTTGATATCATTTCCAAATCTCTAGACTTTGATGATCTCTTTCAATTTGCTTGTGTGTGTAAGAATTGGAGGGCATTTCATAAAATGTATTGGAGAAATTTCTTGGCATTACAAGAACCATTACTTGTTCAAAAGTCTTCCTTTTTCAAGAAATCTTTTTCCTTTATCAGCATACCTAACCAAAAAGTTTATCGCTCAAAGATGATCAATTATTTCTGGCACTTTGCATATTCTGGATCTTCTAGTGGATATTTGATCATGACAGGGAACAATAACTCATTTCTGCTAATGAATCCATTTACGAGAAGAAAGAAGGTAATCAATACCTCAACCTTTAAAGTAAATTTTTCTTATTTCGCTTACCGTGTCTTGCTTGCTTTTGACAAAGGCTCCAAGGATTTTGTCTTAGTGGCTTTATGTAAAAGTTCTAACAGTTTGCATGTCTATCAATCTCGAAATTTTGGTTGGGTTACTTATTCAACAATGGGATATCCATGGATGATTGTTGACTTTGTTGTTTTGCACAACACTATATATGTTGTCAACGACAAGGCCAACATAGGGATACTCAACTTAAATTCTGCAAATATTAAGTTTTTAGAAATGAAGTGTATTCCTAGCGTAACTTCCTTGTCACACCTAAGGTTGGTTAGTTGTGATGAACAACTTTTTGTGGTTCATACCAAGCCCGGTGTAGTATTTAATGTGTATAAGATTGACTTTTCAACCATGAAGTATGTCAAGTTGAAAACTTTGGGAGACATTGCATTATTATATGCTCCTGGTGGAAACTACTATGCCTTGAGCAACCCGAACAGATGGGGTTATGAAAGCAACTCTGTGTATGTCATTGATCGTTCCTCTACAAAATGCAGAGTGTATGTAGGGGATGATAACAAGCTGCCAAAGTACATTAGGCCACATGAAGATCTTCATATTATGAGACCCTACTGGTTGGACTGGTCTTTTAGACATCTTCACTACGAGATAGATTATTCTCTA
>MtrFBX_N0024
TTCTCCAAGGCATTAAAGTGCCTGCTAAAACCTAAGGCATATGAAGATAGGCTAAGCGACTTACCCAACAGTGTTATCCTTCATATTTTGTCATTTTTAAACACCAAAGAAGTTGTTCGAACTTGCGTTTTGTCTACAAGATGG
>MtrFBX_N0026
AACATCATCATGGGTTTATGTTTTTCTTCGAACAACGTTGTTAGTGGCTCTAATTGTAAACAGACAAACCGTAAACCAAATTCAACAACGAAGACAGAAACGGTTACCTTGACGGAAACCCTAACATTGCTTTCACTTCAGGCGGCACCACTACCCACGCTTCCGTTTGATCTTGTTGCAGAAATTTTGTGTAGAATTCCGGTAAAGTTACTCATTCAGCTTCGCTGCCTCTGTAAGTCCTTCAATTCTTTAATCTCTGATCCCAAATTTGCAGAGAAACATCTTCGCTTGTCAACCAAGCACCGCCATCTTATGTTATGCTCCTGGAACAACCAACATAAGTTTTTTATGTATGATTTCCCTATCCATTCTGTTTTCTCAAATTCTAGTGTCACGCAGACACAACTCACTTACCCTATCAGTCTCAAAAGTACATATGGCGCACCTTTAGCGGTGTGCTCTTGTGCCGGCATCCTTTGTCTCACCATGCGTCAAGGATCGGCTGTTTTGTGGAACCCTTCCATTCGAATGTTCAAGATATTGCCTACTTTGAATTATATTGCACACGGAGCACATTATTATCCCTTATATAGTTTTGGGTATGATCATTTCATTAATAATTATAAGATTATCGCTATTTCTTTCTTCAATGAAAAATATGAAACTAGAGTTTACACTCTAGGTACAGATTCTTGGAGAAAAATACAAGACTTCCCAAATTTATCCTTGTATCGTCCATCAGGAGTATTTGTGGGTGGTGCCGTTAATTGGTTGGTTTATGATGGTTTTCGTAGTTTTATTGTTTCTCTTGATTTAGAGAAGGAGTCATATCAATATATTTCGCCGCCTGTTTTGGAGATGAGTTTGTTTACTTTGGGGGTTTTGAAGGATTGCTTGTTATTTTCTGCAACTAATACCAGAGTTACGTATTTGGTTATATGGGTTATGATGGAATATGGAAATAAAGAGTCGTGGGCTAAATTGCACCACATTCCTTTAATGGGAGATCCGGGTTTGTGGGTCTTTAACAAGGTTTTACATGTTTCTGAGGATGATCAATTGCTGTTGGATTTTTATGAGCTGGGAAGTAACAAAAAGAAGTTGGTTGTTTATGGTTCCAAAATTGGTACTTTGAAGATTCCCAAGTTTCTAAACGCCGATCTTCTGATGGAGTGGGAAGTGTTTGTTGAGAGTTTGATATCACCTTGTTCT
>MtrFBX_N0028
ATGCATTACCTCACTCCAACTCAGTCACAACGTTCTCATAACGGCATACCATCGCCGAAATTCATTCCCGAGGAACACGTCAGTGATATTCTTTCATTGCTTCCCATCAAATCATTCCTTCGATTCAGGTGCTTAAGTAAGTCATATGACTCTCTCATCTCTAGTCCCACCTTTGTT
>MtrFBX_N0031
ATGGAAAATTTATCAAACGACGTCCTACTCTATATAATAGTGATATTGGCATCCACAAGTGTGCAAGACCTATTCAATATTATGTTTGTTTGCAAATATTTGAAATCGGTTGCGGAGGATACCTTCGTGTACAAGAATGTTTCTTTGAACAAAGTTTCACTAGTCCCTTGGGAAACCAGTGAAAGGAAAGAGCGTTTTCTAAATAGGGTATGCCTTAGTCTCAACACCAAGTACCATTTTCGCATTGGTTGTCAAGAAATATTTTGCCCTATACCAAATATTTTAGCTGCAACCAAACATTTGACAATTGCAACATCACAAGGACATTGTGCAGCAACCTATGCATTGGCATTGCTAATGGTGTTCAAAGAGGATGGAAGCACCTTCGATGAAGGCACTCATTTGTTGACCGAGTTATGGAACAAACAATGTCTTTTAGAATGCAGGAAGCTAGTCCATGACATAGAGAGTAGAGGATGGATAACAACTCCA
>MtrFBX_N0033
ACAATGAAGAGCTGTGTAAAGCTTGAGAATGAGTTGCCTGATCATATTATATCTTATATCTTTTCCAAGTTAGCTTTGAAAGATTTGGTGAAAACCAGTGCATTGTCCAAACAATGGATTCACGAATGGGGATTAAGGATGGACCTTAACTTCGATCTCTATACCATGTCTGACTATAACACAGATCAAGACTTGTCACAAATCCTTCCTCTCTGTCAAAGGTTTCACTTTCAATCTGAATTTGCCACAAGATTGGATCAATTTATGCTCCATTATAAAGGTGCCATGATCCGTTCCATTCGAGTAAAATTTCCATTATGTAATGAACATAGGGATGTCATTGATAGATTGATCTCCAAAGGAATTGCTAAGGGTGCCGAACATATTCAACTTCTCTTCTCTTTTGAAACAACTGATACTACTATTTCTATTTTGCCATACAAATTTTCCCTTATTCTCTTACCTAAGAATGATTCTGTGACCTATTTGCACCTACAAAACTGCCTCTTA
>MtrFBX_N0035
GTGGCGGAGGTGGATGCACCACCATATCTTCCTGATGAATTGATCACCAAAATCTTAGTAAGGTTACCGATTAAGTCTCTTATCCGTTTCAAATCCGTTTGTAAGTCATGGTTTTCTCTTATCTCTGATAATCACTTTGCAAATTCACATTTTCAACTTACTTCTTCAACACACACTCGTAGGATTCTGTTCTTAACAGTACATTCACAGTTTCAACTTTCCTCTCCAACACTCTTTACCACTACTCCTGAATTTCGATCTATAGATTTACTGTCATTGTTTAGGGACGATGATTATTATGAACCTGTTCCGCTGAACCCTAGTTTTCCACTTCCGGAATCTCATTTTGATCTTCAAATTAAAGGTTCATGTAGAAGGTTTATATTTTTGCACACTTGTTCAAAGGCTTATATTATGAACCTTTCC
>MtrFBX_N0001
ATGGCTGAGGCAGATTGGTCTCAACTCCCAAAGGAACTTCTCAATCTCATATCACAAAGGCTCGACAATGAACTCGATCTCATTCGTTTTCGATCAGTTTGTTCCATTTGGTGCACTTCCATCCCAAATCATCATAACATTTTACCCTTCAAATTCCCACTCCTCAAATTCTCATACACCTATATCATCGATATTGATTCCATCAACAATAAAGACAACACTTCCTTTTGTCACCTCTCAAAAAACAATATCTTCCTCATCAAACCAAAACAACAACAACAATACCAAACCCTAGGCCCTTGGTTGATAAGAATTGTCCAAAGCTCAATTGGAAAAACCCAACTGCATCACCCACTATCACGTGACCCTTTTCATTTTCCACATGTGCTCGATTTTAACCAATTCTCCCTCCTCCATTTGGGATGCATGTTCACCGCAGATGACAACTTCCTTGAACCCTCTCCTTTTTGCTTCATGTACCCTGAAAAGGTCGTTGCTGTCACAGGCCATGGAAAAACACCTATTGTTCTCGGAAAGTTGACCTTTGCCCCCCAACCAGGACTGTTCAAATGCGGCGATAAGACTTGGAAGGTGATCCCCGACATGTCAATTAAATTCGGAGACATCTGCTTTTTCAAAGGGCGGCCTTATGCTGTTGACAAAATTGGCGGGACATTTATGATTGGGCCGGACGACTCGAATGTCCACTTAGTTGCTGAACCTTTGATTGATGGAGGGGACATAAAATTCTTAGTTGATAGAGAGGGAGACTTGTTGCTAGTGGACATTTATGAGTGTTTTTGTTTCGAGTTCCCGGGTCCTGATGCTATAAGGGTTGATGTGTTTAAGCTTTATGAGAAGGAGAAGAAATGGGTGAAGTTAACAACTTTAGGGGATAGTGTTTTGTTCTTGGGGAATGACTGTTCGTTTTCTGCTTCTGCTTCGGATTTGTGTCTTCCTAGAGGAAATTGCGTTGTCTTTACTGATGGTAGCGACTTCCAGTATTTTAAAAACATGTGGTGTGGGAATTGTGTTTTTTACTTGGATCAAGGCCTGCTTTCACCTTTGTCTGATTGCCCTGAAATTTTGAACTTGTTCTGGCCACCTCCAGAGTGGATCGTCCAAAGTAGC
>MtrFBX_N0003
ATGGCTGCATTGAAAATGAAAGCAGACTGGTCTGAGCTCCTAACTGAGCTTCTGAATCTGATATCGCAACGAATCACCACCGAAATCGATCTCATTCGCTTTCGATCAGTTTGTTCCAATTGGCGTTCATCTTCCATCCGAAATCATTTTCACATTTCACCATTCAACGTTCCACTCCTCCAATACATTGATTCCATCATCATCAACAACAACAACAACAACTATGGCACCATCCCTATTTCCTTCTATTACCTCTCCAAACATAGTTTCTACCTCATCAAACCATCACAGGAACAAGAACAAGAACAAGAAAACTATCCTTGGTTGATTAGAGTTACCCAAAGCTCATGTGGCAATACCGAAATATCTCAATCCTCCTTCCTCTCAACTGATTCTTTTGATTACCCATTCGACATACTCGACTTCAACGAACTCTCCATCCAGTTAGTGGCGGGAGATTGTTTCTTGTTGCCCGACGACGACATGCTAAGGTATTATAACATCCGCGTGTTTAAAGGGAGGGTTTACGCAGTAATTGACAAAACTGGTAGGACAATTACAGTTGGACCGGAGGATGACCCTAAAGCCCAGTTAGCGGCTGAACCATTGGTTGATTGTGGGCCAGAGGATAACAAGAAATTCTTAGTGGAGAGCGAGGGTGAGTTGCTGTTAGTTGACATTGATCCTGTTCCTGTTGATTTAAAGATTCGTTTGTTTAGACTTGATGAGAAGGAGAGGAAGTGGGTGAAATTCGAGAAGAATTTAAGAGATAGGGTTTTGTTCATAGGGACAAAATATTCCTTTTCTGCCTCTGCCTCAGATTTGTGTGTTCCTAAAGGGAATTGTATCATCTTTATTGATGAAATCTTCTCTGAGGATAGATTAAGTATTGTTCACTTGGATCAAGATCGTCAGCTTTGGCCTTTGTGCAATCATCCTGAATATTACGACTTGTTCTGGCCCCCTCCGAAGTGGATCATCAAAAGCCAGCTTCAC
>MtrFBX_N0005
GTGGAGGCGGATTGGTCACAACTTCCGAGTGAAATTCTGCAACTCATATCCCACAAACTGAACAACACTGAGATCTACCTCATTCGCTTGCGTTCCGTATGTTCCACTTGGCATCGATCTTATTCAATCGCTAACCACCCTCGCAACTATTCTCTTCCAATGTTTCCCAATTCTCGCGACTTCGATTGCTGCCTCTCCAAAAAAAACATCTTTCTCATCAAACCACCAAACCAATTCCCGCGACTTCGCCCTTGGTTGATCAGAATTGGTCCAAATTTAAAG
>MtrFBX_N0007
AAGAGGAACAAAATGTCGACGACACAGTCGACGATGGTAGAAAGGAGGATCAACGACTTCCCAGACGATATACTAACTCACATCGTCTCTTTTCTTCCATTCAAAGACGCTTTCAAAACCACCGTTCTCTCAAAGAAATGGGTCTCATTATGCTACAAACTCTCCAATCTCGAAATCAACGATGAAGGCGTGAACAATGCGGAGGACTGGATTCACTTCCGTAGATTCGTGGACGCAATCATTCTCTCCCCACACTCTCAAAACGTTACCCTCAAATCTTTTAATCTCAGATGTTCTTCCGAATTTGTCGACTGTGATGGTTTTGACAAGTTGGTTGAAGCAGCAAAGCAACGTCATGTCGAGTATCTCGATCTATGCTTGTTAAACGTTCCTTTGGCGCCAAGTATTTTTTGTTGTGATACACTTGTGGTTTTAAAATTGGCAAGAATACGTGTAGGCACTTCGTTTAATTGTTCTGCTCATCTTCCGTCGCTCAAAACCTTGGTTATGTTCGCAGTTTTCTTTGAGGATATGGAGAACTGTTTTAAACTTCTTTCAGGGTGTCCAAAACTTGAATGTTTGGATACAACTTTTATAAAACCAGGTTTTACAATTGTTGAAGCTAATGCCGGTGTTACAGAAAGAGGGTACTTTAAACCCTTGTCCAACTTGATCAACGCTAGTATCCATATACGCGATGTTCCGCTCAAAGCACTTTATAATGTCCAGTATCTCTGTGTTACTAATTCTCGGTTGGGGAAAACTATCTCCGATGACGAAATATATTCATATTACAAAGGACTTCCCTTGTTCGGAAACTTAACAGAACTTCAACTATATTTTCGTCGTGGCATTCATGACTGGGGTGAGGTAGTGAAAATGCTCCAGAAATGTCCCAAACTTCAAGCACTTAAAATTGTAAAGGGGTTTGATTCAACAACTAAAGAGAATTGGAAATACCCATATGATGTTCCTGAATGTGTTTTGTCTCGTCTCACAACATGTAACATTGTAGGCTATGAAGCTTTCGAACATGATTTTCAATTTGCAACATATATTTTGCAGAATGCAAGACTTCTACAGGTTATGACAATCTGCAATGCTAAATATTCAAATCCAAATCCAGTGCCGAAACCCCAATATTTAGAAGATTTGTACTCCTGTCCCAAAATTTCTCCCGCATGTAAGCTGTCAATTATA
>MtrFBX_N0009
TTTCAAAGGCATGCGGCGGTGCCGATGGATATGATCAGTAGCTTAGCTGACAATATCATCATCTTCTGCATTCTCTCTTTACTCACAACCAAAGAGGCAGTTTCCACAAGCATTTTGTCCAAAAGATGGACTCATCTATGTCACTTTGTCCCTGAGATCAACTTG
>MtrFBX_N0010
TTCAACCTCAACACCCGCACTGTTCTCCATGACGAACTTATTGTCGAAATCCTAACGTTCCTTGACGTAAAATCTCTTATGCAGATGAAGTGTGTTTGCAAGTCTTGGAAAACCCTAATCTCCGATCCAGTCTTCGTCAAAATGCACTTTAAGAAACAATCTACAGGAATGACACACCTCGCTTTTCTCTCAAACAAGTTTGAAGGTTCTGGTGATTGTATGGCTGCACCCATCTCTCGTTTGATGGAGTGTTCTTCGAGTTCTATCACCCTTACTGATCCTTACCACCAATTCAATTACAAGGACGCCGGT
>MtrFBX_N0012
ATGGATGATTTTTCGGGTCCTGATTTGATCAGTGACCTTCCTCAAAGTATTATAGAAACCATTTTGATACAACTTCCTATAAGAGATGCTGTTAGAACTAGCATTTTGTCGCGTAAATGGCGGTACAAATGGTCCACAATTACTCAGCTTGTTTTCGACGAAAAATGTTACCCTAACTCAACCGACCGAGAAGTTGTTCAAAAAAGTGTTGTTGAGTTTATTACCCGATTGCTGTTTCTTCACCAAGGGCCAATTCATAAGTTTCAAATTGTGAATACA
>MtrFBX_N0014
TCTAAACGATCAATCCCAACCGAAGATAGGATCAGCGCATTACCGGATCCCATTATATATCACATACTTTCATTTCTCCCAACCAAACTCGCTGCGATCCCAAGCGTCCTCTCAAAGAGATGGAAACCATTATGGCTCTCAGTTCCCATTCTCCACTTCGACGACAAATCCATCCCAAACTTCTTCTCCTTTCTCCGTCTTTCTCTCACGAGATATCACACTATCCCTCCGATCATTCCACCTCACAATTATAAAAGCCAATGCCGCAACGTAGTGTAT
>MtrFBX_N0016
TTCATCCCTTTAAGCTCTTTAAATTTAGAAGCACTTCCTCTTAGTTTGATTTTTGACAAGTTAGTAGAGCGTATCGATCACATTTATTTCAGCGTGGTATGCAAGAATTGGTATTCCATCGCAAAGTTTAGTTATCAAAATCGCCAAATAAAAAACAATGTATTACCTATGCTAATGATTCCCACAAAA
>MtrFBX_N0018
CCTCCACCGATTCTACCTCCTGAACTCATACAGGAAATCCTTTCATGGCTTCCGGTGGAACCTCTCGTGAGATTCAGTTGCGTGTCTAAATTATGGAAATCACTCATCCTCAACCTATCATTCGTAAAACTCTACTTTAAAAGATCA
>MtrFBX_N0021
ATGCCGCAAAGGAGAAGTTCAAAAGCAGCGGCGACCGCCGATAAGATCAGCGGTTTACCGGACGATGTTCTTTGCCACATTCTCTCACTTTTCACCACCAAAGAAGTTGTTGCAACAAGCATTCTTTCA
>MtrFBX_N0023
AAACATACGACAAAGTCGAGGTCCATCAACGATCTCGCAAACGACCTACTCATTCACATACTCTCTTTTCTTCCGATCAAGTATGCTTTCAGAACTTCGGTTCTTTCGAAACGATGGTTCCCATTGTTTTACTCGCTTGCAGTTATTCGTATCTGCGATAACAAAGTCTACACAAAAAAGGCTTGGGTTCACTTTCGTCGATTTGTGAACACGGTTTTAATCTCCAAACACGCACAAGAACAAACTCTTAAAAAGTTTCATCTCGTCTGCCAATCTAAAAATTGGAGAGCTAATAGTTTTCGTTGTTTTGACACATGGGTTAAAGCAGCAAAACGACGTGGGGTCGAGGATCTCTATCTATGCATGGTAGAAGTGACCTTGTCGCCTACCATTTTCGTGTGTGAAACACTTGTGGTTCTCAAATTGGATAGAATAATTGTACCATCTCGTTGTTCAGTTGATCTTCCTTTGCTTAAAACGCTCGATCTGTGTTGTGTTTGTTTTCGAAATAGGGATGATTTCATGAAGCTTCTCTCCGGCAGTCCCAAATTGGAGGATTTGAAAACTTTATATATCCAACTGAATATCGGTGTTACAGTGATAGAGAACTTTGAAAAACCCTTGTTATCCAATCTCATCAAAGCTAATTTTCGTTTATTCGAAGTTCCTTTTAGAGCAGTTTATAATGTGCAGTTTCTAAATGTACTTGAGATGGGGACTCGTCTTCCCAATGAAGAAAACACTTCATATTACAAAAACTTGCCTCTATTTGAAAACTTAATTGAACTTCGGTTATCGTGGACTTCACGTGTTACTCATGACTGGAGTGAGGTAATGCAAATGCTCCAGCATTGTCCGAAACTTCAAACTCTTTCGATTAAAAAGTGGTGGGGTTCAGTTGCAAGTATCAATGAGACTGGGAAATACCGAAATCATATTCCTGAATGTGTTTCATCTCATCTTACAACGTGTAATATTAAAAATTTTCAAACCGTGGAAGCTGATTTTCAATTTGCAGCGTATATATTGATGAATGCGAGACTTTTAAAGGATTTGACGATTAGCTTTGCTAGATGCACAGATATAATGCAGAGGTCGAAATGTATTGAAGATTTA
>MtrFBX_N0025
TCCATGGCAGATTGGTCTCGCCTTCCAAACGAACTTCTTCAATTAATTTCTGAAAAACTCAATTTCAGTGAAATCTACATTATTCGCTTTCGTTCGGTTTGTTCTTCATGGCGATCTTCCATTCCCAACTACCCTCACAACCATTCACCCTTGAAGCTTCCGATATTCCCCTACTCTAAAGAAATCTATCGTCCATCCCAAACTATCCTCTATAAACACAACATCTTTCTCATCAAACCACCCATAACCCCTCACCATCACCAACAACAAACTCATACCTCCTGTTTGATCAGAATCGGTCCAAATTTAAACGGTAAAACCCAACTCTGGCATCCCCTCTCAATTCACCAACCACCTTTCAATTTCCCTTACCATGTGCTTGACTTCAACCAACTCCCCGTGTTCGATCTTGGAGAAGAGTTATACATCCACGACACTGACTTGCTTCAAAATAATCGGTATATCCATTTGGAAAAGGTTGTTGTTGTTGCGACGTGTCAGGGAAGGCAATCTCTTGCTTTCCGCACAGACAACTGCTCTGCTGGGGTGCCGTTTGGGGTGCCGATGGTGCTCGGTTGTGGGGCCGATGGTTGGACGAGGATTCCCACCATGTCAACATCTTTGTTGGGAGACATGTGCATTTTTAAAGGGCGGCCTTGTGTGGCAGACAACAATGGGCACACTGTGATGATTGGACCAGATTCCAGCGTCCACTTGCTGGCCAACGCGGTGTTTGGTGGCTACATTAAATTCTTGGTGAAGAGTGAACATGAGTTGTTGCTGGTGGATTGCAATGGAATTGATGCCGGTGACGATGATGTAAGTATTGATGTATTCAGGCTTGATGAGAAGGAGAAGAAGTGGGTCAAGTTGACCAATTTAGGGGATAGGGTTTTGTTTTTGGGGGAAGACTGTTCGTTCTCTGCATCTGCTTCAGAGTTGTGTGTTGCAAATGGGAATTGTGTCATCTATAGTAGGGATTATGCTTCCCACGGGCTTTATTCCATGGAGTCCGGAATGCTTGATTCCATGGAGTCTGGAATGCGTATTTTTCACTTGGATCAAGGTCGGGTTTCACCTTTGTCTGGTTATCCTGATTACTTCAAGTTATTCTGGTCACCTTCGGACTGGATCGTTGGGCTGCAGAAA
>MtrFBX_N0027
ATTTCAACTCTCGACAGAATCAGCGCCCTTCCTGATTCCGTTATCTGCCACATTCTTTCTTTTCTCCCTACCAAACAATCTGCTGCCACAAGCATTCTCTCCAAAAGATGGAATCCATTGTGGCACTCAGTTTTCACTCTCAACTTCGACGATCAAAGCTTTACAGACTTCCACGCTTTTCTACTTTTCGTCTACTCAGTCATGCTCATCCGTGACCCCACATTGCCTATCCGATTGTTCCACCTCATATGTGGTACCTCTCCGGGATGTTATCCTCATGATATCAATCGATTTGTTCCTGTTGCTGTCAAAAAAGGAATTGAGAATCTCATCTTAGATTTTACCGGCGCTAGTCACGATTTTCTAATCAGATTAGGTCTTACTTTTTCA
>MtrFBX_N0029
CTTCCCACTGCAGATAGAATTAGCGACTTGCCTGATTCGATACTCTGTCACATTCTCTCTTTTCTCCCAACCAATCTTGCTTTCATCACAAGCTTCCTCTCAAAGAGATGGAAATCGGTGTGGCTCTCAGTCCTCGCCCTCTTTCAAGACTTCAACAGCTTTCACAAATTTGTTTTCTTAACCATGTTCTCGTTGCTAGATAAAAAGATTTCAATCCATTCTTTTACCTTCAAATGCGGTCAATCTTCTCGCTTCAACCAAAAAGATTTGAAT
>MtrFBX_N0030
ATGAGTGAAGGAGAACAGAAAAAAGTGAAAGTGGCAGAGGAGGAAGAAGTAGATTTGATCAGCAATCTTCCCGATGTACTTTTAGGTTCTATCATTTATCTACTTCCATACATGGAAGTTGTTAGAACAAGTGTGCTTTCCAAGCGATGGGAGACATTGTGGAAGAACGCTCATGATCTTAGTTTTGACCAAAGACAAATGTTGAAGTCTTTGATTGAAGATTACATTCAAAATTCTCCACTTGTTGACCGCCTTACAATGGCTATGGAGCGCAAGGTAATTTCTCCCATAAATGAGGAATATTTTGATGTAATTGCTGAAGCAGCCTTGATGATTACATCAAATATTGACAATCATATTGGTCCCTTGAAGAGTTGTACCATTCGACACTTGCCTGAGAGTTGTGCAAGTGCGGATGTTGTGGGGTGGTTGAGGAAATTACTGGAAAAAGGGGTGATTAAGGTTTCAATAGAACGTGAATCTTGTGATTATCATAACGGAGGAATATCAGACATGGATGTAAAGCTTTCTGCATCAACCATTGATTTACCATTTGAGGTTTTCTCCAATTTTAAGGTTCTTGAGTTAAAGAACTACTATTTTAACACTACACCTTCCCCTGATTCCCAACAGACTTTAAAAACACTTACTCTTAACAAAGTGCGTATTATATCAAACACTTTTTACGATATTCTCGCCTACTGTTCATCTCTTGAAAACCTTACCGTCGAGAACTGTGATTTCTTAAGAGATGAACTTAAGATTGTAAGTCCAAGTCTGAAATATATTAAAATTTGTAAGATGAATGTGCTTAGGATTTTGATTTCTGCATTTAATGTTGAAGTCATAGAGATTGACTCCATTATTTGTAGTCATCAAGATTTGGTCTTTGAGGCCCCAAAACTTCAAGTTCTTCGTGCTTACAATGAATTTCAAATGCTTGGAGAAATTGTATTTATCGATGGAAGAAAGCTTTTGACAACAAGGGATATCATAGAAATTTGCAGTGGTATTCTGGGTCATCGAGGTTCAGGCATGGGAAATATATTTAAGCATTTGGTCACTCTTTGCCTCGACTTTGAATTAAACAGTAGCAGAAATACCAGAGCTCTTTCTTTTGCACTCAAGTCTTACCCGCAACTAATGAATCTTCAAATAAATAACCAGGTCAAGTTTGATTACTATGATCAGAATGACAATGATTCTCTTCCTTACCCCGTAAGTTTGTTTTGGCTCAAAAGGGACCCGTGTAGGTGTGTTAGCCGCAACCTAAAGTCTGTTTGTATAAAGGGATACAAAGGTGGAGAGTTTGAATTTGAGTTCGTTAAGTACTTAGTATTAAATGGCGGAGTTATGGATAATATTACCATTTGGTTTTTGGATGAATGCTCGTGGGATGAAGTTGTAGCAACTGCATGTTTGCGGTCATATCCAAAACTCTCTCCTAAATTGTCAATTGATTTGAAACCTGGGACCGAGTATATACAAAAGTATGGAGGTAGCTTTGATGAATGGGTGAGAACCCTAAAC
>MtrFBX_N0032
ATTGCCGAAGTTCTCTCTTTACTTCCCGTGAAATCTCTTATTCAACTGAAATCTGTAAGCAAGTCATGGAACAATATCATATCTCATCCTGCCTTCATCATGAAACATCTCAAGCTTTCTTCACAAAACCCCCAATTCACACTCATCCGTTCTTTGTTTTCTTTTACTAGTGTCGTACCGATCTCCGTTCATCATTTGCTGGAGAATCCTTCAAACTTGATCATACTTACCAATGATCCTTACTACTGGTTAAAATATAATAGATCAATCTTTGGTTCATGCAATGGGCTACTGTGTTTGTTAGGTGATTCTTCTCGGAAAGCAAACAATAATCAAAATTATCGAATTATCTGGTTCCGTTTCTGGAACGCATCTATAAGAACAATCTCTGAAAAATTAGGGTCGTTTGACGATTTTAGCAATCTCCTCCCTAGCAGTTTTCATTTTGCCTTTGGTTATGATAATTCAAACGACACTTATAAAGTGGTGGCATTACGCGATAGTGACGGTGAAGCTAAAGTGAAAAGAATCACGGTTAGAGTTTTCTCCTGGAGTGATAATGTTTGGAGAGACATT
>MtrFBX_N0034
ATGGCAGAGGCAGATTGGTCTCAACTTCCAAAGGATCTTCTCAATCTGATATCTCAACGACTCGTCAATGAACTTGATCTCATTCGTTATCGATCTGTTTGTTCCAATTTGAGCTCTTCTTCAACTCCAAATCATTGTAACATT
>OsaFBX_N0002
ACGAGGCACTCCAAGAAGATGAAGACGGTCGAGACGACATCTTCCGGATTGTTCTCACTGCCCATCGACCTCGTCGAGGAGATCCTCATGTGGCTCCCGTCCAGGTCGCTTGCCAGGCTCCGGTGCACCTGCCGGTCTTGGAACGAGCTCATCTCCTCGGGTGGCTTCGTCGATCGCTACCTGCAAAATGCGGCGGCTCGGCACAGCGCCCCCGCTAAGTTGGTGCTCACGCCCCTGTCAAAACGACATGCCAGGAGCTTCCACGCCCCCATGTGCTGCAGAGACTGCCCTAGGATCATTGGCGCGAGGCCGTGCCGCGGACTCGTCCTCTTCTGCCGCCCGTGCGCCTTGACCTACTCCGTGTGCAACCCTTCCACCGGCGGCGTGCTACACCTTCCCCCGTGTCACTCAGAGTGGTACATGAGCAGCGCGGGGATCGGCTTCGACTCGGCGACCGGGAAGTACAAGGTGGTGCAGCTCGTAGATCCAAGTTCCCCGAAAGTAGTGGGGACACAATGCCGTGTGCTCACCGTTGGCGACGACCCTTTGGGCTGGCGGGAGCCCTTGGGCGAGGCCTGCACAATCCTCCAGGAGGACCACGCTAAAGAAGGAGGCTGCATCGCCGATGTCGACCCGGTTTTCGCGAACGGGCGCCTCCACTGGACGCTCACCCCAAAGTTCCTGGTGTGTGACACACCTCAGGGCATCCTCGCATTCTCGATCGGTGACGAATCCTTCGTGACGGTCCCCTTGCCACCATTCGCATCGGCTGACTTAGACGTGTGTAGCAGCAGCGTCTGCGTTGCGACAAATGTGTACCTTGAGCATGTTCGGCCGAGCAAGTTGCTTCCAAAGAACAAGGAAATCTTTGCGCCGGCCGGCACGGTCCTGGCCGAGCTCGACGGCTGCCTGTGCATGGTGCGGGACCTCCGCCACCGCCGCAACATGGACTTGAACGAGACCACCATGTTCGAGATATGGAAGCTCGGGACCTACGAGACCGGGGAGTGGTCGCTGGACTACCGGATAGACCTACCCCGAGGGTACAGGGCCGCAGAGCGACTTGTCACGCCATGGCTTGTCATGCCGCTAGCTTACGTCGGTGGTGATCCCGCCTCAACTGGGGGGCAGCGTAGGAAGGCCGTCCTGCTGGCGACGACGGCTCATGAGGCGCATGTTTACGACCCGGAAGCGGCCGTGCTCCACAGGGTGGCCTCCATGTCAGACGACGAGAGCCGCAGCTGCGACGCGGCGTTTTACCTGGATAACCGTTTGCGTCTCACGCTGTACCAGGAAAGCCCTGTTCAGATGGACGGCATGGAACACGATGGTGGTGATGCCAAGCTTATCGGGTATTCCATTCTCAACTCGGAGCAAAAT
>OsaFBX_N0004
ATGGAGCAGGCTTCTTCTTCTGTTACCGCAGAATTGTTGCAGCAAGAAGCTCCGTATCCGTCAACCTCCGATGTCGATTGGTCCCAGCTTCCGGCCGACCTGCTCGTCCACATCTTTGGTATGCTTGACATCCCAGATATCTTCAGCTCCGGTGTGGTTTGCCGCGCATGGTGTGCCAGCTTTCTGGAGGCCCGCCGCCTAGGCATTTGCTCCGGTAACCCGGGGCCATGCCTCGTGTTCTCGTCCGGCGACCGTGACCCAACCGTTGCCACCCTGTACAGCCTCACCACAGGGAAGGAGTACTATGTAACCATGCCGGATCCTCCTTTCCGTAGCCGCTACATTGTCGGGTCCTCCCATGGCTGGCTTATTACCGCCGACGAGCGGTCCAATCTGCTCCTTGTCAATCCGGCGACTCAGGCTCAGATCGCGATGCCGCCACCGGAGACAATAGCGAATGTCAAGATACATTGCAATGCTGACGGGGTGCCAGATGGCTATGATCTTCTTACAATGGATATGTCATCACGAGATGTTGATACTGAAGCAGAGACAGAATTTCATTCCTGGGAAGAAGGCCGGTTTTACTTCTATGGGAGGGTTGTCCTGTCAGCAGATCCATCCAGTGGAAACTGCACAGTAATGATTCTGCACCTGCTCGATAATCACCTCTCGTTTGCAAGGGTGGGTGGCACTCATTGGACCTGGATCGATGTTGATGAGCAATGCTGGGATTATCATGATGTTTTGTACAACGACGATGACAGATTGTTTTATGCAGTCCGAGGCAATGGTGATGTTCATGCTATCGATACCAATGGACCCTCTCCGATGTTAAGGGTTCTCCTGGACACCAAGAATACAGTCGTCGATTGTACCAGGTATATTGTTCGGTTGGAATATGGTGATCTTCTTGAAGTATGTAGGGATTGCAAATATGTTAATGATGACCGGAGGACTGAGGAACTGATCGTATATAAGGTTGATCTTGTTGAGAAAGAACTTGTTAAGCAGAAGGATTTTGAAGGCCGTGTGCTGTTTATTGGCTTCAATAGCTCCTTCTTCCTACGAGTAGAAGATTTTCCCATGTTGACTCCAAATAGTGTCTACTGTACAGATGATTCAATGGAAAATATTTATTCTGAGCGATTTGGCTGTCGAGAGGTTGGTGCCTTCCATTTGGAAGATAGTAGCTTCACCGATCTATTGCCTGTTGGCTCGTGGTTGAATTGGCCACCTCCTGTTTGGTTTAGGCCATCATATTCTAAAGGT
>OsaFBX_N0006
CAAGTCATGGCCGCCGCCTCGCCGCCGGCGGCGGCGGCGTCGAAGGACTGGGCGGCGCTGCCGAGCGACCTCCTGTGGAGCGTCTTCGCCGCGGCCGGCCAGGAGGAGATCCTCCGGGGCGCCGGCCTGGCGTGCTCCTCGTGGCGCCGCGCCGCGCGCGACGAGCCCGCGCTGTGGCGCCGCATCGACCTGCACAGCGACGTCGCCGCGCACGGCGCCGACTCCAGCTTCAGCGACGGCGGCGACGACGACGACGACGATGCCGACGATTCCGACGGCTACTCCGTTCCCGTCGAAGATGGCAGCCGCAGCGACGCCCTTGTCGAGGAATCCAACTCCGACGACGCGGAGAACAAAGGCGATGATGCCGCCTCCGTACAGTCCAACCGCAGCAGCGACGACGACTTCTTCGGTTTCAGCGACGCCTTCGTCGACGTCGAGGAATCCGACGACGACGACGACGATGTTCCAAGAAAAGAATCCGCCGACTACGAGTACGAGCCGAAGGGATGGAAAGAGATGGCGCGCGCCGGCGAATGCGTGGCTTTCTGGGGACGTGCTATAGAT
>OsaFBX_N0008
GAATCCCTCTCGGAGGAGCTCCTCGAGAACATCGTCTCCCGTATCTCCCTCCACGACGCCGTCCGCTCCTCGGCAATCTCTCGCTCCTGGATCCACCGGTGGGAGTCCGCCCACGATCTCCGCCACTAC
>OsaFBX_N0011
TGGTGTGACCTCCCCGACGACCTGCTCCGCGACGTCCTGCAGAGGCTCCCCGCCCTGGGAGACCGCCTCCGCTTCGCCGCCGTGTGCCGAGCATGGCGAGCCGCCGAGCGTTCGCACTACCCGCGCCCCGCCGTCCCGTGGCTCGTGGCCCCTGGCCACTGCGTCAGCCTCCACGACGCCGCCATCCACCGCGTCTGCAGCCTCCACGGCGGCGCCACCGACGTCGTCTGCCGGGGCTCGTTCGACAACTGGCTGGCGATG
>OsaFBX_N0013
ATGGTGATGATGAGCTGCAAGAGGAGGAAGGTTTCACCAGCCAGTGGTGCTGGTGCACCGGTAGTGCTGCCAGAAGAGATGATGATTGAGGTGCTCCAGTGGCTGCCCGTCGAATCCGTCCTACGTTTTCGAGCCGTCTGCCGATCCTGGGCCACGGCTCTC
>OsaFBX_N0015
ATCATCAGCGAGCTCAACGACGACGTGCTGCTTCACATCCTCGGCTTCTTGCCGTCGGCGAGGGACGTAGCGCGGGCCACCATGCCGTCGAAGCGGTGGCGCCGCCTCTGGGCTCTCGTCCCGGTGCTCCGCTTCGCCGTCGGGCCGGGCTCCTTCGCGGATGAGCACGGCGAGGTCGACCGGGAGAAGTTCGCCGTTTCTCGTCGCGACGCTGCCCGGCGGCTCATCACCGCCAGGAGGTACTACCTCCATGACCATCGCCATGAAGCCGACATCACGTTGTCGCGCGTCGACTCGTGGCTCCACTTCGTCGAGCGCCACGTGAAGGGGAGCTTCACCCTCGAGCTGCCGCTGGTGGCGCCCGTGGCGGCGGCGGTGGCTGCTGCGGAAGCGAGGAGGGCGGCGTGGCTGGAAGCCAACACTGCCTCGGACACGGACGAAGGGGAGGTGATCTTCGTCGAGCATGTCGCGCCGCCGGCGGACGTTGAGGAACAAGAAGAAGAGATCGATGTGGAGGTCGTCGAGCTACCTCGGTCGACGAGAGCGGAGGTGATGAGCCTTACCCTCGGATACGCCACCGTCAGCGTCCCGGCCACCGGCGCCTTCCGCGCGCTCACCGACTTCACGCTCCACCACGCCGTGCTCGACGCCGGCAGCGGCGACGACGACCTCCGGCTCGGCCACCTGCTCTCGTCGTCCTGCTGCCCGCGGCTGCGGAGGCTGAGCCTCAGGCACGTTGCCGGCGTCGCCACGCTGCGCCTCGACGCGGCCGCCACGCTCGAGGAGCTCCGGCTGGTGCATCTGCCCGACCTGCAATGGCTCGACGTCGACGCGCCGGGGCTCCGGCTGCTCCGCGTCGGTGGCTGCAGCCGCCTGCCCTATTCCGATTCCTCCGCCATGGCCATCTCGGCGCCGAGGCTGGAGGAGTTCTCGTGCGAGAGCCTCGTGGACCCGGAGCGGCTGGAGTTCAACGGCGCGGCGGCCGTCCGGCGCATCAAGAACCTCGAGATCATGTCGTTCGGCGACGCTGACGACAACGCCGCCGCCGTCTGGCTCCTCAAGAACTGCTACGCCGTCGATCATCTAAAAGTGAAACTA
>OsaFBX_N0017
CTGATCAGCGAGCTCAACGACGACGTGCTCCTGCGCATCCTCGGCCTGCTGCCGTCGGCGAGAGACGTGGCGCGCACCGCCGTGCTGTCGAAGCGGTGGCGCCACCTCTGCGGCATCGCGCCATGCCTCCGCTTCGACGTCTCCTCCTCCGCACGTTGCCACGACGCCGCCCGGCGCCTCATCGCCGGCCGGGTGCCCGTGGGGAAGAGGTTCTACTTCCACGACCACCGCCACGAGGCTGACGTCACGCCGTCGCTCGTCGACTCGTGGCTCCGCTTCGCCGAGCGCCACGTGAAGGGCAGCTTCGTCCTCGAGGTCCCGTTGAACGCTGCCGCCGCGGCTGCGCTGGATCGAGCGGAGGAAACGTCGACGGCGGAGCAGGACTATCAAGAAGAGGAGTCACCGGCGCCGGAGCTGGAAGAGGAGGAGGTTGTCGAGTTGCCAGCCACGTCGAGAGCGGAGGCCATGAGCATTACCCTCGGTGGCGCCAACACCGCCGTCCCGATCGCCGGCGCCGGAGCCTTCCACGCGCTCACCGACTTCACCCTCTGCCGCGCCAAGATCAACGCATACGATGACGGCGACCTCCGCCTCGGCCACCTCCTCTCGTCGCCGTGCTGCCCGCGGCTGCGGAGGCTGGAGCTCCGGCACGTCGCCGGCCTCATCAGGCTCCACCTCGACGCCGCCGACGCGCTCGAGGAGCTCCGGCTGGTGTACCTCCCCGACCTGCTCCGGCTCCACGTCGACGCGCCAGGCCTCCGGCTGCTCCGTGTCGGCCACTGCGACAACCTGCCGTGCTCCGGCGACCCCGCCCCGGTGAGGGTCTCGGCGCCGAGGCTGGAGGCGCTGGCGTGGGACCGCCTAGAGTGCATAGCCTGCAGGGAGGTCATCGCGACGGCGACCGTCCGGCACCTCAAGAAGATTTACCTCTTCTCGCACGGCGGCGACGACGACGAGACCAACGTCGCCGCCGTCCGCCTCCTCAAGAGCTGCACGGCGGTGGATCATCTCGAGCTGAGATTAACACTCCGCGTCGTATGTCATCTCTACTTGATCTCTCTCTTG
>OsaFBX_N0019
ATGGCTACGAGGCGCGACGGCGGCAGGAGACGCGAGGGACTCACGGCCGAGGAGAACAGCGGCGAAGACTGGCTTAGCACCCTCCCGGACGAGATCCTCCACAATGTTCTCTCCTTCCTACCAGCGCACGAGGCCGTGTGGACGTGTCTGCTCTCCCGCCGCTGGCGCAACCTTTGGAGGTCCGCCCCCGTGCTGCGCATCAGACACAGATGGGTGGGTGTGGAGAGGTTCAACAAGTTTGTCAACAATCTTCTTCTCTTGCGCGACCCGGTGCCTCTTGATGAGCTCGAGTTCCAGACCTACACATACTGGCCTACCATGATGCCCAGACCTTGTATCTACGAGGTCAAGTATGCTGAACTATGGATCAGGCATGCGCTCATGTGCAAGGCTCGGGTGCTCAGGGTCCTCGTTCAATCTGAACATTTAGCCCCGCTGGAATTGAGCATGCCTCTCATCTCTAAACACTTGACCACCTTACAGCTTCGGTCTGTAAAGCTGGACAACCATGCTCTTGATTTCTCAAACTGTCCTGTACTGGAGGACCTTCAGATGAATTGCTGTACGATTTCCACCCCCTACAATATTTTTTCCCAGTCACTAAAGCGTCTTTGCATCACCAAACGTAATAGGACTGAGACTAACTTCATTGACGATCTGTCAAGCTTACCTGCATTGGAGGACCTT
>OsaFBX_N0020
ATGACGCGCCGGGTGCGCCGCCGGCTGTGCAAGGACGGTGGGAAGGGTAAGGATGTGGCGGCGGATGAGGAGAGGGAGCTGGTGAGCTGCTCGTCGTCGAGTCGGCGGCGGGGGGGTTTGGGGGTGGCGGTGGCGGCGAGGGGGGGTGGCGGTGGCGGGAGCGGGAGCTGCGTGGTGGACTGGAGGACGCTGCCGGATGACACGGTGCTGCAGCTGTTCGGGCGACTGAACTACCGCGACCGGGCGAGCATGGCGGCCGCGTGCAGGACGTGGAGGGACCTGGGGGCGTCGCCGTGCCTGTGGAGCGCGCTCGACCTCCGCGCGCACCGGTGCGACGCCGAGGTGGCGTCGTCGCTCTCGTCGCGGTGCGGGAGCCTGCGGCGGCTGCGGCTGCGGGGGCACGAGGCGGCGGCGGCAGCCTCGGGCCTCCGCGCGCGGGGGCTCCGGGAGGTGGTGGCCGACGGCTGCCGCGGCCTCACGGACGCCACGCTCGCCGTCCTCGCGGCGCGGCACGAGGCCCTCGAGAGCCTCCAGATCGGGCCCGACCCACTCGAACGCATCTCCAGCGACGCCCTCCGCCAAGTAGCCTTCTGCTGCTCGCGCCTCCGCCGCCTGCGCCTCTCGGGTCTCCGCGATGCCGACGCGGACGCCATCGGAGCGCTCGCGCGCTACTGCCCCCTCCTAGAAGACGTCGCCTTCCTCGACTGCGGATCCGTAGATGAGGCCGCCATCGCCGGCATCCTATCCCTCCGGTTCCTCTCCGTCGCTGGATGTCACAACCTGAAATGGGCTACAGCATCCACCTCCTGGGCTCAGCTGCCCTCCCTTGTTGCCGTTGATGTGTCCCGCACCGATGTCTCACCAAGTGCCATCTCTAGGCTCATCTCCCACTCCAAAACCCTCAAGCTTATATGCACGCTTAACTGCAAATCTGTTGAGGAGGAACAGGCACACAATCCTGGAGCATTTAGCAACTCCAAGGGCAAGCTTGTACTCACCATTACAAGCCACATTTTCAAATCGGTCGTCTCACTTTTTCCTGATAAGGTTGTGAAGGAGAATGAGGTGTTCAATGAATGTAACTGGAAGGGCAAAGACAATGCACTTGGTGATATGATGAGCTGGCTCGAGTGGATCCTGTCGCAGACACTTCTACGGATAGCGGAGTCCAACCCGCAAGGAATGGATGACTTCTGGCTGCAGCAGGGCGCAGATATGCTGCTGAGTTTGGTGAAGAGCTCTCAGGAGGATGTACAGGAGCGTGCAGCTACCACACTTGCTACGTTTGTGGTTATTGATGACGAGAGCGCGAATGTGGATGCTGCAAGATCAGAGGCAGTGATGCGTGTTGGGGGCATTCCAATGCTACTGGACCTTGCAAGGTGTTCAAGGGAGAGTGCACAGTCAGAAGCAGCAAAGGCTATTGCCAACTTATCGGTGAATGCCAAGGTTGCAAAGGCAGTTGCAGACGAGGGAGGTATCACAATACTAACCAATTTGGCCAGGTCAATGAATCGGCTTGTTGCTGAAGAAGCTGCTGGTGGCCTTTGGAATCTCTCCGTGGGTGAGGAGCACAAGGCAGCCATTGCAGCAGCTGGTGGTATAAAGGCTTTGGTCGATCTCATACTCCGCTGGCCTGCTGGGACTGATGGAGTTCTTGAACGTGCTGCTGGGGCACTTGCAAACCTAGCTGCTGATGACAAGTGTAGCATGGAAGTTGCAAAGGCTGGTGGTGTCCATGCTTTGGTCATGCTTGCTCGATCATGTAAACTTGAGGGTGTCCTAGAACAGGCTGCAAGGGCATTAGCTAACTTAGCCGCACATGGAGATAACAACAATAATAATGCCGCTGTGGGTCAGGAAGCAGGGGCTCTTGAGGCATTAGTGCAGCTAACAAGCTCTCAAAATGAGGGTGTAAGACAAGAAGCTGCTGGTGCTCTGTGGAATCTGTCATTTGATGATAGAAACCGTGAAGGCATTGCTGCTGCGGGTGGCGTTGAAGCTTTGGTTTCACTTGCACAAGAATGTTTGAATGCTTCGGAAGGCCTTCAGGAGAGAGCTGCTGGCGCATTATGGGGACTATCTGTTTCAGAAGCTAAC
>OsaFBX_N0022
TCGATGGCGGACGAGCCGACGCCACGGAGGCCGAAGTCGTGGTCGGACATACCGGCGGACATCGCCGGCCTGGTGCTCCGCCTCCTCCCCGCGCACGCCGACCGCGCGCGCTTCGCCGCGGTGTGCCCGCAGTGGCGCGCCACCGCGCGGCAGCGGCCCCTCCCCCCGCCGCCGCCGCTGCCGCTGCTCGCGCTCCCGGACGGCACCTTCTACAGCCCCCCCTACGACGAGCCCTTCCGCTTCCCCGGCTTCGGCTTCGCTGGCTACAAGGCCACCTGCGGCAGCCGGCTCGTCTTCCCGCGCGACGACGGCTGCTTCTTGGTGAATCCCTTCACCGGCGCCACCGTGACGCTCCCTGCCCTGTCCAGCGTCCGCCTCCGTCCACCAAATGCAGTTGCTAAGTACGATCAACAAGGCACTGCATACCCTGTCACATGGATGCATATCCGCGGCTCAGAGCATCTGCACATAAGCAAGCTGATCCTGTGCTTGCCAAGCCTTGTCGCTGCAATCGTTGGCGATGGACACATCAGTCAGATTCTAGTGTGCAAGCCAGGGGGCCTGTCATGGTCAGTACGCGCATACGACATGGTCAGAAACTTTCAGGACATGGCATTCTACCAGGGCAAGCTCTATGCCATTGCCAACGATGACGAGGACCTCCTCGTCGTCAACATCAGTCAGGACCAAAGCACCGGTGATCCACAGGTTTCTAAAATTGGGCAGGCCATCAAGGGCGAGCCCTTCCATTCAGTTTGGCATGAATTTGGCACCATGGACATTCTTGCCAACAAGAAGCTCTATCTGGTAGAATCGCACGGTTCACTGCTGATGATACGCAGAAAGATTTGGTGCTGGAGCAAGCAAGCGAGCGATACTGATCCAGAAGCTTCACGTCCCATTGTGGCTGGACCAAACGAGTTCGAGGTATTCAAGGCCGACTTTGAGCAGTCTAGGTGGGTCAAGATGACAACATTGGGGGATGAGCAGGTGTTGTTTCTAGGGCGAAGGTGCTCCAGGGCTATGTCAGTGTCGCAGTATGGGATGTCAGGCGATCAGATCTTCTTCTTGGATGACGAGGAGGAGAACCTCAAGCAGTATTATTACAGCACGGAGATCACTTCTTTCTGTGTGTGTGATATGAGAGACGGTCAGGTCGACTCCCCTCTGCCAAAGGCCTCCTGGAAGCGCTGTGACGAGATGCGTCCGGTGGCATGGCTATTCCCCCAGGAC
>OsaFBX_N0024
ACGGCGCCATGGTGCGACCTCACCGCTGTCGTCCTCTGCCTCGTCCACGAACGCCTCCCATGCCTCGTCGATTGGCGCCGCATGGCCCGCGTATGCCACACCTGGCGCACTGCCGTCAAGGGGGAGCAG
>OsaFBX_N0026
ATGGCGCCGCCGCCGCGGTCAGCTTCCGCCGCCGCCGCCGCCGGCGGTGGCTTTATCCCTGATGATATACTTTTCTCCGAAATCCTCGTCCGACTTCCCGCGAAGTGCCTTGTGCGATTCCAATCCGTGTGCAAGCTGTGGCGCGCCACCATAATCAGCACCAGCTTCGCGCGCCGCCACCTGGAGCATTCCAGGCCCAGGCCATCCATGGTCGTCATGCCACGGATGTTTCTGAGTAACCCCAAGAAGTTTAAACTTCAGGGTGTCACTTTCTACAGGTTCCAGCCAGGGCAGAGCAAGGTTGCCGAGCTCATCCTAGAGAAGAGATTTCCCCGTGGGATCCCAATGTTCAGCATGCCTCTGCACTGCGACGGCCTCATCCTGATCCCTTGCGTCTCGGGAGAGATCTTCGTGTGCAACCTGACGACCAGCGAGTTCGTTGAGCTGCCGAGAGGAAGCCACAGTGTTGCACTGGAGCACAGGGTCGCCTTCGGGTTCGACCCTTGGAGTGGCAAGTACAAGGTGGCTAGGCACTTCCTCCGCTCATCACACAGCGGAGGAGAATCCCGGGCTGGACATGAGATCTTGACTCTTGGTGATGGAGAAGATTGTTGGAAATGGAAGGCGACCATAGATCCGCCATATCCTATCAATGCTAGGACTCCGATCTGTCTCCCAGGGTTCTTCTACTGGAGCGCTCTCCACTCCACGACCGGCCATGGCCTTAGCAAGGTGAGCTCACATGTTATCCTTCGATTTAGCTTGCGCGATGAAACATTCACTGTCCATCCCAACCCTCCATGCAGGGGCTTTCTGAGCAACAACGACATGCTATGCCAGCTTGGTGGCAAGTTGTGCTATGTCCACTCCGCCTCGCCATGTGAGTTAGCCATTTGGTTGGCAGCAGATGGACCAAGCCTTGCTTGGTCGCTGCGCTGCCGCATCCGCTTGCCGATTCCTAAACAGCTTGTTAAATAT
>OsaFBX_N0028
ATGGTATCTAAACAACAGTCCTCAAGTTGGGCAGATTTCCAGCCAGAACTACTTGGTCTTGTCCTCAGGCGCCTCCCTTCGCACGCTGACCGTGTTCGATTAAGAGCAGTCTGCCGCCCATGGCGCTCCAATGCTGAGATGCAG
>OsaFBX_N0031
ATGACGTCAATGCCGGAGTCATCGTCAGCGCCGGCGCGCCATATCCCCGACGAGCTCGTCGAGGACATATTCGCGAGCATGCCGGCCAGGTCGGTGCTCCGCTGCCGTTGCCTCTCCCTCGCCTGGGCCGCCGCGCTCTCCTCCGACGCCTTCGTCGGCCACCACCTCTGCCTCTCCAACCTCCGCCGCCACGGTCCCAAGCTCTGCATCCCGCCGGTATCGGCGTCCGCCGACACGATCAACGCGTGTTCC
>OsaFBX_N0033
GTCGGGAACGCGGGTCACAGTCCGAAGAAGCGGAGGTCAGAGGCACCCGAGATTGGGGACGCGGAGGAAGAAGAAGGCGTCGACATCATCAGCAACCTCCCAGACGCCATCCTCGGCGAGATCATCGCCCGCCTCCCCACCAAGGAAGCTGGCAGCACGCAGGTCCTCGCCTCCCGGTGGCACCACCTCTGGTGCTCCACGCCGCTCAACCTCAACTACCGTCCTCTCCGCGCGAGGAAGGACGCCCTCACCCGCGCCGTC
>OsaFBX_N0001
GCCGCCGGCAGGGACAGGCTCAGCGACCTCCCCGATGAAATCCTCCACCGCATCATGTCCTTCCTGAACGCGCGCCAGGCCGTGCAGACGTGCGTGCTGTCGCGGCGGTGGCGCAACCTCTGGCACACCGTGCCGTGCATCAACGCCGACTTCGTTGAGTTTGATTCCATCGGATACCAAGGGCCCGTGGTGCCGTTCAAGAGGTTTGTTAACCGGCTGCTGGAGTTCCGTGATCCTGCCTCCGTGATAGACACATTCTTGCTCAAATACGCCATGCCGGACAGATTGGATGGATACAAGGCTTCTAATGAAGAAGCTAACAGGTGGATTGGCCATGCTTTGCAGAAGCAGGCCAGGATTCTAGAGGTTGCCGTGTTCTTCTTCCCATTGGATCTTGATCACTCAGTGTTTACTTCATTCTACCTGAGAAGAATTGAGTTCTCCCATGTGTACTTACGCAAAGGTTTCTTCGAGCAAATTGAGACGGGCTGTCCATTACTGGAAGATCTCTTATTACATCAATGCTTCATTTGGGATGGTGAGATCTCCTCCCAGACACTGAAGGTTTTGACCGTCGATGCAACTGAATTATACACGGTGAAGGAGATGTCTATTTCTACTCCAAATCTTACTTCTCTGACCTTGTCTGGTCTTGAGTATCCCAAAGCTGTACTAAAGGACATGCCATTACTAGTGACTGCATCAGTATCGGTTACATTTGATGCATTAAACTTCGACGGTTATTATGATGCTAATGACCTCCGCCAGTATCTCTGGGGCCTTTCTGCTGTTAGAAATCTGGAGTTCCATTATGAGGGTGCAGAGCTGATGATTGCAAACAATTCGCAATGGTGTCCGGAATTTGTCGATGTTGTCAACCTGACTCTTGGTGAATGGTGCCTGGATGCAAACTTCCATGCACTAATTGTATTCCTTCAGAACTCACCGAGGCTAGTGAAGCTAACTCTGAAACTCGCGAAGGATCGTTGGACAACACCACAAAGAATCATTGGTGAGCTTGAAGAAAGATCATTTACATGTGAGCACCTTAAGATTGTTGAAGTGATATGCTTGGAGAATGATCCCCAGGTCATCGGTGTTGAAGATTTCTTTGTTCGTAGTGGTATGACATCCGTTCAGTTTCATATCAAACACTGGAGAAAAGACGAGGAGTATAAGTTACCTGCTTTTATTCAATAC
>OsaFBX_N0003
CCGGCGGAGATGAGGGACTGGTCGGAGCTGCTTCTGGACGCGCTCTCGGTTGTCTTCACCAAGCTCGGCGCCGTCGAGGTCCTCATTGGCGCAGGTCTCGTGTGCCACTCATGGCTCGACGCTGCCAAGGTGCCTGAGCTGTGGCGAACCGTGGACATGGCCGTGCTCTACAGGGACATGGGCTCGAAGAACTTGGGCATTCTGACTGCAATGGGGAAGCGGGCTGTGAAGAGATCTAACTGGCAGCTCGAGGTGTTCAAGGGTAGGGATTTTATTACCAATCAGCTCCTCAAGTATGTAAGGCGCAGGTATGGCAAACAAGCGAAGCGATCTCTCTCAATTTATATATATAGCCTTCACCTCGAGTCATTCACCAAGCTGATCACCAAGTCTCCATTGCTGGAGGACCTCGTGCTCAACTACTGCCAAAGCATCCGCGGCGACGTCTACGCCACCGTCGTCGAGGCGTGCCCGCGGCTCAAGCGCCTCGAGGTACGCAGGCGCTTGGGTTGGTGGGATGACGACGACATGCTGCTTACGATCGCGGCGATGCACGGGCTGCGACGCCTGACGCTCGAGGGCGTCCGCGTCCGCAGCAGAGAGCTGACGGCCATCGTCGATGGCTGCCCTCGCCTGGAGCTTCTTGACGTGAGCGAGTGCTTCCTGCGGCGTGACATCGTCGTCGACGGCGCCCTGCCTGCGAAATGCGCCTCGATCAAGACGCTCAAGCTGCCC
>OsaFBX_N0005
TGGCCCAACCTCCCGCCGGACTTGCTCCGGGAAATCTCCGGCCAACTCCATGACGCCGTCGACTTGTCCCGCTTCCACACCGTGTGCACGGCATGGCGTGACATGGTCCGGTTGCCGGCGGCGGAGCCCCAATGCCCCGCGCTGCTGCCGTGGCTCGTCGCCCGTGGCTGGCCCGGCTGCTTCTCCCGCTCGCACCTCCGCTCCATCTTCTCCAACGCGACGCCCGCCTGGCACTCCCCGAGGACGACCACCCGCGACATGTGGCTGGCGTCCACGGACGGCGCCGGGGTATGGGTCCTCACCGCCGACGGCGACAGGCTCGTCGACCCCCTCACCGGAGCCACCGTCCGCCGGCTCCCTCGCCTCCCTCGCACCAGCAACAATGACCACGTCTGCTACATCGACGGCGTCGTCTGCGGCGACGGCACCATCGTGGCGTACGCCACTTCAGATGGGTTCAAGCACACCTCCCAGATCGAGGCAGCCATCCTCCGCCCCGGCGACACGGCATGGACGACGGTAGAGTCGAAGGGGATGAATTACTCCGCCTTGGGGTACGGCTGCTGCACCACGTATCACCAAGGCGGCGTCGTGTTCGCCGACCTGTACCAGACGTTCGTCGCCAGGGTGCTCGTCGACGACGCCGGCGGCGGCGGCCGAGTAGTGGAATCCAGGACAAGAAGATGGCCGCCTGATTATGGCTTCCTGTACAAGCGGCTGCTATCGACGTACACCTTCGAGTTTCGGGGCAAGCTGATGTCCGCCTGCGTCGAGATTCCATGGCAGAGCAGCGCCTACCAGATCGACGCCGCCGCGCTGTCGGTGTCCCTGTACACGCTGGGGACGGCGGCGGCGGCCGGCGACGGCGACGAGCTGGCGCATCTGTGGGTGAGGGCGGCGGACGGCGGGAGGCTGCTGGGTGAGCACGCGCTGTTCCTGGGGTGCCCGACCAGCTTCGCCGTCGACGCCGCCAGGTTCGGCGCCGGCGGCGAGGTGAGCGGCGGATGCGCCTACTTTGTCATTTGGACAATGCCGGATGTGTGCCACGTGTACAAGTACTCCTTCCACGACGATGCGGCGACGCCAATGGCAGAGCTGCCATTCGAATGGACCTTCATGATCAAGAGAACACTGTGGTTCCTGCCCCAGTATTCCAGCGTAGCCCCAACTCCAACCCAACAGCCGCGACAAGAGTGGATCCTGACAGAGGCGGCTCTAGCTATAGCTCCAACGACTGTTCATAGTTTTTCACCGAAAGATTTCAGTATCTACGTGGGAAATCTTCGATGGGATGTTGATCGCCTTCGTCTGCTAAAGTTTTTCGGAGAGCATGGCCGAGTTTTGGTAGCTCAAGTCGTGTGTGACAGACAAACCGGGCGGTCCAGAGGATTCGGCTTCGTGAGCATGGCCACATTGAGGGAACCAGACGATGTCATCGCTTCCCTCAACGGACAGGTG
>OsaFBX_N0007
CCAGCCAGGCCGGCGAAAAAGAAGCGGAAGCAGATGGACTGGTCGTCTCTCCCGTTGGACATGCTCGTGCTCGTCCTAGATAGGCTCGGGTGGTCGAGCCACCCGAGCTTCGCGTCGACGTGCCGGCACTGGCGCTCCGCCGTGTCGCCCTTC
>OsaFBX_N0009
CAGGATATATGGCAGCACATACATTCCCGGATGCCGATGCGAGACGCCGCTCGTGCTGCCTGCGTGTCACACAGGTTCCTGCGTTTCTGGAGAGGCTACCCCACTGTCACTATCGATCAAGAAACCCTGGGATTAAGCTCGCAACGATTCTGGATCACGAGCGAAGACGAGAGAGGCGAGTACATCCTCACCAAAGCGCAGAAGGTTCTTGAGAGCCGTCTTTCCGGCTCCACCATTGTGCAGTCGCTCAAGCTTGATCTCTCCACCTTCCGGAAGGCTATAGTTAGTGCCACTGTTGCCGGTGGCCTCCTCGACTGCTGGCTCCGCGCCTTCGTGAAGCCCGGGATTGTGGATATCACTGTGTTACTCCCAAAGTGCGAGGACGACGACGACTGTTACTACTACTACGGTCATGATTGTCTGCCTGAGTACACATTTCCCTGCTCGCTTCTCTCAGACGATGAGGACAAGATAACGTCGCTTCAGTCTCTTTCACTGTCCTCCTGTGGCTTCCACCCTACAGAAGGGATGACCACACTGCTTGGCTGCTGGAAGAGCATGTCGACGGTGTGCTTGCACAGAGTCGCCATCACGGACGAGGAGCTGGGTTTCTTCCTCGCCGGCTGCCTTGTGCTGGAGCGGCTGGATCTGTCCTTCTGCAATTCGATAGGCGCCCTCAAGATACCTAGTGCACTCCGGCGGCTAAGGTCCCTACGGGTGCGCTCGTGCAGGATGCTGCGGACCATCGAGAGCGGCGCGCCGATGCTCGCCACGGTCTGGTACGACGGGTGGCCGCTGCTGAGGTTCTGGCTCGGTGGCGCGCTCGAGACGACGCATCTGGAGGTGCATGCCACTCGAATGGGGGACGTTATCCAGTATGCCGGCTCCAAGCTCCCCTCCGCCGCGCTGAATCTCGAAACGCTTGTGCTGTCGACTGTTTACGAGAGGTTGAAGGCACCAGTGATGCATGACAAATTCCAACAACTCAAGCATCTCGTCATCTGCCTTGGCCAATCAACTATGTTTTGCGCAGGCTATGACTTTCTCTCTTTGGCTAGTTTCGTTGATGCTTGTCCTGCCTTGGAGACCTTCATTTTACGAGTCAATCCTCACAAACTCCGCAATGGTGGCATCGTCGGCAACCTGAGGAAGGTGACCATCACCGGTTTCTGCTCGGCGAATAGCCTGGTCGAGCTGACATGCCATATCCTCGTGATCGCAGCGTTATCGCTCGAACACCTGACGCTTGACACCTCCCCTGGTTACGACAGGAAGTGCTCCTCCTATGATCGGTGCAGGAAGATGAGTACAGAGGCTCTCCGGGAGGCCGAGACAGCCCTCGCCGCTGCAAGGAAGTACGTTGAGCCGAAAGTCCCTGACAGCGTTAACCTGATGGTTCTTGGGCCCTGCGGCCGGTGTCAC
>OsaFBX_N0010
GAGGTTGCCGGTGACGTGCGCCGCAAGTTGGGGGGCTACCTCCGCGCCGTCGTCTCCGTTTCATCCGATGTGGGCGTGGAGGCGCTCGCGCCGCTTTCCCCGTGCTCGCTCTTCGCCTGCGGGGGCGTCTCCCTCGCGCCGATCCCCGACGGCGGTGGCGCGACGCCGCGGTCCAAGGGGAGGGCGTGCGGCGGAGGGGGCGTCGTGCGGCAGCTGAGGGCGCTGGTGTCGAGCCGGTGCGTGGAGGTGGAGGGGAGGGTGCTGAGGGCGGTGGCGAGGAGGGGGAGGGAGGGAGGAGGAGGGGATGGGGAGGTGGAGGCGAGGGCGGTGGTGCTGTTCGACGTGTACCTCCCCGTCTCCGTCTGGTCGGGGTGGCAGTTCCCGCGGTCCCGCGCGGCCGCGGCCGCCGCGGTCTTCAAACACGTCAGTTGCAATTGGGATGCCAGGAATGCTTTGCTTGCTTTTAACTGGACCTCTCCTGACAATCCACACTGTGATGACCAGTATATTTGGACCTGCACCGATTGCCACGTCCTTGGTTGTGAGGTACATCAGATACCATCTGTATTGAATAATGATAAGTCGTTTGACCTGCATGAAATCTTCAAAACTCTACCTAGTGTTATGGTGGAGAAGAGGATGCAGATAACAAGAATAACACCAGATGAGGCAGCATCGGGAGTGGGTATTTGGTCTGTCCCTGATGATGTCTTGTATAAGGTGCTGGTTCGACTGAAACCCAGAGATTTGATTAGAGTTGCAGCTGCTTGTCATCATCTAAGGAATCTTTCTGCTTCTATCATGCCTTGCATGAAACTTAAGCTTTTTCCTCATCAAGAGGCAGCTGTTGAATGGATGCTAAGGAGGGAGCAGAACTTGCAGGTCCTAGAACATCCTCTATACAAGGGTTTGTGCACCATGGATGGTTTCCCTTATTACATAAATGTTACCTCTGGTGAAATATCCACTGGTAGTGCTCCAACTGTACATGATTTTTGTGGAGGTATGTTTTGTGATGAACCTGGGTTAGGGAAGACAGTGACTGCACTGTCTCTTATTCTGAAGACACATGGGACTCTGGCAGTCCCTCCACCAGGGATGAATGTTATGTGGTGCATGCATAAACCAGATAAAAAATATGGATACTACGAGCTTAGTGCTAGCAACTCTTCTAATGGAAACATCTTTTTGTCGGGATCAAAAAAGTTGCGAAAGGACGTGATTAGAGAAGATACATGTTCAAGTGAGTCACTGAATAATGGTGGTTCAGTTGTTAGTACAAGGTCATCAAGAAAGAGAGGCAGGTTAGTAAACCCTGATTTGAATATGATCGCTGCACATCCGAGTGGGAAGTCGCCAATGTCAGCACCAACTGGTGCTCATTCAACTCCAGCTACTCATGTGCTAAAGATTACCAAAAACTTGAAACATGTTAGGAAAAACCTCATGGAGGCATATAGCGATGGTTCAGTTGGCAATAAAAGGAAGAGAGATGCCACCTCTGAGTTAAGTGAAACCTGGGTTCAATGCGATGCTTGCAGAAAGTGGCGGAGATTATTGGACGGAACTGCACTTGATTCCAGTACAGCATGGTTTTGCAGCATGAACCCTGATTCTGCACGTCAGAAGTGCAGCATCCCAGAGGAATCTTGGGATTTAAAGCGAAAGATAACTTATTTGCCCGGATTTCACAAGAAAGGTACACCACCAGGAAACGAGCAAAATGCATCTTTTTTTACAAACATATTGAAAGAGCATGCTGCTTTGATCGATTCAGAAACCATGAAGGCTTTGTTGTGGTTGGCGAAACTTTCTCCCAAGAAACATATCGAGATGGAAGCAGTTGGTTTGACACGGCCAGTTCTAGATGCACGTGCTAACATAGGAAAGGGTGCCCGCCCGTATTACAAGATTTTTCAAGCATTTGGCCTTGTGAGGAAGGTTGAGAAAGGCATAACTCGATGGTATTATCCATCTATGCTTGATGATTTGGCATTTGATTCGGCTGCACTTGGAATTGCCCTTGAAAAGCCGCTGGATTTGGTGAGGCTTTATTTGTCTAGGGCAACCTTGATAGTGGTACCTGCTAACTTAATTGATCACTGGACAACACAGATACAGCGGCATGTTTCCTCGGACACACTTAATGTTTATGTATGGGGAGATCACAAGAAACCATCTGCTCACAACCTTGCATGGGACTATGACATTGTCATAACCACATTTAGTAGATTAAGTGCAGAATGGGGTCCAAAGAAGAGAAGTGTTTTAAAGCAGATCCATTGGTTTAGGGTAATATTAGATGAAGGACACACATTAGGTTCCAGTCTCGCCCTCACAAACAAATTGCAGATGGCTGTTTCATTGGTTGCTTCTAATAGATGGATTCTAACTGGTACCCCTACGCCAAACACACCAACTAGTCAAGTTGCTCACCTTCATCCCATGCTTAAGTTTCTTCATGAGGAAGTTTACGGTCAAAACTACCAGTCATGGGACACTGGAATTCATAGGCCTTTTGAGGCACAAATGGAAGACGGACGCAGTCGTCTCCTGCAGCTACTTCAGAGGACTATGATTAGTGCAAGGAAACAAGACCTGAAAAACATTCCTCCTTGCATAAAAAAGATAACTTTCCTGGACTTCAGTGAGGGGCATGCGAAAAGTTACAATGAACTGGCTGTTACTATCCGCAGAAATATATTGATGGCTGATTGGAATGACCCTTCTCACGTGGAATCACTTCTGAACCCCAAGCAATGGAAATTCCGTACTACAACTATTAAGAATGTGCGCTTGTCTTGTTGTGTTGCGGGGCATATCAAAGTAGCAGAGGCTGGTCAAGATATACAGGAAACAATGGATGCATTAATGCAGCTGGGCCTTGATCCTTCTTCGGGGGAGTATCAGTCCATAAGATATGCTCTTTTAAATGGTGCCAGCTGTTTCAGGTGCAGAGATTGGTGCCGCTTGCCTGTTGTCACGCCCTGTCGGCATCTGTTGTGCCTTGATTGTGTAGCTCTTGATAGTGAGAAATGCACGTTACCTGGCTGTGGCAACCATTATGAGATGCAGACTCCTGAAACTCGTGCACGGCCAGAAAATCCAAACCCAAAATGGCCAGTGCCCAAAGACCTAATTGAGTTGCAGCCTTCATATAAGCAGGATGACTGGGATCCAGACTGGCAGTCGACAACAAGCAGCAAAGTTGCTTATTTGGTTAATAAGTTGAGAAGTTTGAAGGCAGAAAACATAAAACATGGGTACTCTAGGAACATGGCCAATGGTGCTTGCCTTTCTAGTCAATCTTCTTGTCAAGACCATAATAATGTGGAGGGCAGGTTACCACACACAATGCCTGACAAAGTAATAATATTCTCTCAGTTTCTGGAGCATATCCATGTGATTGAGCAGCAGCTGACGATTGGGGGCATAACATATGCTGGAATGTACAGTCCCATGCCATTAGGCAGTAAGAGAAGTTCACTGACGAAGTTCAAAGATGATCCAGCATGCATGGCCTTAGTCATGGATGGAACTGCAGCACTGGGCCTTGATTTGAGTTTTGTCTCTTATGTTTTTCTGATGGAACCAATATGGGATAGGAGTATGGAGGAGCAAGTTATTAGTCGTGCACATCGTATGGGTGCTACTCGTCCCATATTTGTTGAGACTTTGGCCATGCGTGGTACCATCGAAGAGCAAATGTTAAAACTTTTACAGGATTCCAATGCTTGCAGACAAATGGTGAATAAAGGAACAAGCAGCACTGATAATGAAGGTGCTCGGCCTCACCGGAGCCTGCATGATTTTGCGGAAAGCAGTTATCTGGCGCAACTCAGCTTTGTG
>OsaFBX_N0012
AGTTCAGGTCGTCGTCCTCCGCGTCGGCTTCCTGATCGCCACCACCGCCCCGACGAGGTGCTGGAGCAGATCTTCCTCCGCCTCGATGCCCTTCCCGACCTCGCCCGCTCCATGTTCCACCGCCTCATCGCCGCCCGCGCCTTCCTCGGCCGCATCCACAACCTCCACCCGCGACCTCTCCTCGGATTCTTCAAACGGGAAGGACCATCGTGCGAGTTCTTCCCCACCGCGCCACCCCACTCCTCCGTCGCGGCCGCTAGTGCTATCGCCGGCGGCTCGGCT
>OsaFBX_N0014
CTGATCAGCGAACTCGACGACGCCGTGCTCCTGCACATCCTCAGCTTCCTGCCGTCGGCGGGTGACGTGGCGCGCACCACCGTGCTGTCGAGGCGGTGGCGCCACCTCTGCGGCATCGCGCCCTGCCTCCGCTTCGCCGTCGGGCTGGGCTCCTTCGCGGAGGACGACGACGAGGACGAGGAGGAGCACGGCGCGCGTTGCCACGACGCCGCCCGGCGCCTCATCGCCGGCGCGGACGCCTGCCTCGCGCGGCGGCGGCACGCCGCCGCCGCCGGATACATCCACGACCACCACCATGAGGCTGACATCACGCCGTCGCTCGTCGACTCGTGGCTCCGCTTCGCCGAGTGCCACGTGACGGGCAGCTTCGTCCTCGAGCTGCCGCTGAACGCGGCGGCGGCGGCCAAGCAGGATCAGGAGGAAGCCGACGAGGCGAAGAGAGACGTGGCGCCGCCGGTAGAAGAGGGAGAAGCGGTGGTGGTAGAAGAGGAAGAGTTGGACTTGCTGCCGGCGGCGGAGGAGGAAGCTGTCGAGTTGCCAGCCACGGCGAGAGCGACGGCCATGAGCCTTACCCTCTGTGACGCCAACACCGTCGTCCCGATCGCCAGCGCCGGAGCCTTCCGTGCGCTCACCGACTTCACCCTCTGCCGCGCCAAGATCAACGCATACGATAACGACGACCTCCGCCTCGGCCACCTCCTCTCGTCGCCGTGCTGCCCGCGGCTGCGGAGGCTTGAGCTCCGCCACGTCGCCGGCCTCATCCGGCTCCGCCTCGACGCCGTCGCCGGCACGCTCGAGGAGCTCCGGCTGGTGTACCTCCCCGACCTGCGGCGGCTCCACGTCGACGCGCCGGGGCTCCGGCTGCTCCGCGTCGGCCACTGCGACAACCTGCCGTACTCCGACGACCCCGGCGCGGCGAGGGTGTCGGCGCCGAGGCTGGAGACGCTGGCGTGGGACGGCCTGGAGTACAGGGCCTGCAGGGAGTTCATCGCGACGCCGACCGTCCGGCACCTCAAGAAGCTCTCCCTCTACTCGCATGGCGGCGCCGACGACGAGACCAACGTCGCCGCCGTGCGCCTCCTCAAGAGTTGTACGGCGGTGGATCATCTCGAGCTGAGATTAACAGTCCGCGTGGTATGTGATCTCCACTTGATCTCTCTGCCT
>OsaFBX_N0016
ATGGAGGGTTCACCTAGCAAGAGCAGGGGGGTCACGGGCCCAGCGCACACTGACGACGGGGACTGGTTCAGCGACGTCCCGGACGACATCATTCTCAATATCATGTCCTTCCTGACCACGCGCCAGGCTGTGCAGACGTGTGTGCTGTCGCGGCGGTGGCGCAACCTCTGGCGCTCCGTGCCCTGCATCAACTCCGACATAGACGAGTTCACGCGGGACTCCGACTCGGAAGGATACTATGATGAAAAGACGGAATTGGCGTTCATTATGTTCATGGAGAGGGTGATGGAGCTCCGTGACCCTGCTGCCTTGATAAGCACGTTTCAGTTCAGGTGCAAATTTGAATTGGATGAAGGATTCGATGATATCTCGGACCCTGAAGATATCAACGCATGGATTAGCCACGCTGTGCAGAAGCAGGCACGGGTTCTGGATATTGTTGTGCTGTGTGACAAATTGTATCTCGACCACTCCGAGTTTGCTTCCCGCTATCTCACAAGAATTGAGTTCACCAGTGTTGTTTTGATGGAAGGATTCTTCAAGCAACTCGAGATGGGCTGTCCAGCATGGGAAAGTCTCTTCTTAGATGAATGCGCCGTTAATGATGTTGAGATCTCCTCCCAAACACTGAAGGTTTTGACCATCAAGAACACTCTGTTCTCCAGTGACAAGACTACTATTTCGACCCCGAGTGTTACTTATCTGAAGTTGTGGAGGCCTGTGGATAGCTGTGTGTTTAATGACATGCCATTACTAGTGACTTCATTACTGGTACTTTATCATGTGCAAGACTCTGGTGATTTCTTCCAAAATCTCAGGAGCCTTTCTGCTGCTAAAAGTTTGGAGTTCAATTATATTGGGAAAGAGCTGACAATGGAAAACAATTTGCAATTGTACCCAAAATTCAACAATCTTGTCAGACTGACTCTTGGTCAATGGTGTCTGGATGCAAACTTCTATGGATTGATGGTCTTCCTTCAGACTTCACCAAAACTGGAGAAGCTAACTCTAAAGATTGAAAAGGAAAAAACACAAAGAATCATTGGCAAGATTGAAGATAGATCATTTACATGTGAGCACCTTACGCGTGTTGAAATCGTATGCTCGGAGGATGATCCCCTGGTCAAAGATGTGGTCACCTTCTTTGTTAATAGTGGACTGACCTCTGCTCAGGTTCATATCATACGCCGGATG
>OsaFBX_N0018
ATGCCTCCAGCGAAGAGGTCCAAGAAGGACCAGGCCGGCGGCGAAGACCGCATCGGCGCGCTCCCGGACGAGATCCTCCACCACATGCTGTCGTTCCTGCCGGCGCGGGACGCCGTGCAGACGTGCGTGCTCGCTGGCCGCTGGCGCCACCTCTGGAAGTCGGCCACAGGCCTGAGGATTGGGGGCGAGAGTGAGGATTGGGTTTGGTGGCGAGTGGAAGAGAAGCCGCGTGTGCGGGACATTAGGGAGTTCGTGGACCACCTCCTCCTCCTCCGCGGATGCGAGCCTCTCGACATGTGCGAGCTCAGGTTCTGGTCTGACTACTACGACGACGACGACGAGACCCGCCGGGTAAATCTCTGGATCCGGCATGCTGTTGCCTCGCAGGTCCGGCATCTCGTGGTCAGAAGCATTGCCGGTGGAGTCTTTGAATTGGACGACCTGCCTCTTGTCTCCCGCCACCTGACGAGGCTAGAGCTCTTTAAACTCGACCTAACAGACAGATTCTGTAACTTCTCAAGCTGCTCGGCGCTGAAACATCTGAAGATTTCCGACTCCATGATATCATGCCCCATGATTAGCTCATCTGCCGGGTCACTGCAACAATTGAGCATCAGTCACTGCTCTTTTGGGGCCGTTAGGAATTTTCGCACTCGGATTTGTGTCCCAAGTCTTGTTTCACTGCAGCTGGATGACTATTGGTGCATGACTCCTCTGCTTGAGAGCATGCCATCATTGGTGGAGGCAACCATCACGGTCAACTCTGGATGTTCCGACTTTTGTAGAAATGCTGGCTCTGGTTATTGTGGTTTTGAGGATTGTAACTACTGTTACCCTATAAATGATGACAGAAGCTGTGTTCTTCTGAAAGGTTTATCAGAAGCAAAGAATTTGGCATTGGTAGCTCATTGCAGAACGTTTATTTTCAACAGGGACTTGAAATGGTACCCTACATTTAGCAAGCTGAAGACTTTATTGCTAAATGACCACTGGTGTGTGGCTCCTGAGTTCCACGCATTAAGCTGCATTCTCAAACACTCGCCAGTTCTTGAGAAGCTCACTCTTCATCTTTTCTCCTGGGGACCTGGACATAAAGTGGAAATGAATGGGAGTTTTGGTATGATGGACAGACCAGCTGAAATACCGGAGCACCTTAATATAGTGGAAGTCAAATGCGAAGAGGTCAATGAGAATGTCTCCAAAGTTCTGAAATTCCTGTGTGCATTTAACTTACGTAAGCTAACTAAG
>OsaFBX_N0021
ATGATCCGCCGCCGCCACCGCCCCACCTCGCCGGCGCCGCCGCTGGACAACGACGACCTCCTCTCCGAGATCCTCCTCCGCCTCCCGCCGCTGCCATCCTCCCTCCCCCGCGCCTCCCTCGTCTGCACCCGCTGGCGCCGCCTCGTCTCCGACCGCGGCTTCCTCCGCCGCTTCCGCGCCCGCCACCGCAAGCCTCCCCTCCTCGGCGTCATCCAGGTCTGCGCCTACCCCATCTTCGCCCCCGCGCTGGACCCGCCGGACCGGATCCCCGCCGCGCGCTTCTCCTGGCGGCTCGACAACCGCCACGACCTCAACGACTTGCTGGGAGTCCGCCACGGCCGCGCCCTTGTCCACGTCAACACCTGCCGCTATTCTCAGCGCAGGCTCATCGTGTGGGACCCCGTCGCCGGCGACCGCCGCGCCGTGGCTATTCCCGGCGGGTTCCGTGACAGGGGGGTGGTCGTCCGCGCCGGGGAGGTGCGCTGCGTCGCCGGCGACGGCGACCCGGGCCACGTGCACGGCGGCTGCCATTCGAGTCCCTTTGAGGTTGTCATACTAGGCACTAATAAGAATCGGACACACGCGTTCGCTTGTGTTTACTCATCGGAGACCGGCATCTGGGGCAATATCGATGTTCCACCCGATATGCATCCTGATGGGAATGGCCACCACAGATTTGGGGATACAATCTGCAGATTTGCGCCTGCAGAGAACGGCGGGCTTCTTTTCCTTGTTGTCACACATTATACTCTCAATGTATGGAAGAGTGAGACCAATGCTGATGGTGTCGCTGGATGGGTGCTGGAGAAAACTATTGAACTGGACAGGCTCCTTTCTTTGGAACCAGGGCCTCAGAAAACGGCACCGATGCTTCTGGGCTTCTCTGAGGAACATAATGTGGCTTTTGTGTGCACGTATATTGGTGTCTCCATGATCCATCTGGAGTCAAAGGAA
>OsaFBX_N0023
TCCTGGTCCGACCTCCCGCACGAACTTCTCAGCAACATCATCCGCGGCCTCCCGGCCTTCGGCGACCGCCTCCGCTTCCGCGCCGTGTGCCAGCAATGGCGACGCGCGGAGCGCGCCCACGAGGAGCCCCCGCCCATGCCGTGGCTCGTCGCCGCGGGGCACTGCGTCGGCGTCCACGACGCCGCCATCCACCGCGTCGCCTTGCCCGAGGACGCCCGCGCCGCCGCCTGCCGCGGCTCGTTCGGCAACTGGCTGGCCCTGGTGCCCATGTCGCCGCCTCCTTACCAGCCCTTCCTGCTGAACCCGTTCACCACGGCAAGGATCCAGCTGCCCGTGTGGACCGAGGGGACGATCATCAAGATCGTTGTGTCGTCGGCGCCCGACTCGGAGAACTGCACCGTCGCCGCCGTTGTTGGTTCCGAATTCAACAACGAGCGCCGGCTCGGCAGTGTCTCCGTCTGCCGCCTCAGGCAGAAGAAAGAGGGCTCTTCTTCCCCTTGGTGGTGCATCACTAAGACGTTCTACCTCGAGGACATCGTCTTCTTCGAGGGTAAGCTACACGCAGTCGACGGAGCAGAGCAGACCTATGTCTTTGAGGATGACGAGCTAGAAGAGATGCGTAAATGGCCGTTGTTCCACCGCGATCGGGTCGCTCCCTTGTCCATCCACAAAAGGTATTACCTGACTCCCTGCCATGGGAAGCTACTGATGGTTTCC
>OsaFBX_N0025
ATGGCGCCACCGCCGCTGCGCGTTCGCCGGGCGCTGATGGACGAGGCCATAGCCGGCGAGATCCTCGTCCGCCTCCCTCCCGACGAGCCGGAGCGCCTCGTCCGCGCGTCCCTCGTATGCAAGCCTTGGCGCCGCCTCGTCACCGACCGCTTCTTCCTCCTCCGCTACCGCCTCTTCCACCGC
>OsaFBX_N0027
GGGGCCGCCGGGTTGATCGCCGAGCGCGTCCTCGCCAACGACGTCGCCGACTACATCCGCTTCCGCGCCGTGTGCCGGCCGTGGCGGCTGTGCTCGGTGGATCCCCGCTGCTCGCAGAGCGGCGCCATGGACGGCCGCTTCCTCCCCCGGCGGTGGATGATGCTTGACAAGGCG
>OsaFBX_N0029
CTGCCGGAGGAGATTGTGGTGGAGATTCTGGCTCGGCTGCCCGTCAAATCCCTGCTACGCTTCAAGTCCGTCTGCAGAGGGTGGCGTGCAATCATCTCCGAGCCATCCTTCATCCGAACGCAACTCCAGTGCTCGGCTTCTAAACAGGAGCCATCCATCCTCATCAGCCCCCACACCCTCCTTGGGCGTTGCGATATTCAACCCCCAGTTGGAGGACTAGGTGATTGGCCCAACAACTTCTCCACCCAAATCAGCTTCTACCAATGGCAGCGAGGTGCCTCCATTGCCAGGTTCATGGATGCCACGGCCTTCCCTGCCAACGAGTTCCACCTCGTCTGCCACTTCGCCCACTGCGATGGCCTAGTGCTCGCCCCCACAGACACCAACCTCTACCTCTTCAACCCGGCCACGAGGGACACCATCACTCTCCCTGACGGCCATGGTGATAACCACCACCATGGCACGGAAATGGAAGCTTGCTACGCTGCAGGGCTAGGCCTAGATCCTGTCACACGCAAGTACAAGGTGGTTCGAGCATTCTACCGTTCAATGGACCCCATCCGCATGGGGATGGAGGTGTTCACCGTCGGTGAAACGGGCGCAGGCTGTGGCTGGAGGGAGACCGTCACTGATCCTCCCTACCCTGTCAGTAGATGGCTCACTGCCTTCACTGTCAATGGTGGCTACTTGTTCTGGTACATGGATCGGTTTCGCTACCCTAATGACACTCTCCATGGTGGCCTCCTTTGGTTTAGCCTGCAAGACCAAGCGTTCCGCGTCACTCTTCTTCCTCATTCACTGGACCCTGCCCTAGATGACAAGGTCAGGCCGGACGTGCTACACGGCGAATTGTGCGTCCTTCATGCCAACAGTGACACCATGCCTGTGACGATTTGGACGACAAATTCGCCGTCTTTTGATGATTGGGAGCGGCGATACTGCATCTATGTCTCGAGACTTTGCCATCCAATGGGCCTTCTTGGTGATGGCGGGATGTTGCTGTGGGCAAAACACACCATCCACCGCTACGACCTGTGGAGCGATGAGCTGACGGCCGTGTGCGAGCTGGGTGGCATCAGGTATCAGGGTGGTAGGCCACCAAGGTGGAAGAATCTCTTCAACTTCAGCGTAATGCCATACACCGAGAGTCTTGTTAGAATCACT
>OsaFBX_N0030
TCAGACCTCCTCGACGACATCATCGAGCTCATACTCCTGCGCCTTGCTTCCACCGACTCCCTCATCCGGGCCCCCTCCACGTGCAAGCAATGGTGCCGAATCGTCACCGCTGACGCCGGATTCCTCCGCCGCTTC
>OsaFBX_N0032
ATATGGAGAAGAGAGATAAAGAAAAATATAGAGGTTGGCTCTCCGCCGGATGACAATGACCTCATCCAAGAGATCCTCTTATGCCTCCCCTCGCACTCGTCCTCTATCTCTCGTGCCTTCCTCGTCTACAAGCGGTGGCGCCGCCTTGTCTCCGACTACGGTTTCCTCCTCTGCTTCCGCGCCCACCAC
>OsaFBX_N0034
ATGGGCCAGTGCCCCTCCGCCCCCCGTTACCACCACCATCGCCACCCACCCCGCAACCCTCCTCCTCCCTCCCCACCCCCCGCCGACCATGCGCCGCCGCAGCCGCTGCCCACTCCCGACGACGATGCCCCCGCGGCGGAGGACCACACCGCTGACCTCCCCGACGACCTCCTCGCCGTCGTCTTCGGCCTCCTCGGCTCCGCCGACCGCAAGCGCTGCTCCCTCGTCTGCCGCCGCTGGCTCTCCGTCGACGCCGCCTCGCGCCTCCGCCTCGCCCTCGACGCGCGGGCGCCGCTCCACGCCGCCCTCCCGGGGATCCTCGCCCGCTTCCCCGCCGTCTCCAAGCTCGCCCTCAAGTGCGACCGCCGCGCTGAGAGCGTCGCCGACCCCACGCTCGCCCTCCTCGCCGACCGCCTCGGCCCCGCCCTCCGCCGCCTCAAGCTCCGCTCCATCCGTCTCGTCACCGACGACGGCGTCGCCGCGCTCGCCGCCGCCGCCACCAACCTACGCAAGCTCTCCGTCGGCTCGTGCACCTTTGGCGCCAAGGGGATCGAGGCCGTCCTCCGCTCCTGCCTCCATCTCGAGGAGCTCTCCATCAAGCGCCTCCGCGGCCTCGCCCAATCCGAGCCCGTCGCCGTCTCCAGCCTCTGCCTCCATTCCCTCTGCCTCAAGGAGCTCTACAATGGCCAGTGCTTCTCCTCTCTCATCACCAACTCGCCCAACCTCAAAACGCTCAAGATCATCCGCTGCTCCGGCGACTGGGATCCCGTGCTTCAGGACCTCCCTCAGGACGCCATGCTGGCCGAGCTCCATCTCGAGAAGCTGCAGGTCAGCGACCGCGGTGTCTCTGCCTTGTCGGGCCTCGAGGTCCTCTACCTCGCCAAGGCGCCAGAGGTTACAGATGTTGGGTTGGGTAAGCTCGCCACCAGATCGCCACGCCTACGCAAGCTGCACGTCGATGGATGGAAAGCAAACAGGATTGGTGACCGCGGCCTAGCGGCTGTTGCACAGAAATGCGCTGCTTTGCAAGAACTGGTTCTCATCGGGGTGAATTTGACGTCCGCCAGTCTCGAACTGATTGCTGCCAACTGCCCTGCCCTTGAGCGCCTCGCACTGTGCGGGTCTGATACGTTCGGGGATGCCGAGATATCTTGCGTCGCGACGAAATGTGCTGCGTTGCGGAAGCTCTGCATCAAGGCATGCCCTGTTTCTGATGCAGGAATGGATAAGCTCGCTCAAGGCTGCCCACGTCTTGTCAAGGTGAAGGTGAAGAAGTGTCAGGGAGTGACGCCAGAGTGTGCTGAGCGGCTTCGGGCTAGCCGCAACGGAGCCCTTGCTGTGAATGTTGACACGCCAGGTGGTGCTGGTGAATTGCAGGATGCTAGGAGCGTGGATGAGAGTGGTGTCCTGGAGAATGCTGGTAGCGACACCCTGCCGGACGATTTGGATGATCGGATAGGGGGCCCTGACCTTTCCTGTGGCAGCAGCGGCAGGCCATCGGGGTGGAAAGCACGGATGGGTGCTTTTATGTCAAGGAGCTTGTCTGTTTCCATGTTCCGGAGGCGGCCGCGTGTGAGTTGTTATGAGTCA
>PpaFBX_N0002
CAAATGACACAGATCATCGGAGGAGCAGCTGATGACATGTCCAACAAGCGGCGGCGCAATGTCAATGTGGCGGTGGACGATCAGGAGCAGCAGCAGGCTGTTGTATATAAGAAAGCCAGGATAACATCGTCGCCGACATCGTCGGCGGCGTCCACTTGTGGTGCACCGGCGGTGCCGGCTACAGAATCAGGTGTTGAAAGTGACGCGGGTCGCGATGCGCATTGGACAAGTCTTCCAGATGAAACCGTGCTTGGGTTGTTTAATCTGCTGAACCACAGGGACAGGGCGAGCCTTGCGTCCGTGTGCAAGGGATGGCAGGTGCTGGGGAGCTCGCCATCGCTGTGGAATTCGCTGGATCTTCGGTCGCACTCGTTGAATTCGGAGATGGTGTCTGCGCTGGCAGGACGATGCTCGAATTTGGAGGCGCTGAAGTTCCGCAGAGGTGCCTCTGCGAGCTCAATTGTGGGGTTGCAGGCGAAGGGGCTTAGGGAGCTGAGCGGCGATTGCTGCAGCCAGCTGTCGGATGCAACCCTGTCCATGGTGGTCGCCCGGCATGCGAACCTGGAGAGCTTGCTGCTGGGTTCGGATTGCGAGAGAGTGACGAGCGAGGCATTGAAGGTGATTGCAGTGTGTTGTCCGAAATTGCGACGGCTGTGCGTGTCGGGCGTCCTAAAAGTGGAGAGAGACGCCATCCAGGCGTTGTTCCAGCATTGCAAGGGTCTGACGGAGCTGGGGTTCCTGGACAGTCACACCATCGACGAAGGGGCGTTCGGGGGTGCGAGCAGCCTGCGATTTTTGTCGGTAGCGGGATGCAGGTGTATAGTGTGGAGCACGGCGGCGCATTGGTGGAGCAAATTGCCGAACCTGGCAGGGCTGGATGTTTCGCGGACAGATATCACTCCGACTGCGCTGATGCAGGTCCTGGCAGGGCCCGAGCTGAGGGTGGTTTGCGCTCTGAACTGCCCTGTTCTGGAGGAGGGCAGCAACCCCGTGACACTGCCGTCGTCGAAGAAGACGGTGGTGCTGGCTCGGTTCACGGATGTGATGGAAGGGTTGGATGCTTTGCTGAGCCCGAGCAATTGGAAGGAGGAGGCAGGCTCGTGCGCGAGGTCGAGGTGCGGCGGGCGCGCGCGCGCGGATTCGGAAGTGGCGAAGTGGACGGAGTGGATGTTGTCGCATGCGGTTTTGAAGATCGCGGAGTGCAATGCACCGAGTCTGCTGAAGCAGGGGATCGCGATGATGCTTCGACTGGTTCAAAGCGCGCAGGAGGATGTACAGGAGAGGGCTGCGTCGGCTTTGGCGACGTTTGTAGTGGTGGACGACGAGAACGCGACTGTAGATTCTGCGCGGGCGGAAGCTGTGATGAACGGGGGCGGGATCGCGCTGCTGTTGGGGCTGGCGAAGTCTTGCCGCGAGGGGGTGCAGTCGGAAGCTGCGAAGGCCATCGCAAATTTGTCCGTGAACACGGAGGTTGCGAAAAGGGTTGCTTTGGAAGGGGGCATCAGTATCCTGGCTGGTTTGGCGAGGTCCCGGAACCGGTGGGTTGCTGAGGAGGCGGCGGGGGGTTTATGGAATCTGTCGGTGGGAGAGGAGCACAAGGGTGCGATAGCTGGCGCAGGCGCAATCGAAGCACTGGTGGGATTGGCATTCAAGTGGCCCGCCGGAGGGGAGGGTGTCCTGGAGAGAGCAGCAGGTGCGTTGGCCAACCTAGCAGCCGATGACAAGTGCAGCATGGAAGTCGCAGTGGCGGGGGGTGTGCGGGCTCTGGTGAGGCTGGCGCGGTTTTGTAACCACGAAGGCGTGCAAGAGCAGGCAGCACGCGCGTTGGCGAATCTTGCGGCTCATGGAGACAGCAACGGTAACAACGCTGCTGTAGGGCGGGAGGAAGGCGCGCTGGAAGCTCTGGTGCAGCTGACTTGCTCAAATCATGAAGGTGTCAGACAAGAAGCAGCGGGAGCATTGTGGAATCTGTCGTTCGACGACAGAAACCGAGAAGCTATTGCAGCGGCTGGTGGCGTGGAGGCACTGGTGGCTTTGGCTCAAGGGTGTAGCAGCGGATCTCAAGGTCTGCAAGAGAGGGCTGCGGGTGCATTATGGGGGCTGTCTGTGTCGGAGGCGAACAGCATTGCTATCGGGCGCGAAGGCGGAGTGGCTCCACTGATCACCCTGGCGCACTCTGATTTTGAGGACGTACATGAAACAGCGGTGGGAGCGTTGTGGAACCTGGTTTTCAATCCTGGCAACGCACTGCGGATGGTGGAAGAGGAGGGAGTCCCGGCGCTGGTGCATTTGTGCTCGTCGTCGAGATCTAAGATGGCGCGGTTTATGGCAGCTCTGGCTCTGGCGTACATGTTCGATGGCAGG
>PpaFBX_N0004
ATGGAGGACGACTCTATGGACTCCGCGCCTTCTTCCTCTGATTTTTCCACCAACAATGTGTACAATGCAAGGTTAGAAGATATACTACGAGGATTCGCTAAGGATCCCAAAGCTCTAGCTCATAAACTTGGGGATTTTACAGTGCGGACATTAGTTGGGATGAACGAGGAGGAGTACCAAAAATTGTTTGAGTTGCTGCGATCGGACTTGTCGGTAGCTGATTTTTTCGCAATCAAAGTGGCAGTTAGAGAGGCCAAGAAGCGGTTCAATGCAGAGAGTACTTCCCCGCGCAGTGCGCACTCTACCCCGCGTGCAGGCAGTGCTTCAGGGGTAACACGCCCCACCGTCGATATAGCCTCCTCCAGCCGCGTCGATGTCGAGAGACCTCTGCCCAGACTCCCAGAGCACGTGATCCACATGGTGCTCGCCCGTCTCCCCGTCCCCTCCTTCCTTCGAATGCGAGCAGTTTGCAAAGACTGGTGGCACCTCATGTACGCCACAAGCTTCCTGGAAATCTGTTCGAAACGATCCTCCGAGCGATCATGCTTCGTTTTCTACGAACGGGGGAAAATGGTGGCCAACGGTGAGGGTGCTATTTACATCCCCTCATCCAACAAGTGGCTCAAGCTGAGCCTAAGCTTCCTTCCTTGCAATTTGAAGGAGCCTGTATTAGTGACAGGCGGAGGCGGTTTGCTCTGCTTCGTCTGCAACAAATCAGAGAGTGGTAGTGTGATTGTGGTTTGCAATCCAGTCACGAAATCTTGGCGTGAGCTCCCTCCTCTGGATGTGGAAGACCCAGAGGATTTCATGTGGTACTTAGCGATGGTAAGCATCGTCGTGGACGAGCATTCCAATAGCTACAAGGTTATTTTAGTAAGTCAAACTAGCTACGAGCCATACAATGCCAGTTGGAGAACCCTAGTATATAGTAGTCTAACTAAGGATTGGTCAAGGCCTCATTCTCATTACCTCGGTGCCGACGTCCACAACGATACGTGTGAAATGTGGACTCCTGTCGAGTGCAACGGCGTCCTCTTCGAGAATTTCGGCACCGAGTATGTCTGGACCTACGACTTGCTCAGAGGAACCTGGCGGCACATTGAGCTACCGATCCCTTCTGACTCCGCTGAGGAGAGAGGCCTGGTGGAAATTCATGGACATCTCTTCCGGGTGCTGCAGACAGAAGACGACGACATGAAGAATATCCAAATCTGGGAGCTCAACCCCACCGACTTGTCGTGTTTGAATGTGGAGTTCATGCCGGTTGAGTTGGCGGTGACCTTTTTGGATGTTTCCTTTACTGTGCTTGGGATCCACAGCATTGCTGGCAACGATGCGCTCTGTTTTCTTTCGCTTAAAGGCCAATCCGCCCTGCTCTATGATTTGAGTGAGAGGTCTTGGAATTGGATGCCGAAGTTCCCCTTATTCAAAGGGTCGAATAGTTGCTGTTTGAATCTGAGGCTTGACATCTCTGCT
>PpaFBX_N0006
ATGGATTCAAACATCTGGAGCAACTTGTCGCTGAATGTGTTGGAGTTGATATTTGCTCGCTTGCCTCTACAATCTCTGGTTCGGCTTCGGCTTCTGTCAAAGCAGTGGTATTCGCACTTGAGCTCGCCTGCCTTTCAGCATGCATTCAGCGACGGACAACCTAAAGATTTGGCAGTTGTGGATTTTAAAAGAGCTTGGGCTTATGATGCTAAAGTTAGGAGATGGCACGCCATTCCTTTGCACTACTTGCCCTTCCATTCTGTAATGGCAGCGGATGGAGGCTTGCTTTGCTGTGTAAAATTTACCAAACTTGAACAATGTCTTCAGTTCGTTGTGTGTAATCCTCTCACTAGTGCGTGGAGGGTGCTCCCATCAGTTGTTGGGGTGCGGATGTGTCCTGTAATATTTCATATGAAAGTGGATACGCAGTCCAGGCATTACACCATCAAATTTTTAGGT
>PpaFBX_N0008
TTTGAAAACCTTCCAAATGAGGTTCTGCAACTTATTTTTGCAGCCATTGGAGATTGTAAGTCTCTTGTGCGTTGTATGGTTGTGTCTCGCACATTTCATAGTTATGCATCAAAAATCACGACACTCAAGATTGTTTTGCCAAAACTCTTTTTGACATATGAGAGAAAGCTTTGGAATATATATGTAATGGTAAAGGCTTTTAGGGCCCTTGAATCATTGATTGTGTATGTTGGGCAACCAAAAAATGAGCCTTCGATGTCATGGGCTCGGTGCATGCGATATGCGGAGGTTGGTGTCACAGTAGAAAAATTTGTCTTCATGGCCGCAAAGACAGGTGACTTTGTAGAATTTGATCATGCGCTTGGATTACAACCTCAATTCTCAAGCTACACTATCAATAACAATCATGAACGGGCTTTTAATACAAAAAACAATAAGAATAATGTAGAATATGAAGGAAAACCATCCACAGAAAAATCCGATGTACACAATCACCAAAATGACGAAAAAAATATGTTTAATAACATATTTAATTTTCAAAGACAACCATACTTTACCCAAAAAAAATCTAATACACCGGTAATTGATTTTCAATTAAAACAAGTCATTGCACCAAACAATGATGTGCTTAAGCGGATGGTCCCCGTTATTGTTTTTGCAATTGTTCAAGGTTTAGATGAATTCCAAGATACTATTCCAAATTTTATAGAGAATTTCATTAAACTCAAAAGATTTGTTTTTGTAGATATCCTAGAAAGTCTAACAATCCATATGAGAGAACACCAAATTCAACAAGTTAGAATCCAAAAACTAGAAAAATTAAATAGATTGATCAATGAAAACATTGCTTTTAAAAATAATGTTAAAAATGAGAGTAAGAGCAGAAAGGGTTTTATTGATGGAGATGATAATGTGAATAACGATAATTATAATAAAAACTCATGTCATCTAAGCAAAATGCAATTTTCTATGAGTACTCAAGCCCTAAACAAAGTTGAGGATTTGAATAACTCACCATTAAAGTTTCAAACTCATGAAAATGCATCTAAAAATCTGAATTCGAATTTTAGATATGAACCACGTATCTTAGAAAATGGATTTAAAAATCTTCCTGCTTTTGATGAAATTCAAACTCCTCAAGTCTATAATCAAATAATAAAGTCTTCAACTTCAAAAAATGTTTATAATGTTTGTCAGGGTTTCAAAAATCAAAGAAAAAATGAAGTTAGTTGGAATGACTTTTCAAACCGTGCTTCAAGTTCCACACCATCATTTAAGACTTTAAAACTTAATACCATAGATTGTTATTTGAAACCTTTTCTATATGTTAATCAACTTATAGAAGATTGGTCGTACAACGACTTGGGTTTGAAAATATGGTTGAAAGAAAAACAACCTTTGGCTAGTTTCAAAGACACTTTAGAAATTGGAATGAAACACATTGAAAAAAATTCCAAAAATTATAAGAAAACCATTGATCACATGAAAATAAGATTCTTTGAAGAAATGATGTCATCAAAATTCCAAGGAAGTCTCAACGTGTGGCTAAAAAATATGATCACAACTTCAAAAGAACATAAAATGATGATTTCAAACCAAGTGTTATTGAATTTTTATTTGTTGCCCGCGGGCAGCACTCGAGTTCGGGAGCCCATCGGCGCGAGGCGATCAGGCCGCAGAGCGAGTAGCGCGAGGCGCGACGGCCAAGGCGCCGCCGCGCAGAGGCAGCAGCGGGAGGCGCGCCGGGAGAGAGCCTGCGAAAGCATCCAGCGCCGTCAGCGCGACATTGAGCAAGAGGCGCTGTTCTTCGACATCTCCTTCTGGCGATCGGACCAAGTCGCGGTCCCCAACTACGCCCTCTCGGATGTGTCCATGTGCATCGCCACCCACGGCGCCAGGCCCCTCTCCCTCGACGACCTCCACATGTTGTCGGAAGCCGCGCTCGCGGGCCCTCTACTGACCGCAACTATTGCTTGCGTCAACGAACAAATCGGGTCGCACAACCTG
>PpaFBX_N0011
ATGGAAAGGCAGTCTGAGGTGCAGGAAGCGAAGAGAAGAGCGACTGGGAAACGGAGGCTGAGGAGCAGCAACAACTGCAGCAGTAGCTGTAACGGACAGGGGATTGGGGACGTGGAGATGGCCACTGCGACCTTGTCGGTTCCGAGTAGATCGCATGGCGGTAGGAAAAAGAGTAACCACAAGAAGAAAAAGGGCGCGAAGAAGGATGCCCCGTGTCGGAATGGTCTGAGCGAGCGCGTGGAGACTGTCTCTGTAGTGGATGCGTCGCCGTCTCCCGATGCTAATCGGACTACGTATCTGCCTCTCTTGGGAACACGTGAATCTTTAACAGGTAGCGACCCGGGTTCTCCACCCGAGTTTGATTTGGCGGGGTCGTCGAGAGAAGATAACGTTGCAATCATCCCTGGCCTGTCGGATACCCTGGCGTTGGTTATCTTAGCGCTTGTCCCGCTCTCTTATCATCAACAATTGAAGGGAGTGTGTAGGAAATGGAACAAATGTTTGACGACGACAAAGACTGGTAACGAGGTTCTGGAGATGCGCAAACTGCAGGGTGTAAAGGAGACGTGGGTGTTCTTGCTGGCTAGTGGTGGACCGCAGCGCCATCCGCAGTGCCATCCCCAGTGGCGGGCCTTCGATCCAGTGTACAATAGGTGGAGGTGTTTGCCACAATGCCCTTGCGACTACACGTTTGACAGCTGCGATAAGGAGTCTGCTGTCGCAGGAACTCAGCTCTTGGTGACTGGTCATAGTTCGACTGGTCCGACCGTCTGGAGGTATGATCTGCATACTAACGCCTGGGTGAAAGCTTCGAAGATGCTACAGAGTCGATGTTTGTTTGCATCTGCGAGTCACGGAGAGTATGCGTACTTCGCTGGAGGATCATGTGACGGCGCGGTTTTGAGGTCGGCAGAACGTTATAACTCTCTGACCGAAGAGTGGGAGCGTCTTCCCGATCTTCATGTAAATCGGAAGTGGTGTTCTGGATGTATTTTGGATAACAAGTTCTTCGTTATAGGTGGACAGGGTAGTGAAAGGCAGCCACTGACTTCTGGAGAGTATTACGATGAGTCAGAGGACAGATGGGTTACAGTTGAGAACATGTGGCCGGCTGCTAGGACACAGCCTCCAGGAGAAACAGCACCACCTCTAGTTGCAGTGGTTAAAGATCAACTGTATGCTGCAGATGCCAGCACTATGGAACTAAATGCTTACCACAAGGGAACAAATACGTGGAGACCCCTAGGGCCCGTTCCTTATCGTAGTGTTGACTCAAGTGGATGGGGCATGGGATTTAAGGCAGTGGGAGATGAGATTTTTGTAATTGGAGGATCCAGCGACAGGGGTAATGGAACCTTTTGCGATCAGATTCATGCATGGCCTCCTGCGCAAATGCAAAACGCGGATGGCTGGCGTCAGGTTGGCCAACTCTCTAACACAAGTGGCTTCATCTATAATTGCGCTGTCATGATAGTT
>PpaFBX_N0013
ATGACAAACTTTGCAGGATGTTCCGAGTTTCACACAAATAGAATTTTAGAATCCTCTTCCCCGGTGCTAGATTCTCAGATTTGGAGCAACTTGCAACCCGAACTCGTGGCAAGAATTCTCGCACGCTTGCCTCTGTCATCGCTCATTCACACTAGACTCGTGAGCAAGAGCTGGGACAGAGAGATTTACTCGGGGCGGGTGATGGGTGACGGTTCTGTTCATGAAAACCCTCGTTCGTGGCTGTTTTTATTTGAGAACGGTGGTCCAGGAAACCCTCACAAGCTGCACGCATTCGACCCTCTGCGAAACGACTGGCAAACCTTTACCACTATCCCTCACTTCGCTACCGTGCAAAAAATAGGAGGACTGTCGCTATGTGGAGCAGCTTCCGGTCTGATGGTGTACAAAATTAGTGCGCTGAAGAGCCATTTCATCCGGTTTGGGGTCTTCAATCCCATAACTAGATCATGGAAGAAGCTTCCTCCGTTGCTCAAGCGCAGACAGAGGCCCGTCGTCAGCATGTTCGCGGAGGGTTCTGGCTACAGATTGGTTGTTGCTGGCGGTCTCGAGTATGACCAGCAAGTGCTAACTACAGAGGTTTATGATTCCCGAACTGAATGCTGGCGCACCACTTGCGAGAAGTTCAACAATCTACAGAGCCATGTCTGTGATGAGATTCGCACCTCCACGGCGTTTTGCGATGGGGTGGTGTACCACATGCGTTTCACTCGAATGCTGTCTTTCGATCCCAACCGAGAATATCATACATTCATGGCTTATGACACTAAGACCGCGAGGTGGCGACCTCTGAGAGTTCCCCTACCACCCAACCTCGTCTTCACCGGGTACCCCTCTCTCAAGCGTATATGGAAGGGGCGAGCATACCTCGCAGACGTTCTCCCCCCCTATCTGGTTGAGTCCAACGGGCGACTCCTTCTGATTGGATTTCGAGAAGATCGTTTTCATTCTGTAGTCGCAGGTATTGGAATCTGGGAGCTCGACCAGAAAAAGGCCTGGAAACTCGTAACCCTAATGCCGGACACGCTCTTTGATCAGATGTGCCCCAAGATTTGCATGTCAGCTTACGTCGATCCATCCTCGTATCTGAAGTACGAGCTTCAGGGCGCCGGACATGGGGACATTGTGTACATCTTCCAAGCGAATGAAGGCCAGGGGTTCGTCGTCCTGTGCGATTTCTCACAGAGTCCTCCTGCATGGCGTTGCATTCGCAATGGCATTGTACCGAAGGTGGAGTATTCCCAGACTTTGCAGGGGTGTGTCATTGATCTAAGATGGGACACCATGATT
>PpaFBX_N0015
ATGCCTACCGGGACATCCCCACAAGTTCTTGAGACTTCCGGGCAGGAATACCCCAGCCAGATTTTGCACTCCCTCCCGGACCAACTGGCTATGAAATGTCTTGCCCGGGTTCCTCTCTCCAGCCTTCGAGGTGTCAGCAAGACATGGCAGAATGTCATCTATGATCCTTACTTCCAGAGCCTCAGGACAACGAATGGAAGGTCCCAACTGGAATGGGTCTACGCATTGGTGCAGTCGCAGGACAAGAGCTTCCGATGGCGAGCATTCGATCCACTCTCTAGCGTGTGGTATGACTTGCCTCCAACGCCGTACCCTATGGAGTTTCAGCTCCACAATCCTGGGTGCATTGGAGTCTCGTACTTCGTACAATGTGCCAGTACACTGGACAAACTAGTCATGGTGGCGGGTTTGAAGGCCAAGAAAGATGGAAGGAACAGGATGATCATGGAGCCAGCTCTGGAACAACCATACATATTCGACACCCGGACGAGTGAATGGAAGCTGGGGACGCGTTTCAGTGTGCCACGGAAATGGTGTGTCTGTGGGGTGGTTCAGGAGAAGGTGTACGTCGCAAGCGGGTCTGGAAAGGACTGGGACCGAGAAGTGTCCAAGTCTGCCGAATTCTATAACCTTGTGAACGATAATTGGGAGAAGATGATGAGCTTGTCTACTTCCAAGTTCAGCGGAGAAGCCATGACAGCCGTGACAAACGACAATAAGCTGTATTTCGTAAGCGGTCGGGGTGTATTCTCCAAGGAAGGAGTCGTGTATGACCTTGCGACCGACTCGTGGTCGGATATGGCTCCGGGCCTGAAGAGAGGCTGGACTGGTCCGTGCGTAGCCGTGAATGGAAGATTCTACTTGCTGGAAACCCCAGCAGGGAGGCTGAAGGTGTACGTTCTGGAGAAGGACGATTGGGATGTGATCATGGAGGATGCGAGGCTGGGAAATCTGGAGATGTTCGTCGGAGCGAAGGGCAAGATTGTTTCTATTGTAGGGCTAGGGATGGATACTCAGCCAAGTGCAGGGAGCGTTCTGCGAGTGATCGACATTGCTTCTGAGGCTCCGCAAATTTACGATATTCCAGTGAATGAGGGGAAGGTTATCTCGGTGCAAGTTCTGGGAATGATGGGTCGTCGTCCC
>PpaFBX_N0017
ATGACGGAAGAATTGGAGGAGAGTTTGTGGAGCAGAATGCCTGCGGATATTCGTGAGCTAGTTCTGCAACGACTCCCGCTTGAAGTGCTTTACAGATTCCGAGCTGTGTGCAAGCATTGGCGTGCATTGCCGTTGTCACCCGAGTTTTGCAGATCTGTCACTCACCCTCAGTCGAAGCATTCGTACCTTCTTGGCATACAACCCATAGGGTTACTTCAAACTTGTCCTATTTATAATCCCATAGCGAAGAGCTTGAGTTGGATAGACCTGGGATTTCTGGAATCTAGGTTTGAGCGGTTTACGTTCGAGCGGTGGGTTAACGACGATGATCCTTGGGGAAGTAGTGAATTCAGAGGAGCAAGCTCAGACGGTGGACTTCTCTGCGTCTGCGTTAGAATACACGAATCTGAGCAAGATGCTATTTTTGTCTGTAATCCTTTAACTAGGGCTTGCAATTTGCTTCCT
>PpaFBX_N0001
TTCGCAGGGATAAACATCAACCTGGCGAATCCGTCATTGAGTACCAGCCTCATTGAGCTGAATCAACAGCAATTGTGGATGGACCCTGACCTGTGGGGTACTCTGCCGGAGCCCCTGATAGAACTTATCCTCGCGTATCTCCCCCTCCCCAAGCTCCTGCAAATGCGATCCCTTTGCAGGAAGTGGAATTGTCTTTTGCAGTCGCCCAATTTTCTCGACGCACAGCGCCGCACTGCTGCGCAATGCCACTTCTATGTGGTCACGGTCTCCGAGCCTGCTTTCTCGGCGTTCTCATATTACCAGAAAGGACCGGAGCTTCACTACCTCCGCAGCTCCTCACTCTACTGCCACACCTCGCAAACTTGGTTCAACTTGTCTCTGAACTTTCTTCCATTCTCGGATCTATACGTGACGTCCGTGGGAGGCGGATTAATCTGTTTCGTGGCGTACATGGGCAAGTCCAACGTCACAACCCGAGAGGTTGTGATTGGAATCGCCAACCCTGCAACCCGCACTTGGAGGCTGCTCCCCCGGTGGGAAGACAACACCGTGTGCCGCAATCTGCCAAATTTTGTGGCGATGGTGGTGGACAATTTCACCCGCCAGTATAGAGTCGTGGCGATAGACTACGACAAGACCTGCACTTACATGTACAGCTCGGTAAGCATGTCATGGGCGGAGAGCAAAGACGTCCCGACGCAACACAACTTTCCTTACTACGATCGCACGCCGTCACAGGCGGTCGTGACATCGACGAACAAGCTGGTGTGCACCACGCAGTGCAAGTCCGGCGTCTCGATTTACGACATGGACACGGGGCTGTGGGATTCTTACGAAGTCCACCTGCCCGGAATGCACAGCAATGTGCACCTTGTGCAGCACCGAGGTCGCATTCTCATGATCAGCAGGATCATGAAGGCGAAGTACGAAGGCTCCGACAGAGTGCAGATCTCGGAACTCGAACGCAAGGATTTGCGCGTGACCAAGGCCTTAGACGAGGTGCCAGTCGGTCCTTCCAAGCACTTTTTGGACCACTTCAAGGTGTGTGATATTGTTGGACCCAATGACGACTCACAACATGGCATGTGCTTTGTCTCTGTGATCACTGGCGAAAGGTGGGTATATGACTTGGAAGGGAGGTTCTGGCGCATCATGCCCAGCTGGCCCCGAGCGAGGAGCAAGAGCATGGCAGCTTACGGTGGGTTCTCGATCCAGTTGCGAGTCGACATACAACCT
>PpaFBX_N0003
TTTGTGGTTGCAGGATTACTGGACGTCAACCTTTCAAGTCTTTCTCTGACCAGTGATACACATCAGAAGCAAGTATGGATGGATCCGGAGCTCTGGGGCGCTCTACCAGAGCCCCTCGTGGAGATCATTCTTTCGCACATACCCTTGCCTTATCTCCTTCCAATGCGAGCAGTCTGCAAGAAGTGGTACTTCCTGCTGCACACGAGCTCCTTCCTGTCGTTGCAAAGACAGCGTACCGTGCAGTGCACCTCATACGTTCTTACGGTAAATGAGCCTGCATTCTCGGCCTTCTCCTTTTTCCAGCAAGGCCCAGAGCTGTATTACCTCCGCAATAGCTCCCTTTACTGCCCCATCTCCAAGAATTGGTTCAACATGTCGCTAGATTGCATCCCGTTTCGTGATTTCTACATCACATCCGTCGGTGGGGGATTGCTGTGCTTCATAGCCTACAAAAACAATACATCCTCCACCAATCGGGAGGTAGTGGTGGGAGTTTGCAATCCCGCTACTCGCTCTTGGAGGCTGCTTCCCTGCTGGGAAGAAACTAAGGCGTATACTTTGCCGCAATTTGTAGCTATGGTTGTGGACAATTTCAACAGAAGCTACAAAGTTGTTCTCGTTGATCACGATAGAAGAGTTACGCGCTTGTACAACTCGCAGTCTATGGCGTGGACGGAATTCGATGATGTGCCAGCCCGCCATAATTTCCCATACTACGACAGATGCCCCAGCCAGGCGGTGGTGAAAGGCAGCAAGCTGGTGTGCACCACGCAGTGCAAGACGGGGATCTCCACTTTCGACATGAACACCGGCCTGTGGGAATCGTATCACGTCTTCCTGCCCGGTATGCACAGTAGCGTGCACCTTGTGCAGCACCATGGCCGCATTCTCATGATCAGCAGAGTGATGAAGGCCAAGTACGAGGGATCTGACCGAGTTCAGATATCCGAACTCGACCCCAAGGGACTGCGAGTCACGATATCTCTGGACGACGTCCCGCTCGGTCCTTCTAAGCAATTCCTCGACCACTTCAAGGTCTGCACATACAGCAGCTATGATGAATCCGAGGGTTTGTGTTTCATCTCTACCACGACGGGCGAGCGGTGGTTGTATGACATAGAAGAACAGTTCTGGCACATTTTGCCGAGCAGCCCGGGAAGCAAGACGAAAAGCATGGCGGCTTACGGAGGCTTTTCGGTCCATTTAAGAGTAGATATCCAGCCT
>PpaFBX_N0005
CTGGTGTTTGCACGCCTTCCTGTCACAGGAATCACTCGCCTGCGATGCCTCTCTAAGGAATGGAAGAGGAACATCGACACAGTAGACTCGAAGTTCAGACAGATGTGTGCTGAGACATCCGCATCATTTATGTTTGCACTCATTTCCAGGAAGGAAATCGAGACTCTGAGCTCGGAAGAACCGCATGAGAATTACCTCTGTGTCACGACGTTCGATGTCTCCACTAACAGATGGCACGGTTCCGACAACACCTTCCCCCCCGGCCGACACTGTCTCACAGTGGATTCATGTGAAGGAGGTTTGGTGTGTTTCCCCTCCAAAACATTCGCAAGGGACATGACCCAGCTTTTCTTCATCGTCGTGAATCTGTTAACA
>PpaFBX_N0007
ATGGATCCAGAAATATGGAGCCAGCTTCCCCAGGAAATGCTTCTGGATGTGCTAGCACGACTCCCTTACGACTACATCCCAAGGCTCCGCGAAGTTTGCAAAAGATGGAAAGAGCTGCTAGTTGCGAAGTACTTCACGGACAGGATTGTATCGGTTCGAAAATCTCAGACGCCCTTCCTACTAGTCTGCGTCAAACGATTCCAGGCCATTGTAGCATACAATCCAGCTCGCAGAGAGTGGCGCGAAGTCTTCATCTGGAAGAAATCTCCTAACTTTTACATACATTCGCTCCGCGCCGCTGGAGGAGGTCTGCTCTGCTTCGAGGGGAACGTGGGCCGCAAGAGGGAAGATGGCGATATTCGGCTCCTCATCTGCAACCCCATTTCCAAGCTGTGGCGCATCCTGCCCCCGCTGCCCTCCGGAATCAAAACCTCAGGCTGCGTCAACTTGGTCGTGCTGGAGAACGAGCCGAACCAGTTCAAGATCCTATTCACGCAAATTCACCAGTTACACGGACAGCGACGCCTTGTCGGAACCTTGTTCGACTCACTGACTGATTCCTGGACTACTCACAGTGAAGACACTACTTTGGAGTCTATCTACCGGAGCGTCTACGTCAATGGCTCAATGCACTATATAGGCTCTGAGCGGGTGCATGAGGACGGCACCTTGATCAGTCGCAGACAAGGCGTCTCGTTCGATCTCTTACGCAAAGTGTTCTCTCGGTTCGAGGCACCATTGGCAAGCGTCAGTGTAGGAGCCAAGAAGTTCATGGAGCTTCATGACAAGCTATCTTTGGTCACATTTTCTACGGTGCCGACCTTCTCCCCCTCGGTGCAGCAATTCGACGACCAAACCGGAACGTGGGTGGAAGTACATGTGCTTCCTCCTGGAACTACCCTCGGCGTTCAGGGCCATGTACCACTTGGTCAAGGCTCTTATCTCTACTTTGCAGATCCCCGCAGATCATCTTTCAACGTCATTTGCTATGATTTGCTGAATCGGGAGAGGTTCGACGTCGACGAGGCATTCCTGGATTTGCGTTCAGAAGGGTACAAATTGTATCATCCTTCGTTATGCTCTGTT
>PpaFBX_N0009
TGGCGTCGGCTCTCCGACATGCTCGTGCAGCAAGTGCTGTCGTTATGCGCCACACTCGACTTGTGTAGGTTTCGTGCGGTATGCAAGAGATGGAACTCTCTGATCTGCGCGCCAGAATGTGGAAAATTTCTTTGTTTCCGGAATGCGAATGAAGATGCTCGTTACATCATCGGGCGTTGTTTTCACCAACACTTTGAGACAAGCCTTACTGACATTGATGGCAGTACGCTTAAATACATTAAGGTTGTTGGGTGGAAAATATTTGACCTGAATGACAGGCGGTGGTACACATGGAAGGGGCCTTTACTGAGCACTTATTCCAATGACCACCCTCTGGTTTCGGATGAGGATTTGATCGTATTATGCGGCACCACTACAATGGCTGCTGCTAATGACCATCCTCTGGCTTCGGATGAAGGTTTAGTAGTATGTTGCTCTGTGTTGGCCGGTACAGCAACCATTTCCGAGATAGTCATTACTAACCCCATTGTGATGACCAAAATGGTACTGCCAATGCCAGTGGCATGGAATAATCTCTATTTATCCAGTTTTCTAGTAAATCTGGCCGTTGACAGCATCTCCCAGGCCTACAAGATTTTCCTCATCAACAGATATGAAGACCCCTTTATGTGTGTTTTTGCTTCCACTACCAATCAATGGCGGATCTCGAGTAACCCGCCCGTGCTGCGGCTGCACGATGGGGCAGGGGCTCAAGCACACAGCGTCATATTTCAGGGGCAGTTGTACGTTTTGTTTAAAACTTATCGTGTCCCTGGGTCAAATGAAGGGTGGCCATTCAAATTTTGGCTTCATAGATACACCTTCCTGGAGGATTTTTGGACAGATTGCGGAGTGGACTTCCCGGAGTGGCCAGATAATGGTATTGATCGAAAGGAACTCGTTGTCAGCAGAAATCGCTTGTTTGTGGTGAGCGGACATACGTTGCATCTGGAGACGAGAGAAGGTTCGATTAGAATGCTGGATCCATTAAGTGTATTCGAAATTTTGCTCGCAGATGGCACCTTCATCACAGAGTCCCATTTGGCAGAACCTTCGTTCGATGCGCAAGAGCTGGAGGTGGATGGCCCAACTGACGAATTCTTTGATGCGAAACTTGGGGAGCAGGTGGCTGTGAGATCATTCGTTTTTAACCAGGCGTTTGGTTTTGGCAATTCCATTATGCTTACGTATAGATGGCTTGGATTCTCGATAGTATATAACGTGGAGACACGTTTGTGGGAATTATTGCCTACAGATCCAACTGTTGAGTTGTATGGGAATGTGATGCCTCTGCGTCCACCTAGAACCTTTGGTAAACCAATCGCAGGAGAATTGGTG
>PpaFBX_N0010
TGGCGTCGGCTCTCCGACATGCTCGTGCAGCAAGTGCTGTCGTTATGCGCCACACTCGACTTGTGTAGGTTTCGTGCGGTATGCAAGAGATGGAACTCTCTGATCTGCGCGCCAGAATGTGGAAAATTTCTTTGTTTCCGGAATGCGAATGAAGATGCTCGTTACATCATCGGGCGTTGTTTTCACCAACACTTTGAGACAAGCCTTACTGACATTGATGGCAGTACGCTTAAATACATTAAGGTTGTTGGGTGGAAAATATTTGACCTGAATGACAGGCGGTGGTACACATGGAAGGGGCCTTTACTGAGCACTTATTCCAATGACCACCCTCTGGTTTCGGATGAGGATTTGATCGTATTATGCGGCACCACTACAATGGCTGCTGCTAATGACCATCCTCTGGCTTCGGATGAAGGTTTAGTAGTATGTTGCTCTGTGTTGGCCGGTACAGCAACCATTTCCGAGATAGTCATTACTAACCCCATTGTGATGACCAAAATGGTACTGCCAATGCCAGTGGCATGGAATAATCTCTATTTATCCAGTTTTCTAGTAAATCTGGCCGTTGACAGCATCTCCCAGGCCTACAAGATTTTCCTCATCAACAGATATGAAGACCCCTTTATGTGTGTTTTTGCTTCCACTACCAATCAATGGCGGATCTCGAGTAACCCGCCCGTGCTGCGGCTGCACGATGGGGCAGGGGCTCAAGCACACAGCGTCATATTTCAGGGGCAGTTGTACGTTTTGTTTAAAACTTATCGTGTCCCTGGGTCAAATGAAGGGTGGCCATTCAAATTTTGGCTTCATAGATACACCTTCCTGGAGGATTTTTGGACAGATTGCGGAGTGGACTTCCCGGAGTGGCCAGATAATGGTATTGATCGAAAGGAACTCGTTGTCAGCAGAAATCGCTTGTTTGTGGTGAGCGGACATACGTTGCATCTGGAGACGAGAGAAGGTTCGATTAGAATGCTGGATCCATTAAGTGTATTCGAAATTTTGCTCGCAGATGGCACCTTCATCACAGAGTCCCATTTGGCAGAACCTTCGTTCGATGCGCAAGAGCTGGAGGTGGATGGCCCAACTGACGAATTCTTTGATGCGAAACTTGGGGAGCAGGTGGCTGTGAGATCATTCGTTTTTAACCAGGCGTTTGGTTTTGGCAATTCCATTATGCTTACGTATAGATGGCTTGGATTCTCGATAGTATATAACGTGGAGACACGTTTGTGGGAATTATTGCCTACAGATCCAACTGTTGAGTTGTATGGGAATGTGATGCCTCTGCGTCCACCTAGAACCTTTGGTAAACCAATCGCAGGAGAATTGGTG
>PpaFBX_N0012
AGTGCAGGTGGACCTTCAGTAGACTACTCAAGCTCATCCAGCTGTCAGTCGTTGCAATTCGAAGGTTTTCCCAGAGAGAGTTCATCAATAGGTCCCCCTTCCAATCCCTCATCGCAGTTGCTGGATAGAAGTGAGGGCAACATGGAGTCTGGCAATGCCGGAGATGGGAGTGAGGATAGCAACGTCGAAAAGGCGAAGGTTAATGGATCACGCTTTGATCTAACCGACGATTTGCTCATCAAGGTGTTCTCCTGTTTGGACCATATCACTCTATGTCACGCGGCTTTGGTTTGTAGACAGTGGCGTGCAGCAAGTGTCCATGAAGATTTTTGGAAATCATTGAATTTTGAGTACCGCAAAGTAACAAATGCGCAAGTTGCGGAAGTGTGCGCTCGTTATCCAAGGGCAACCGAGCTACATTTGAAGAATACAGCCAATGTTGAAGATTGGCTGATCCTTGATGCTATGCGTTCTCTCAGGAACCTGGAGGTGCTCACATTGGGTGGAAATTTGCTGGATGAAATGTTTTTCTCTACAATTTCTAACTCTGCATCTTTACGCACTTTGAGTATAACGGATGCTAGCTTGGGAAGTGGAGGTGCTCAAGAAGTGCAGCTACGACATGAAGGTTTACGTTCACTGCAAATTATCAAGTGCCGGGTCCTCCGACTTGCCATTAGGTGTCCACAACTGGAGGAACTTTCGCTGAATCGAACTGGTACTGCTTCTGCGGTGCTGCATTGCCCTCGTCTTACGAGCTTAAATGTCTCGTCTTGTCACAAGCTTTCGGATGCTGGAGTTCGTGCTGCCGCAATAGCCTGTCCACTGCTGACATCTTTGAACATTTCCAGCTGTGCGTATGTCACTGATGATACTCTTCGCGAGGTTTCTCTTGCGTGCCCAAATCTTGAGATTCTTGATGCCTCCAACTGTTCCAATATTTCCCTTGAGGGAGTGCGCATGCCCATGTTGACAGAGCTTAGACTGCAAAATTGTGAAGGCATTAACTCCTCCTCTATGGCTGCTCTTTCACATTGCATAATGCTCGAGGTGTTGGCTATGGACTGCTGTTGGCTGCTTACATCGGTGACTCTCGACCTGCCACATTTGCGATCCATCAGCTTGGCTAATAATAAGAAGTTGGTGGAGCTTACATTACGCAGTCCTTTTCTTGCTTCGCTCAACCTCACTAATTGTCCCGCTCTTAATCACATCGACCTCGCTTCCAGCAGTCTGCTGAGACTTGACCTGAAAAATCAATCGAGTTTGGCAAGTTTGGCTTTGCGTTGCCCTTGGCTACGAGTTGTAGACCTCTCTGACTGTGAATCTCTGACAGACCTGGTCTGCAACGTTTTCAGCGAAGGAGGAGGCTGCCCAAAACTGAATACGCTGGTTCTTGACAATTGTGATGGCTTGGTGAAAGTGAAGCTCTGTACTGCATCTCTTGAGAAGCTCTCATTAGTGGGTTGCAGAAAGGTTTCGACCCTTGAGCTGTCGTGCATTGGGCTCCAGCACCTTCACTTGGATGGGTGTGACCGTCTGATAGATGCCTATTTTGTTCCAGTTGGATTATTGTCTTTGAACCTTGGCATCTGCCCCCATCTGACAAATCTGGTAATCAAGGCCGATCAGATGATAGCCTTGGATTTGCGGGGTTGTGGACTTCTTTCTCAAGCGATCATCGATTGTCCAAGTCTTTCATCTTTAGACGCTTCATATTGCAGTAAATTGGGTGACGAGTGTTTGGCGACCACAACCTCTGCTTGCCCAGCAATTCAGCAACTCGTCTTGGCTGCATGCTTCTTAGTTGGTCCTGCGGGGCTCTTGGCTTTGAAGAAACTGGTTGATTTGACTGTTCTAGACCTCTCCTACACTTTTCTTACTGATCTATCACCAATTTTTGAAGCTTGCCCCCGTCTGAAGGTCTTGAGACTATCTGCTTGTAAGTATCTTGAGGAAAACGCTCTGGATGCTTTGCATGGTGGCAAGAAGCTCCCCGAACTTCAAGAACTGGACATATCATATGGCAGCTTGGGTCGGAGGGCCATTGAAACTGTTCTTACTGAATGCCCCCATCTGGTTCACATAAGCCTCAATGGCTGTGCAAGTGTGACTGATCATTTATGGGCTCATCTTTGCTCACGACAAGAACCTCTAGAACCGGCTGATTCAATGGACGTTTTTCCTACGAGTGTAGACATGGTTGACTTGGTTGCGGAGCAGGGCAGTGCAAGGGATGCTAACTCTGCAATGGAGGTGGTTGTTGGAAATCGGAGCAGCGTTGAGTTTTCTACTTCTGAACGCGCACTGCAGAGCTTGAGTTGCGTTGGCTGTCAAAATGTTCGCTCTGTTAGATTAGTGGCAGAGGCTTGCCCTCATCTCTCTACAATCAGCCTGTCGCTCTCCACTAACATTCGGGAAGTTTATCTCGCATGTACTAATCTTGTGTCACTTAACTTGAGCAACTGTGCTTCTCTCTCAGTGCTCAATTTGGAATGTCCCCGCCTCCTGACCCTTTCTCTCCAC
>PpaFBX_N0014
ATGCCGGATCTTGCAGGATCCTCAGAATTCCACACTAACATAACTTTAGATCCTTCTCCAACGCTGGATCCTCATATATGGAGCAACTTGCAACCGGAACTGGTGGCAAGAATTCTTGCACACTTGCCTCTGACATCGCTCTTCCACAAAAGACTTGTGAGCAAGAGCTGGGATAGAGAGATATATTCG
>PpaFBX_N0016
ATGAGTTTGGCGCACCAGGGTGTGAATTTCCATAACATTTTTTCTGGATGCGGATCAGAGCCTTTGCTCAATCCCGATGCTCAACCACCTCGGATCTCGGACTCTCAGCTTGACGGCGGCGCGGTTCTTCACCCTGCCATTTGGAGCAACTTGCCTGAGAGCATCCTGCACTCCGTGTTCTCGAAGCTGTCTCTCAAGAACCTCACTCGCATTCGCAGCCTTAATAAGCTGTGGAAGTCAACTGATTTTTTTTCTAATGGAGTGAACAGCAAGAAGACGGGCCGCTTCGCTCTCTTGAGAGGCGGACAAGACCTCGCTTCGGAACAGCACGAGGTCTGGGTCTTTGATACTCCAGCGCAGGAATGGTGCAAGTTTAATCTCGGTCATTTCCCGTCATCTCTCGTGTTCAAAGGTCCATTTGCCGCTGCAGGCGGGCTACTGTGTTACATTTCCCAGACCAGCCATGGCGGCAAACTGAAACTCATTGTCAGCAATCCCCTGATGAGAACATGGCGCTTACTGCCGCCAAATCTCAACCTCTGCGATTTTCCCACTCTCACCCACATGTCCTACCTCCTGGACCAGTACTCTATCACCCTCGTTGGATTATGTGAGGACACAGGCGCCATGACCATTGAGATATACGAGTCTGGATCCAACACTTGGACATCTACTGACCATCCCCCACAGCTCACATCCTACTACAATTTCTTCAAGGAAGATGACTACCTTGGCCTCGCCACCATCGATATGCGCTCCAAGAGCATCATGCGCATCATGTACCCATATGCGCTCCAGAAGAGCGGTTTCCTGAGCCGCGATGAGGATAAGTGCTGGATTCTTGAAAGCAAAGGGGGCCTGTTCATGTGCAGCAACGCGCCACGCAGGGAAGGCATCTGGCAGAGGCTGGAGACAGAGTGGAAGCGCGTCTGCGTGCTCCCCAAACAGTTGCACAAGTATGAGAGAACTGATCTGTACATTTCGGAAGATGTCGTCTTGCTCGTAGGGTCAGAGCCGCGCTGCTTCTTGCCCCAGTTCGAGGATGAGGATCCGCACAAACTCATCGTTTTTAACAAGGAGACATGTCGGTGGAGCATTTTACCGCAAATTAGTTCAAATTTTGGCACTCTGGAGGAGCTCCTGCGAGGACTCATA
>PpaFBX_N0018
CAAATGACACAGATCATCGGAGGAGCAGCTGATGACATGTCCAACAAGCGGCGGCGCAATGTCAATGTGGCGGTGGACGATCAGGAGCAGCAGCAGGCTGTTGTATATAAGAAAGCCAGGATAACATCGTCGCCGACATCGTCGGCGGCGTCCACTTGTGGTGCACCGGCGGTGCCGGCTACAGAATCAGGTGTTGAAAGTGACGCGGGTCGCGATGCGCATTGGACAAGTCTTCCAGATGAAACCGTGCTTGGGTTGTTTAATCTGCTGAACCACAGGGACAGGGCGAGCCTTGCGTCCGTGTGCAAGGGATGGCAGGTGCTGGGGAGCTCGCCATCGCTGTGGAATTCGCTGGATCTTCGGTCGCACTCGTTGAATTCGGAGATGGTGTCTGCGCTGGCAGGACGATGCTCGAATTTGGAGGCGCTGAAGTTCCGCAGAGGTGCCTCTGCGAGCTCAATTGTGGGGTTGCAGGCGAAGGGGCTTAGGGAGCTGAGCGGCGATTGCTGCAGCCAGCTGTCGGATGCAACCCTGTCCATGGTGGTCGCCCGGCATGCGAACCTGGAGAGCTTGCTGCTGGGTTCGGATTGCGAGAGAGTGACGAGCGAGGCATTGAAGGTGATTGCAGTGTGTTGTCCGAAATTGCGACGGCTGTGCGTGTCGGGCGTCCTAAAAGTGGAGAGAGACGCCATCCAGGCGTTGTTCCAGCATTGCAAGGGTCTGACGGAGCTGGGGTTCCTGGACAGTCACACCATCGACGAAGGGGCGTTCGGGGGTGCGAGCAGCCTGCGATTTTTGTCGGTAGCGGGATGCAGGTGTATAGTGTGGAGCACGGCGGCGCATTGGTGGAGCAAATTGCCGAACCTGGCAGGGCTGGATGTTTCGCGGACAGATATCACTCCGACTGCGCTGATGCAGGTCCTGGCAGGGCCCGAGCTGAGGGTGGTTTGCGCTCTGAACTGCCCTGTTCTGGAGGAGGGCAGCAACCCCGTGACACTGCCGTCGTCGAAGAAGACGGTGGTGCTGGCTCGGTTCACGGATGTGATGGAAGGGTTGGATGCTTTGCTGAGCCCGAGCAATTGGAAGGAGGAGGCAGGCTCGTGCGCGAGGTCGAGGTGCGGCGGGCGCGCGCGCGCGGATTCGGAAGTGGCGAAGTGGACGGAGTGGATGTTGTCGCATGCGGTTTTGAAGATCGCGGAGTGCAATGCACCGAGTCTGCTGAAGCAGGGGATCGCGATGATGCTTCGACTGGTTCAAAGCGCGCAGGAGGATGTACAGGAGAGGGCTGCGTCGGCTTTGGCGACGTTTGTAGTGGTGGACGACGAGAACGCGACTGTAGATTCTGCGCGGGCGGAAGCTGTGATGAACGGGGGCGGGATCGCGCTGCTGTTGGGGCTGGCGAAGTCTTGCCGCGAGGGGGTGCAGTCGGAAGCTGCGAAGGCCATCGCAAATTTGTCCGTGAACACGGAGGTTGCGAAAAGGGTTGCTTTGGAAGGAGGCATCAGTATCCTGGCTGGTTTGGCGAGGTCCCGGAACCGGTGGGTTGCTGAGGAGGCGGCCGGGGGTTTATGGAATCTGTCGGTGGGAGAGGAGCACAAG
>PtrFBX_N0001
ATGGACGTGGAGGTTAATGCCTCTGACAGGATTTATCAATTGCCCGACCACATTAGTCATCAGATTGTTTCGTTTCTGCCCACGATAGATGTGGTTCGTATCAGTATCTTGTCCGAGACATGGCATCGCATTTCGACTTCATTCCACGTATGGGATTTTGAAGAATCGTGGTTCGGGCTTCCCAACGTTGATTTGTATTCTGAAGCAGTTGAAAAGAGGGAAAAAATCCTCAATTTCGTGCATAATTCGCTGGTTCGAGAATGCCATCAGAACTCCAGTATACAAAGGCTGAGACTATCTCTGACT
>PtrFBX_N0003
ATAACTCAAGACCCATTAGATCTGCTTGGTAGGGACTTGATGTTAAGGGTTTTGAACAACCTCGATGCACGCAGCGTGGCACGATGCATCGTCGTCTCTCGTAGTTGGAACCTTGTTGCTTCCAGTAATCTTCTCTGGACCTCCAAG
>PtrFBX_N0005
ATGGCGACGCAGCTATCAGGAAAAAGGATGAGCGGGTTCTCTCTGGTGGATGAAGAGATTGTACAAAATATACTCTCAAGGTTACCGGCTTTGACCTTTGCGTATGCTGCCTGCGTTAACAAACGCTGGTACAAAATATGCAGCAAAATACTCAAAAGGCCTAAGCTTGCTTCAGCTCTCTCCCTCAACCCTTCTCTCCATGTAAGTTGTTTCACTTTCTTATTTTTTTTAAATTCCAGTTCTGAAATTGGTATGCAGGTCATTGAGCAGGTTCTCTCTGAGCCTATTCGTCCACACTTTGCTATTGCCTGCATTAGCAAAGAGTTCAACTTGGAACTGGCTCATGGACTGATAATTGAAAAACTGGGTTCAAGAATCCCAATAATTACTAATGTTTCCAGTGGAATCATTGGTGTCGATGGCATTGCTGATGAACTGTTTGAGGAAAAATGGGAAACAACTTCCGGTCCTAATATCCAAGAATCAGATACAGCTGAAAGAGGACTAGTTCTGCTCGTTGGATTTTTACCTGGACTCAAAATTGGCACCATTCCGCTGTTACAACCGAGACAGGAATCCAATACATTGGTTGACAAATTTGTGATGGATATTTTACATTACACAGCTGCTGTTTCAGATTGTGCAGCCCCTGCTGGGATCATAATGTTTGGAGACAAAACCACTGACATGAAACCTATTGTTGCAAAGATGGCAGATTGTGCTATGCCAGAAGAAACAGTCATTGTAGGCGATGCAAGTGCCGACTTCATTTTCAGAACTGGGGATGATTCTTTAAATCAACTCGTGTATACATGCTGCTTTCAAGCTGTTGCTCTTGTATTTGCAAGGGATAGATACAAGCCTGAAGCAGGTTTAGGAGAAATTCAATTCCACGTCACAAAGTCAACAGGTGTACTACCATTTGGTCCCAATCTAAAGGCAGTTTGTGTTGTACCAAAAGATTCAGAGCGTTCATGTCTGTTTGCAAGACTGGAAGGACAGGATGGCATTATGGCTGCCGGGGCGATTTTAAATGAAATCAAACAACAGTTTAGGGAAGCAGATACGTTTGCTGATCTTTACATTGGTGTCACCAAAGAAACTCAACGCACCAGTGATTCAGGGATTTTGACACCAGGAAAATCTTTGGATTTCTACAAAGTCATAGGAGGAGGAGAATATTACTTTACTGTCAATGGTATCGGCATCAGAACTGGTGATTCCTTCCTATTCTACCAGTCAGATTCGGCTACTGCTTCATCATCATGTGACCATGCCTTCAACAAACTTCTAGCTCTGAAGGCAGAACTGAAAAGCAAAAATTATCTTCGTTTGAGCAATTTAGCTGACAAGGACGATAAGGAAGAAGTGCTTGGTGGTTTCATTTTCTCTTGCTATCATCGCGGTGAGTCATTCTTCGGAGACACTTTTGTTGATAGCTACCCATTCTGCAACAAC
>PtrFBX_N0002
GTGGCGAAGGATTCTATTACGAAAGATATGGTGATGCAGATTCTCTTAAAATTACCCGTCAAATCTATGTTGAGATTCAGGTGTGCATCAAAATCATGGAACTCCCTCGTTACTAGCCCTGGCTTCATGAAGAACCATCTGGACAAAGCCAAACAACTGCTTCTCCTTCGAACCGAAAATCCTGTAGTATCTTACTCTTTGCATCTTGATAATGATCGTGTAGATATGCGCTCACGCCAAGACCCTCATTGCGAAGCTGGTCTTTTTGATTTTATTGGTTGTTGTAATGGCGTTGCATGTCTTTCGAGTCAATATCTCCAAATCGATAGCAGCAGAAGACTTGTCTTGTGGAACCCATCAATTAGAAAAACTTTGGATCTTCCAGCTCCGAGTTCATGGGCTGCTATTGACAAGACTTTATTGGGCCTTGGCTATGATCCACAAAGTGACGACTATAAGGTTGCCAGGGTTGTGAGGCTAAAAAGCCCAGAATATGAGGACGAGCGTCCATTTGCTTTTCAATTTTACTCGCTCAATTCAGGATCTTGGAATGAAAACGCTGATGTCAGCAGTAGTCTTGCGAATGAAGATACTTTGCGCAGCATCACCCTCCATGGCTTTGGCAATCCGGCCATTGTAAATGGGGTCATTCACTGGCTTCTACATCCTAGAGAAAATAACGGTATGCTGGCACTATCCTTTGATTTAAGCAATAATTCATTCGGAGAGTTAATGCTGCCTGAATGTTTCGATCCGACGGAACGGATAGCAGCGATGTCCATTTCAGTGTTCAAGAACTCTCTTTCTTTCAATGTCCTTAAGGATTATGGCGGAAATTATGTTTGTGAGGTATGGGTGATGAGCCAATATGGTACGAGGGAATCATGGGACAAACAATACCGGATTGAAATGCTCGATATAGCAAGGCCGGTGGTTTTTAGGAGTAATGGAGAGATATTAATGGCAGGATATGCAAATTCTCAGTTAGTTTCATGTGATCCTCAGACACAGGAAATTCATGATACGGGGCTGGAGGTGTTACTTGATGACTACGCTGATTATTTTGTTGAGAGTCTCGCTTTACTTGATAGATCAAAC
>PtrFBX_N0004
ATGAGGCAGCCTAGTGAGAGCTCAGTGAATGCCACAATCTGGGATTCTACGACTTTTTACAGGACACCGAATCTAAAAAACAATCCTCTGAAAAGGCCAAGGTCATGTCAAAACAAGGAGTGCCAAAAAGTAGACCGCATTAGCAATCTACCTGATCCCATCATCCAACACATCCTCTCTTTCTTGCCTGCTGATGATGCGATCAAAACATGCATATTATCAAAGCGGTGGGACTCTATTTGGACTTTAGTGCCAAATCTCATATTTCGCCGTGAATGTTCTTGCTCTCAAGAAGCTGAAAATTTTGCTGTCTTCGTTGACAAAGCTCTGATGCACTACTGCTCCCCAAAGGTGAAGAAGTTCCTTGTGGAGTTTGAGTTCACTGAATGTTTCAAGGCTCAAGTTGACTCGTGGGTGGACTTTGCTGTACGTCTCAAGGTGGAGGAGCTTTGTTTGGAGTTTCATAGAGAAATTGCTGATGATCCTGACTATTATTACTTGCCTAATTTTTTGTACAGCAATATCCCTGCAGAGAAACTGAGTCTAAGA
>PtrFBX_N0006
ATGATTGATTTTTTGCCTGAAGATTTGGTGATTTGTATCTTAACAAGGCTGCATGTCAGGTCTTCCATAAGGTTCAGGTGTGTCTGCAAATCTTGGTACACTCTCCTTTCTAACCCAAATTTTATTTACAGAAATAATCTTTTTAACTATGATGATGATGTGAAAATAAAAATCCATCGTCTCCTTATTAAACGCCGAGACAAAATCAGTAAGGATCATGTTTTCTCCTTCATCTCG
>RcoFBX_N0001
ATGGATATAATCAGTAGTTTGCCAAATGTGGTTCTCTGTCACGTTTTGTCATTTCTTCCAACGAAGAAAGCTGTGGCAACCAGCATTTTGTCTCGAAGATGGAGATACGGCAGGATTTCTGTACCCAATTTAGATTTTGAAGAGTATTTTTTTCATTTTCTGCTGGATGCAAATCTCTTTGTGAAATTTATTAACAAGGTATTGCTTCTTCGTCATGATACAATTAAAAGATTCAGCATGCGTGCATCTAATCCTTGTGTTTGTTCCAATGATATAAATCAATGGATT
>RcoFBX_N0003
ATGGATTCTGCATCAAAACGACAAAAATATAGCAAGATAGGAAATGAAGATAGGATCAGCAAATTGCCAGAGTCAATTCAGTGTCACATATTGTCATTTCTCTTCACAAACGAAGCCGTTACAACCAGCATTTTGTGCAAGAGATGGAGGCTCGTCTGGACCTCACTTTCTGTTTTATCTTTTCATGATTATTCTTATATGAAAGAAGAAGAGATGAAATCATTTGTGGATTTTGTGAACAGGGTTCTGATTCTTCACGCAAACCCCTGCATTAAAAGATTCATTCTTAAACTTTTTAATGGATATTTAGAGGTAGAGAAGTGGGTTAAAGCTGCAATTACACATAATGTTGAGGAGATTGAACTTCCCCTCAGAAGAAGAGGTACTCCTCTGCTTGTTCGGCTTCCCCAACTTCTTTTTAGTTGTGTATCTATAAAGGTATTGAAGCTT
>RcoFBX_N0005
GGAGGTGTTATCAATGAATCCTGCAAAAGAAAGTCTGAGGCGTGCCAAGCACAAACATCTGTAACTGGTATGCAACCTTTTCTTCCCATTGAAATAGTTATCCAAATCTTGGCTCGATTACCAATAAAGTCATTGTTGAGGATGAAGAGTGTTTGCAAGTGTCGGAATGCTTTAACGCGCGATCGCTACTTCATAGAAAAGCATATGATTGTAACCCCTAGTGTC
>RcoFBX_N0007
AAAAGCAGGCCTGTCATGGAAGACCGGATTACCCAGCTTCCTGATGTTATACTGTCTTCTATTCTATCAAATTTAACACTCAAAGATGTGATCAAGACTGGTGTATTGTCCAAAACATGGAAAAATCAGCATCGACGACTGATACGAGATTTGAATTTCGATATGCCAAACCTGTTCAAAAACAAATATGATAAGGACAAGTTTAGTCTACAAGATAATGAATTCTTTTTGGGTGTGAGGAATGAGTTTGCTAATCGAGTTAGTGAAGTTTTGCGTTACTTCAAAGGCTCAAGAGTACGCTGTTTTATAGTGTGCTTTTACATGAATTCTGAAGAATCTCAGCGTATGGATCACTGGATTAGTTCTGCAATAGCTTCTGGAGTAGAAGAAATTCAACTCCTCTTTTCAAGGAAACGATTTTTACTGTTTATGAGAGATGAGGACAGACTGTATGAATTTCCCTTCTCACTTTTCACACAATCTTGTTTAAAGCATTTGCACTTGGAGGATTGCATTTTC
>RcoFBX_N0002
TGCAGGCCAAGAACCAAAGATTACATTAGTGGATTGCCTGATCATGTCCTGAAGTTCATACTCTGGCCATTGGAGCTAAAAGAGGCGGCAAAAACCAGCATCCTCTCAACTAGATGGAGATATCTATGGAAATTCTATCGTATTTTTGACATTGAT
>RcoFBX_N0004
ACGGAAAGTAAGGACAGAATCAGCAGTTTGCCAGATGAGATTCTTTGTCGCATGATGTCTTTTCTTACAACGAAATATGCAGTGGGAACAAGCATTTTGTCTAGAAGATGGAGCTACACATGGACCTCCGTACCTGATTTAGATTTTGATGATACATTAACTTCACATGATAGCGAGCATTCAAACGAACTGTTGTTTGTGCAATTCGTAAACAGAGTGCTGCTTCTTCACAGTGCTCCGATTAAGAAATTACGTCTTAAAGTAACCAGTAATCTAGTTCATATTTTTAAGGATGTAAATTTATGGATTTGTGCAGCAATTATGCGTAATGTCGAGGACCTTGAACTGGATTATTCTTCCCTTCAGCTACCCCAAATCCTTTTTCGTTGCAAGACAATAAAAATCTTAAAGCTTCATGCTGCAATTGGCTTTAACCTTACCGGACTTGTATGCCTTCCAGGCTTCAAGGTACTTCATCTTCAAAATATGAGTGTTGCAAATTTAGAGAAGATCTTGCATGGCTCCCCAGTTCTTGAAAAATTAATCGTTCGTAGAGATCCTGGGGATTGTTACGCCTTCACCTTGCAAGCCTTGTCATATACGCTGAAACGTCTTACAATTCATCAAACCAAGATGAAATCTATAATACACGGTTCTAAACATAGAGTAGTTGTGATTGCCCCAAAACTTGAGTTTCTCGAGCTTAAGGATCATCTGTCTGAAAAAGTTTACATAACGAAGTTATCGTCACCAGTTAATACGATTATTGATGTTAGCAAGTCCTCT
>RcoFBX_N0006
CCTGGGAAAAAAAGAAGAATAAGAAAGGAAAAACTTGGGCTGATTCTTCTTTTTCTTCTTCTTCTTCAGCAGAAACAGTGGCCAAACAATGTCGGCCTCCTCACAGAAATCCTCCTTCGAGTCCCAGCAACAACTCTACTCCATTTCAAGCTCGTCTCGAAACAATGTTATTCCACAATATCCAATCCCCACACTCGCCTCCACCTAAACCTTAATTCCACCACACCCACCGCTCTGTTTGTCCAAAGTCGCCGCGCTCCGAACTATCAATATCATTTCACCCCTCTC
>RcoFBX_N0008
TATGATAATGATGTATGGACGGAGATAGCGAAGTTTCTGGATGGGAAATCTCTGGTGAAGCTGGCAGCAACAAGCCGATGGTTCCACAGCGTCATTATGCATGACAGCGTATGGAAGTTTGCTTGCTTGCGCGATCTTCAGATTCCGGATCCTGGCCACGCCGCATTCAAGTGGACCAAGCTATATGCTTCAGTAGTTGATGGCAGTCACTCTTATACATTTCGTGAGAATGAGAAGCATCTTGATTGGATGAGAATTGGTGCATTTTACTTCGACTCAGATGTAGCGCTTCTCACTGAGAGACTCAGCTTGCTAGTAAAAAACAGACAACGAGATGCTACAGAGAAGCTGTTGGAATCCTGTGGGGCTTCCGTGCTAAGTAACATCAAAAAGGGAATTTGGATATCAGATCTGCAGCTTGTTCGATGCCCTGTTTGTCAACTAGAAAAATGTGATGGCACAATGCAGACACTAGATGCAAGGCATATTGAGCTGTTCCAGCATGAGGGTTTTCAAAATGGGAGCTGGGAGTATGAGTTGATCGGATCCCATAAAATTGAAAAGCCTATGGATGCAGCATCTGGAGGCATTTTTGATCTAAAACACCTCAATGACCGTGCAACAGCTGGTATCTTCAATCTCAAGTTGTGGACGGGAGAACCCGATGATTTTCAGCCAAAGGCTATGATCACCTTCCATTCAGTAGCAATCAACACCAATTTACAAGTTAACGAAGGTAAA
>SbiFBX_N0001
ATGCCTGAGCTTGTTCCACTCGACGGAGCGCGCTCTCGTCGACGACATCGTCGCGGGATTTCTGCCACATCTGATGTTGAAGCATGCATCCAGTGCTGCATCACTGTGGCGAAAGGTTTTGCCTTTGGTGATGACACAAGGAAGAGGAAGGCGAGCGCACCACAAGCACCTATTCCTTATCTGTCAGACGAGATAGTTGTGGCGATCCTGGTGTGGCTGCCTGTCAAGTCTCTCTTGCGGTGCAGAGCCGTGTGCAAGGCTTGGCGAGCC
>SbiFBX_N0003
ATGGCGGCGCCGGAGCTGGTGGACGACCTCGTCGGCGAGATCCTCCTCCGCATCCCAGCAGGACAGCCGGCGTGCCTCGTCTGCGCCTCCCTCGTGTGCAAGTCCTGGCGCCACGTCATCTCCGACCCCGCCTTCCGCCGCCGCTACCGCGCGTTCCAC
>SbiFBX_N0005
TGTACTAGTAGCGACGACGTCCTGGAGCTCATCCTCCAGCGTGTCTCGTCGATTGTCTGCCTGGTCCGCGCCGTGTCCACTTGCAAGATATGGCGGCACGTGATCGCCGACTCCAGCTTCCGCTGGCTCCACGCACCTGCCATCGCCGGCTACTAC
>SbiFBX_N0007
GAATCGGATCCATGGCGCCTCGGGAAGAAAGCCCTCGCGGCGGCTCCTCGTGTGATCGACCCAGCCGACCGCCTCAGCCAGCTTCCTCCGGAGATCCAGGCGCAGATCCTGTCGTTCCTGCCGGCGCAGGAGGCCGTGCGTACGAGACACCTGCTCATCACGGCCCGCGAGTGCGTGTTTGTGCAGGAGGGCCGTGGATTCGTGGACAGACTGCTTCGCCTCCGCCTCGCCGGGCTCATGGACCACGGGCCCATCGACGTGTGTAAGATCGTGCTCGATTGGAGTGACGATGAAAATGAGGACAACATCAGGAGATGGATCCCAAGTGTCCTGAAATGTCATGTCCAGTGTCTCCGAGTCGAAATTTGGGACGTATCTCCTGCACCAACATGGGATGTGCCACTCGTGTCGCAGCACTTGACAAGGCTAGAGCTCAGGGGCTTAGGGTTCTGTGCCTACAGAGACAGTGGATCGCTGCTGGACCTCTCAGGCTGCCCTGCATTGGAACATCTAGAGATCACATACTGTGACTTGGGCCATGTCAGGAAGGTGACGTCCCCGTCGGTTAAGCGCCTGGCAATCAAACGCTGCTTTTGCAAAGAGTTTCGCCGCCTCCAGATTTGCTTTCCCGCAGTGGTCTCGCTGTGCCTGGAAAACTTTTGTGACAACATTCTCGTGCTGGAGAGCATGCCACAGTTGGTGGTGGCATATGTCTCCATTGTCGACCACGATTCAGATGATGATGATGATGATGATGATTCAGATGATGATGATGATGAACAGGATATCACAAAGTACATGGTACTCCAAGGATTAGCTGAAGCTAAACATCTAGTGCTGCTATCTGACTACAACACGATTACTTTCACAAGAGATCTGAAGTTATGCCCCACATATTCCAAGTTGAAGACCCTGGTACTCAACCATTACTGGTGTGTATCTGCAGATTGCAGTGCACTAGCGTGTATGCTTGAACATGCCCCAGTTTTAGAGAAGCTCACTGTCCTAGTCGAGCTCAAATGGCTCAAATGTTTTAAGGTCCATAAAAGGATTGTCAATGTTCTGAAATTCCTGGGTACACTTAACATATGTAAGATATCAACCAAAACTGGCTCT
>SbiFBX_N0009
CAGGACATCTGGCGTCATATACATTCCTTAGTGCCAATGCGAGATGCTGCCCGAGCCGCTTGTGTGTCTCACGCCTTTCTACATTCCAGGAGATGCCATCCCAACCTTAATTTCAGAAATGAAATTTTGGGCTTCAATGAAAATGCATATGGAAAGGAA
>SbiFBX_N0010
TTTTCTCTAAGTCCGACGTCCATGAAGAACAATAGGCGGCGGCGGCGACGTAGGGACAACAAGCCCAAGGTGGCCAAGCCGAAGACGGTCGAGTCATCCCCGATCGGAGGGGCAACGTCGACGGCCGTGCACGACGTCCCCGACCATGTCCTGGAGGTCATCCTCCTCCGCCTCAACTCGCACGTCTCCCTGATACGCGCTGCGTCCGCGTGCAAACGGTGGTGCCGCGTTGTGGCGGACGCTGGATTT
>SbiFBX_N0012
ATGGCGTACCAACTCCACGGCGGCGGCGGAGTCGCCCCGGACCTGAACCCGCTGCCTGCAATAGGCGGTGAACAGGCGCCTCCCGCGGCGGCGGAGGTGGACCGCATCTCGTCGCTGCCGGAGAAGGCGCGGCAGCGCATCCTGAGCTTCCTCCCGCTCAAGACGGCGACGATGTTGGGGATGGTCTCCAGAAGCTGGTCGCGTCTCGTGTCCAAGCCGCAGTGGCCGTGCGACTCCATCCTCGGGATCCACATCCGCCCCGCGACCGCGACGCAGGGGCCGTGCCACTGCCCTCTCGTCACACACGTTCGCTCCGACCAAATCGCGCCGCTGCTGGCTAACGAGCTGGCCAGCCGCGGCCGGGGCCCGGGCCCGGGCCACCGCCTCCTCCGCTTCCTCCTCAACGTCGAGGACGCCCAGACGCGCCCTGCCGACTTCGACTCCCTCCTCGACTATTCTGCCGACTGCGACGTGGAGCACGTCGTCGTCGTCGTCGACGCGCGGCGGGGGCCGCCCGAGCTCTCGTTCAACTTCCCGCGGGCGAGCCACCACCTCTTGCGCTTGGTACTCTTCGGCGTCGGCGTCAACGAGGCCCATCGACCTATGAGCCAGTTCCGCTCGATCAACACGCTCGAGGTCATGACCATCCAGAACACCAGCCTCGGCGACCTCGACCTCAGAAGGATACTCCTCTCGTGCAGCCGCCTCCGCATCCTCGTCCTGCGCAACTGCCGCGTCCTCACCTGCGTTAATGTCACGGCAGCAAGCGAGCGCCTGGCAAGGCTAACCGTCGTGGAGTGCCCCCAGGTCGAGAAAATCAGTGCCAGCACCGCCTTAGGCCTCCATTCCTTCAGGTACAGCGGCGCCTTCCTCCGGTCCGTGGCCCTCCCTCAAACCTGCTTCGGGGATCTCTACATCCGCTTCACGAAGTCGAGAGTTAGCAGCCAGATCCAGTACCACAGCTGGCTCAACGCACTCCCAAATCTCTCCAACCTCGTCGTCCTCACCATATGCAGCAATGCTCTCAAGATTATGTCTAGCTTGCGTAGCAGGGAAGATTTCCAGCCCCAGGTGGCCAAGTTGAGCAACCTACAGAATTTGAGAGAGCTGCAGCTGGTCTTGTATACAATGGACACCCTCATGCTATCCCACATATATTGGTTCCTCAGGATGTGCCGCTGTTCTCGGCTGAGAAATCTCTTCGTGGAGCTGCCAGAAGTGAAAGGTGAATCCTTCATGGATGCTGTCAGAGGGTTGGCCGCCGAAGAGCCAATGATGGATGACTTCAACAACCTTGTGATTGTAAAGATAACCAACTTCAAGTGGCAGTGCAATGAGATTGAGCTGGTGCACTTTCTGCTCAGAAAGGCCAGCTCCCTCCAGAAGGTGATACTAGTTGTTCCCAAGGGGACAATTACAGAAAGGGATCAGTCAGGCAATCCCATTTTCCCAGATGTAAACCTGCTGCGCTTTGAAAAATTTCCGACGAAGGTCAAGGTAGTAGTGCTCAACGAGTGTCTTGGTGCT
>SbiFBX_N0014
ATGGCTCCGCGGCCGCCGCCGGCGGAGCTGATGGACGAGCTCGTGGAGGAGATCCTCATCTGCATCCCGCCAGACGACCCCACGCGCCTCCTCCGCGCTGCGCTCGTCTGCAAGCGTTGGTGCCGCATCGTCTCCGCCGCCGGCTTCCGCCTCCGA
>SbiFBX_N0016
ATGGCTCCGCGGCCGCCGCCGCCGGAGCTGATGGACAAGCTTGTGCAGAAGATCCTCCTCCGCATCCCGCCAGACGACCCCACGCGCCTCCTCGGCGCTGCGCTCGTCTGCAAGCGTTGGTGCCGCATCGTCTCTGTCGCCGGCGCTCTGCTCCGA
>SbiFBX_N0018
ATGGCCCCGCCGCCGCGGGCCCTGCCGGAGGAGCTCATCGTGGACATCCTGCTCCGCTTCCCGCCGCACGAGCCCGCGGGCCTCGTCCGCGCCTCGCTCGTCTGCAAGCGCTGGTGCCGCCTCGTCTCGGGCCTGGGCTTCCGGCGCAGGTTCCGCGAGTTCCACCGCACGCCCCCGATACTGGGGTTCCTCCTCAACGTCCAGGCCGGCCCCGCCCGCTTCGTGCCCACGGCCGCCTCCTGCCTGCCGCACGACGAGACCCGCAGCTGGCGCGTG
>SbiFBX_N0021
ATGGCTCCGCGGCCGCCGCCGGCGGAGCTGATGGACAAGCTTGTGCAGAAGATCCTCCTCCGCATCCCGCCAGACGACCCCACGCGCCTCCTCGACGCTGCGCTCGTCTGCAAGCGTTGGTGCCGCATCGTCTCTGTCGCCGGCGCTCTGCTCCGA
>SbiFBX_N0023
ACGCGAAACCGGAAACGAGCACGGCTAACCTCATCGGCCGGTGATGTCGTCGACCGGATCAGCAGCCTCAACGACGACGTGCTCCTCCACGTCCTGGAGCTTGTAGGCGACGTGAGGGACGTGGTGCGCACGACGAGCGCGCTCTCGCGGCGGTGGCGCAACCTCTGGAAGCGCGTGCCTGCGCTCAGCTTCGCATCTCGCTCGGTGTGGGAAGCCACCGTCGTTGAAGACTACGCCGCCTTGACGCGGTACGTCTCCTCCGTTAACGACGTCCTCGTCCTGCGTTCCCAATCCGCCGGCTGCGCCATTGAGAGGCTGGCGATCTCGATCGTATAC
>SbiFBX_N0025
ATCATCATGGAGTCCACTACTACTACTACTACTACTCCATCATCGGAGGAAGACTTGATAAGTCAGCTGCCTAGCGACGTCCTAGTTTCGATCCTGGAGAAGCTCTCCCTCCGTGCCGGCGTCCGTGCCGGAGTCCTCTCCCGGCGATGGCGGTGTCTTCCAGCTCAGTTGCCGAGGCTTGTCCTGGATATCGCCAAATTCTTCCCACGCAAT
>SbiFBX_N0002
GAGATGCCGCCGCCGGCGGCGGCGCTCATGGACGAGCTCGTCGAGGAGTTCCTCCTCCGCCTCCCGCCCGACGACCCCGCGAGCCTCGTCAACGCCGCCCTCGTCTGCAAGAGGTGGGGCCGCCTCATCGCCGGCCCCGCCTTCCGCCGCAAGTTCCGCAAGATCCACCGCACCAAGCTGCTGCACATGGCCCGGGGCCAGGCCTTTAGGCGGCGGCGGCGGCGCCGGCGGCAG
>SbiFBX_N0004
TCTGCAACGACATGCATGCGTGCATGCAGGAGGGACTGGGCGAACGATCTGAGCGCGGGGCCGGCGGGGCTGATCGCGGAGCGCGTCCTCTCCAACGACGTCGCCGACTACGTCCGTTTCCGCGCGGTGTGCAGAGCGTGGCGCGCGTCCTCCCCGGAGCCCCGCGAGCACGACGTGTTCGACTGCCGGTTCCACCCGCGGCGGTGGATCATGGTACCGAGGGTCTCCGGCGTCGGAAACCGGCGGTCCTTCTTGAACCTCTCCACCGGCGAGTGCATCCACGTGCGGCTCCGAGGCCTCCGCCACCGCCACTACCTCTTCGGGTCCACCTCCGAGGGCCTCGTCGTCCTGTGCCGGAAGGACACTCTCGTCGTCGAGCTCGTCAACCCGCTGACGGGGCAGCGCGCCGACCTCCCGCGCGCGACCTCGCTGCTCTTCCCGAGCACTACATCTACATCTACATCTACATCCATGGCGCACAAGATAGATGATGGTTTCCGAGTGAGGAGCGCTGGCCTCGCCGGCGACTCGACGGTCGCGCTTCACTACGGCAGCGCTGCCATAGCCGTCGCCAAGCCCGGCGACGAGTGTTGGACGCAGCTGGGACCCGTCGAAAACTTCAAGTCTGCCATGTCCTTTGCAGGCCGCTTCTACTGCGTCACCTTCAAGAACATCTTGGTGTTGGAAACGGCCATGGCGGCGAACCGACCGCCGGAGCTGGTAGTGGCTCTCGATTTCAAGCGTGGGTTTCTTTGGTCAGACCTGGTGCACCTAGTTGACAAGGAGGGAGAGCTCATCCTTGTTCACTGTGTCGACTATCCCACACGCGATTATTTCGACGGATGGTACTCGGCGTACCGAGTGAACCTGGAAAAAAGAAACATGGTACCCATGCCTAGGTTAGGCAGGCACACCTTGTTCATGGGCATGGATCGTTCACTGCTCTCGATGATGAGCGAGAGGGTTTCTCCGTCCGTCATGGCGAACATCGTGTATGTGTGCTATAAGTATGACAAGAGGACT
>SbiFBX_N0006
GAGGCAACGCGTCGCGCCGGGGCCGGGCCACCGCAGTCGTTGTCGGACCTCCCGCATGACCTGGCTGACCCGGTGCTCGGCCTCCTCCCGGCCTACGCTGACCGCGCCCGCTTCGCCGCCATATGCCCGCAGTGGCGCGCCGCAGCGTGGCGGCAGCTCCCACTACTGCCCCCGCCGCTGCCGCTCAAGCCGTGCCGTTTCCCAGGCTTTGGCTGCGCCGGCTACAGGGACGCCGCC
>SbiFBX_N0008
ATGGCACCGCGCGGCAGCAAGGCCGCCAAGGTAGCGTCGCCGCCGACGACGGAGGAACTGCCGCCGCCGCCGCCGCTCCCCAGCGAGGACCGGATCAGCGCTCTCCCGGACGCCGTCCTCCAGCACGCGCTGGGTTTCCTGCCGGCGCAGGACGCCGTGCGGACGTGCGTGCTGGGCCAACGC
>SbiFBX_N0011
GGCGTGGACCCAGAGCAGGAAGCACTCTTTGGCCGCGTGCTCTCCTACATCTACGACGTGCTTCCCGACCCGCCCGTCTCTGTCGACGGTGACCTCTGCATCCTCTTCGACACCAACGGTGGGGGTGTCGACTGCCTCAGCCTCCTTCCCAATGTGCTCCTCGGCAACATCGTCTCCCGTCTCCCCATCAAGGACGCCGCGCGCACGGCGGTGCTCTCCCGCCGCTGGAGGCCCATCTGGCGCGCTGCCCCGCTCATGCTCGTCGACACCCACCTGCTCTCGGCTGGT
>SbiFBX_N0013
ATGCCGCCGCCGGAGTTGATGGATGAGCTCGTGGAAGAGATCCTTGTCCGCTTCCCGCCGGGCGATCCCGCGAGCCTCGTCCGCGCCGCCCTCGTCTGCAAGCCCTGGTGCCGCCTCGTCTCCGGCGCCGCGTTCCGCCGCAGGTTCCGCGAGTTCCACCACCTCCACCGCGCGGGGGGCGGTGCGGCTGCGGCCCCGCCCTTGCTCGGCGTGCTCTACAACAGCACCACCAAGCAGCAGCAGGTCAGAGAAGACGACGACACCGACGAAGACCAGGGTCGTATCAGCAAGCGCGCACGCATCCTGCGAGAGCCGACGACGGCATGCTTTGTCCCCACGACCTCCTTCCGCCCGGGCCCGACGGCACACGCTGCCAACAGCCGGCGGTGCTACTACGGCTGGCGCGCCATCGACGCCCGCCACGGCCGCGTCCTTCTCCGCCGGAGCGATCGTTCTCCTTATGGGCATGGCCTCTCCGTCTGGGACCCCGTCACGGACGAGCAGCAACAAGTACCCAAGCCCAAGTTCAGCAAGACGATGCTTGGGTACCATTGGACGGCGGCCGTGGCCTGCGCCGCCACCGACGACTGTGACCACCTCGACTGCCACCGGGGACCTTTCCTGGTGGTCGTCATGGACGTCCAGTCCTATGTCATCTACCGGTGCGTCTACTCGTCTCAAGCTGCTGCGTGGAGCGAC
>SbiFBX_N0015
ACGATGGGGAAGAGGGCAGGCGAGCGGGAGACCGAGGAGCAAGAGAAGGCGGCGGCGGCGGCCACGCCAGACGCGAAGAAGAGGAGGAGCGGGAGCCCGGCCAACGATGGCGCGTCACCCGGCGCAGGCCTGTGCGACGATGTCGTGGGCAACATCCTCGCCCGCGTCCCGGCGCGCACCGCGGTGGCGTCGATGACGCTCTCGAGGCGGCACCGCCGGCTGATCCGCAGCCCCGAGTTCCGGCGCCTCCACTGCCGGCTCGCCCCGCCGCTGCCTCGCCCGCACATCGCGTACCTCGTGACAGCGCAAGTAAGTAGGAGGCGCGCGCTGGACGAGCCCGACGATCGCGAGGTGCCCGCCAGCGTGTTCCAGGGCTTCCACGTCGCCGGCGCCGGGTTCAACGGCAACGTCGTCGCCCCGATGCGTTCGCTCACGGGACGGAGGTACCTCGGCATGGAATACGTCAACACATGCAACGGCGTCGTGCTCCTTGCCGCCGCCGCCGGTGACAAGTACTCTGCCCGGTGCAGGTGCATCCTCTGGAACCCGGCCGTCGCCGACGACGCCGTGGAGGCGGTATCCGTCCCCGTCCCAGATGCAGCTGCTGCTTCAAGGGACAGGGACGTGGTAAAAGATTACCGCGCGCTCGGCTTGGGTTACGGCCATAGGAGTAAAACCTACAAGCTTATACTCCTGTGCCGCCGCCGCAAGAAGACACCAGGAAATCGTGTCAATGCTGGTGAATATTCGCTGATTACCTACGCGCTCGCTGACCTTGGGAAGCAGCCGGCAGAGACAGAGCTACCGGCTGTGCAGGACGAAGAGATGATCAGCCAGCAATCGCTCTACATCGACGGCAAAATTTACCTCCTCCTCAGGCACAGCAAGACAAACCCAGCAGCCATCCTTGCTTTCGACGTCGATGATGAGACGCTCACTTCCATCGACTTGCCGGCGGTCACGCGCAATCCACATGGGCACATGGACATGATGTCCGGGCTCATGGAGTTGTCCGGCGGTCCATGCGTGCTGACGAACTATGGTGGTGGTGGTGGCTGTGCTCTCTGGCTGCTCTCTGTAGATCACCAGTGGCACCGAAGGTGTCACATCGGCGACCTTTGCTTTTCGGAGAACCGCATCTATCCTGGCTCAGTCATGGGCGTTTGGGACTGTGGTGGCGTGCTGTTCCTATACTACAAGGACTGCATGGGCGATCGCGACAGGCTCTTTCTGTATGATGATACCACCACCGGCAAGATGTTCAGGGCAAAGTTGCGAAGCGTCGTGACCCCAGAATGTTTTTCAGGGTCATCGGAATCAAATTACGCATTTTGCTGGGGTTACAGGCCGACGCTTGAGGCACCAAGCAGTGTCGTTGGCAAGCTCCAGCAAGACGAGGACCGGTGCCGGGAAAGCTCGACGTACATGATGAAGGCCCTGAAGCCCGTCGCTGAGCAGGATAGGAGGAAAGGCCAGGAAGCGGCGCTCAACACCGTGTGCTTCATGGATTTCTTGGTCCGCATCATGCAGAAGCTACCCAAGGACATGCAGCAAGTGCTGGAGATGAAGATGATGGATTCAGATGATCCAGAT
>SbiFBX_N0017
TTGTACGAGGTCCGGCTACGCCTCCTGGCCAAGGAGCTCTGCCAACTCCGCCTCGTCTGTCGGTCATGGCGGTCGCTCACCTCCGACTCGGGGTTTGCTAGGGCCCACGCTTCCCGCCAC
>SbiFBX_N0019
CGGCGTCGCAATCCTCCCATCTCCGCGGCGCCGGCCGGCGACAACACGCCAGCCGCCGCCGCGACCTCCGACGACGAGGACGGCGGCGTCCTCCCCCAGCGGCTGATGCGCGAGGTCCTCGTGCGTCTCCTGGCCAAGCCGCTCTGCCGCCTCCGCGCCGTCTGCCTGTCGTGGCGTGGCGGTCGCCACTCTCGGACCCGATCGACCTTCGTCGCCGCGCACGCGTCCCGCCACCCG
>SbiFBX_N0020
ATGGAAAGCACTTGCATGAACCTTTCCACCACAATGTCCATGTTATTCGCTATGGCTAGACCCCAAGGTTGGGCCGACCTCCCAATTGAGTTACTCCAATCAATTGTTGTGCTCCTAAGTTGCACCCGTGACCTTCTTGCCTTCATAGCCACCTGCCCCAGTTGGCGTGCAGCCTTCATGTCAGCTAAACCCACCTTATCGAAGCTTTTTCCACCTCTCATTGTCCAAAGTTGTGCTCATTTAAGTAGCAATGGCCAAGTTCATCACACGTGGCAATTGATGGACCCAGAAAATCCAACCATCAGATTTCATCGCCAAATTCCCTCAACCATTATGAACATGGAGTTTGTAGGGTGTTCTTATGGTAATGCCATCTTTGCTTCTATTGACACAAGTCACATAACTATTGTCGATGTGTTCACTAGCACATGTGTTTCACCTCCACTTTGTCCAGCCTCGTTTGCCATGGCTAGACAATATGGTAATTATAAAGATATGTACTTTAGCCTCACTGCTACAATGTCATCACCCAAGGCATGCCTCGTTGTCAGCACCATCCATGGCTTATTTGTTTGGCGAGTAGGAAGTGATGCTTGGCAAAAGTGCCTCTACAAGTCATATCACCAAGTACTACCCATTGACCAGATTGTGACATACAAAGGCCAAATCATAGCC
>SbiFBX_N0022
ATGGAGGTTTCAGGTGGCAGCATGGACGCTCTTACCGACGACAACCTTGCCGACGTCCTTGTCCGCCTAGACGCGGTGTCCGTGCTCCGCTGCCGCGCGGTCTGCAAGAGCTGGCGCCGCATCGCCACCGACCGGTCCTTTCTCGCCGCCCACGCCGCCGGCCGCCCACGCGAGATGATCATCAAGACC
>SbiFBX_N0024
ATGGCTCCGCGGCCGCCGCCGGCGGAGCTGATGGACGAGCTCGTGGAGGAGATCCTCATCTGCATCCCGCCAGACGACCCCACGCGCCTCCTCCGCGCTGCGCTCGTCTGCAAGCGTTGGTGCCGCATCGTCTCCGCCGCCGGCTTCCGCCTCCGA
>SmoFBX_N0002
ATGTTTTCGCGGAGGTGTGTCAAGAAGGTGGAGAATGTGGAGGATTCCAGGCAGCTGGGCTTCCTGGATCTGCCAGAGCTCGTCATGGAAGGCATCCTCACTCGCCTCCCCGCGGTGGCGCTGTGCCAAATGGCTGGAGTGTGCAGGGAATTGCGGAAGAAGTGCCGGAGCAACCATCTCTGGGAAGCTCTCGTCTACGAGAAATGGGGGAAAGTCACTGGCAGGCTGGCTTTCGCGGAGTGGCAACTCGGCCTGGCCGCGAGAGAGGAGTGTGGAAGCGAGCCTTGCTCTCGTTCCTCGGGGATTTGGCTGTGGCCGCTCTCGTGCATTCTACCGGTGTCGTGGATGAATCCACAGGCGCAGCGGCGGAGCAAAGCGGCAGTGGGCGAGAATTCGCTCATGGCGTGGTACTGGGATCTGGAAACCGGGCGATTTCGCTTCCCAGCTCAGGTCTACAACCGAGAGAACGGTCACGTCGGATTCATGCTTTCGTGCTACGATGCCGAGGTGAGCTACAACAGCGCCACTGACGCGTTCCTCGCAAGCTATCCTCCACACGGCCCGCGCACCAGTGTCTACGAGGAGGACGTTCCCTGGGAACGAGTCCGAGCTCCTCCAGTGGACACGGCCGCTCACGAGCTCCACGCCTCGGACTGCCTCCACGATCTGCGACCGGGGGATCACATCGAGGTCCAGTGGAGACGCAACAGAGACTTTCCATATGGTCAGTACGAGAAGCTCCGCCATCTCTTTTTTACCCGTGACTTCTTCCTGCCAGGATGGTGGTATGGAATCGTTGGCCACACGGACTTGTGCCCGAGAAACCACCAGTGCCAGTGTCACCTTCACGAGATTGTCTGGTTGGAATTCAATCAATACACGCTCGGATCGAGATGGCGCAAGGCTCCTATCAACAGAGCCAATCACTGCGAAGAAGGCAACGAAGGTGAGGGCTTCTATGGTGGCGTACGAAAGCTGCGCACAAAGGAGGAGATTTCTATCTGGACCAAACTCTGGCCAAGCGAGAAACTCGAG
>SmoFBX_N0004
ATGGCATCGCGCAAGATGGCGTGGGCAGGGATGTCCGGCCTTATGCCGGAGCTAGTCAGGGAGATCCTTCGCAGGCTCCCTTTCTCAGGTGTTCTAAGGGCAAGATGTGTGTGCCAGGTGTGGAGATCTGTGGTGGATGCACCCAGCTTCCGGAGCTCGTACAGGGACAGTGCCAAACTCTTCCTAGATAGCAATTCGATCCAGGACAGCAGCGGCGTGATGATGCGATGGGCGCCGCAGCACTTTGAAAACGTGGAGAGGGATGTCCCCGACCCCGACTGGCTGTGCGCAGTGTCCCAGGACAAGCGCCTCGTCCTGGCGCGCTCCTCGCAGGAGAGGAGGCTCTTCGTCGGGAGTCCCTTCGTGGCCAAGTGGGAGGAGATCCCCTACCTGCGATTTGGGGACATGTCCAGGGTCTGCCTCTTTGCTGCCGCTTCGAATTCTCCTCCCGGGGATTACAAGGTTGTGGTGTGGTTCTCGGATGGCACGCTCTACACCTTCGTTCGCGGCCAGGTGGCGTGGATTCCTGCCAAAGGGGACGTCGCCCCTGGATCGATCCCGGTGCTGCTAGATGGTGTAGTGTATTGTACTGCTTCGCGCGATCAAAAGTGGCTCCTCCAGTATGACTTGACACGCAACGAGTTTTTCTATTCGCATCTGTATGATAAAGTTGGTGATGGTGTCTGCGTTGCTGCATGGGCCAACAAACTCTACGTGCTCGTGCTGAATGCAGAGAAGAAAGGTAGAGTGGAGGTTTGGGAAGTTCATATTGAAGTAAAAGAAATCTGGACTGAATTTTTGAGTGAGTATGTTGTGGGTTTGGAGGCTGGGGAATTTAGATTTACTGGGCAAATTGAGAGTGTTCTCAACTTTTCTTGCTCTTGCAAAGGAGGTAAGAAGAGCAAGGTTTGCTTTTCGTATGATGTGAATTCAAAGACTTGGACTAGACAAGGGTTTACTTGCTCAATAGCTGTGCCAATACAACTTGTT
>SmoFBX_N0006
ATGGGGAGATGGGGCGCCTTTGAACAGGATGGGGGTCGCTGCGGCAATCTGGAGCGCATCACGGAGCCATCGCTTGTGCTCCACATCTTCAGCTTTCTGGGTCTTCCAGAGTTGTTCACATTGCGGGCTGTCTGCAAGTCCTGGTATGATGCTGTGCTCGCTCCTCGTTTCGTGCAGCTGTACAAGCCATCGCTCAAACCCTGGGCTGTGCTCAGAGTGCGGACGGATCCGCCTGTTGACCGGGAGCTTCGCTATGACGAGGAGCATTTTGATTATGGCATGGAGCTGGAGAATCACACCGAGCTATGGCGTACACACCTGAGCTTGAACCAACGTAAGAGATGCAGTCTTCCATTGGGCCCATCAGGTTCGCGTTTCGTGGGCTTGTGTTCTTCCAATGGACTTGTCTGTGGCATGCTCATGGAACATAGAGACTCGGTGACTTTAGCTGTGGGAAACCCGATCACCAACATGTGGAAGGCACTACCGGCTGCTCCAATTGCCTCTCCGGATCGTCCACGCCCAGCCTACCTCAACATCTCCATGGAAGCAGAAATAAACGCAGACAGTAGCTCTTACCAGGTCGTGATACTGTACCAGAAGTACCAGACGCCTGTTGAAGGCCCGACAGAAGATGATGATGACGACCAAATTTGCTCACTGCAGTACGAATCAGAGTCGTGTTCTTGGCATGAAGGCCCGCTCTTCAGCACTTCAAACTCATTGGGATCACCTCTCCGAGGGTGTGCTTTCTTCTACACTGGGGAGAACATATTCCCAGCTTACGATCCGCATTCCAGAGCTTGGTCTCATGTAGCTATCTCGCCACCAGCACGGAACGAACAAGAACAAGAACAGGAAGACGATAGCTGGGCAAACTGGTCTTTTGGATACATAGGTGCCTTCATGTACAAGGGGAAATGCTACTGGGCATCGTTCATGTTCAATGCAGAGACATTTGAAGACATTGGAGTGGCGATCTGGGAGATGAAACAGGAAAACTCAACGTGGGTCTTGGTGTCGCGGATTCTGTCCACGGACCTGTTTGGACCCAATTGTTGTTTGTCAGTGGGGGACAAGGATATGACCGTGAGGCTGGTCGAGGACACCGCTTTCATCTCGGTTTTCTATAGGAAGGAAAGCCATGGGGTGTGGCCTCCTGTTGCGTACGACTTTGCTCTGTCCAAGTGGTATACTTGCTGCATGGAGAACATGGAGAACGAGGATATTGAGTGCAATTATGTGGTGATACCCAGCCTAACTGCCAAGCCT
>SmoFBX_N0008
ATGCATGGCGCGAGCGATAGAGGAAGAGGAGGTGGCGAGGAGGACGAGGAAGAGGAAGAGAGCCAGCAGCAGCTTTTGATCCCTGGCTTGCCGGACGATCTGGCGCTGCGATGCCTAGCCCGGGCGGCTCGGCAGGATCACAGCGCCTTGAGGTCCGTGTGCCGGCGATGGTGCCAAATCCTCACCAGCGAGCAGCTGCCAGCGCTGCGGCGGGGGTTGGGCGTGGCGGAGGGATGGCTCTACGCTCTCAGCAGGGACAAGTCGGAGTGCCTTTCCTGGCACGTCTTGGATCCCTCCAAGCGCAAGTGGATGGAGCTGCCGCGATTGCCCGAGGATCTGGCAGGGAAATTCGGCCTCACTTGCGCGGTGCTGGGCCGGGAGCTCTTCGTTATGGGTGGCTGTGATAAGTACGAAGAGCCCACCGCCGAGGTGTGGCGATACGACGCTCTCAAGAACAGATGGTCCGGGGCTCCACGCATGGAAGTCGCGCGATGCCACTTCGTCAGCGGCTCCTCCAGCGATCGTCTCTACGCGATCGGTGGCATGGGACTAGTCTCGGGAGCTCTCACTTCGTGGGAGATTTTCGACAAGGAGAAGAACCACTGGTCGCTCTACAACGATCCAAACATCGTCTCGGACTTGGGCGAGTCGCTGGTGCTGGACGGAAGGATTTACGTGCGGCATGCCAGCCCGGGGATCATACCGCCATTCTACGCCGCGGTGTATGATCCACAGGCGAATGCTTGGGACGCTCTCGACAATCAAATGACCCGGCAGTGGTGTGGCCCGGCTGTGGCAGTCGGGGGCGACGTTTACATGCTCGACCAGACTCTGGGGATCAAGCTCATGGTGCTCAACAGGGCTACTGGGGAATGGAACACGGTTGGCAGGCTTTCTCCTCATTCCATTCGGACTCCTTGCCGGATCGCCGCTGTTGGGAAGAACTTATATGTTGTAGGACGCGGGCTCAAGACCATGGTCTTGAACTTAGAGGAAGCAGGGAAGCACAGGGGGCTGCTGGTGACTTCTTCCATAGAAGGGCTTCGGTCAGTGGACGATGTAGTTGTGAGCTGCAACGTCATTGAGCTC
>SmoFBX_N0011
GACGGTGTCCTGTGCGCGATCTTCTCCTTCCTCTCTCCGCGCGACATTGCGAGCTGTGCCGCCGTGTGCCGGCGATTGCAGCGCCTCTGCCGCGACGATACGGATCTCTGGCTCGCGCTCTGCCACCGGCGCTGGGCCGGATTCACGAGCTTGAGGGATTGGAGCAGGAGCGTGCTGGGCGACGATGGCGAGCTAGGGTTTATGCGCTACAGAGGTTTGTACAAGCTCCTGGCGAAATGGGGGAGCTTGATTGGCTTCTGGCGGGGTGTCAATGGGAATAGGTCGCAGATTCTGGGATTTGAGTGGCGCAGGAACTCGATTCATGGGTTTCGGATCGTTCCGGCGAGCAGGGGAAGCTATCAAGTGCGAAGAATTCCATTTCTGTGGCTGGGAGCTGCCGCGAATGGGAAGGAGATTTGCGTCATGAATCCAGCGCTGGATCGGGATTACGGCTGCTGCAGGTGTCACGCATCGAAGGATTATCCAGGTAGCTCCAGGGATGATCATGGCTCTTCCAGCAGCGAAAGGATTGGCGATCTCTTCGCGGGGATGGACTCCGAGTGGGATGTGGAGGATTTATCTCGACTCGGGCTGGTTCTCGTCGACGTCCACTTTGCCGGGAAGAATCACATCGTCTTGGAGGAGCTGAATTGCCAGAGGCAAGTAACGAGGATGAAGATCTCCCTGGCCGAGGCGGTGGCGAGTGCCTCGTTTGGATTCAGCGAGAACTTGGAGATCACGACGAGGAGCTATGGCAAGAGTCCTCCCGGGAGCTTTCCTTTCGAGATGTATCGCTTCCTCACGAGCAAAGTGACGAGCCCCGGAAGCGATAGAGCGGCCAGGAAGCAGTGGAAGAGAGACAAGGAGCGAGCCGAGAGCCGAGGAAGGCTATGGTGGCTGGAGCAATTGCATTTTGTCAAGGTGGTGGAATCCTCTCCAACGAAATCGAGGCCATTCCAAGGATTGTGGAAGGGGTTGTGTCGATGCGAAGCTTTGGATTTCTTGCTCGTCGCCTACGACGACGATCGAGGCGCGATCACCTCCAGGCAAGTTGGCGAGTCCTCGTCAATTCGATCTTCG
>SmoFBX_N0013
ATGCTCGACTCGGAGGAGGATGGATGGTGGGAGGCGGTGAATCCCAGCTCGGACAGCGAAGGAGAGGGCTCTCCAGGGTTTTGCGGTACGGATTGCTTCGACCAGCTGCCCGACTCGCTCCTCGTGCTGATCCTCAACAAGGTGGGCGATATCAAGGTGCTGGGGAGGTGCTGCGCCGTTTCCAAGCGATTCCAGGCGCTGGCCGCCCACGTCGAGGACGTGACCGTCAAGGTCGACTGCGTGATCTCGGGCGAGGACTGCAACTTGAGCGGCAAGAGCAAAGGCTTCCTGGGCCAGCTGATGCGATTGGTCTTCGGGAGCTTCGTGAGGCCGCTCCAGCTCCTCCAGCACTTCCTGGGGCCGAGGAAGAGCGCCGTCCTGGCCGAGGTCTCGCACCATTCCCCCAGCGAGGTGCTCAAGAGCTTCAAGGTGATCCGCCACTTGAGGATCGAGCTCCCCGGTGGCGAGCTCGGGATCGAGGAAGGGGTGCTGCTCAAGTGGAAGGCCGAGTTTGGGAGCACGCTGGAGAGCTGCGTCATTCTCGGGGCCGCGTCCATGGTGGAGGCCGATGGAAAGTGGCCAGCGGCGAAGGAGCTCGAGGAGCCCGAGGAGGGTGGCGATGGCGGATGCATCCCGGACTCGTTCTACACCGACGGGGGCTTGAAGAAGCGGGTGGTGTGGACGATCAGCTCGCTCATCGCTGCCTCAGCGCGGCACTACTTGCTCCAGCAGATCATCTCGGATCATCTCACGCTGGAGACGCTGGTTCTCACGGACGCGGACGATCAGGGGCTGCTGTGCATGAGCAAGCGGCAGCTCCACGACTTCAGGGACAAGCCGGTGGCGGCGTCCGCGTCGTCGAGCAGGACGCAGGTACCGGATCTCAACATGAAGCTCTGGTACGCGCCGAGCTTGAGCCTCCCCAATGGCTGCTCCATGAAAGGCGTGACGCTGGTGGCCATTCGGCCGAGCGAGCGGCCGACCACCAAGGAGGACGATGGTTTCATAGCTCGAGCTTTCGGGGAGCCGTTCAAGACCGCCGCTTGCCTGCTTGCGAGGCGCCGGACTTACTTGCTGGAGATGAATTCCTTC
>SmoFBX_N0015
ATGGATTGGAGGCTTTGGGGAAACCTTCCAGATGATCTAGTGGAGAGGGTCCTTGCTTGGCTCCCCATACCTTCTTTCTTCCGCTTACGGTCCGTTTCCAGGCGATGGCGGTCAATCATGTATTCAAAAGGCTTCATGGAAATGTGTGCCGACGTGCCACCGAAGGGTTTGTTCTTCCTAAAAGTTGCCAGGTGCCGATGTAGAATGCTAGCTGCATACTACCCCTCTGGGAACAAGTGGTTGAATATCCCGATTGGTTTTTTGCCCTCTCAAGTCAGCGTTCCTGCAGCTTCTTCCAAAGGACTTATGTGTTTTATAGCTACTCAGTATACTGATGGATATAGCGTTCTACTCGTTTGCAATCCATTAACCAGGTGCTGGAAGGCACTACCACCTATGACAACGCGTAGGTACCCTTTTGTGGTAGCCCTGGTCACTGACAGGAAGCTAAGTGCTTACAAAGTTATTGTTGCGGGAGACTATAATTCCTTCGATAATAGGCGGACCACGGAGGTTTATGACTCTGTTACCTCGACATGGAAACAATCTGGCCCTCTTCCACGAGAAGAGGAGATTACAAAAAACATAGTCGCCTGCAATGGTTATTTATTTTGCTTAAGCCGAGGACCTGGGAATGGCTTGCTAGCGTACAGCTTGCAGCAGGAAATCTGGATTAAAGTTCGAACAGGAAGAATGCCAGGATACTCTAAGTTTCGGCATCTGGTCGAGTGCAATGGAAGAATCATTATTGTCGGAAAGGCGTTAAGAAGGCAGGTCCTCGGACTTTATATATGGCACCTGGACCCGCCCACAATGAAGTGGAAGGAGCTGGCAAAAATGCCCCAGCCACTTTCCGAACAATTTTTTCGGACGCAGTCGGAGTGCTTCTTTTGCAGCGCCCTTGGAGACCAGATATTCATCAGCAGATTTTTCTGTGACATAGGACTATTATACAATATCAGTCATGACACATGGCAATGGATCCCGGATTGCCCCAAGATAGCGAATCCATTCATTCTCACCCTGGAACCAGGTTTCGATGCAGTTTAC
>SmoFBX_N0017
ATGAGCTCCCGAGCGAGAATCATGGATGGCGGCCAGGAGCAGCACGAGCCTTCGTTCCCACTCTGGCATAGCCTCCCCGAGGACATCATGGACAAGGTGTTCGCCTTCATGCCAATTGAGAGCCTGGTGGCGGCCGGCCTCGTCTGCAAGTCCTGGAACTCCCGGATCAAGTCGAGCAACTTCCAGAGAGTCTACCGCAGCACACCCGCGAGGGAGGCCCCCTGGCTCCTTGCCTGCTCCTATAACTGCCGGGACAAGTCGTGTGCCTTCAGCCCCACGCTCAACAAGTGGCTCAATGTCTCGCTCGCATTCCTGCCACCTTATATGAGGTTCCCGCTGGCTGCCATCGGAGGCCTCATCTTCATGCGAGCCGGTCTCAGCAACTTGGGGATGCTGGCGGTGTGCAACCCGATCATGCAGACCTGGAAGGAGCTGCCTCAGATGACTTACAAGCGATTCAACTCACTCGTCGGGGTGTTTCAAGTCGACGACAGCAGCGGGTATAGGATCATCGTCGCAGGCGGGACGTCCGAATGCGGGGGTGACTACGAGTGCTCCACGGAGATCTACGATTCCAGAACGGACTCCTGGACCGTCCTTGGAGCCATTCCCCGCTACTACACCGTCAAGATTACTGTGTGGACCTCCAAAACCGTCTTCTGCCAGGGCACACTCTACTGTCTGACGTCTGCCCGCCCTTACAACCTCATGTCGTATAACCTGGGTACCAGACTATGGTCCGAGATGAAGGTGCCGCGGCCCGCGTGCCTGTACTCGTCTTTCCTGCTCAAGCGGAAGGAAAAGCTGCTGTTAGTCGGCGGAGTGGGAACTGACCGAGTTTGCGAGAGGATTCACCTGTGGGAGCTTCAAGTTGAAAGCCAGCAGTGGCTTGACAAGGACCAGATGCCGCAGCATTACTTCCAGATGTTTTACGAGAGCAAGGGAGACTTCGATCTTAAGTGCGCTGGGTCCGGCGATTTAATATACTTCTTCAAGAGCTCGCACTCGGGGATGTTGGTCTGCGACCTTTCCACCACCCCGGCTTCATGGCAATGGCTGCCTTCGTGTCCTTTCAGCAATCACGACATCAAGTTCGCCTTGAGAGGTTTGTTTCTCAATCCTCGCCTCGACTACACCTTC
>SmoFBX_N0019
ATGGCGTCATCTCTGGACAAAGGCTTCACGTTCCAGCGACCGTGTTACTCCTGGGGCGATGTCGCGTGGGTGGAATTCGACACAAGCGGGCAGCAGCCTCCTCCACCGTACTACGATCACAGCTATGGCGGCGGTCTCGAGTATGCCAACTTTGCTCCATTTCCTTCGCGCCCGCCCGAGAAGTTCTCCTCGTATGGGACGAAGTTGGGCTGGTGTGGCGATGGGAGGGATTTCGTCTCCGTTCTCCAGTGGTACTGCTACTGGCTTGGGATCAACCCAGCGATTTGCTGCCAACTTCCAGCCGAGGTGGTCACCGCGGAGATCCTCAAGCAGGGCGCACAAGAGCGAGAGGTTCTTCCATCTCCCGGCCCTCCACACGAGGCTTTCCGGTACGTGATCCACTACCTCGGGCTCCAGGAGCTTCTTTCCCTGGAGATGGTCTGCAAGCCTTTGCTGGAGATGGTGAGGCGCGAGGCTCCACACTGGCAGAACTTAAGGCTGGATCCGCCACTGGACTTGAAGCTCACGGACACCGCGCTGCTGATCCTGGCGCTCCGAGCCCAGGGACGCCTCCAGAGCCTCAAGCTCGCGAACTGCCAGAGGATCACGGATGCGTCGCTGGAGATTGTTCTCGTTGGCAACACCATGCTTACAAAGTTGGACGTGTCCTGTTGCAAGGGATTGACGATCGAGGGTGTCGTGAAGATGGCTCAGCGGCACACACTGCCCGGATACCAGCGCTTGCGGCGGCTGCGCGTGGAGGGCTTGAACGACATCACCAAGGAACGCATCCAGGAGCTGCGCGAGGCGCTCTGCCCGGACAAGTGCTGGCCGCTCTACTATAGGCTCACGCACAGGGGCTACGGCGACAGGGTCCTGGACGTGGAAGCATGCCCGAGGTGTGATCTTCTCCGGGTGGTTTACGACTGCTGGAGGACCAAGTGCCACGAGAAGTGGTCCGCGGGGGAGCAGCAGTGCCGGGGCTGCCTGAGCTGCGTTCCCAGGTGTGACAACTGCGGTGGATGCTTCGAGAATGGGGACTTTGAGGAGACGTTCGCGCTCGACTTTATGTGCCTCAAGTGCTCGAGGCTGCCGGTGGAGGCGACGTTCCCAGGCACGGGGTTTGGGTGTGGATCGCTGTCTTTCCACGACCAGAAGACGGTGGAGGAGGAGTGGAGGCTAAAGCAGCAGCGGCAGGAACAAGAAGAGGGGAAGAAGAGGGCGATCTTGGGCGATGGCTCGATCGCCAGGAATGGGATGATGCGACTAGCAACGATGGAGAGATCATCGAGAGAAAAGACCAACAAAAACCATAGCTACAGCAACACCAACAACACTACTATCGGCAAGAACAACAAAATCAACCATAGTATCAACGATTCTTTTGTAGGAGGAAGGAGGCAA
>SmoFBX_N0020
GTTCTAATCCTTATGGCAAGCGCTTGCACCACCATTGACAGCCTGCCAGACGCTGTTCTAGCGCTCATCCTCGACAAGGTAACTTTCATAAAGTACAACGTCATGTACCTTTTGGTAAGCAAGAGGTGGCACAGAATTGGCAAAGAGCTTGGTCTCGTAATAATCGATCTTCATGACTTGTATGAGGATAAGCCACCACCGGAGGGTAGGGTTTTCAAGCTGGCGCAGCAATCCATCCGACAGCTCCTCATTCACGAATACCATTACTTCTTACACGAGAACTACTCATGGATCACAAGCATTGCCACCACTCTAGAGAAGCTCACCATTGAAGGTGTGGAGTACCTGAACAGTTTTGACTTTGATCTAGAGCTGGTCTCCAAGGTGTGTCCCAAGCTGAAGTTTGTCAGCTTTTACAGGCTTCACATTAAGGCCAGGGGCGAGGAGTTGAAGCTTAAGGCTCCGTTACGCCTTACGTTTCCGGCTCTCACGCATTGCAGCTTAAACAGGGTGACTGGTCTAGACCTCGCAACAGAGCTTCTGCCTTCGTGTCCGGTGCTGGAAGAGCTCTCGGCATTCGTGTATTACTTCCCCGGCTCCCTATCATCGTCAAGCTTGAGAGTGTTAAACCTTGAAACAAAATACCGTAACAGCACTGTCGAGTTGGATCTTCCCAATCTAGAGACTGCATGGATCGGTGACTGCGAGAAGCTCAAGATGAGAGCTCCACGTCTGAAGAGCCTCTCGCTTGGCAATTGTGGGAAGCTTGTGGAGAAGATGGCAGTGCCCGGGGAGCTTGAGATTGTATGTAACGCGTTGGAGACTCTGAAGTTGAGATTGGCTTTGCAAAGTATCGTCTTGTTTGGGAGAGAGGACGACCTTAGTGAGCTCCAACAGCTAGCAGCTTGTGTGGCCAACATTCCGGTTACCATTTTGCCATTTTGC
>SmoFBX_N0022
ATGGAGGAGGCGAGCTTCGAATCCCTCCCCGCAGAGGCCGTCCTCTCCATCTTCGCCGATCTCAAGGACGCGCGCAGCATCGCAACCCTAGCGCCCGTGTGCCGCCGCTGGCAATCCCTCTCCAGGTACGTCGATTCCCTCCACTTCATGCTCGCCCAGCAATCCGACGCCAATGCCGTGGCTCCCATGCTCCGCCGCGCCCACTCCATCAAGAATCTCGCCATAGAAATCCACCAGGGCTGCGACATTCCGGAAGAACTCCTCTCAAGCTGGATAGAAATAGTTAAAGACTCCATACAGGACTTGGAGCTCTGGTATGTGAGCACAAAGGAGCTTAATCTCTGGAACCTGGTGAAGAACTGCTCAAAACTCTCGGCCCTGCGAGTCCATGGATCGATAGCGTTCCTCCTCCCGATGCTAAACTTCGATCTCACCACCCTCCGTGAATGCGTTCTCGACGATTCCAGCTTCAAGCACCCGGCCGTGGTCTCGGTTCTAAATCACTGCCCGGCTCTCGACAAGCTGGTCGTCAAGAACTTCCAGACCGCCAAAGTGAGGCTCACGAACAGCAACGTTAACAGCGTCCATTTGGCAGTGGATCGTCGTGAGGGTCCCGAGACTGGGCCGCCGTTCATCATGCTGGAAACCATGAACCTCAAGTGCCTCACGCTGGACGGGATCAGCTGTGTTCTTGTCGCTCCAGAGCTCCGGGAGTTACACTTGCCGTCGCGCTGCAAGGACTTGATCGTGGTTTCGCTCGACAATGTTGAGATCCTGACAATGGGAGGAAGTGAGTGGGAGTTTAAGGAGATTCACAGCATTGTGGAGCTCGTACCCAACATCTCCGAGGTGAAGATCGATGTCTCGGTGTCGGACCCGGAGCCTGTTGCTTGGAAAACGTTCTTTAACGGCCTCTCGCGGCTGGACACCATCACTTTCGGCGGCAACATGCTCGAGTGTTTCTGTAAGGAGATTGATGGCGATGTCTTGGCCAAACTTAAGCTTGTCAAGGCCACGGTTTTTCTCGAAGAGAACGGATGCTTTGAGCTGCTGGAAGCTCTGCTCGTCCACTGCCCCGGGCTCAAGGTCCTGACTGTGAATTGCTCGCGTCTCCTCCAGGACAGTGAGGAGTGGAATCTGATGGAGCTGTTCGAGGCCCGGCATCCCCAGATGTACAATGACTTGAAGCGGCTGCAAGCGAGTTCCTCTCGTCTAGTAATCACTTTGCAG
>SmoFBX_N0024
GGGAGAAAATCTCCAAAAGGGCAAAAGGGCAAAGGCATGGATTCGGTTGAGCTCCTGCAGGATGTAGAGGCTTCCGACGAGCTACTGGATTCAAGGATCAACATACTCGAGTTCGTGCCACTGAGCACCATTGGCGGTGAGGATCAGGGAGGCTCTGATTTGAGGTTCCACACTTGGGCGCTTGTGCTTAACACACCCAAAGGTCAGTTCCTGGTATGGAACAAAAACAGAAACAGCTGCAGGATCAGCCGCATTCTCATCGCTTGCCACTGGAAGAACAGAGTTGCGAGTGACGGTGGACCACTCGTGGCACTGTGGAGCATGCGCCGGCAGCTCATCGTCTTGGATGTCTCGACTGGCATGGCTTGCATCTGTCCATCTCCACCAGAGCTTGTGACCAGCTCCTCCTCGTCCTTGGTCTTGAGCACATCTGCGCTTGGATCCAGCCTTGACAAGTTCCAGCTCCTGGTTGTCTATAGCGATTCAGCTTTGGCCCCCCAGGACAGCTTTCTCATCACTTCTGCTATCTTCGATCCAACAACTGGGATGTGGAGAGTTAAGTCTCGTTATTCTCCTGGATTCACTGGTCGCGAGACCACCATGTATGGTGACTCCCGGTGGCCTGGATACAGTGCACTGGCGGGTGGCTTTCTTCATGTCATGTTTTGTGAGCCCTCTTCCTGGTGGAACACACCGTGCGTGAGATATGATTTGGAAAGGGATGAGTGGTGCAGGGAACCAGTGTGGACGGTCAAATGGAGTCAAGGCCAGGTCAAGAACATGAGAGTGCATTACTCGGAAGAGACATGGCGGATTAACGCTGATGGCCTACCTCAAGCCTTGGTTAATCTTCAGCCGCCACTGGAAGCGGGTGTGGCTAACATTACACGGCGCTCGGATGGCGTCTTTCTTTATGCCTTCTTTACTTGCCAGGGATGCGTGGAGATTGTTTACATCCATGATTTTGAGGCTGGAATTTGGTATGCTCATCGCTATCGAAGGTTGAGGGACTTGCTCAAACTGAAGCCAGTCAAGTCACTTGATTATAATCATGGAGAGAATGTTGATGGCCAGAAGTGGTCCAATCTGCCTACTGACCTTCTGCAGCAAGTCGCGCAACTCTTGTGCACTGTCAGGGATATTAGAGCACTGAGCATGGTATTCCACAACTGGCGCAGGACAGGCCAACGTTTGCTCAAGCGATATCAAGAGCCCGCCCTTGTCTTCTGGAACAAGAAACACAGCGAGTTATGTCTGTTTAGGTCCGATAAAGGCTGGTCAAGGATGATCAGAGACAAGAACTTTGCCCACCGTGCTCCCTTAGTCACACACGGTCCCCTCTTAATCTCGTGGGAGGGGAGCACCTTGTATGTTACCAACGTTCTCAAGAAAATCTTCTCGACAAACCGAGTAATGGCTCCGAGTCCGGAAATGGAACGTATCCTCAGGGTTGCATGCATAAGTCAAGAAAAGCTGCTGGTCATTTTCTTCACTGAGTTAAAGGAGGTAGCTCCTGCAGTGGTTAGCTTCAATAATTCAACTCGTCCACAGTGGCAAGTTGGAAATTCTCGCAGGGGCATTGCTACATTGACACCGGTGGAGACTTTCTTTAATGAGCGGAGGCTACCATGGCCTCCAGCTGATGAATGTGGCGCTAGGGACGCTGAGAATGTCATCCTGCTTGGGCCATATGCATACTTCATGCTGGATAGGGTGGTAGCATCCCAGAGGCAGACGGTTTTTCAATACAACTGGGAAAGTGATGAGTGGGTTTCTCAGGAGCAAGTTCAAACCCCATGCCGTGACTGCCATGACTTCTGCGCATACAGCTATCAGTTTCACGTAAAATGTCCACTCATTCAACTGAATGGACGACCGGCAATCGTGCGACCCACAATGGAAATCTGGTTTCTGGCCGACCCTGGCGGAAAATGCATCGCCAAGATTCCCCAGGAGACATGGGAAAAACTGATTCAAGTGTTAGACACTTCATATGAATACACTTATTTATGGGCAGTGGGTAACATTACGGCTCCGAGAATCGTCGTCGTCTCCGTACACCAGTGTACCACCTCGGTTCATATGGTGTGCAGCATCAGGAATACTCTAGTGGCCATCATTGTTTGGGAGTTTGTACTGGGTTTGTGGGATGTCATCCCCTACTCCAACAGGGAAGATCGGCTGTGGCTCAAGTCCAAGTATTTTGCCGTTTGCTTGGAGCAGAACAGCGTGGTTATGAAGCACTTGCTAAGAAGATCATGGTTTGAGTTCCCGACCGTACCTTGGCACTTGAGAAGCAGGGACAGACGTTTTATAGAGCCGTACATTTTGTCAAGGGCGATGGAGATA
>SmoFBX_N0026
TTGGAGTTGGTTCTCAGCTTTGTGGACCTGGCCTCACTACCGGCATGCTCCGTCGTTTGCAAGTCATGGAAGTCCATCCTCGGCAATCCATCCTTTCGCCGCCGGTGGTGCCAAAACAGTGGCGACAAGGAATCCTTGCGGGTTATGACTAGCTCCTTCTGCAGCCACCGTTGCCTCGCCTGGGATCCATCACAGCCGAACCACGAGGAGTTGGCGTTGCCCTACTCACCACAACCCTTTCCTCATACGGTAGTCGTTGCTTCCGCGGGTGGCCTGGTATGCATCTTGAGCTCGCCCAAACCCGACCTGGATCCCACTAGCGATTTGTTTCACCTGGTGGTGGGCAATCCGGTCACCCAAGAGTGGATGGAACTGTCACCGCTCCATTGGAAGGACAGAGAAAGACACACTGATGTGGGAGCGCTCGACTTTGCCATGTTTGTCTACAATAATGGCTTCAAAGTCGGCCTGTACTACACCGCCCCCAACACCTCGGGCCACTGGTGCTGCATCTACGACTCGGCAACACGCGCGTGGTCTTCTCTCCCCAAGCTCCCGTTCTCCCGATCCTACGTCAAGGCGAGGAAGCAGCGGAATATAGCTTACGAACAAAGCTTTCCTCCTCGAGCTGTATTTCCAGACTTGGACGACTACTTCTATGACCTCACCATCCTGGGATTGTACGACTTCGGCCGCGCCAGGTGGTGCACCGGTGCGGCCGTCCGCAGCCTGAGGATCACAACGGGCCACGAAGACAAGGTTGAACAAGGTGGAGAGAGTCTGCGCTGCGTTTTGCCGCTCCCAGGTACATGCACGACGAGGCTGTGGGAGCACAATGGCCAGCGCTACTTTGCAAGCGGTTGGATGTATGCGGGAGGTGACCGGGAGGAAGGGGACTGCGGAGTTGATGGCTATGGCGTGTGGAAAGTCGATGAGAATGGTGGCTTGGTTCCAGTCTCTGCAGTTCTCCATGACGCAATACTTGAAGAAGTGTATCCTGGGCGGCGGAATCTTGGATACATTTTCCGTTGCAATACCGCTGCAGAGGGGAACCTCGTCACTTTTTCGGAGACAGGGATCGTGTTTGTTTACTACTTGAGCACAGGGCAGTGGGGTGGAGTGGACCGGAACCCAGATGATTTTGCCAAGGCAGTGCTTTATCGGCCGTCGCTTAGGACACTTAAG
>SmoFBX_N0028
ATGCTGCCCTGCTCGAGGAGCGCCAGGCGAGGGCGAGGGCAGGAATCGCGGCGGCCATCGATCAATCTCCTTGACGACGGCTGCCTGGTGCGAGTTCTGGGATTCCTGGCGCCATTTCCAGATCGCTTCAATGCCGCGAGCGTGTGCTCCCGGTGGCACAAATTGATCGCCGACTCCCGGATGTGGCTGAGGGTTCAATCGGCCACTGCTAACTCTAGTTACAATTCTTTTATTCAGTCGGGCGAGTTTGCAACTTTGCAAGACGCTGTCAATGCGGCCAGGCCCGGAGACACGATATTTATCGAGCCTGGAGAAGTCCACGCAGTTGCAAACGTTGCCATTGACAAGCCGCTGTGCTTGATGGGTGGAGGCTCTTCTCCAGAGGAAACGGTGCTAATCTCCCCCAGTGGTTCCGAAAGCGCGTTGGTCTTCTCGGCAAACGGCAAGATCGCCAACCTGACCATCAAAGCGGAGCTGGGGAGCTGCTTGCTACACAGGCGTGGCAGCCTGACGGTGGATCGCTGCGCCCTCGAGTGTGAGGAGCATCCTCTCGAGTACCTCTCGTGTCCGATCGTCACAACTGCGGGTGGCCTAGCAGCGCATCATCTCCCAGGCAAGAGCGATGGCTTGTCCGTGATCGAGACGCGGATAGTGGGAGGGACTTGCGCTGTGAAAACGGTGGGGAGCCTCGTCTTGCAACAGGTGCGCGTGTTATACTCGCGGGCCGCCGTGATTTTCTGGTTCACAGTGGCTCAACAAAGCAAGAGCGCGAGCTCCATAGGAGTGGCAGCAACAGCGTTTGTGCATGCCTCG
>SmoFBX_N0031
AAGGGTCAGTTCCTGGTATGGAACAAGAACAGGAACAGCTGCAGGATCATCCGCATCCTCATCGCTTGCCACTGGAAGAACAGAGTTGCTAGTGATGGTGGACCACTCGTGGCACTGTGGAGCATGCGCCGGCAGCTCATTGTCTTGGATGTCTCGACTGGCATGGCTTGCATCTGTCCATCTCCACCAGAGCTTGTGACCAGCTCCTCCTCGTCCTTGGTCTTGAGCACACTTGGATCCAGCCTTGACAAGTTCCAGCTCCTGGTTGTCTATAGCGATTCACCTTTGGCCCCCGAGCACAGCTTTCTCATCACTTCTGCTATCTTCGATTCAACAACTGGGATGTGGAGAGTTAAGTCTCGTTATTCTCCTGGATTCACTTGTCGCGAGACCACCTTGTATGGTGACTCTCGGTGGCCTGGATACAGTGCACTGGCGGGTGGCTTTCTTCATGTCATGTTTTGTGAGCCCTCTTCCTGGTGGAGCACACCGTGCGTGAGATATGATTTGGAAAGGGATGAGTGGTGCAGGGAACCGGTGTGGACGGTCAAATGGAGTCAAGACCAGGTCAAGAACATGAGAGTGCATTACTCGGGAGAGACACGGCGGATTAACGCTGATGGCCTACCTCAAGCCTTGGTTAATCTTCAGCCGCCACTGGAAGCGGGTGTGGCTAACATTACACGGCGCTCGGATGGCATCTTTCTTTATGCCTTCTTTACTTGCCAGGGATGCGTGAAGATAGTTTACATCCATGATTTTGAGGCTGGAATTTGGTATGCTCATCGCTATCGAAGGTTGAGGGACTTGCTCAAACTGAAGCCAGTTAAGTCACTTGATTATAATCATGGAGAGAATGTTGATGGCCAGAAGTGGTCCAATCTGCCTACTGACCTTCTGCAGCAAGTCGCGCAACTCTTGTGCACTGTCAGCGATATTAGAGCACTGAGCATGGTATGCCACAGGACAGGCCAACGTTTGCTCAAGCTATATCAAGAGCCCGCCCTTGTCTTCTGGAACAAGGAACACAACGAGTTATGTCTCTTTAGGTCCGATAAAGGCTGGTCAAGGATGATCAGAGACAAGAACTTTGCCCACCGTGCTCCCTTAATCACACACGGTCCCCTCTTAATCTCGTGGGAGGGGAGCACCTTGTATGTTACCAACGTTCTCAACAAAATCTTCTCGACAAAGAGAGTAATGGCTCCGAGTCCGGAAATGGGACGTATCATCAGGGTTGCATGCATAAGTCAAGAAAAGCTGCCGGTCATTTTCTATACTGAGTTAAAGGAGGTAGCTCCTGCAGTGGTTAGCTTCAATAATTCAACTCGTCCACAGTGGCAAGTTGGAAATTCTCGCAGGGGCATTGCTACATTGACACCGGTGGAGACTTTCTTTAATGAGCGGAGGCTGCCATGGCCTCCAGCTGATGAATGTGGCGCTAGGGACGCTGAGAATGTCATCCTGCTTGGGTCATATGCATACTTCATGCTGGATAGGGTGGTAGCATCCCAGAGGCAGACGGTTTTTCAATACAACTGGGAAAGTGATGAGTGGGTTTCTCAGGAGCAAGTTCAAACCTCATGCCGTGACTGCCATGACTTCTGCTCATACAGCTATCAGTTTCACGTAAAATCTCCACTCATTCAACTGAATGGACGACCGGCAATCGTGCGACCCACAATGGAAATCTGGTTTCTGGCCGACCCTGGCGGAAAATGCATCGCCAAGATTCCCCAGGAGACATGGGAAAAACTGATTCAAGTGTTAGACACTTCATATGAATACACTTATATATGGGCAGTGGGTAACATTACAGCTCCGAGAATTGTCGTCGTCTCCGTACACCAGTGTACCACCTCGGTTCATATGGTGTGCAGCATCAGGAATACTCTAGTGGCCATCATTGTTTGGGAGTTTGTACTGGGTTTGTGGGATGTCATCCCCTACTCCAACAGGGAAGATCGGCTGTGGCTCAAGTCCAAGTATTTTGCCGTTTGCTTGGAGCAGAACAGCTTGGTTATGAAGCACTTTCTAAGAAGATCATGGTTTGAGTTCCTGACCGTACCTTGGCACTTGAGAAGCAGGGACAGACGTTTTATAGAGCCGTACATTTTGTCAAGGGCGATGGAGATA
>SmoFBX_N0033
TTGGAGACGGTTCTCAGCTATGTGGACCTGGCCACACTAGCGACCTCATGCTCCGCCGTTTGCAAGTCATGGAACGCCATCATCGGCGATCCATCCTTTCGCCGCCGCTGGTGCCAAAACAGTGGCCACAAGGAATCCTTGCGGCTTATGACTAGCTCCTTCGACTACGGCGAGCGTTGCCACGCCTGGGATCCATCACGGCCCCAACGCAGCGTGGAGTTTCCGTTGCCCCACAAAACGGAAGAATTTCCTAACGCTCAAGTGGTTGCTTCCGCGGGTGGCCTGGTATGCGTCTTCAGGACGCACAGGGGCATGGTTGATCCTGCTGATGATGTGTTTCACCTGGTGGTGGGGAATCCAGTGACCCAAGAGTGGAGCGAACTACCACCGCTCCATTGGGAGGACAGAGAAAGATGCACTTTAGCGGGAGTGATCGACTTTGCCATGTTCGTCGACAAGAATGGCTTCAAAGTCGGTCTGCACTACACCGCTGTCGACTTCTCAGGCCACTGGTGCTGCATCTACGACTCGGCAACGCGCTCCTGGTCTTCTCTCCCCAAGCTCCCGTTCTCGCCAGCCTACGTGAAAATGAAGGCGCAGCGGCTTTCAGATTACAGCGTGGACGTGGCACCCCCTGCTGTATTCCCAGGCTTGGACGATTACTTCTACGATCTCACCATCCTGGGATTTTACGACTTTGGCCGCGCCAGGTGGAGCACCGGGGAACTCGTGCGCAGCCTGAGGATTACAACAGGCCTGGAAGACAAGGTTGACCCGGATGGAGAGATCCTGCGCTGCGTCTTGCCGCTCCCGGGACTGTGCACCGCGAGGCTGTGGGAGTACAATGGCCAGCGATACTTGGCAAGTGGCTGGGTGTATGCGGGAGGCTACCGCGAGGCAGGGGAGTCCGGAGTTGATGGCTATGGCGTGTGGAAGGTTGACGACAAGGGTGGCTTGGTTGCCGTCTCTGCAAAGACCCATATATCGATCCTTCGTCAAGTGTACGCTGGGCAGCGCTCTATGGGAGCGGTTTTCCGTTGTTCTGTTCATGCAGAGGCCAATCTGGTGATCTTTTCAGAGATAGGGATCATGTTTGTTTACGACTTGAGCACAGGGGATTGGGGCGGAGTAGGGGGGCACGTAGATGAATATTCACAAGCAGTGATTTTTCGCCCGTCCCTCAGGGCACCTAGA
>SmoFBX_N0035
GACGTTTTGGAGACGGTTCTCAGCTATGTGGACCTGGCCACACTAGCGACCTCATGTTCCGCCGTTTGCAAGTCATGGAACGCCATCATCGGCGATCCATCCTTTCGCCGCCGCTGGTGCCAAAACAGTGGCCACAAGGAATCCTTGCGGCTTATGACTAGCTCCTTCGACTACGGCGAGCGTTGCCACGCCTGGGATCCATCACGGCCCCAACGCAGCGTGGAGTTTCCGTTGCCCCACAAAACGGAAGAATTTCCTAACGCTCAAGTGGTTGCTTCCGCGGGTGGCCTGGTATGCGTCTTCAGGACGCACAGGGGCATGGTTGATCCTGCTGATGATGTGTTTCACCTGGTGGTGGGGAATCCAGTGACCCAAGAGTGGAGCGAACTACCACCGCTCCATTGGGAGGACAGAGAAAGATGCACTTTAGCGGGAGTGATCGACTTTGCCATGTTCGTCGACAAGAATGGCTTCAAAGTCGGTCTGCACTACACCGCTGTCGACTTCTCAGGCCACTGGTGCTGCATCTACGACTCGGCAACGCGCTCCTGGTCTTCTCTCCCCAAGCTCCCGTTCTCGCCAGCCTACGTCAAAATGAAGGCGCAGCGGCTTTCAGATTACAGCGTGGACATGGCACCCCCTGCTGTATTCCCAGGCTTGGACGATTACTTCTACGATCTCACCATCCTGGGATTTTACGACTTTGGCCGCGGCAGGTGGAGCACCGGGGAACTCGTGCGCAGCCTGAGGATTACAACAGGCCTGGAAGACAAGGTTGACCCGGATGGAGAGATCCTGCGCTGCGTCTTGCCGCTCCCGGGACTGTGCACCGCGAGGCTGTGGGAGTACAATGGCCAGCGATACTTGGCAAGTGGCTGGGTGTATGCGGGAGGCTACCGCGAGGCAGGGGAGTCCGGAGTTGATGGCTATGGCGTGTGGAAGGTTGACGACAAGGGTGGCTTGGTTGCCGTCTCTGCAAAGACCCATATATCGATCCTTCGTCAAGTGTACGCTGGGCAGCGCTCTGTGGGAGCGGTTTTCCGTTGTTCTGTTCATGCAGAGGCCAATCTGGTGATCTTTTCAGAGATAGGGCTCATGTTTGTTTACGACTTGAGCACAGGGGATTGGGGCGGAGTAGGGGGGCACGTAGATGAATATTCACAAGCAGTGATTTTTCGCCCGTCCCTCAGGGCACCTAGA
>SmoFBX_N0037
ATGGAGCACGTAGATATCCTTTTGAAGCTTCCTGGGCCGAGTCTCTTGAGAGCCAGAGCTGTTTGCAAGGCTTGGAAAGAAGTAATTGATTCTCCATGGTTTTCAAACCGCTACAGGGATCCATCGCCCTACATATTATTGCCATCGCCAAACCAAGAGGGCTTGCCCTTGTGTAACATATGCCACTTGGTTCTGGGTAAGTGGTTCAAGTTGGAATTTCCATCTACGTATATCCAGTCGGTCTCTCAGTCCGGGCTGGTGCTGGTCCGGGAAGGCAGAGTTTTTTGGGTGGGGAATCCATTCTTCAATAAGTGGAAACGGTATAGCTTAGAATTGCCATATGCGAAATTTGATCATGAGCTTGCAACTCTAGCGGATGATGAGCAGGGCTATCGAGTAGTATTTCGGGTGCGTAGGTTTATGCAAACAGCAGTCCTCTACTCTTGGAAGTCAGAGTGGCTCGTCACAGAGGAACGTAAGGAGGATATCAAAATGGAGGATTTTGCGGATTTTGTCACATCCTCTTCCACTGTTTGTGGCAACATCATCCATTCCATCGGGTCCAAAAACAAAGTGGCACTACTAAGTTGTCGTGTAGACAATGGCAAGGTTCTTTCGCTCCGCTACTTGAAGCTGGGATCTGAAGTACTTGAAGGGCGTTTTAAGCTCTTTGGTTGGGATGGCAAGCTCTACTTGCTGGGAGAAAATGACAGTCACTTATTTGGACTGTTTGAAATAAGAGGAGAGAATGTAGTTCTGATAAGCTGGGCACCAGAAAGCATTTCTACAAAATTTCCCTTCGTAAGGTCGGCAAGCATCTACAACAATACTATCTACTGCATTTTTCAAGTGAAGCTAGCAATGCTAGTAACTTACAACCTCAGTAAACATGGTTCAATTCTTGCTTTCCGGGCCGGGCTGTGTCCAGGAGTTCTCGTGGATGCCCTGATGGATCTGTTGGAGGTGATCAAGCTCTCGTGGGAGATGGTCAATCCTCTGAAAGCCAGGCCAGTTTCGAGGAGGCCTGCTGCTGCTCATGGCAACAAGGACTACGGCTACTACTACTGC
>SmoFBX_N0039
ATGGCTGCCCCAGTCCCCGGCCTCGAGCAAATCCTAGAAGAACCACAGACTTACGACCACGTCCGCCACAAGATCCATGGCCTTCGACTCTCCAACGCTCGCGCACTCGCCAGCTCCTCCAGATCCAGCGCCACCGAGGACGTAGGAACCCTAATCCCCAAGCTCCCCGACTCGGTAGCGCTCCACTGCCTGGCTAGGGTTCCTCGATCCGCGCTGCCACTGCTGCGCTGCGTGTGCCGGAGCTGGAATCGCGCGCTGTCCACCAACACCCGCGACATCGCGAGCGTGCGCCGCGAGATTGGCACCGCGGAGCCCTGGATCTACTTGTCCTTCTCCCCGCGCGGCGATTGCATCCAGAGCCAGCGATCTAGCAACTACTTCACCGCCTTCGATCCGGGCAGCAACCAGTGGCACAGCGTGGGATGGCTTCCCGGCCTGGAGCGATTGGAGGTGCTCAAGGGCTATGGCTGCGTGGGACTGGGGGGGAAGCTCTACGTTCTTGGAGGAACGCTGTGCATCAAGGAGAGGGATTTTGGCGGCGGCTGCCACAGGGATCTCCGCGTGAGGAGCGAGGTGCTGGCCTACGATTGCATCGGCGGGCGGTGGAAGCAGTGCGCGAGCATGCGCAAGGCGCGAGTGGATTTCGCGTGTAGCGTCTCCGGCGGGCGGGTTTTCGTGGCGGGCGGGCGCGGGCGGCTGGATCACGAGAACGCGGCGGCTATGGCGAGCGCGGAGGTGTACATCCCGGAGCTGGATCGATGGGAGGAGCTCCCAGACATGAGCATCACCAGGTACAAATGCGTCGGCGTGACGCTCAAGGGGAAATTCTTCGTCATCGGCGGCTACACGATCGAGACGCTCCATCGCAGCTCGGTAGAGATCTACGACCCCAGCGAGCGGCGGTGGGAGCGGCGGCCAGGGATGTGGGCGCTCGACATCCCGCCCTACGAGGTCGTGGAGCTCCAGGGCAAGCTCTACCGATCCGGCGACCAGCTCAATCACTGGCGAGGCTCGATCGATGTGTACGACGAGCGGCTCAAGATGTGGAAAACGATCCGGGGCTCCAACCGGCGGCTCGGGGAGGATCTCCAGTGCACGGTGCGGCGCTATGTGACCATGGCGGGGATTGATAGCTATCTCCTCTTCTTTGGCGGGCATTGCCGGGTTGGGGATCGCAGCGGAGATCACAGGCCCTTTTGCCTCGAGACAGTGGATGCATTCCAGGCGCCGGTTGGGCGGTGGTGTGGTCTCGATCCATTCCGGAGTAGCTGCCGGGAGCTCTGTAGCTCCTGCTGCGTCGTCACCGCT
>SmoFBX_N0040
ATGGACATTTTGGTGCACATAATTGAGCAGGAGGTGTTGAAGCGCTTGCCTCCAGTTGCTTTGCACTGCCGCATTAGAGCTGTGTGCAGACAATGGAGGGATCTTGTAGATTCACCAGGATTTGCAAAGTTTTATTCAGCATACTACTCTAAAAGTAAGCATCTACCTCCTCCTCGTGTCTTGGGTATAACTAGAAATGGTGAGGATATCTACAGCTGCAACCCGTTTGTTGCTAGATCTGAAGCACCAAAAGATTGGGTCCATCAAGATGTCTACAGTCACATCAGGGTTTTCAGAACTTGTGGTGGATTGCTGCTTGGAACGATGGGTGATGATTATGTTGTTCTCAATCCGCTTACTAGAGCTCTCAAGGTGCTTCCCCCACCGCCTCTGAAAGAGGTTTCAAGGGCAGTCGTATATATACTCCTGCGTCTTCATTCTGCCCTGGTATTGGAACCGTCCATGCAGCGGTACTGGATCTGTATAGCAGAAGAGCGATTGCATGTATATGACTCAAGATCAGGGGTGTGGGACCAAGTGGATTACCTTCCTGGCTGGTCTCATCTCATATATGGAGTGGGGATGGCCAACAGCAAAGCTTATTTTAATTCGAATCAGGGGATATTGAGCTTCAACATGGAAGAAATGAGATGGTCCATCGAGTGGTCATCATCCAATCGACCTATGGGAGCTGGTTGGGCCAATTGGGTGGTAACAACAGCACCCCAGTTCTTCATTGTGGTTATAGGAGCAGTTTGTGGGGTTGTGAAGATGATGCTAATAAGGTTGGACTGTGCATCCAAGAGATTTGTTAAGGAGGCAAGCTTTCCTTACAACGAGGAATGCCATCTTATCCCTCCGGCCTGTTTCTACGAAGGCACCTTCATGATTCCGGATAAGAGTAAGGTGTTTTTTTTGGATTATGAGAGCATCCAAGTGTTCATAAGTTCTCTTGCACACCCATTTATGATCAATAAGTTTTCAATTGAACAGTATAAAACACTATTCAAATTAACAGCACTGAAGGAATGTGGAAGGAATGGAAGAGTAGATCACGATATACTAAGCCTG
>SmoFBX_N0042
ATGTCTATCGCAGAGAAGGAGGAAGAGAAAATCGTTCCCATCGCGCCCCGGGAGGTGGAGCCAGAAGAACCTTTTGCTGGAGAGGCTAGGATGGATCTTACAGATGATTTGCTTCACAAGGTTTTCTCTTATCTGGATGACGTCTCCTTGTGTCGTGCGGCAATAGTTTGTCGGCAATGGCGTGTCGCAAGTGCGCACGAGGACTTTTGGAAGATTTTGAATTTTGAAGGCCGACGGGTGACTCCGAAGCAAGTGAGAAACTTATGCCAAAGGTATCCCAACGCAATCGAGCTAAACCTGAAATGTAAAATTGTGGAGGATCTACTTGCGCTTGACGCAATCCGGAGCCTCAGAGCACTGCAGGTTCTTAGCTTGGGAGAGGGGTTATATGGTGATCCGTTCTTTCACGCTTTATCGGCCGAATGCGCTAGTTTGAGAACTTTGAGTATTTCAGACGCTGTCTTAGGCAGTGGAGCTTCTCAAGAGATACAGATCCGTCATGACCACTTGCTAAAACTCGATATTGTAAAATGCCGAGTTTTACGAGTTCATGTCCGAGGTTCACATTTGCAAGGGTTGTCTCTAAGACGCACAGGCACAGCTGCTGTAATACTTCACTGTCCTCGACTCTTGCGTCTTGATATATCGTCATGCCATAAGCTTTCTGATACTGGAGTGAGAGCAGCAGCGACAACCTGTCCACTTTTGTCGGAGCTGGATATATCTCATTGCTCTTATGTCAGTGATGAAACTCTGCGAGAGATTGCTATCGCGTGCTCAAACTTGAGGTCCCTTGATGCTTCAAATTGTCCTAACATTTCTCTTGAAGGTGTTCGGATGCCAGTGCTCGTTTCTTTGACCCTTGTCAATTGCGAAGGAATCAATTCCTCGTCTATGACGGCCATCTCTCATTGTTACATGCTCGAAGAACTTCTTCTTGATTTTTGCTGGTTGCTGACGACGGTATCGCTAGACTTACCGCGCCTAAAGAAGATCAGTTTGACAAACTGTCGGAAGTTTTCAGAGCTTGCTCTTCGTTCGCCAGCTCTGACATCGATCGATGTCACAAAGTGTCCAATGCTCAACAGAATTGATATAAGTTCGAGTAGCCTTCAGAAGCTAGTTCTAAATCAACAACAAAACCTGGCGACCATACTTTTGCAATGCCCATCCTTGTACGAGGTCGACTTGACAGACTGTGACTCGCTTTCGAACTCTTTATGTGAAGTCTTCAGTAATGGGGGCGGATGCCCGCGATTGAGATCACTTATCCTCGACAGCTGTGAGGGTCTAACGGCTATAAGGTTATCGAGCTCATCGTTACTTTATTTATCTCTTGCTGGCTGCCGAACAGTTTCCTCTATCGATCTTCAGTGTCCAGAGCTTCAACGCTTGCTGTTAGATGGATGTGACCATCTCAGTCGGGCAAGCTTAAAACCGGTATGTTTTCTTGGTTGGGTAATTGATGACTTAGATGCTGCTGTGTTGTGGCAGGTCGGATTGAGATCCTTAAATCTTGGAATCTGTCCCCACCTGAAAACACTTGTCATCAGAGCGGATCAGATGGTGGCTCTTGATCTCAGGGGGTGTGGAATTCTTCGCCAGGCGGAAATCATTTGCCCGTCTCTCCTGTCTTTAGATGCTTCGTACTGCAGCCAACTAGGAGATGACTGTCTTGCGGCCACGAGTAATGCATGCTCGCTTATACAGTCCCTTGTTCTGGCGTCATGTCCTTCCGTGGGACCAAGTGGTTTGCTAGCCTTGAAGCAGTTGCCGGGCTTAACAGTTTTGGACCTCTCTTACACATTTTTGACCGACTTGTCTCCCATCTACGAAGCATGTCCTCAGTTGGAGGTCTTGAGGCTCTCTGCGTGTAAATACCTCGCCAACGACGCTTTGGTCGCCTTGCATGGTGGAAAACTACTTCCGGATCTGCAAGAACTTGATCTTTCGTATGGGAGCCTTGACCGGAATGCAATCGACGGGCTGCTGTCGGAATGTCCCCACCTCAAACACGTCAGTCTCAATGGCTGCTCCAACGTGTTTGACATCGAGTGGCCGTCTGCAAGCACCGAGGAGGATACCCATATGCACGATGCTGACCGTGAAGAACAGCCAATGGAAGTTTCAGCGGAGAGTAACTGCCTGTCGCTCATGGATCTTAAACTGGATTGTCCCAAGCTCGTGAGCCTGTGTTTGCAGGCATCTGGAATCGAGGAAGGCGAGCTGGAAGAAGCCATAAGAGATTGCAGTTTGCTGGAGACTTTAGACCTTCGGAACTGCCCAAAGATACAAACTTCTACCCTGGTGAAAATACGAGCGATTCGTCCTGGAATAAAGCGACTCTATAACAGTTGGGGGACACCCGGC
>SmoFBX_N0044
ATGCCCTGCTCCGCCAAATTCGTATTGCCGCTCAAGCCCAGCGACGCCGCCACCAAGGTGGCGGCGAACATCACCGCCAAGGCCGAGTTGTCCATGATGGAGCAGCTTGTGCCCGAGATCACTCACCACGTCCTGAGCTACCTGGATTTCAAGAGCTTGTGCTGCATGTCCATGACCAATGTGGCCATGAGGAAGGCCGCCAACGACGAGAGCGCCTGGAAGTCCCTCTATCACAAGGATTGGAATCCCGAGCAGCAAAACATCGTCCCTCCGCACGGCTGGAAGGCCTACTACGCCGTAACCAAGGCCGTCGCGGAAGCCAACCGGGCTTTCTACAACAAGTTCAAGGCAAAGTCCCTGCGAGGGATGGGGCAAATTTGGCTCCACGCGGATTACGTGAAGTGTATCCATCCTGGTGGTGAGCTTATATCAGGGTTTGATGCGGTGATGGAGAACTGGCGCTTGGTGTTCAACTGGAGCCAAAGGTACGATTTCGAGCTCCAGGATGTCAAAGTCCGTGTGAGTGGTGACATGGCCTGGGTGACGAGCAAAGCTTTTGTAAATGCGTCTGTGGAGCCTCTCTTGTCTACAAATTGTTACGAGCGCCACGGCCAGCAGTGGTATGTGGTGCATCACCATTGCTCCCCGCAGCTTGACTTTGCTTTCCCTGACTACGGTATGTTTAGC
>SmoFBX_N0046
ATGGTTGGTAAGGAGATCAAGAAAGAAGAGTGCAGCCACGGTATCGCCAGTGACGTGACGGTACTCATCCTGTCACGGCTACCGTTGCGCGACGTCGCGCGGTGCAGTGCGGTATCCCGTGCGTGGCGGGAGCTTACCGCCGTGCCGTTCATTCGTCGAGCGTCGGCGTCGCGTGAAACAGCCTGGCTCGTGCTGCACAACCGTGGGCAGGAGAGGCCCAGCGGTGCGAAAGAGCACCTGGCGGCGTACAGCGCGGCATGCCGTCAGTGGTTCTCTCTGGGCTCTGTCTCGGGCTTTCTTGGAAAGAAATGCCAGTCGCGGTGGACCGGTCCCTGTCTTGCCGCCAGCGCACACGGGCTGCTGTGCTGCGTCTTCAGCGCGTCGCTCACAATGCCCCCCATGCTGGCGGTATTCGACCCCCTGACGCCCGCGTCACTCCGCGGTACCGCGCGGCGCATTTTGTCGGTCGATGAAGGGTTTTCTTCCATTGAGGCTCTCGCGATGTGGAAGAAGAGCGATGGTGGCTATGGGATCGTCTTGGCAGGACCGATTTCTCTGTGGGGATCCAACTGGGGTGTTTGCCTGTTCGACCTAGCAGATGCCAAACTATCCAAGGCGAGAAGATCAGTGGCGAGCGTGGATGCGATCACTGGGCGAGGATTTTTGAGCTTGCTGTGCTCGGCGCTACGCGGGGATGGGAGTGGTCTCTTTTGCATCTGGGGGGTGAGCTCCACGCCTCAAATCCTCGCTCAATTCGACATCCAGGACAATCTTTGGCGGATCGTCCACGGTTTCTTCCCGGATTCCATCTCCTGGCAGAACGCCGCGATCACGGCTTCCAACCAGCGCCGATTCACGGCCCAGGTT
>SmoFBX_N0048
ATGGAGGATGTGCTGCCCGCGCTGCTGCTGCAAACAATCCTGGCACGGACGGATGCCGTGGACTGCGCTAGGGTAGCTTGCGTCAATCGGCGATGGCGGGCGCTGGCGCACGACGACACGCTCTGGTCGCAGCACTGCCGGGACGAGTATGGCGTGTGCGCTGCCGCGGATTTCATGGGCAATCCCTGCTGCAGCTTCAAGGAAACTTACGCTGCCTGGCACGACGAATTCAACCAGTATGGTGGGCTCGTCTATCGGACCAAGAAACTCTGGGATGATTTGAAGGGCGTGCTGCGCTCCAATTATCCCGCAGTGGCCGATTCTCTCGCCCGCCAGGCCTCGGAGGCGGACATTGTCGCGGCCGAGAGCACGTTGGGCTGGCCTCTGCCTCCTCACGTCCGCCTTCTCTATCGCTTCTGCGATGGCCAGCAGATCGTGGATGGCGACGAGATCGCTCACCAGTACGTGGGTCTTCTCGGAGGATACTACTTCTACAATCACTTTGTCAACGTCCAGCTCCTGCCGCTCCAGCAAGTTGTCTCCTACACCCAGCGCCTCCTCTCGCGAGCTCCCGCTGGAACCAAGAGGATCGTCATCGCCGCGTCGTGCAACTTAAACAAGTTCTTCCTCCTCGACTGCGACAGTGGGATGGTGCTGGTTGGCACCAAGAACTTCCTCAAGAAGTACGAGGTCATGCCTTGCCTGCCGCTGGCGAGCAGCAATCCCGGCGATGGCATGCTGCGGTGGCTCGAGGAATACCGGGATGGACTTTTGAGTGGCAAGTATACAGTGCGCAACGACGATGGGATCCGGAGCATCAGCCTCTATCCGGAGAATGGATCCACTTGCACAGAGGCTGTGACACAGGGAATCCAGGTGAGAGCTTCTGCGGTGTTTGTTCCTGAGCTGTCTGATCCAGAGGCTCAAGAGAAGTATCTCTTCAGTTACTCCGTTCGAATGCGGTTCCTGCCCGTCAGTGGCTTGGCTTTTAACCAGTGTCAACTTTCGAGGCGCCACTGGGTCGTGACCGCCGACGATGAAATCGTCGATGAAGTGCGCGCTGAGGCTGTGGTTGGCATGTATCCGCTTCTCAAGCTCGGTGGCGACGCCTTCGTTTACGAGAGCTGTAGCACGCAGAACACGCTGTCCGGATCGCTGGAGGGCGATTTCACGTTCGTGCCTGGATGCCTTAGCAGGCAAGAAGGTCCAGAGTTTTGCGTGAGAGTGGCACCTTTCCCTATGCAAGTTCCTCGGTACATATTC
>SmoFBX_N0051
GCGCAGCAGCAGCCATCGTCGAGAGGTGCGAGCTTGGTGAAGCAGCAAGCGCGCGAGCAGGGGCAGGAGGATGTGGATTTCTCGCAGCTGCCCTTCGACGTCCTGCGGCGGATCTCTGGGGGCTTCTCGCTGCCGAACCTGTGGGCTGCGAGCATGGTGTGCAAGTCGTGGTACCAAGCGCTCTCGTCTCTCCGCGAGGCAGTAACGTTTGTCAAGTGGGGGAAAATGTACAAGCATGGGCGGGGTGGTGTGCCTCAGGACACAGGCATGGCTTTAGATTCGTTCCTCAAGGGAGCTGCGCGGGGATGTGCAGCTGCCATGATCGATGCTGGCTTGTTGCTTTGGGAACAGGGGAGAAGGGAGGAAGGCATTCAATGGTATAGGAAAGCTGCCGAGCTCGGTGATGTCGCCGGGCAGTGCAACCTCGGCCTGGCGTTGCTGCAAGAACCGGTGGACGCCAGTGAGGCCGTCAAGTGGTTCCAGACGGCCGCGGACGCTGGCCATGTCCGCGCGCAGTACAGCTTGGCCCTGTGCTTGCAGCAGGGACGCGGTGTCGAGCCCAATCCCGGCAAGGCTGCTCGATGGTACTTGCGAGCAGCCGAGGGCGGGAGCTCGAGAGCAATGTACAACACGGCCCTGTGCTTCCTGTCCGGAGAGGGCTTTGCTCGCAACTATCACCACGCGCGGCATTGGATGCGGCGTGCGGCGCTGGCGGGGCACCGCAAGGCGCAGTTCGAGCACGGCTTGACACTGTTCGCGGAGGGCGACGGCGGCCTGGCCCTGGCGTTCCTGGAGCTGGCGACGCGGGCGGGGGAAACAGCTGCCATACACATCCGCGACGCGCTGGTGCAGCAATTGCCCGCC
>SmoFBX_N0053
ATGGATTCCCTGCTGTGGAGCACACTCCCAGAGCATCTCCTGGAGAGGGTCTTGCTTCGGCTACCCCTGCCGAGCCTCCTCAAATTCCGGACCGTATGCCGGGCCTGGAGATCCCTTCTTTGCTCCGACGGATTCCTGGAATCTTACAGCTCCATCTCGCCGCAGGGCCCCTGGTTCTTCATGTTCACAAACCATGACTACAAGGACGGCTCCACATTCAACCCGATATCCAACACGTGGCACCACATCCCACTGCCCAGTTTTCCGGTGAACGAGCGCTACATCCCGGTGGCCGCCGCCGGCGGCCTCATTTGCTTCTGCGCCTCCACCGACGGCCAGAAAAACTTCGCGGTGTGCAACCTCATCACCGCCACCTGGCGCAAGCTCCCGCCAATGAACAACAACCCGACCTATCTAGAGACGGTCGGCATGGTGGTGGACAAGGGGACCGGCCTCTACAAAGTCGTGGTGGCGGGGAACCACGAGATCTCAGTGGACGACATCACCACCGAGGTCTACGAGTCCGGGCTCGACACGTGGCGGATGACGAGCAGCATGCCGCGCGGTGCGGACCCGCTGCTCGGTACCATCACTTGCAACGGCGTTCTCTACTCGTGGTGCTGCGACCCCGACGGGCTTGTCGCCTACGACACGTACAAGGACACGTGGAGCCTCATCCAGACGCCCACGCCGGATTCCCTGGTGAGCAACACGATCCTGGAATCCCGGGGCAGGATCATGATGGTGGGCGGGCTCCAGGAGGGGAATATTACCAGCGCGATATGCGTGTGGCTGCTCAACGTGGAGAGGATGGAGTGGGTGGAGGTGGACAAGATGCCGGAATCTTTGTGCCAGGAGTTTTTGGGAGATCGTACGTATTTTATGTGCGTAGGGACCAACGATGTGGTGCTGCTCTACATTGGTGGCGGGCTGAGGGATATGCCGATGCTCCTGTACGACCTAGCCGAGCGGCAGTGGAGTAGGGTTCCGGACTGTACGTTACCGGACGAGCGGCTCATCGATGGGCTCATCGATGGGATATCCTTTGAGCCCAGGCTCGACATCCTTGTC
>SmoFBX_N0055
ATGGAGCGGCTACCGCGAGATCTCTTGCTCCGGATCTTTGCGGGCGTGGATCTTGACGATCTGGGGAGGCTGCGATGCGTTTGTAGATCCTGGCACAGCGCCATTGCTTCCCAGGAATTCGCCCAGCAATGGAAGGGAAGGGACGAGGTCTGTTGTGTCTTGCGCGCCAAGCAAAAGGACGGCTTCCACACAGAAGTATGGTACCCGGGCAGCGGCGCAAGAAGATCTACCGGATTGAATCCAGGGCCTCGTGGATGTTTCTCGATGGGAGTTTCTTCTTCACACGGCCTGGTTTGCGGATTGCTACCAGAAGAGGGGCGTGCGCCTGGCACAGCGTGGAATTTGGTGGTGGGAAATCCACTGACAAACAAATGGAGACGGCTGCCTCCAATCGATATCCCTTCTCGTCCGCTCGACACCATGGAAAGGATACATCTTCAGGTTGATCCGTCCAAAGGTTCCTACAAGCTGGTTCTCATCTACGATAAATATGGTGACGACGACGAAGTGATCTATCACGCGCGCCAGTATGATTCCGAGTCGCGGGTTTGGAAGTCGGCAGTGCCCTTCATCGGTGAGCACGACGGCGCAAATACCAAGATCGATGGCGCCGTGATTGGAAGCGCGGGCCTGGATTACCCGCCATACTTTCTCATGGCCTACAATCCCGATTCCATGGCCTGGTCTTGTCACAAGCACTTCGTTGGTGAGCCAACTTTCAACAATGGTTACATCTACAAGGAGTATGCCAACGACACTGCCCATTGTGGAGTTTGGAGGTGGAAAGACAGGATTTTCTTCGTCACGCATTCTTGTGGGTGTGTGGTTATCTGGGAGCTGGACTGTCGAGAAGGAAAAGCGAAGCTTTTGTCAAGCAAGCGGTATGGGGAGCTGTATGGCAAGAATTGGAAGCCGAGAGAGATGTTGCTATATACCTCGACGCTGCTTGTTGGGAGCACAATTATCGTTTTCACAGAGTTGTGTAAGTCCTCGTACGGGTATGCTCCGGTTGCATACAACCTCAAGGATTCAACATGGCACTCGTCGGCTCACTACAATCACACGTCCTTGACGACTGTGGACATTGAAGCCAGTTGCGCATTCATTCCCAGCTTCACCGTC
>SmoFBX_N0057
TTAAGGTTAGAGGATGCCAGAGGAATCTTTCTAAAGCTTCCTATTTCAAGCGTTTTCAGGGTAAGGAGAGTGTGCAAGCAGTGGAGAAAGGTCGTAAGCATGCCAAGTTTCAAGAAGCTTTATTGCGACAGTGGCATTATTTTGTGCTACGCAAGCATCATGGACTCTAGCATGACGGTTATGCATTTGAGGGGACATAGAATGTACTCCTACACCTTCAGAGATAACCTAGTGATCTCCAAGCACAACCATCAATACTACATTAGAAATCCCTTTCTAGGTAACTGGGAAGCCATCTCCAAAATCCAGAAAGAGGACATGCCAGTACTGGAGCTTCATCATAAGATCATTTGCATCAGAGGTGAAGGGTGGTATTACAAAATTGTGGCATGGACTTCTAATAACCACGTTTTGACATTATCCCGTGGGCAATCTTGCTGGGTGGAAGAAGAAAAAGGATTGTTTGAGGGATTTGTGTTAACCTCAGTGGTTTTCAAGGACAAGGTGGTATCTATCTACGTCTGGAGAGCTAGTTTGATGATGTATGACATCAAAGGTGGTAAATTCTCATTTAGGGATTTATCTGTGATGATACAGTATAATTCCCATCTTCTATTCTGGGAGAAGAAATTA
>SmoFBX_N0059
ATGCTTCCAGAGCATGTAGAGGAGAGGATTTTAATGTTCTTGCATGTAAAAGCTCTACTACGCGCAAGATCTGTGTGCCACAGATGGAGAGCAGTGATTGACAGTGAGGAGTTTGCCAAATCCAGGCTAGAGATTTCGAGGCAGCATCCACTCGTTCTTGAATATACACAAGATCATGTCCAACACTACTGTTTGTCGTCCTTAAAGATCTACGATCCTTTCAGTAGCAGCGACGCAGCTGTTTTGCAAGATCCGGACTGGGAGCTCGTTGCTTACGCCGGTGGCCTGCTTTGTTTCTCCGCCTCGAGGGGTGTAAACAGCGGGAGGTTTGCGGTGTGGAATCCCCTAAAGCGGAACTCATTTGTGGTGCTGCCAGGTAGATCACAGACGGAAGTCTCAGCTGAAGAACTCTCT
>SmoFBX_N0060
ATGAGTAGCAGCAGTAGCGATCGCTGGAGGAGGATCACTCACTTCGACCCTCGGATATGGAGTAGCCTCCCACACGATTTGCTCCTCCGGATCTTCGCGTGCCTCCCAATCAAGAGCTTGCTCCGGCTGCGATGCGTCTCCAAGGAGTGGAACAAGGCTCTCACGTCTCTAAACTTTGCAGGGCTGCAGTCTCGAGTAGCATCGCCCTCGTCCAGGCTCCCCTGGATCCTCATGTTCAAGTGTCACAGCTATAGCACTGCCAGAGTGCTGAGAGCTTTCGATCGATCCAGCAACAAGTGGTTCGCCATTTCCCTCTCCTTCCTGCCTCCCTATACCACGGACATAGCCGCCTCGTCTGGAGGACTCCTGTGCTTCAAGACCATCCATCCCGGCCACTTCATTGTTTGTAACCCGCTGCTCAGCTCTTGGAGGGATCTCCCACCGCTCAAGACCTCCAACATGGCCAGAGCAGCCGTCATCACCCTTCTCACCACCAAAAGCTCCACTTCCAACACCTTCAAAGTCGTCGTTGCTGGATCCCGAGTCATGGACGACCTGAGCAGCTGTGAGCGAGTGACGGAGGTGTTTGACTCGGCTGCTGGATCGTGGAGGAGGATCCAAGCTCCAGGAATGGCCTTCAACTTCAGATCCGAGACAGCCTGCTGCGGCGAAGAGACAATCCACTTCACAACTAGCTCCGATCCTCCGCTCCTGTTCTCTCTCAACCTGGAGCAGAGCAAATGGACCAAGTCAGAGGCACCGCTTCCCGAGTCACTGACTTACTGCATCCCGGTAGCGAGTGAGCGAGGAGTGCTTCACTTGGTCGGCGGACACGGGCAGCACGGGATCACCAAGAAGATGAGAATCTGGAAGCTTGGCAACAACCAGAAGCGATGGACGGAGGTGGACACCATGCCTGGTGAGATTTGTGCAAAGTTCGTATCAACCTGTTTCCACAACTACGACCAGATAAGCAGCACCGCGCAGCAGGACTTGATCTGTTTCTCATGTCTCACCTCCCCTCAGGCAGCCGTCTATTGCATTCCTCGCAACTCTTGGATGTGGCTTCCACGCTGCGAGCAAGTGTCGCTGCGATCCAACAGCGCTCACAAATGGTTCTCGCTGGAGCCAAATCTAAAACAGCTCCAT
>SmoFBX_N0062
ATGTCGCAGCCGCCGACGGTGATCTCACAGGTGGAGCGCGACGACGACATGTTCTACGAGATCCTCAAGCACCTCGACGCCAAAGCCCTGGCCATGGCGGCGTGCGTCAATCGCCGGTGGAGGCGCGCCGCCGAGGACGAGACGCTGTGGGAGAACGTGTGCACGATCAACTGGTCCAGCGCCAGCGGCGCCTCGTCGCAAGCGTCGCAGCTCAGGTCTGTGGTTCTTGCGCTGGGGGGATTCCGCCGCCTCTACGTTCTTTGCCTCCGGCCCCTCTTGTCACGCTCCTCCTCGGTTCCAGCCAAGGCGAGCGTCCAGCAGCAAGAGAAGTGGAGCAAAGACGAAGTCCATCTCTCGCTCTCGCTCTTCTCCATCGATTGCTACGAGAGATTGGGTCGACGATACAGCAATTGCCACGGCTCGCCGCTCAAGCTCCTCTGCAAATCCTCCCGCAAGGCTGATCAGCGCTACTTGGTTCCAAATGCCGCTGCTGCGCTAGAGCTCTCCGGCGTGAAT
>SmoFBX_N0064
GGTTTTAGGGCAGGAGCGATGGAGGAAGGGCTCTGGAGCTCGCAAAGGGATGTCATCGCCAAGATTTTTGTGCTCCTGCCGCTCGAAGACATCATCCGCATTCGATCCGTGTGTAAGTCTTGGCACTCGCTCGTCGGATCGGGCGAGTTTCTCGAGCTCTGGAAGCGCAAATCCGCCAGGCGGTCGCAGCCGCCGTGGATTTGCGTCCGGGCGTGGCGAGAATCCCTGCAGCAGCAACGAGCGCCGCCGAAATCCGAGGTTTGGAGTCCCGTCGGAGGCCCCAGAGTAGCGTTCCCTTTCACATTTCGTCCGCCAGGAACATCGCAGCTCCAGATTATGGCGTCCTCGCGTGGCCTGGTGTGCGGCCAGGGATTCAATGGGGCGCTCTACGTGGGAAATCCTTTGAAGGGTCTGTGGCACCAGCTGCCA
>SmoFBX_N0066
GATACTTTGGAGATGATTTTGAGCTTTGTGGACCTGGCCACACTATCGAATTGCTTGGTCGTTTGCAAGTCATGGAACTCCATCATCAACTCACACACCTTTCGCCACCTGTGGTGCCGCAACGCTGGTGTCAAAGAGACACCCCAGATCCTGACAAGCGTCCCCGGTTCCGAGTACACGAGCTGGTGCTTGTACGCCTTTGGAGAGTCGGGCCACAGGCGAGAGCTCAAGCTACCCCCATTGCGGAAGCCCTATACTTTTGCTAGAATCAAGGCTTCCGCTGGCGGCCTTCTATGCGCCTTCTGCTTGCCACCACAAGCACGTCCAAAGTACCATTTCCTGGTGGGCAATCCACTCACCTGCGAGTGGATGGAGATACCAGCTCTGCAGTGGAAGGACGCAGAAGAAGCGACCATGGACTTTGCGATGTTTGTGGACGATGCCAGTGGTTTCTTCAAGCTGGGCGTTCACTGTGCTGCTGCAACGGGGCACACTGGCTACGTATACGACTCAGCCACTCAAGCGTGGTCGGCATTGGGTATGCTGCACTTCTCGCAAGCTTACATCAAAGTGAGGACCAAGAGGGAAGAGCTCTGCAACATGAACCTTATACCCACATTTCCAGAAATGGACGACTTCTACTACGACATCACTACCCTGCGCATGTATGACATCCGACGTTGTGAGTGGAGTGTTGGGAGTGTGGTGTGCAGCCTCAAGTTCACAACAGGCTGTGAAAGGCAATTCAAGGCTGGCAAAGGGGAATTCGACAGCCGTGTGTGCTGTGTTTTGCCGCAGCCAGGCTTGTCCACATCGAGGCTGTGGGAGTACAATGGCCAGCAATACTTTGCAAGTGCCTGGGTGTATGCAGGGGTTACCTGTGACAGAGATGATGGAGTAGATGGTTTTGGCGTGTGGACAGTTGAGAACAATGGAAGCTTGGTTGCAGTTTCTGCTGTGTGTGTAACCTGCGCTATAAAGGATCCTAAACGTCAGTATTATATGCTTCAAGTGATGACAGCCGCCGATGGCAACCTTGTCTGCTTCTCAGACGACGCTCCAGTTGTGGTTTACAACCTGAACACGGACAAATGGTGCGAGATAGAGCCACCCCAGCTCACAGATCGTTTCAATGAAACGGTGGTTTATCGACCGTCTTTGAGGCGTGTG
>SmoFBX_N0068
ATGGAGCACGTAGATATCCTTTTGAAGCTTCCTGGCCCGAGTCTCTTGAGAGCCAGAGCTGTTTGCAAGGCTTGGAAAGAAGTAATTGATTCTCCATGGTTTTCAAACCGCTACAGGGATCCATCGCCCTACATATTATTGCCATCGCCAAACCAAGAGGGCTTGCCCTTGTGTAACATATGCCACTTGGTTCTGGGTAAGTGGTTCAAGTTGGAATTTCCATCTACGTATATCCAGTCGGTCTCTCAGTCCGGGCTGGTGCTGGTCCGGGAAGGCAGAGTTTTTTGGGTGGGGAATCCATTCTTCAATAAGTGGAAACGGTATAGCTTAGAATTGCCATATGCGAAATTTGATCATGAGCTTGCAACTCTAGCGGATGATGAGCAGGGCTATCGAGTAGTATTTCGGGTGCGTAGGTTTATGCAAACAGCAGTCCTCTACTCTTGGAAGTCAGAGTGGCTCGTCACAGAGGAACGTAAGGAGGATATCAAAATGGAGGATTTTGCGGAATTTGTCACATCCTCTTCCACTGTTTGTGGCAACATCATCCATTCCATTGGGTCCAAAAACAAAGTGGCACTACTAAGTTGTCGTGTAGACAATGGCAAGGTTCTTTCGCTCTGCTACTTGAAGCTGGGATCTGAAGTACTTGAAGGGCGTTTTAAGCTCTTTGGTTGGGATGGCAAGCTCTACTTGCTGGGAGAAAATGACAGTCACTTATTTGGACTCTTTGAAATAAGAGGAGAGAATGTAGTTCTGATAAGCTGGGCGCCAGAAAGCATTTCTACAAAATTTCCCTTCGTAAGGTCGGCAAGCATCTACAACAATACTATCTACTGCATTTTTCAAGTGAAGCTAGCAATGCTAGTAACTTACAACCTCAGTAAACAT
>SmoFBX_N0071
ATGGATTGGTCCGCGCTGCCGCTCGACGTCTTCCTCCAGATCTTCCGGTACCACGCCCTCGATTTCCTCTTCTTGCTGGCGATCTCAGGCGTGTGCAAGACCTGGCGCGCTCACACCGCCTGGATCGGCACGCTCGTCGTGCGATGGCCGCCGGTGGAAGATCGCCCCCAATTCGACAACCAGGGCGCTATGATCCAGAAGGAGCGCCGCCGAATCTGTGGCAACCATGGGGTGGAGCTCCACCTCTGCGATTGCGTCCACGACGCCATCTCCAGCGTCATCGCGCGCCTCCGCAAGGTCTGGTACCTGGATCTTTGCTGCACAGAGATTTGCCCCCGCGGACCCACGGCAGTGCAAGTCGCCAAGCTCCGCGACGCCGACTGGGCCAAGGTTGTCAAGTCGCTACTCCATCTCGAGCTCGCGGCCGGGGTGGTGGATTCCAGGGCCATGAATCACATCCTCCAGTGCAGCGATCTCCGCGAGCTACGGCTTGTGAGTTTCGAGTTCGCGGATGGATTGGAGTACCCGCTGCTCGGGGATGCCGGCGAGTTCTCGAGCTCCAGCGGCGTTTTGGAGAATCTCTGCCGGCTTTACATCCTCACGTCCTCCATGCAAGAGGAGGCGCTCAAGAGGTTCCTGGAGCGCTGCCCGGAGGTGGAGGAGATCGAGCTCAACGCTTGCGGCGCCAAAAGCGAGAGGGAGTTCAACTTCGAAGCTCCCACCAACTTACACGACTATGATCTCAAGCTCACGTCCTTTAGCCGGTTCAAGAGGGTGAGAGCTGCTGGTGCTCGGCGGCTGGAGATTCTTGGGGGCCAGCTCTTGATCCTGGAGGAGGCGGAGTGTGTCGAGGAACTGGCGGTGCTGCCCGTGTACATAGAATTCGCGGAGCCCGAAGCCATGAAGAACTTCTGGAGGCTGACGCTCAAGGGGAGCTTTTGGGAAGTCCATGAAGCTATGTCGGCTTGCCAGACGGCTCCCACGACCAAGAGGCTTTGTCTGGACGATGATTTTGGAGTCTACTTCTTCCCGTACGTGCAGAGAGATGAAAACGACGACTCGGTCGAGTGCTACAAGCTTTTCTCGCTCATGTTTCGGGGAGGTTCTCTGGAGGAGCTGGAACTCAAGTATGGTTTCCTTTGCCGGATGTGGCTAAACGAGCAACAGGAAGACCTGAGTGAGCTTCTACCGAAAATGCCAAAGATTGAGATCCTCGTTCTCGACCTCCACGTACGTCCCGAGAAGGAGCCCAACATTCCGAGGTTTGCAGATTCAGTCGAGTCGCTCATCAACTCTTGCAACATGGATTGGATCTCGCTAAGCTTCGGCGGGGACAACAACGAGGACGTCAACTTCCACCGGGAGTGTTTTGACAAGGAGCTGTTTTCTTCGGTTGTACAGAATGTTGTGCGCCATGGAAACCCCGGACCTTGTCCCGAGGACGTACGCCTTCAGCAAAACTCGGATGTTAAGCGC
>SmoFBX_N0073
GGAAGCTTACCATTGAACCTTCAGATGCATATACTATCTTTGTTACCAGTCGAAGACATAGTGTGGTCGCATTTGGTTTGCAAACAATGGGATTCTCTGCTAAATGATCCACATTTCAAAGCATTATGGGCCCGAAACAGCCGCTACAGAACACCTACTTTCGTATTGCTGCAGGAAGGAACTAACACAGAACTTTTAAAACAGCGAACTCGCTACTACAAATATCCTTCAGGGCCTTACAGGTTGCAAGATTTACCTCGGGGTTGGGACTCCTGGCTTACACCGGAAGGTTCAGAACTATTCTTGTCCGCAGGTGGCCTGGTCGTATGCATCATCGAGGAGAATTACGAGACACGTTTCTTCGTTGGGAACCCGCTAACGCAACAATGGGTGACCGTACCTGCACTTAAAACTTCAGCACAGTGTCGCCGGTCGTTCATGCTGATCCCGTACATGAGTGAAGGTTTGATGTTCTTCAGGATGGCGATTGACCCATATTTGTTCGACTCCAAAGTGGGGATTTGGACATTTCCTCCCTATCAAACCATGTGGACGTTGTCCTCCAACACGTTGCACATACAAGGAGTGCAATACGGTCTTGGGATTTGTCAGCAGCACAGTGCAGTTGTGCTGCTGGAGATTGATGATCTGGGAGCTCTTAGCGAATCGAAGTGGCTGTGGGCCTGGGACGTGGGTACAATTCCGTCTTTGTCTTACTCGTACATGCTCGAAATTGGCGGTGAGATTGGGATACTCGTTGCAACGATGGATTGGGAGGTCGTGGTTTTGGTGCTGGACAGGAAGAGTGGTAAAGAATGGAGCTGGAGGAAAGTCTCAGCATTACCCAAACACTTCTACAGGCACTTGCACGACTGGGTGCCTTTGTTTGACAGCAGGACATGTTGTACACATGGCAATCTTACGTTCTTGTGTGTAGGGATGCAGGTTCTGGTATTTGATTCCCAACGCATGACATGGGAGCTGGTTGGGAAACGTTTGTTGCGTACAATGGAGCTGCTTGTTTGGGTGCCCGACTTCACAGCTGTCCCAAATGTTAACACGCCCAGCGAGAAGTTGAAGCAAAGTTGTGCCAGCAAATATCCAGGGGGCAGCTTTCATATTACACCTGGAACGTTCTCAGAGGTGGAGGCTCTTTCAAAGCGTGGGATGCCATGGCAACAGATTGGAGAGGTCGCACTTGATCGGAACAAAGGAAATTCATTCCATCTCTGCAGGAATAGCACCAGCAACTTTAAGTTTTTTAAGAAAACATACACGTTCATGGTCAATCGTCTTCTTTCAAATAGTTGGAGA
>SmoFBX_N0075
TCGCTGGGTGACCTCCCCGCGGGCTGCCTGGCTGGGATTCTGGGATGGCTTTCGCCTCGCGATGTCGGGAGGCTGGCGCTTGTCAACAAGACGTTCCTGGAGGCGTCGCGATCGGACGCTGTGTGGAGGCGAATGCTACCGCCGCACTGGAAGGAAGTGGTGCGCGATGGCGCCGGGAGCGCGATGGATGTCTACGAGAGGCTCTCCGTGGGGGTGTTCGTGGAGGAGGAGAAGGACAAGCCAAAGGTATGGGGGATACAAGAGATTTTCTCTGCTCATGCGAGTGCTCTTTGTCAGATCTATTGGATTGATCGGCCGACAGGTGGCGTGTGCAACATGATCTCGGCGCGAGCTCTCCGGATCGTCTGGGGCGACGACGGCCGCTACTGGGACTGGAGATCCATGAACGGATCCAGGTTGGTTCTTCCTCTTTTCGACGGATCGACTTTGCGATGGTCCAACTCCACTTCCAGGTTTGACGAGGTGGCCTTCTTGCGGGACGTGTGCTGGCTCGAGATTCGTGGCAGCTTCAGCGGCTACCTCAAGCTGGGGAGCTACCGCGTCTCGTTTCGCTTGCAGCTCCTGGGGAGCCACGCGCGCCGGCGTGGCCGCGGGGCCGACTGGCACGACGACGCTTACGGCTGGGAGGCCCAGCCCGTGATCTTCTCGCTGTCGGCCCCACCCTCCTCCACGCGTGAGCGGCGCCGCTACTTGGCCTCCGCCAGGCAGCTCCATCGCGGCGGGCAAAGCGGGATCGAGGCGGCCGACTTGGCGGCGGCCAGAGTGGTGGAGGACGGGTGGATGGAGTACGACGCCGGGGAGTTTTGCGTCGAGGACGAGGACTTCCCCGTGGCGCTCGAGTTCTCGCTGGTGGAGATCCGCGGAGGGAACTGGAAGAGTGGGCTCTACGTCGACGGTGTGGTGATCAAGCCGACGTTCCTG
>SmoFBX_N0077
TGGGGGGATTTGGCTCCCGAGCTTCTGACCAACGTGGTGGAGAGGGTGCAGCAGAGCAAAGGCCAAGCGAGGCGCGTGGTTGCAATGGCCGGGGTTTGCCGATCGTGGAGGAGCCAGATCCTTGGCTTCGTCCAGCGGCAGGGTAGCAAGGTTGGGGATTGGGCCGCTTCCGCCCCGCCTTCATGCCCAGTGATCGAGTTCCCGTGGAGACTGATGCAGCCGGGGCCTCGGGGTCATCATCCTCCGATCCAGTGCTTGCTCACGCGCAAGGGGAACCACTTTCTTCTGTACCAGACCCTCATGAGCAGTGGTGTGGACGCGTCGGATGCGGGTGCTCATGGCGACCACAAGCACTTCCTCTTGGCTGCCCGCCGGAGATGGCTCCCGACTGGATTCTCGTACATCGTCGGGAAGGACCCGCAAGATCTCATGGACAAGCAGGGCCCGGACACTCTTGGCAAGCTCAAGTCCAACTTTTGGGCGTCCGAGTTTGTGCTGTGGGAGAAGCAAGACGACGCGGATGACGACGACGGCAAGACCAGCAGCATTCCGGTGGTAAGCTTGAGATTTGTAGAGCATATAGTGAACGGGATCCGGCAGAGACGCATCCAGTGCGCTCTCCCGCAGCCATGCAAAGCTGGCGGCGGCCTCAGTTTTGTTCTCGAGAGGCGGAGGCTGAGGAACGAGCGCAGGCTGATGCCTGCGTCGGTCAGGTCGTGGCTGCTCACGTGGAGCTGTGCTTCCCCATATGCTAGCTTCAAGAGCTGCGGTAGCAGCAGCAGCAACAGGATCAGGCGGAGGAGTAGACGGTCGTCGATGCTGGAGATTGCTGCCACAAGCCGATCGGCTGCGGCGGCGGTGGCTCTCCCTCCGGCTGCTGCTGCTTTGATGCCGGTGATGATGCAAGCCGAGGGAGACGAGAGTGAGGTGGAGTCGGAGGGCTGCCATCACCTGGAGCTCCGGAGCAAAGTTCCTGCATGGGATGCCCAGCAGCAGTGCTGGTCGCTCGACTTCAAGGGCCGAGCAACGATGCCATCCATGCACAACTTTCAGCTGATTAGCGCCGACAGCAGCAGCAACAGCAACAACAACAACAACAACAACAACACGATAATCTTGCAGCTGGGCAAGATCGACAAGAACGTCTATACCATGGATTTTTGCTACCCGCTGTCGGCGTTCCAGGCGTTTGCAATCTGCCTGAGCAGCTTTGCCACTAGTGCGGGGCTTGAG
>SmoFBX_N0079
ATGGGCGCCTCTTGGAGCTCTGCGGATCCGGGAGGGAATTCCCGGCCTGGAGGCGCCGGTAATGCAGCGGCCATTCCTTCGATCGGCAGCAGCGGCGACTCTTCGAAGCGCCAGAGGCGCATCGCGGGGGAGCACCAGTGGCAGTTGATTCCAGGGCTTCCGGACGAGGTCGCGATGCACGCCCTGGCGCGGGTGCCGCGCTCGCGGCATCCGGCGATGAAGCTCGTGTGTAGCTCGTGGCGGCAGGTCATGAGCTCGAGCGAGATCTTCCGGCTGAGGCGCGAGCTGGGCGTGGTGGAGGAGTGGCTCTACGTGCTCATGAAAGACAAGGAGGAGGAATTGGTGTGGTTTGCGCTTGATCCACTCACGGCCCAGTGGCGGAGATTGCCGCCCATGCCCGACGTGGATCATCACCAGCACCATCGCCAGCAGCAGCAGGAAAGAGATCTCGCCGGATGGAGCTTGTGGGAGCTCGGCTCTTCCATCTCCGGGATGGTGAGGTCGCTGTTTGGGAAGAAGGACTCCTCCGAGAGGATCCCATTCTTCGGCTGCTCGGCGGCGGAGCTCCACGGCTGCCTGTTCGTCCTGGGGGGATTCTCCAAGGCCTCGGCGACGTCCTCGGTGTGGAAGTACGATCCGCGGACAAACTCCTGGAGCAAGGCCGCCGCCATGGGGACCGCGCGAGCTTACTGCAAGACGGGGCTGGTGGATGGCAACTTGTACGCTGTGGGTGGCGTGAACCGTGGCCGGAATGGCCTCACTCCACTCCAGTCGGCGGAGGTTTACGATCCGGAGGCCGACGCCTGGAGCGCGATCCCCAGCATGCCGTTCGTGGGCGCCCAAGTTCTTCCCACGGCGTTCGTGACGGACATACTCAAGCCCATCGCCACCGGGATGGCGGCGTTCCGGGGGAAGCTGTGGGTGCCGCAGTCGCTTTACTCGTGGCCCTTCTTCGTGGACGTTGGTGGCGAGGTGTTTGATCCGGTGTCCGGGAGGTGGGAGGAGATGCCGCGCGGGATGGGCGAGGGGTGGCCGGCTCGCCAGGCCGGGATGAAGCTGAGCGTGGTGGTGAACGGGAGCTTGTTCTCGCTGGATCCGATGAGCACCGCCGAGGGCAGCAAGATCAAGGTGTATGACTTCGAGCAGGATTGCTGGAGGGTGGTGGTGCGGAAGGTGCCCATGGTCTTGGATCTCTCCACCGAGTCGGAGTCGCCATACTTGCTCGGGTGCCTGAGGAGCGGCCTTCATGTGGTGACCAAGGACGCCGGGAACAACGTGACCATTCTGCGGGCGGAGATCGACGGCGGGCGTGGCGCGGGGGATTCCGAGGCGGAATCGTGGACGGTGATCGCGAGCAAGAGCTTTGGCCGCGTCGAGCTGGTTGCGTGTCAAGTCTTGGAGATA
>SmoFBX_N0080
CTGATCCCCGGGCTACCGCGCGGCGTGGCGCAGAGCTGCCTCGCGCGCGTACCGCGCGGACTCTACCCCCGCCTCCGCCTCGTGTCGCGCCAGTGGAATCAAGCCCTCCGCCCCGACCAAATCTTCTCCATCCGATCCAACGACGGCATCTCGGAGCCCTGGCTCTACATCACACTCGCCATGGGCGGCCCCTTCTTCGCGCTGGATCCAATTCTCATGGCCTGGCATCGCCTCCCGGCCTTTCCCGCGGACCAGATCTTCACGGACAACGATAAGGAGTGCTTCGTGGCCGGGCGGGAGCTCCTGGTGGTCGGGCCCTCGTTCTACAACTTCCGGATGCACCCGGTCATCTGGCGGTACCGCGCGGACCGCAACGAGTGGTCTGCGGCGCCGCCCATGACGACGCCGCGGTGCCAGTTCGCGTCCGCCAGCTTCGGCGGCATGGCGTACGTGGCCGGCGGCGCGGGGTTTGGGACCAGCACGCCGCTGCGCGACGCGGAGGTGTACTGCAGCGGCGCCGGGCGCTGGCGCGCGCTACCGCCCATGCATACCGCGCGGAAGGAGTGCTCGGGGTTCGTGATGGACGGCTGCTTTTACGTGATTGGGGGGACGGACGGCCGAGATCAGCCGGTCACGGCAGGTGAGCGGTTCGATCCCAGGACTCGGCGGTGGACGGTCATACCGGGGCTTTGGCCGGAGAGTAGCGTGTCGCGGTTTAGAGGCTCGGTGGCGCCGCCGCTAGTGGCGGTGGTGGGCGACGTGCTGTACGCGTGGGATCATCCCAACGGTCTGTTGAAGAGGTATGAGAAGTTTGGCGGGAGGTGGACGGTGCTGGATGCGGCGGCGGGGCGGCGGGCAAATGCCGAGTCCCATGGATGGGGGCTAGGGTTTAAGGGCGTCGGGGAGGAGGTGTGGCTCATCGGCGGCTCCGAGCTGGATGTGCCGTTCATCGATGCGTGCCGCCCGGCGCGATCCGGCGGCGTGCTGTGGCGGCGCGTCGCGGAGGCGAGCCCCGTCGGCGACAACTTCGTCTACAATTGCGCGGTCATG
>SmoFBX_N0082
ATGAAGATCCCATCATTTCAGCGAGCGTCCTCCAACAATCGAATTCTCCCTCTCTGCGACGAGGACGACGACTACGAAGAAGCAGAGCGCAAAGAGACAACGCCAGCATTACCGCCACCATCGCCACCGTCACTACGACCAGGGGGAGATCCCAGCTATGGAGCTACTGGGTTCCAGGATCCATCTTCGCCCATGGATCCCAAGCTCTGGAGCAAGCTCCCGGAGGACTGTGTGGACAGGATCCTGGCGCGGCTCCCACTGCCCAGTATGTTCCGGCTACGCTCGGTGTGCAAGCGCTGGAACTCGTTCGTCCATTCCGAGGCCTTCTTCTCGCTCCAGTCGGAGATCTCCGCCAGCCGCTCCAGCTTCCTCCTGTGCACCCAGGGCCGCGTCTCGTGCGTCTACAACTTCTCCCTCGATGGCTGGCACTTCGTTCCGGTCCCGAGGATCATCCTGCCCATCGACATCCCGCCGGTGACCGTCGTCTCGGCCTCTGGAGGCCTGCTGTGCTACGCCAACCAGGTGGCCGAGTGCTCCACGCTCTTCGTCTGCAACCCCTTCACCAAAGTTCTGCGCGAGATGCCACCCATGCGGCGCGTGAAGGCGGAGATGCCGTCCGGCCTCGCCTCGCCATCGCTGGTGGCGTACAAAAAGAGCCGGCTCTTGATGATCGGACGAGTGAAGGGGAGGAGCTCCGCCACAGCGAAGCCGGAGCTCAAACCAGCGACGGCGATGGCGGCGATGGTCGAGGAGGGATTGAAAGTTTGGGAGCTCTCGCACGGTGCCGGGCTCGGGACGTGGACGGAGGTGAACAGGGCCCCGGTGGAGATGTGCCGCGAGTTTCTGGATGCGCTCAAGCCGAGGACGCCGCTGGTTTGCTCCGGGGTGGGCGACTTGGTGTGCGTGACGAGCCACCTCAGTCCAAAGGCGCTGGTTTTCGACGTGAGCCGCGGGAGCTGGCGGTGGCTGCCCAGGGATCCACTCTTCCCGAAGAAGAGGAACTTCCATCTCCTGGGATTTTGTTTCGAGCCAAGGCTGGACATCCAGCCG
>SmoFBX_N0084
ATGGTTGGTAAGGAGATCAAGAAAGAAGAGTGCAGCCACGGTATCGCCAGTGACGTGACGGTACTCATCCTGTCGCGGCTACCGTTGCGCGACGTCGCGCGGTGCAGTGCGGTATGCCGTGCGTGGCGGGAGCTTACCGCCGTGCCGTTCATTCGGCGAGCGTCGGCGTCGCGTGAAACAGCCTGGCTCGTGCTGCACAAACGTGGGCAGGAGAGGCCCAGCGGTGCGAAAGAGCAGCTGGCGGCGTACAGCGCGGCATGCCGTCAGTGGTTCTCTCTGGGCTCTGTCTCGGGCTTTCTTGGAAAGAAATGCCAGTCGCGGTGGACCGGTCCCTGTCTCGCCGCCAGCGCACACGGGCTACTGTGCTGCGTCTACAACGCGTCGTCCACAAAGCCCCCCACGCTGGCGGTATTCGACCCCTTGACGCCTGCGTCACTCCGCGGTACCGCGCGGCGCATTTTGTCGGTCGATGAGGGGTTTTCTTCCATTGAGGCTCTCGCAATGTGGAAGAAGAGCGATGGTGGCTATGGGATCGTCTTGGCGGGACCGATTTCTCTGTGGGGATCCAGCTGGGGTGTTTGCCTGTTCGATCTAGCAGATGCCAAACTATCCAAGGCGAGAAGATCAGTGGCGAGCGTGGATGCGATCACTGGGCGAGGATTTTTGAGCTTGCTGTGCTCGGCGCTACGCGGGGATGGGAGTGGTCTCTTTTGCATCTGGGGGGTGAGCTCCACGCCTCAAATCCTCGCTCAATTCGACATCCAGGACAATCTTTGGCGGATCGTCCACGGTTTCTTCCCGGATTCCATCTCCTGGCAGAACGCCGCGATCACGGCTTCCAACCAGCGCCGATTCACGGCCCAGGTT
>SmoFBX_N0086
TTGGAGACGGTTCTCAGCTATGTGGACCTGGCCACACTAGCGACCTCATGCTCCGCCGTTTGCAAGTCATGGAACGCCATCATCGGCGATCCATCCTTTCGCCGCCGCTGGTGCCAAAACAGTGGCCACAAGGAATCCTTGCGGCTTATGACTAGCTCCTTCGACTACGGCGAGCGTTGCCACGCCTGGGATCCATCACGGCCCCAACGCAGCGTGGAGTTTCCGTTGCCCCACAAAACGGAAGAATTTCCTAACGCTCAAGTGGTTGCTTCCGCGGGTGGCCTGGTATGCGTCTTCAGGACGCACAGGGGCATGGTTGATCCTGCTGATGATGTGTTTCACCTGGTGGTGGGGAATCCAGTGACCCAAGAGTGGAGCGAACTACCACCGCTCCATTGGGAGGACAGAGAAAGATGCACTTTAGCGGGAGTGATCGACTCTGCCATGTTCGTCGACAAGAATGGCTTCAAAGTCGGTCTGCACTACACCGCTGTCGACTTCTCAGGCCACTGGTGCTGCATCTACGACTCGGCAACGCGCTCCTGGTCTTCTCTCCCCAAGCTCCCGTTCTCGCCAGCCTACGTCAAAATGAAGGCGCAGCGGCTTTCAGATTACAGCGTGGACGTGGCACCCCCTGCTGTATTCCCAGGCTTGGACGATTACTTCTACGATCTCACCATCCTGGGATTTTACGACTTTGGCCGCGCCAGGTGGAGCACCGGGGAAGTCGTGCGCAGCCTGAGGATTACAACAGGCCTGGAAGACAAGGTTGACCCGGATGGAGAGATCCTGCGCTGCGTCTTGCCGCTCCCGGGACTGTGCACCGCGAGGCTGTGGGAGTACAATGGCCAGCGATACTTGGCAAGTGGCTGGGTGTATGCGGGAGGCTACCGCGAGGCAGGGGAGTCCGGAGTTGATGGCTATGGCGTGTGGAAGGTTGACGACAAGGGTGGCTTGGTTGCCGTCTCTGCAAAGACCCATAAATCGATCCTTCGTCAAGTGTACGCTGGGCAGCGCTTTTTCGGAGCGGTTTTCCGTTGTTCTGTTCATGCAGAGGCCAATCTGGTGATCTTTTCAGAGATAGGGATCATGTTTGTTTACGACTTGAGCACAGGGGATTGGGGCGGAGTAGGGGGGCACGTAGATGAATATTCACAAGCAGTGATTTTTCGCCCGTCCCTCAGGGCACCTAGA
>SmoFBX_N0088
AAGCCTATTAAGTCATGTAAAACTCGGACTATGGAAAGGAACGTCGATATCCTTTTGTGGCTCCCGATGCCGATTTTGCTGAAAGCTAGAGCTGTTAGCAAGGCTTGGAAAGAGATTATTGATTATCCATGGTTTATACGCCGTTATGCAGAG
>SmoFBX_N0091
GAGAAAGAGCGAGCTTTGTGGCGCCCAATGGGGCATGGGACCCCTCTCCTCGGTAAGAAGGCGAATCCGGATGACTGGGGCATAGCAACCGGCATGATCTCTTGGAAGCTCACGGCTTATGGAAAGTTTTTCCATAGCGGCCTTCCACACAAGACCATTAATCCGATGGAGATCCAGACTCATTTTCCCGCACGTCCAAGTTATGGTTTTGGGACACTACGTGGAGCTAGTGAATATGTTCATATGTTTATGTTATATGTGTCTATAACGTTTAACATGATTAGAATATGTGGTTTAGGTCAGGCTCATATGGATCTGATACCATGGTGGGAGATCTTTTCGCGTCTGGACAATTGGAGCATAGTCCGTGCAAGCAGTGTGTGTAAGTCATGGAGGGACATAATCCAATCCCCAGACTTCAAAGCCAGGGGTGTGATGGATCAAGGGGTTTGGATTCTCACTTATGTCAATGATGTGTTGAGGGCGTGGTGTCCACTCTCAGGCTTTTTTTTGGATGAGCCTTTCCCAAGCTTTGAGTGTCCTTATAGAGTTTTGGCTATTGAGCATGGGCTGGTGCTTTTGCGCTGTGGATCAAAGAGCTATGTTGGCAATCCCGTGCTCATGGAATGGAAAGAAGTGTCTCCCATTGACAAGATATTTCTCAAGACCGATAAGGTGGATGAAGAGATCCTATGGTCTCACAAAGTACTATTTAGCGTTGATCGCCAGAGGTACTCCATATATGTTATCAATAGCGACTGGTTGAACGAAATTTCTGTTATATATGACTCATCCGTGAGTGCTTGGAGAATCGATCCATCTCTTGGTCCGGCTCTAGAAGCTAGAGCTAAACCACAGTATTCTTTAGCGATAAAGGAGCCGAGAAGTTACATCAGTCATTTCGAGTATAAGGGGCAAAAAACGCTTGAGGTGATTACTAACAACGAGTTCAGTGTCTGGGAAGAGAGGGATCCATCAATTCGAAAATGCATGAGCGACATTCATAAGACGTTTGAGGTGGATAAGAGTCGGTGGAACTTGGTGGCAAAAATTGGCATACCTAAGCGCGAAAAATATAATTGTCACTACCTAGAAACCCTGTAT
>SmoFBX_N0093
TTGGAGTTGGTTCTCAGCTCTGTGGACCTGGCCTCACTGCCGGCACGCTCCGCCGTTTGCAAGTCATGGAAGTCCATCCTCGGCAATCCCTCTTTCCGCCGCCGCTGGTGCCAAAACAGTGGCGACAAGGAATCCTTGCGGGTTATGACTAGCTCCTTCTGCAGCCACCGTTGCCTCGCCTGGGATCCATCACAGCCGAACCACGAGGAGTTGGCGTTGCCCTACTCACCACAACCCTTTCCTCATACGCTAGTCGTTGCTTCCGCGGGTGGCCTGGTATTCATCTTGAGGTCGCCCAAACCCGACCTGGATCCCACTAGCGATTTGTTTCACCTGGTGGTGGGCAATCCCGTCACCCAAGAGTGGATGGAACTGTCACCGCTCCACTGGAAGGACAGAGAAAGACACACTCATGTGGGAGCGCTCGACTTTGCCATGTTTGTCTACAATAATGGCTTCAAAGTCGGCCTGTACTACACCGCCCCCAACACCTCGGGCCACTGGTGCTGCATCTACGACTCGGCAACACGCGCGTCTTCTCTCCCCAAGCTCCCGTTCTCCCGATCCTACGTCAAGGCGAGGGAGCAGCGGAATGTAGCTTACGAACAAAGCTTTCGTCCTCGAGCTGTATTTCCAGACTTGGACGAGTACTTCTATGACCTCACCATCCTGGGATTTTACGACTTCGGCCGCGCCAGGTGGAGCACCGGTGCGGCCGTCCGCAGCCTGAGGATCACAACGGGCCACGAAGACAAGGTTGAAGAAGGTGGAGCGAGTCTGCGCTGCGTTTTGCCGCTCCCAGGTACATGCACGACGAGGCTGTGGGAGCACAATGGCCAGCGCTACTTTGCAAGCGGTTGGATGTATGCGGGAGGTGACCGGGAGGAAGGGGACTGCGGAGTTGATGGCTATGGCGTGTGGAAAGTCGATGAGAATGGTGGCTTGGTTCCAGTGTCTGCAGTTCTCCATGACGCAATACTTGAAGAAGTGTATCCTGGGCGGCGGAATCTTGGATACATTTTCCGTTGCAAGACCGCTGCAGAGGGGAACCTCGTCACTTTTTCGGAGACAGGGATCGTATTTGTTTACTACTTGAGCACAGGGCAGTGGGGTGGAGTGGACCGAAACCCAGAGGATTTAGCCAAGGCAGTGCTTTATCGGCCGTCGCTTAGG
>SmoFBX_N0095
GACGTTTTGGAGACGGTTCTCAGCTATGTGGACCTGGCCACACTAGCGACCTCATGCTCCGCCGTTTGCAAGTCATGGAACGCCATCATCGGCGATCCATCCTTTCGCCGCCGCTGGTGCCAAAACAGTGGCCACAAGGAATCCTTGCGGCTTATGACTAGCTCCTTCGACTACGGCGAGCGTTGCCACGCCTGGGATCCATCACGGCCCCAACGCAGCGTGGAGTTTCCGTTGCCCCACAAAACGGAAGAATTTCCTAACGCTCAAGTGGTTGCTTCCGCGGGTGGCCTGGTATGCGTCTTCAGGACGCACAGGGGCATGGTTGATCCTGCTGATGATGTGTTTCACCTGGTGGTGGGGAATCCAGTGACCCAAGAGTGGAGCGAACTACCACCGCTCCATTGGGAGGACAGAGAAAGATGCACTTTAGCGGGAGTGATCGACTTTGCCATGTTCGTCGACAAGAATGGCTTCAAAGTCGGTCTGCACTACACCGCTGTCGACTTCTCAGGCCACTGGTGCTGCATCTACGACTCGGCAACGCGCTCCTGGTCTTCTCTCCCCAAGCTCCCGTTCTCGCCAGCCTACGTCAAAATGAAGGCGCAGCGGCTTTCAGATTACAGGGTGGACGTGGCACCCCCTGCCGTATTCCCAGGCTTGGACGATTACTTCTACGATCTCACCATCCTGGGATTTTACGACTTTGGCCGCGCCAGGTGGAGCACCGGGGAAGTCGTGCGCAGCCTGAGGATTACAACAGGCCTGGAAGACAAGGTTGACCCGGATGGAGAGATCCTGCGCTGCGTCTTGCCGCTCCCGGGACTGTGCACCGCGAGGCTGTGGGAGTACAATGGCCAGCGATACTTGGCAAGTGGCTGGGTGTATGCGGGAGGCTACCGCGAGGCAGGGGAGTCCGGAGTTGATGGCTATGGCGTGTGGAAGGTTGACGACAAGGGTGGCTTGGTTGCCGTCTCTGCAAAGACCCATAAATCGATCCTTCGTCAAGTGTACGCTGGGCAGCGCTTTTTCGGAGCGGTTTTCCGTTGTTCTGTTCATGCAGAGGCCAATCTGGTGATCTTTTCAGAGATAGGGATCATGTTTGTTTACGACTTGAGCACAGGGGATTGGGGCGGAGTAGGGGGGCACGTAGATGAATATTCACAAGCAGTGATTTTTCGCCCGTCCCTCAGGGCACCTAGA
>SmoFBX_N0097
AGCATGGGAGAGTTTGATGCTCTGGGCGATGATCTAGTGCTGGACATCTTGTCTCGCCTCAAGCCAGCAGATATAATCCTTAAAGCCGGGCGCGTCTGCAAGCAATGGCGTCGCCTTGCACGCTCGCAGGAGCTCAGGGAGCTTGTGGCTCGCAGAACCGCTGGAGATCCAGATCCAGATCCAGAGCCGTGGTTTGTGCTACAGCGTGGCCACCGCTTGCTCTTGTATCCTTCACTGGAATCTCTTTTCACCAATCAGGGCTGGGCTGAGCTTGATCATGGCTCCTTCTCCGTCGGTCCGCCGGGACACAGGTTTATTCTCCTGGCGTGCGCGCTGGGGCTTGTGTGTGGGAGGCTGGAGGATCTGGACGAGGCTGGCGGCGAGGCCATGACTTTAGCTGTTGGAAATCCACTGACGAATGCGTGGAGATTTCTTCCCCGGATTCATGTCAAGGAGAAGCCGCGCAGATACTTTATTAGGGTCAAGAGATCGGGGCATTACCATGTGATGTTGGAATTTGAGGGGTTCGACATGGATTATCATTCAAAGTCGAAGGATTGGGAAGCTTGTCCTCCTCGTGCAAAGCGAAGGAAGCTATCCTTTATTGGGTCGAGGAAAGACGGGCTTGAAGACTGGCTTGAAGGCAGGTTTGCATTGCGAGTGAGGAGACGCTCAAGGAGCAGATTGAATATCTGCTTGGGGGATGACGGATATATGATTTATTACTGGGGTCTAATTGGCGAGAAAGTGATTTTTATGGAGGAAGTAAGCGACATAACCTTTGCGTTCGTTCCTTCGTTAGCAGTGCCA
>SmoFBX_N0099
GTTGTGAGGACGGTAATTGAGGAGGTGCTCAAGCGCTTGCCAGCAGCTGTTTTATATTCCCGAATGAGAGGCGTGTGCAAGCAATGGAAGGATCTCATAGAGACACCCGGATTCGCAGCTCTTCACTACACACACCACTTGAATCGTAGTCCACCTCATGTTTTGGGTCTAGAGTTTCATCTTTACAGATGCAATCCTTTCGCAGGACAAGAAGCAAGGGCTTGGGTTGCCATGGAACATAACATGGATCATGTTCTAAACTCTAGCGGTGGGTTGTTGCTTGGGATGAAAGCAGAGGATTTTATGGTCTGGAATCCGCTCACTGGAGCATCCAAGATTCTCCCCCCACTTCGTTTAGAAAGTAAACCATGTTCGAAGGAGACTGCAATGCGGATGAACTCATCTGGAAAGTATTATTGGATCTGTATATTAGTGCCAGAAAAGCAGTCAATCTACGCATATGATTCAGGAAAAACAAGACTGTGGAACAAGGTTGATCTTGACAAAAAATATGTTTTGAATACAATTATCAATGCTAAT
>SmoFBX_N0101
ATGGAGGAGGAGGGACAGGAGGTTTGTTTCGACGCGCTCCCGGATTCCGTAGCGTGCGCCATCCTGTCCAAGCTCAGGGACGCACAGACCGTGGCTCAATGCGCCGCGGTGTGCCGGCGGTGGAGGGCTCTGTGCGCTGCCGTGGACGCGCTGAGCTTCGAGTCGTTCCAGCTCTTCGAGAAGCGCGTGGGCAGGGCGAGCAAGGCGTCGTGCCTGGAGGCGATCGTGTCGCGGATGCTGCTACGGAGTGACGGGGTGAGGGAGCTGGGGATTTGCTACCACCCCGTGGAGTGGCCATGGATCCGCGGCGACCACTTCAGCGAGGACAAGGTGTGCGCGTGGCTGGGCCACGTCCGAGCCTCGCTGGAGAAGCTGGTGCTGGTCGACCCCAACAGGGAGAGGCCACAGCCGCTCAAGCTGCTCCAGCTCTCGCGCTGCCCCAGGCTCAGGTGGCTCAACCTCTGCTACGGGATCATCCCCGACCTCCCAGGCGACATGAAGCGCATGGAGAGCCTGCGGACGTGTGTGCTCGACCTCATTGCCATCACCGACTCGGCGCTCGAGGCGCTGCTGCTCCTCTGTCCTTGCCTCGAGGACCTGCGCCTCAACTCGTGCAAGGGGCTTCGCGCCCCAAGCCTCGTCTCGCCGAGACTGGCGTCGCTCGAGTTGGTGCACGAGATGGACATGTGCGAGGCGACCGTCGCCTGCCTCAGCCTCGACACGCCCAAGCTCACCAGGCTGTCGCTCAGCTACGTGGAGGAGCTCATTGCCGACGGCGAGGCGCTGCTGGAGCTAGGCCTGCTGTGCCACGTCCGTCCCAGGATCCGGGACCTGTCATACCTCACGGCGCTGCAAATGAAGGGCGAGGTGTGGCTGCTGGAGAGCATTGTGGAGCTGGTGCGGCTGGGAGCCAACGTAACTCAGCTCCATGTCGACGCCGTTATCGACAACAAGAGCCCCATTCAGCTCGACGCCTTGTTTCGCCACTTGCCGCTGCTCACCAAGCTCTACATTGGTGCCGACATGTTTGAGTGCGTGCAAGCTGGTGCCGCCGGCGTCACGGGCAGCGCAACCTTGCGGCTCCCGCGACTGGAAGAAATAGTCGCCGTGGTGTGCAGCGGCAGCAACGGCTGCATCGCAGTGCTGGCCACGCTACTCCGATGCTCCTCGTCTCTGCGATCCCTGCGAATAAACGCGCACCAGCTGAGCAAAGGCGTTGGAAACATCACGTTCTTCACCGATGTCTTGGGCTTGCAGAGGGAGTTTTCGCAAGTCGAGATTGTCCTCGACTGTCCTTATACGTTACTG
>SmoFBX_N0103
CAGACACATCCTGGGCTCTTACAGTTCAAGCTTGTTTTGGCATTCTCGGGTACGAAATATTTACGTTTCTCAACCAAGTACCAAGGCACGCTCGTCAACTCGTTTCTTTTCAACGTCATGGCCATCATACTTCTTATGCTCCACAAGGTCAGGAGCGCAATCGAGAGGCTGCCGGATGAAGTTTTATATGATATCCTCTCGCGTGTGAGTAACAAAGGTGGCAAGGACTATGCCGGGTACTGCTTGGTTTGTAAGAGGTGGAATCGAGTTGGTAAGGAGGTTGGACTGGATGTGTCGATCGACTACCCACTGGAGTGGCCGGCTTTCCAGGGAGGAGGTCTCGAGCTGGGTCGGATCCGGAGGCTTAGCATCGACATGTATTTGGGCAGTGATTACTCGTGGCTGGTGGGTTTAAGCGACAGACTCGAGGAAATCACTATAGATGGCGGCGTGTTGGAACCAGACAAGCCCTTTGATCTGGGGTGCCTTTTCAAGTGTTCTAAGCTCAAATACATGTCTCTAGCCAGGGTTGAGGTTCGTGAGATGGCGAGACATGGCTGTGGGAACACTGAGAGGATGCTGGTGTCATTTCCGGCCCTCACTTGCTGCATGCTCAAGAAGGTCGTTGGTGTTGAGCTTCAGCAGCTTCTGGATTCGTGTCCAAGGCTGGAAAGGCTGGAGGCGGAGATGTTTGGGTTCAATGGATTATTGCGCTCAGCAAGGTTGAGAGAGTTGCGGCTGGAGGCAGAAGCTGGCGGGGATTTTAAGTTGGACTTTCCAGATCTGGAGGCTGCTTTTGTAGGTGATTGCATGAAGCTGGAGCTGAAAGCTCCGCGTCTCAAGCGTCTCTCACTTGGTTCTTGCCAAGAGCTTGTTAGCTTGGACCTAGGCAGCCCACTGCAGAGTCTAGATCTCTACTCGTCTGGATTTCGAACGGCTGCAGCTGTGGACAGGAGACACTTTGCGTGCGTAAGGCTGAAAAGCCATGGATGCCTGACAGGAGGATATTGTGCGCACAAGGTTGCCAAGCTGATACTGGTATTGCCGCAGCTGAGGGAATGCAAGGAGCTGACAATAAGTGGATGTTGCGATTGCCATCCGTGGAAGTGTTCCGAGACGGATCAGTTGTTCTCCAGCCACGAGGTCGAGCTTCCATGTTACAAGCTGACAAAAATCTACATCGAAGACAACAAAGGCTCGGGGCTGGAGGAGATGCTGGCTTCACTCGTCAAGCAGTGTCCAGCATTACGAGCTCTCGAAGTGGCGGGCGTTCCTGATGAACAATTTCTAAACAAGTTGAGGGCGTCCTCGTGCTCCATTCTGCAGGAACGTTTGGACAGAGGGGACTGGCTGGGGCAGAAGAGGCACAATACTTTTGGATCTCTAGCAGAAAGTGTGGAAATGAGTCCTACCAAAGGATTGGCTGCAAGGAATTACATTAACCTTAACAGCTATAATGATATT
>SmoFBX_N0105
ATGGAGTCTCCACTGCCGCTTCCTCTGCCGCGATCGCTCCAGGAGATGATCCTCGCCAAGCTCCCGCTCGAAGATCTCCTGCGATCGCGCACGGTTTGCAAGTTCTGGCGCCGCATTTCCACGACAAAGAGCTTCTTGCGGAGGTATGAGATGGTCATCAGCGCCAAGCCATGGTTTCTCTTCATTCATGGCCGCACGGGCTTCGTGATTGGAAATGATGCGATGACCGGCAAGCCAAGGCGCTTCTCTCGCCAGCCGTGGATCCCTACGGCGCAGGACACTAGCATCGTCTCGTGCTCGCTCGGCCTCCTGCTGCTCCAGGACTCCCAGGGCCATTTCACCGTGGTGAATCCTCTCACCAAGGAGACCAAGAAGCTCCCGGCGTTGGATATGAGCTCTGGCAAAGAGATCGTCTACTCCGCCATCCAGTGCTCGCGTTCGGCCTCTTCATACAAGGTTTTCACCATGGGTGTGATGGACGCGGACGAGATCAGTGGATTTCTCTACAAAATGAGCGTCGTCCAGCCGGTAGACCGCCCGATCCCAGTGCCGGACATTCATGACTACAAGCAGCCCTTCATGCGCGTCTACTGCTCCGAGACTGGTTCCTGGACGTCCATCACCGGGTTTCCTCCAGGATTTGTGCTCCCTTTCCGCGCTCTATGCAAGGTGCACCAGTGTTTCATCGCAAACTCGCTGCTCTACTGCACCTCCAACAACGTCAACAACCGTCCCGAGAAGATTGCTCGCTTTGACATCCCCAAAATGGAGTGGCTTCCGACTCCGGTGGACATCCCAGAGGACTTGATGCTTATGAGCTTCATGATTGACAGCAGCAGCGAAACGATGATAGTCGTAGCTGACAAAGACACGGGCAAGTTATTCAAGGCTGTGATCGAGCAGGAGAAGCTGGTGATTGCAGCGGAGCTCCAGGTGCCGAGCGAGATCCTGCCGACGAACAAGCTTATGTTCGGGATGATGGAGGTGTGGGGCTTCGGACATGCGCTTTTCCTTCACGTCCCGGTGCAAAAGAGCAATGCATGGGATCTCAAGAAGTGGGACGGCCGATCTCTCATGTACGAAGGCAAGAACATTGCGGAGGAGCCGACGATGCAGTGCTGGTTTGTCAGTCTGCACAACTCTGCCGTCTACTTCCAGTGCTTGCCCGAGCCTCATCTTCCAATCGGCACGGTCATGAGTGGAGCTGCGGATCTTCTCAAGCTTGTCTACACTCCCAGCCTTCGTTTCCCC
>SmoFBX_N0107
GACGGTGTCCTGTGCGCGATCTTCTCCTTCCTCTCTCCGCGCGACATTGCGAGCTGCGCCGCCGTGTGCCGGCGATTGCAGCGCCTCTGCCGCGACGATACGGATCTCTGGCTCGCGCTCTGCCACCGGCGCTGGGCCGGATTCACGAGCTTGAGGGATTGGAGCAGGAGCGTGCTGGGCGACGATGGCGAGCTAGGGTTTATGCGCTACAGAGGTTTGTACAAGCTCCTGGCGAAATGGGGGAGCTTGATTGGCTTCTGGCGGGGTGTCAATGGGAATAGGTCGCAGATTCTGGGATTTGAGTGGCGCAAGAACTCGATTCATGGGTTTCGGATCGTTCCAGCGAGCAGGGGAAGCTATCAAGTGCGAAGAATTCCATTTCTGTGGCTGGGAGCTGCCGCGAATGGGAAGGAGATTTGCGTCATGAATCCAGCGCTGGATCGGGATTGTGGCTGCTGCAGTTGTCACGCACCGAAGGATCATCCAGGTAGCTCCAGGGATGATCATGGCTCTTCCAGCAGCGAAAAGATTGGCGATCTCTTCGCGGGGATGGACTCCGAGTGGGATGTGGAGGATTTATCTCGACTCGGGCTGGTTCTCGTCGACGTCCACTTTGCCGGGAAGAATCACATCGTCTTGGAGGAGCTGAATTGCCAGAGGCAAGTAGCGAGGATGAAGATCTCCCTGGCCGAGGCGGTGGCGAGTGCCTCGTTTGGATTCAGCGAGAACTTGGAGATCACGACGAGGAGCTATGGCAAGAGTCCTCCCGGGAGCTTTCCTTTCGAGATGTATCGCTTCCTCACGAGCAAAGTGACGAGCCCCGGAAGCGATAGAGCGGCCAGGAAGCAGTGGAAGAGAGACAAGGAGCGAGCCGAGAGCCGAGGAAGGCTATGGTGGCTGGAGCAATTGCATTTTGTCAAGGTGGTGGAATCCTCTCCAACGAAATCGAGGCCATTCCAAGGATTGTGGAAGGGGTTGTGTCGATGCGAAGCTTTGGATTTCTTGCTCGTCTCCTACGACGACGATCGAGGCGCGATCACCTCCAGGCAAGTTGGCGAGTCCTCGTCAATTCGATCTTCG
>SmoFBX_N0109
ATGGAAGAGAGGCATGGCGCACGGCCGCAGCACCAGGTGAGTAGTAGCTCCGGGGGATCCTACGCGCATCCGCCGGAATGCCGCATCATCGACCTCCCCCCGGTGGTAATCCTCGAGATTTTCCGGCATTTGGACCCGCGGGAGCTGTCCGTGGTGGCGTGCGTGTGCCCGCTCTTCCGCATCCTCGCCTCGGACAGCCACGGCTGGAAGGAGTACTACTGCGAGCGATGGGGGCTGCCCGGCGCCGTCGCCCCGGCGCACGAATGGAAGCAGCTCTATGTCGCCAGGGAGACGCGCTGCAAGGCGCTGCTGGGGCGGTTCAAGCTGGATCTTCTGTGCGGCCACACCGAGACCGTGAGGGCGGTGAGGTTGGTCCCGGCCAGGAACTTGGTGGTGTCTGCCGGATACGACTCCTCGGTGAGGATCTGGGATGTGGGCGATGGCCTCCCGGCGGCGTGGTCGCAGCCGCTGGGCGAGACCATTCGGGCTGTGGCGGTGGACGGTGAGCTCCTGGCTGTTGGTGGGAGCTCCGTGGTGAGAGTCTGGCACGCCAGCCCGGGTTGCTCCCACCTGTTTGATCTGGCGAGGAACTCGAGCGGGCGGTTCCTGCGGGGACACTCGGGTCCCGTGACGTGCCTGGGCTTAGACGCTAGAGCTCTATACAGTGGTTCCTGGGACATGACCGTGAAGATCTGGAAGAGGCACCGGCTGGAGAAGTTCTCGCAGAGCTTGCACCACTCGGACTGGGTCTGGGGGCTGGTTGCTCGCGGGGAGTGTGTGCTGAGCACCTCCGGCAGTGATGCTTACTCCTGGGACGTGGAAACCGGGGCTTTGCTGAGGTTCCGGCCTTGCGTCCATCGAGGCAATGCTCTTGCCGTGGAAGGCAGCCGGACTGGAAGCTTTCTCATCACTGGCGGAGAGGATGGGGCTGTGCGGGTGTTCGACAACAGGATTCCACCGTCGGTGACTCTGGCAGGAGAATGCAGCGAGAATGACGCGGTGGCGGCATGGCTTCCCCACTCGGCCGCGGTGAATTCTCTAGCTTTTGACGATCCTTCGCTCGTCTCGGCCTCGGCGGATGGCTCCATAGCTCTCATGGACCTGAGGCACGTCATGAGGAAAGGAAGCATCAAGTCGAGAGCGGCGGCCACGGTGAAGCGCCCCTACACTTGCGTGGTGAAAGGAGACACGGTGCAAAGGATGCTGTCCAGCGGTGGCTCTTGCGCTTACTCGGTGGACATTGGCTCGGACAGGATTGTGAGTGCCGGGGAGGGGACGGCGATCAAGGTCTGGGACTTCTCCCAGGCTCTCGAGTTTGAGAAGAAAACACAGGCGCTTCGAAGCGTCCGGAGAGAGCAGAGAGCTCAGCGGAAGCTCGCGATTAAGAACAGGAGAAAGGAA
>SmoFBX_N0110
ATGGACGTGCTACCGGACGCCATCGTCCAGCATTTGCTATGCCTCCTCAGCAATGCCGAGGACGTAGCGGCGTGCTCGTGCGTTTGCAAGAGGTGGAGGGAGCTCATGGGCAGCGTGAGGAGGCTGGTCTTTCCAAGGAGTCTCAGCGACAAGGGGCTCCATTCGAGCACCCTTGTGAGCCGGATGGTCCGCAGCACGGCGGAGCTCGAGGAGCTCGTGGTCTACTGCACGCTTACCTCTGCCGGGCTCATGGAATGCGTAGCGCACGCTGCCAAGAGCTTGAAGCTTCTCGAGTTTCGGGTGGAGGAGGGTTCGGACAAGGCTTGCGTGGGCAAGCTCGAGGTTCTCAGCTGCAGCTCCTGCGACTTAGAGACACTGAGGCTGTGGGGAGGAATTCTTCTTCACTCTCCGGTGGGCTTGAGGAGTTTCACAGGCTTGAGGACGCTCGAGGTTGTGGGTGCTCGGATCCGAGACGGTGCTTTGAGGGGGATTCTGGCAGCCTGTCCGGCTCTCAGAGAACTGGCTTTGCTGGGCTGTGATGGGATAAGGTCGGTGTGCGTGGAGCTGAAAGAACTGGAGAGATGCCGCCTTGATTTTTGTGGATCTGGAGATAATTGTTTCGTCTCAGTGGCCGCTCCGAAGCTCAGAGTCTTGGAAGTTCAGGGAGCCTCGTACATTCGTATCGCGGAAGATTCGTCTCTACAGCATTTGTCTATCGCAAAACAGACAGGAATGCTTGCCAATGTGGAAGTGGGAAAACTTCCTGCTCTGGCGTCCCTGTCTATCAGAGGTCTTCAATGGGATTGGGGTGCTATCCAGAAGATGCTGCAGTCTGCCACACAAGTCGAGACGCTCTACATGAAGATTGAATTTTGTGGTGATGACGAAGCTTTTGAGCCTTTCCGTGACATCGACTTTGGAGATTTTCTCACGAGCCATCCTAAGTTAAAGAAGCTTGATGCCCATGGGGCATTGTTTGCTTCCTTGGTGCTGAAGGAGGAGATTGCCACTCCTCCGCTTGCTCTGCGCTTAGAAGAAGCAAACATAACCATTAGATCGCCTCTCAATGCAGAGAGGAAGCTGCAAGTCTTGAAGAGTATGATAAGTTGGAGTCCACTTTTGAGGAAAGTTCGGCTAAGAATAACACAGATGAAGTGCACTGACATCGAAGCTGACGAATTTTTTCTCAACCTCATTAGATTGAAATGCGTTTACGATTTCATCACAATTGAC
>SmoFBX_N0112
ATGGATCTTGGACGCGGCCGGAGCTGCCCGATCGCCAGCAAGCGCAGGAGACCCTCGGCTGAGGGCGGAGCGTGCATCGATCGATCGAGAATGGAGGATGTTTTGGAGGTTCTTCTCACGGATTTGGATGCGGGGGTCACGGACGCGGCGTTGGAGCACATTTTGCACAGGCAGAGCAGCGATGACGAGAAGGTAGAGTTATTGGATCGATGCCTGGCGCTAGGTCTCCAATTGCAAGGCGTGGCCAATCGGCTCGCTAGAGAGCACGCCGCGCAGCACAACTCCTCCGTGTGGCCGTTTACTCCTGATCTAAGCATTAAGGTGAGCTCGCTCTGGAATTTTTTTTTCTCCTCCTTGATGGGCGATGGTTTGCACGAAGCGAAGATTTTCTCGTCGCTGGGAACGCAGACTTTGTGCCAGGCAGCGGCGGCGTGTACCATGTTTAGCAAGCTCGCGCTGGAAGCTGCTTGCTACACTAACATCGATCTCACGACTGGCGGATCGACTGTGACGGATGAAACGGTGGAAAAGGTCATTCACCGAGCTGGCCGCTGTCTCAGG
>SmoFBX_N0114
ATGACTGCTACTGCTGCTGCTTCGTCCGCGACTGCGACTTCGGCTACCGCTTCGCCGTCCTCGGACGACGAGTTTAGCTCCCTCCCGGACGATCTGCTCGAGAAGATCTTCGCGGCATTGCCTCTGCTGAGCCTGTTCCGAGCCCGGGCTGTTTGCAAGCGGTGGCATGGCATCACCACCTCCAAGTCCTTCATGGCGCTGTGCGCGCAAGTCACGACTCACAAGCCGTGGTATCTCATGTACAAGGACTCGGAGAAGATGGTCGGGGTGGCATTCGACCCGACGTCCCGGAAGTGGCACAACTTCGTCCTCCCGCCGCTCGACGACCCCTCGGCAAGCTTCGTGGCCTCGGCCGGCGGCCTGGCGTGCTTTCTCGACAAGACCAACTCGGAGGTGGCCTACGTTTGCAACCCGATGACCAAGGCCTGGCGGCAGCTCCCGCGGCCGCCGGAGAGGCTGAGCTCCGACTACTGCGCGGTGGCGATGTGCGTGCAAGGCGAGGACTACAAGATCGTGGTGGCCAGGTCCACGCCAGTGACGAACGACTACGCACAGTGGAGCTTGTCTATCGAGGTGTATGATTCCGGCCTAGCGGCGTGGAGGAGCCCGAGGTTCAAGCTCTTGCAAGGCTGGAGGCCTGGGGAGGAGAGCAACATATGCAACGGGGTTTTCTACTGCGTCACGCACTCGACTGTTGGTGCCGGGCATGATTACTCGCGGCATGGACTGATTGCCTACGACATCAGTCACGGGGCGTTCCAGGACTTGATACTCCCGATGCCGTGCTCGCTTTCGTGCGTCCGGTTGGTGAACTGCTGGGAGAGGCTGGTGATGGTTGGCGGCATTGGGACGTATGACTTCATCAAGGGGGTCGGGGTGTGGGAGCTCCAGGGGGAGTGGAAGCAGATTAGCAGGATGCCGACCAAGCAGTTCCATGGATTTGCGGGTGGCCTGGACGACGTTTTCTCGTGTAGCGGCCACGGTGACTTGATCTACATTCACAGCTACGGCAGCCCCCAGCTCATGGTTTTCGATATCCCGCAAGGATCGTGGACGTGGGCGAGAGCCTGTCCGGTGCTCAAGCGCGACCCGTTGCATCTCTTCACGGGATTCTGCTTCCAACCCCGGCTGGACGTCTCGGTT
>SmoFBX_N0116
GCAATGAGCATGCTTCTTGGGTATGATATACTGGTACGCATCTTGCTGTCGCTCGGCTGGGAATCACTATTGCAAGCCCGCCGCGTCTGCAAGGAGTGGAGAGCCATCATCAAATCCGCGGAGTTTAAGGCGCTTTGGCGGCCGCGTTCGAGCGACGAAGACCGTGTCCTCCTGACGGCTTACACCTCCCACTGGCAGCGTCACCCTCGACCACTCCACGTCTGCGCCTGGAGCCCCAAGTCGCGCGTCGTCTCTCCGCTCCCGGGGTGGATGAAGCTCCCGCTCCCGCCCGGCTCCTTCTTCGACATCGTCGCCTCCTCCGCAGGCCTGGTGCTCATCCGCCAGCCGTCTTGGTCCGACCGTGAGACGCCCGGGGTGGAGTTCACGGTGGGCAATCCGGCAACCAACGAGTGGGTCAGCATCCCACGCCTGGATCCGCAGCAAGCCGGTCGGATCTACGGCATGAGTGCCGACCCGGCGACTGGGGAGTTCAAGCTGCTGGACAACCATAACTGGCGTGTCTACGAATCAAGTTCACGGGCCTGGGGCCCGACCCTGAGGATGCCTGCCATCTCCGAGACTGGCGAACTCAACGATAACACAGATACGCTGGGGTGTCTCCCTTTCGTGTGGGAGCACAAGGGAGTGCGCTACCGGGCGTGCGCAATCGCTGATACCTACGGCAAAGTCACGTACAAGGTGTGGGTGTGGACCGGCCAGTATCGAGATGTTGCGAGCGATGTCTTGGACCTCTACTTCGACTCCATGGATGGCGCTGGTCAGTGGCTAGGGATTGCGAGCATGGACTTGGACAAGACGGGTGTCTACACTGACTGGTCCATGGCGCTCGAGTGCCAGGCCGAGGGCAATCTCGTGTGCCTGGCCGGCCAGTGCCGCCATTGCTACGACGACGGTGAGAAGTGGGCTGACGAAGGTGGCGAGCCTCTGCCACCCGTGGTCTACGACTTGGATCGCGACGAGTGGATGTACGTCCGTGCCAAGAGCGACGAGGGTGTGCAGTACCGGCGGGCGGTGGTTTACCGCCCCTCGCTTGTGAAGCCCTCTGGCGTGGAAGGAGCTGTGGCGCTTGATCCCGAGGGTGGCGAGGGGCACAAGCGCAAGAGGGAGCAGCAGCCGCTAGACACGGTTGCCAGGATCCGGCAACACAGGATGAGAGCATTCGGAATAGAGGCTGAGGTGTACGAGGACATCTTTTTCATG
>SmoFBX_N0118
ATGGGCGAGGTGCTCAAGGAAGTCTTCCCCCTCCTCACGGGAAGGGATCTTGCGGCATGCATTTGCGTGTGCCGGCAGTGGCGAGACGTGGGCAGGGACGATTTCCTCTGGCGACGCCTCTGCGCTAGCCGCTGGCCATCGATCTGCCTCAATTCCAGCAATTCCCACCAGCGATCCACAATCGGATCATCCACAATTGGGGCAATTCGCGGCTACCGCAATCTCTTCTCCACAATCGCGAGGAGCAAGAGGAACCGAGCACTCCCGGCGCCCAAGCTGTGTTTCAGGGACCTGGAGTTCTACGTCGACGTGTGGGTAGGGCGGAGGTCCGTATACTCGGCCATTGTGGCCGGCCCGGTCGTACAGTCGCGGATCAAGGACCCGCCAGAGGGAATCTGCGACAGCATGCGACAGCATCTTCTCAGCAGCGAGTACAAGATGAGCGTCCCAGTGCTGCCCTATTTCCAGTTTAGCCCTAGCAGCGATGTCAGCGACAGCGACGATGGCGTTTGTAGCATGTCCATGCTCGTGAGGCGCAAGGACAGTGATCAGATCGCCACCATCATCGACGGCTCGCGGTTCACGTACGTGGACGGCCTGGAGAAGCGCGCGCACGCCTACGACTACCTCCACATCTCGCCGCTCTACCCGTTCCTCTCGGAGATTAGGGCTTGGGTGGCGCTGCTACTTGTGGAGAGGCCGCCAAATACGATGGCCGAGGTGTTTGGGATCGAGCTGGATTTCCTTGACACGGCTAGCTCCGATGATGAGGTCCTCTTGCTCCTCGACATCCTCGACTGGAAG
>SmoFBX_N0121
AAGGGGTGCTGGGGCACAGGGATATCGGGCATTATGCCCGAGGTTGTGGCTCAAATCCTCGCCAGGCTCCCCTTCTCGGCTGTTCTAAGCGCCAGGTGCGTGTGCCGCGTGTGGAGGTCAGTGGTGGACGAGCCCACCTTCCGGAGATGTTACAGGGACAGCGCCTGCCTCTTCCCCGACGCCAATTGCATCCAGGACAGCAGCGGCAAGGCGATGCGTTGGGCGCCCCGGCATTTCGAGGACGTGGAGGAGGACGTTCCCGACTGGCTGTGCGCCGTGTCTCAAGACAAGCGCCTCTTCCTCGCGCGCTCCACACAGGTGAGGCGGCTCTTCGTCGGGAGTCCCTTCGTCAACCGCTGGGAGGAGATCCCCTACCTGCAATTTGGGGACATGTCCAGGGTCCGCCTCATTGCCACTCGTTCTTCGTCCCCTCCCTGGGATTACAAGCTTGTGGTGTGGCGCTCGGATGGCGTGGTTTGGAGCTTCACTCGCGGACAAGCGGAGTGGCACAGTGTGACGGGGGCCTTGCGCAATGGATCGCTGCTGCTGGTGGTGACACAAGACGTTGTTCTCTGTAGAAAGGGTATGGAGGTGGCCTTTTTTGATCTGGCAAGGAAGAGTGTGTCACATAGGCTTTTAATCGACAACCCGCGTGTAGAGTATGTCCTGGCTCCTTGGAGGGGGAAGCTCTATTACTTGGTGCTCAAGAATGTTGGAGGTCTACAGTACGAGATCATAATCTCGGAGTCCTTGTGGAGGCAATTTCTTGAGAGGGATGTGGGCCTGCGCAAGATGGAAAATTGTCAAGACTTGAGTTATATTGGGCAGGCCGGGAACTTCATGAATTTTGCTTGTGTCTCGGGCAACGGTGATAAAGCATCCTTTTCGTTTGATTTAGATAAAGGTACCTGGGATACCAAAGTATATGCATCCCCGCCACCCCTATCAATACAC
>SmoFBX_N0123
ATGAAGCAGGCCAAGCAGACGCCGGTATCGGTTTTGCTCGCTCAAGATGACATTTTGGAGTTGGTTCTCAGCTTTGTGGACCTGGCCTCACTGCCGGCATGCTCCGCCGTTTGCAAGTCATGGAAGTCCATC
>SmoFBX_N0125
ATGCGGCGAAGCGTGGACCTGGACGATGGCGCGCTCGTCGATATCTTGTCCAGGATCGCGGATGCGCGGCAGATTGCGCAGTGCTCGCTGGTGTGCAAGCGATGGCAGGAGCTGCGCTGGGCTGTCACAGGCTTGCATTTCGATTTTAGGGCTCGCAGCAAGGAGGAGGTGAGGGAGAAGGAAGACGTCATCGCCGCTGTGCTCCGCCGCACCAAGAACAGAGCTCCCGGATGCCTCAAGACGCTCAAGGTCTCTCTCCGGTGCGATGAGCCGTCCGAAGCTACCGGGCACTGGCTTATGTGGGCCGATTCCCTCACTGCTCTTTGGCTCGAGGCCACCGTTTCTCTGCGCTGGGGGCCGGCTGTGTGGAACTCGGTGCTGCGCTTGGACACTCTCCGGGGCGTCCAGATAGTCGGGAGGTTTTACAGCAAGAACTTGCTGCCGGTGGTGGATGAATCTCCCTTCCAGAGCTTGCGCTACTGCCGATTCTCCAAGGCGATCAACGTGACGAATTTGCTGCTCGAGGCGCTCCTCGCAGCGTCCCCGGCGCTGGAGAATCTGAGCGTCGACTTCTTTGGGGACGTTTCCAGGCCAGCTCTCACGGTCTCGAGCGCCAGCTTGAGAACTCTCAGGCTTTTCGGCTGCTGGAGGGATGGCGATGCGTTCAAGGTGGTTCTCAACGCGCCAAGGCTGGCCAGCTTTGTGTTTGGCAACCTTCCCTCGAGAAGCGCCAGGCTGAGCATCCATTTCCTGTCGAAGAACTTGAGCTCGCTGGAGCTCTTCTCCTCCTGCGAGCTCGAGAACCGGTGTGATTTGCTGCAAAGCTTGAGGATAACTGGAAACTGGGCGCTGGAGAATGTTGCGAACGTGTTCCAGTTCACGCCCATGGTCACGGTGCTCCACCTTGGGCTGAGGAGCACTGGAAAGACAAGGATTGACAATTTCTTGGCTCCACTCATCAACTTGAAGAGGATCCATTTCTATGGCCTGGCTATGATGTCGTTTGTAGGAGGAGACATGAGATTAGAGGCGCTCCATGTCCATCTCTGGGCGGACTTGGACTTCCGCTATGCGGCGCCTGATATCAGCTTGTTCAAGGCTTTTCTCGAAGTTCATAAAATCCCGAGTCTGGTGGTACATTGCAAGGAGATGGCAGACCACGAAACGAAGTCCGTCAAGGAGAGCTATGAATGCTGGCGAGTTCTATTCGACCTGTTACTCTTCTATCCAAGCCGAGTCACACTCAAGAAACGGAGCCACCACCTTTTGAACAGAATGCGTGGTATGGAGCTCAAGCGATGGCAAGAGCTCCGCTTCGGCTTCTACAGAGCTTTGATGGGTCAACCGCCGCTCCGGACTCTCGAATTTCGTGACACTGTCCTAACTACTGAGGATTTGTGGAAACTGGAACCTGATGAGATGATCACCCAGGGTGACAAAACTCTGCCTCAAGCACAGATGAGTCTTGATCTTGCGATCGCTCCATTGCTCAGGCTAAAGGCACTCCACTTGGACTGTGCTTCTAGCAAGTTACTT
>SmoFBX_N0127
GATACTTTGGAGATGATTTTGAGCTTTGTGGACCTGGCCACACTATCGAATTGCTTGGTTGTTTGCAAGTCATGGAACTCCATCATCAACTCACACACCTTTCGCCACCTGTGGTGCTGCAACGCTGGTGTCAAAGAGACACCCCAGATCCTGACAAGCGTCCCCGGCTCCGAGTACACGAGCTGGTGCTTGTACGCCTTTGGAGAGTCGGGCCACAGGCGAGAGCTCAAGCTACCCCCATTGCGGAAGCCCTATACTTTTGCTAGAATCAAGGCTTCCGCTGGCGGCCTTCTATGCGCCTTCTGCTTGCCACCACAAGCACGTCCAAAGTACCATTTCCTGGTGGGCAATCCACTCACCTGCGAGTGGATGGAGATACCAGCGCTGCAGTGGAAGGACGCAGAAGAAGCGACCATGGACTTTGCGATGTTTGTGGACGATGCCAGTGGTTTCTTCAAGCTGGGCGTTCACTGTGCTGCTGCAACGGGGCACACTGGCTACGTATACGACTCAGCCACTCAAGCGTGGTCGGCATTGGGTATGCTGCACTTCTCGCAAGCTTACATCAAAGTGAGGACCAAGAGGGAGGAGCTCTGCAACATGAACCTTATACCCACATTTCCAGAAATGGACGACTTCTACTACGACATCACTACCCTGGGCATGTATGACATCCAACGTTGTGAGTGGAGTGTCGGGAGTGTGGTGCGCAACCTCAAGTTCACAACGGGCTGCGAAGGGCAATTCGAGGCTGGCAAAGGGGAATTCGACAGCCATGTGTGCTGTGTTTTGCCGCAGCCAGGCTTGTCCACATCGAGGCTGTGGGAGTACAATGGCCAGCGATACTTTGCAAGTGCCTGGGTGTATGCAGGGGTTACCTGTGACAGAGATGATGGAGTAGATGGTTTTGGCGTGTGGACAGTTGAGAACAATGGAAGCTTGGTTGCAGTTTCCGCTGTGCGTGTAACCTACACTATAAAGGATCCTAAACGTCAGTATTATATGCTTCAAGTGATGACAGCCGCCGATGGCAACCTTGTCTGCTTCTCAGACGACGCTCCAGTTGTGGTTTACAACCTGAACACGGACAAATGGTGCGAGATAGAGCCACCCCAGCTCACAGATCGTTTCAATGAAACGGTGGTTTATCGACCGTCTTTGAGGCGTGTG
>SmoFBX_N0129
ATGGACTATTCGTTACTCCAGGTAATCCAGGAGGAGGTATTGGTGCGTTTGCCAGCAGCATTTCTACACACCCACGTAAAATCTGTTTGCAAGCAGTGGAAAGATCTCATAGAGTCGCCTCGGTTTAAGTCTCTCCACCACAAATACCACTCTGATGGTGAGCGAAGTCCCCCCATTCTTTTGGGCCTCAACTATATTTCCGGTAGTACCCTTGCCAAGTGCAATCCCTTCGGACAAGGAGGAGCCAAAGATTGGATTATGGTAGACCCACCGCCAGAACTTGACTTCAATCTTATTTCATGCGCTGGTGGTCTAATGTTTGGGCGCAGCATGAGGAGCTACGTTGTCTTGAATCCCCTCACTGGGGATCTCCAGGTCCTGCCACCACCACCTTCGTCACCGCCCATGCTCTCTACGTCCGTCATGGCCATGCACGCATCCAGGCAGCGCTATTGGATTTGCCTTGCATTTATGCGTGTAATCTACTTATACGATTCGAGTGTAGGGATTTGGAAAGAGGTGGCACTGCCAGAAGGATGGATAGAAGGATGGACGCAACATTGCTATGCAAGGGCTATCAACAGCAAGGTGTATTACTATTGTCTAAGACTCAATGATGTTGATACCAGTCGCCTGGGAGTTTTGTGCCTGGATCTGGAAAATTTAAGCTGGTCTACGGAGTGGACGATCGATGGGTATGATACGCCTTGGGAAGATTTTCTTGTATCCCCAGCGCTGGATTTCTTCAAAGTCGTTGTGAAAGACTCTACGTATCATCTCTCGAGGCTGGATGCTGCATCTAAAGGCTTTGTGAAGGAAACTAGTTTAAATGTGACAGAAGGCTTGTCTCATGCTCCATCTTGCTGCTACAAGGACACGATTGTGGTTGCCGGTCCCAAAACATTGGCAGTGCTGGATTGCAAAACCAGATCTTGGAGCAAACATGAAAACCAAAACGTTTCCAATTTTGAGTGCTTGCTTCTATTCGAACCATCGTTGTTTGATTCTTGTCAA
>SmoFBX_N0130
ATGGATATCTTGGTGCACATAGTTGAAGAGGAGGTTTTGAAGCGCTTGCCAGCAGTTGTTTTGCACCGCCGCGTCAGGGCCGTGTGCAAACGGTGGAGGGATCTCATAGACTCACCAAGATTTGCAAAGTTCCATTCAGCACACCACTCTATAAACAAGCCGATTTGCCCTCCTCGTGTCTTGGGTATAACTCGAAATGGTAAGGAACTCTATAGCTGCAACCCGTTCGTTGCTGGATCCGAAGCACAGAAGGATTGGGTCCGTCAGGATGTCTATGGTCCCATCAGGGTTGTCAAGGCTTGTGGTGGATTGCTGTTTGGAAAGATGGGCCAGGACTATGTTGCTCTCAATCCGCTCACCCGAGCTCTCAAGGTGCTTCCCCCGCCGCCCCTGGAAGCAGCATATATATCCCCGAATATTCATTGTGCCCTGGTATTGGAACCGTCCATGCAGCGTTACTGGATTTGTATAGCGGGAGATATAGCAAAGCAATTGCATGTATATCACTCAAGATCGGGAGTGTGGGACACGGTGGATTACCTTCCTGGCTGGGGTAATCTCAAATATGGAGTTGGGATGGCTAACAGCAACGCTTATTTTTCTGCCGAACATGACTGTATGTGGGGGATTTTGAGCTTCAACATGGAAGAAATGAGATGGTTTGTTGAGTGGTCATCTTTCAAAGACAATTCCCCTATTCAAATTTGCTGGTCTATATACAAATGGATGGTAACAACAGCAAATCAGTTTTTCATGGTGGCTATGGTAGAAGACCAGATGGGGCTGATAAGGTTGGACTGTGCATCAAACGGACATGTTCAGGAGGCAGGCTGTGATTACAATGAGAAACGCTATCCTATCCCTCCAATCTGTTTTTACGAAGGCACCTTCATGATTCCGGACGAGGAAAAGCTTTATTTTCTGGATTATGAGAGTAAGACCTGGAGCACCATTCCAACTCAG
>SmoFBX_N0132
CCACACGAAGGTTTATTCTACGTGCTGCCATACTTGCTGCTCAAGGACCTCCTGTCCGTGGAGCAAGTCTGCCGGTCCCTGAAAGACGCGGTGTCTTGCGACGTGCTGCTGTGGCAGCACCTCAAGATCGATCACTCGCTCAGCACAAAGTTGACGGACGAGGCTCTGCTCAAGCTCGCGGCCAGGAGCCAGGGACGGCTCCAGAGTCTCATGCTCGTCGAGTGTTTGAGGATCTCGGACGAGGCTGTCGAGCAAGTGGTGGCGTCCAATCCCATGCTCTCGAGGATTCTTCTCCCTGGCTGCATCAGGATCAGCGTGGACGCTGTCGTCAGGATGGTGGAGTTTCTCGAGCGGGGAAGATCCCAGGGGTTGGGGGTGAAGCAGATCAAGATCCGTGGTCTCTCCGGTGTGACAAAGGACAACCTTGAGCGGCTACAAATGCTACTTGGTGTCGACGAGTCGCAGCTGCAGCAGCAGTTACTGAAACCACACTACTACTTGTGTGGCGACGCCACCACGAGCTTCGTAGACGAGCGAGCTATCGACGTCGAGGCGTGCCCGAGGTGCAAGCAGCCGAGAGCCGTGTTCGACTGCACGAGGGACAAGTGCCGCGATTGGAAGGCACTTAAGATTCCGCAGTGCCGGGGCTGTATCTTTTGCATCTCCCGCTGCGAAGACTGCGGGATGTGCATAGATGACACGGACTACGAGGAAACCTTCTGCCTGCGGCTGCTTTGCTCCGACTGCTGGCTTCGCCTCCCAAAGTGCCTCGAG
>SmoFBX_N0001
ATGAGGGACAAGTGGAAGAAGCTGGTCCTAAAGCACAGCGCCGTCTTCGAGGCTCACGAGCTCGTCGGCGACTCCAAGTGGCAAGACATCCCCATGGAGCTCCTGGTGCGGATACTAGCGCTGGTCGACCACCGCACGGTTTTGGTGGCCTCTGGCGTGTGCACTGGCTGGCGAGATGCCTTGTCTCTTGGCATCCTGGAGCTTTCATTCTCTTGGTGTGGGAAGAGTGTGAGCATGCTTGTACAATCCGTGGCCTACAAGTTCTACCGCTTGCAGAGCTGCAACTTGCGAAGATGCACACTACTTAACGACCAGGCCGTGCAAGCGATCGCGCGGCACTGCCACGATCTGTCGAGCTTGGACTTGTCAAACGGGAGGTCCAGCGGCACCAGGCTCACGGACTTGTCCCTGGTGGCTTTGGCAAACGGGTGCAAGCTGCTCCAGAAGCTCGACCTGAGTGGCTGCATTGGGATCACTGAGGCCGGGCTCGTCCAGTTAGCCGAGAGCTGCCGACAGCTCAAGCACCTGAACCTGTGCGGATGCGACAATGCGGGGTCGGACAACGCTTTGAAGGCTCTCGCGCAGAACTGCGTCGGGCTCCAGATCTTAAATGCCGGCTGGTGCGACAGAATCACTGACGAAGGAATATCGGCAATGGCTATTTGGTGTCCCGACTTGCGAGGAGTCGATCTCTGTGGTTGCCATCTTATCTCAGACGTGAGCGTGATTGCACTGGCCGAGAAGTGCCACCGCTTGAGATATCTCGGCCTGCACTGCTGCAGGAACATCACCGATCTGTCCATGTACTCGCTGGTGAACAGCCGAAACACCACGACGTCCACCAAGAGCTACGTGCAGTGCATTCTCAGCGACCAGGATGGCTATGGTCTGGTTTCGCTCAACCTGAGCGGCTGCACAGCCTTGTCCGGCCAGGCCGTCCAGGCGGTGTGCGACTCCTTCCCGGCGCTCCACACTTGCCCCGAGAGGCACTCGCTCAACGTAAGTGGATGCACCAATCTCACCTCCGTCCATTGCTCCTGCGTTGTGGATCGTGGTAACAGGTCCGCCATCGCCAGCCGCCTCCAGCAGCAG
>SmoFBX_N0003
ATGGAACGAAACAGTATTAAGAATGCTAAGAATGTCAAGTGTGCAATAGATCAGCTGCCGGATGAAGTTCTCGCTGAAATTCTATCTCGGGTGAGTAACAAGTGTGGGGAGGATGGAAACTATGCTGGCTATTGCTTAGTTTGTAAGAGGTGGAACGGTGTTGGTAAGAAGGTTGGACTGGATGTGTCAATCGATTTGAGCCCACTGCTTTATAAGGAGTTGCAGGCTTGGCAAGGAATGCGTCTCAAACTGGGTCGGATCCGGACGCTCACCATCGACAAGTATCACTGGCACTTGCACAACGATTACTCGTGGCTAGCAGGTTTAAGCAAGTGCCTCGAGGAGATTACGATCGATGGTGGCCCGCTGGAACTTGTTGAGCACTTCTTTGATCTCGAGTGTCTTTCCAAGTGTTCCAAGCTCAAATACATGTCTTTAGCCAGAGTTGATGTTCGTAAGGTCAACTATGGGGACCGGAAGTTAGCGGTGTCATTCCCGGCACTCACTTGCTGTATCCTCGAGAGGGTCACTGGTATTAATCTTCAGCAGCTACTGGGTTCTTGTCCAAGGCTAGAAAGGCTGGAGGCGGAGATGTATGCGTTCAATGGGTTACTGTGCTCGGCGAGCTTGAGAGAGTTGAGGCTGGAGGCAGAAGCTGGCGGAGATTTCGAGTTGGACTTTCCAGATCTGGAGGCTGCCTTTGTAGGTGATTGCATGAAGCTGGAGTTGAAAGCTCCACGTTTCAAACGTCTCTCGCTTGGTTGTTGCCAAGAGCTCGTTAGCTTGGACGTAGGCAGCCCATTGCAGAGCCTGGAGCTCTACAGCTCGTCTGGTTTTCGAACGGCTGCAGCTGTGGACAAGAGACACTTTGAGTGCCTCAGGCTGAAAACCCATGGATCGGTGACAGGAGGATATTGTGCGCACAAGGTGGCCAAGGAAATATTGGTATTGCCGCAGATGAGGGAATGCAAGGAGCTGTCTATAAGTGGATGCCGTTGTCACCTGTGGAAGTGTTCCAAGACGGATCAGTTGGTCTACAGACATGAGAGAGCAGTGTCCATCTCTTACAAGCTAAGGAAAGTCTGCATTGAAGACAACAAAGACTCAGTGTTGGGGAGAGAGCTGGAGGAGATGTTGGCCACACTTGTCAAGCAGTGTCCAGCATTAGAAGCTCTTGAAGTGGCGGGGGCTCCTGATGAACAACTTCTAAGCAAGTTGAGGGTGTCCTCGAGCTCCACTCCTCATTCAAGGCAGGAATGTTTGGACACAGGGGTGCAATCCAGGAGATGTTTGGACACACAGGTCCATGTTTCCAAGCTGAGAATAAGATTGCTCAGAGACTCAACTCCAGAAGCTATTTCCTGCGAT
>SmoFBX_N0005
GCTTTGCAAATGGCACTTGGGTATGATCTATTGGTACGCATCTTTCTCTCGATCGGCTGGGAATCACTGCTGCAAGCCCGCCGCGTCTGCAAGGAGTGGAGAGCCATCATCAAATCCGCCGAGTTTAGGGCGCTGTGGCGGCCGCGTTCGAGCGACGAAGACTGTGTCCTCCTCACGGCTTACACCTCCCACTGGCAGCATCACCCTCGACCACTCCACGTCTGCGCCTGGAGCCCCAAGTCACGCGTCGTCTCTCCGCTCCCGGCGTGGATGAAGCTCCCGCTCCCGCCCGGATCCTTCTTCGACATCGTCGCCTCCTCGGCAGGCCTGGTGCTCATCCGCCAGCCGTCTTGGCCCGACCGCGAGACGCCCGGGGTGGAGTTCACGGTGGGCAATCCGGCAACCAACGAGTGGGTCAGGATCCCACGCCTGGATCAGCAGCAAGCCGGTCGAATCTACAGCATGACTGCCGACCCGGCGAGTGGGGAGTTCAAGCTGCTAGACACCCATAACAGGCGTGTCTACGAATCAAGCTCGCGGGCCTGGGGCCCGATCCTGAGCTTGCCTGACATCGCCGACACAGGCGAACTCAACGCTAGGACAGATACGCTGGGGTGTCTCCCTTTCGTGTGGGAGCACAAGGGAGTGCGCTACCGGGCGTGCGCAATCGCTGATACCAATATCACGTACAAGGTGTGGGTGTGGACAGGCCAGTGGCGAGGGGTTGCGAACGATGTCTTGGACCTCTACTTCGACTCCATGGATGGCGCTGGTCAGTGGCTTGGGGTTGGGAGCAGTGATTTGGACGAGACGGGTCTCGACATTGACTGCTCCATGGCGCTCGAGTGCCAGGCTGAGGGCAATCTCGTGTGCCTGGCCGGCCAGTGCCGCGATCGTTACGGTGAGAAGTGGGCTGACGAAGGTGGCGAGCCTTTGCCACCCGTGGTCTACGACTTGGATCGCGACGAGTGGATGTACGTCCGTGCCAAGAGCGGCGAGGGTGTGCAGTACCGGCGGGCGGTGGTTTACCGCCCCTCGCTTGTCAAGCCCTCTGGCGTGGAAGGAGCTGTGGCGCTTGATCCCGAGGGTGGCGAGGGGCACAAGCGCAAGGAGGAGCAGCAGCCGCTAGACACGGTTCGCAGGATCCGGCAATGCAGGGCGAAAGCACTCGGCAGCGTGGAGGCTGAAGTGTTTGAGGACATCTTCTTCATG
>SmoFBX_N0007
GATCTCACCGCCCTCCTCACCGACGAAATTCTCCTCAGCATCCTCGCCCGGCTGCCCGGGGGATCGTCGCCGTATCCCTGCTCGCTCGTCTGCAAGCGCTGGCTTCGGCTCCACGGCCTCCTGCGCCGATCCCTCAAGCTCCACGAGTGGAGCTACCTCGAGAGCGGGCGATTGAAGGCAAGGTTTCCCAATCTCACCGACTTGGATTTGACGCAGGCCAGCGTGCTCGTCCCCAGGAATTGCTCCGCGGTGCTTCTCACGCACGGCTCTTACACGCTGCCCCTCACGCCCGACGTGGTGGACATCTTCCCGGTGGAGCGATGCATCCAAGAGCACGAGCTCTCCCCCGCCGCCCTGGACAGCGGTCTCAAGATCCTCGGCGATAGCTTCTCAGGTTTGCAGCGATTGTCCCTCAAGGACATCGAGGCCGGGCTTGCGTACGTCGCGCGGAGCTGCCCGATGCTGCAAGAGCTGGAGCTCCTCCAGTGCACAGACGAGGCCCTCACGGCCATGTCCGCGTGCCGCCACCTCCAAATAGTGAGACTTGTCGGCCTCGTCACGGAGCACTACTTGGGCACTTTCACGGACATCGGCCTCACTGTTCTAGCCAACCGGTTTAGCCGAATCGTCAAGCTCGAGCTCATGGGCTGCGAGGCGAGCTACCACGGCATCGCTGCCATCGGCCAGTGCTGCTTCATGCTCGAGGAGCTGACGCTGTCCACCAAAGGATTCCAGAGAGGCTGGATCGCTGCCTTGTCGAAATGTTCGTGTTTGAAGAAGCTATGCCTGGTGAGTTGCCGGAACATCGACGTAGACCCGGGGCCTCCGGAGTACCTCGGCCACTGCTCGGCGCTGGACTGTCTCAAGCTCGCAAAGTGTGATCTTCGCGACCGGCTGGGCTTCGCGGCGCTGCTGAGCGTGTGTAGAAACGTGAGGGAGCTCGAGTTTAACGATTGCTGGGGGCTGGAAGACGAGACCTTTAGCATGGCGAGCAAATGCAGGAAGACTCGGCTTCTCTCGCTCGAGGGATGCTCGCTTCTGACCACCAGCGGGTTGGAGGCGGCGGTGATGGCTTGGAAAGATCTCCAGCGGCTGCGAGTGACGTTCTGCGACAGCATCCGGGACTCGGAGGTGAGCCCAGCTCTCGCGAATTGCTTTGCTTCGCTGAAGGAGTTTAAGTGGCGGCCTGATACGAGATCTCTCCTCGCTGCCAGCCTCGCTGGGACGGGAGTTGGACAGAAAGGCGGGCGGTTTTTCAAA
>SmoFBX_N0009
ATGAAGCTCGAGGAGCCAAGGAGGCGGCGGCGGTGGTCGGGCGAGGACTGGGCGGTTCTCCCGTCGGAGCTCCTCGATCTCATCCTCCTCCGCCTCCCGCTGCTGGCCATCGTCCGAGCACGCAGCGTCTGCAAGAGCTGGAACGACGCCATCCAATCGCCGGGCTTTGCTCACAGGAAAGCGCTGCTGGATCACGAGCTGGGCTGTGTCCCAAAAGGCTGGCTCGTCACTCTCATCGGGCGTTACAAGAAGAAATGGGTGTGGCTGTATGATCCGCGCTCGGGGCTTCGCCACCAGATCACGCTCCCGGCCTCGCTCAAGGGGACCTTTTACGAGGCGGTGGTCGTGGGTGGATTCATCTTCATCGAGGCCGGCTGCGTCAACTGCGATGACAACTTTTCGTCGAGGTACCTGGCCTGGAACCCGATCACCGGCTTCGTCAAGGAGCTCTTCGTCCCCCAGGCCGGCTGCCTCGCGGTGGTGTCCACGAACCGCAGCCTCAAAGTCTACTCGCTTAAACCCAGCGGCGGTGGTGAAGAGAGCAAGAAGATCTTGTCCGGCCTGGCGGGGTCGTGGCACAGGGTCGCCTTCCTCACTTACCGGAACCAGTTCTTCTTCGGTACGTACAGCAACGGGCTTGTCTACAGCACTAAGGCCTTCCGTGACAGGACGCTCACGGCACAGGACATGATCACTTTGAAAATCTCGGGAGTGGAGCTTCCGCCGCAGCTGGAGAGGAAGTGCCGGTGGGGGCTCAAGCTTCTCAACTCGGAGGGGAGCTTGCTGCTGCTGGTGGCATGCACGCCGCTGAGGCGCGATGGGAACCGAATGCAAGTGTGGAGGCTCATCGATGGCGCTCCTCCGGGGGCGAGGTGGGAGTTTATCAGTGCGATGCCGGAGGAGTTTTACGAGCTGGTCTTCCGGGGCAAGGTGACGCAGCACAACTGGAGGTGCGCGGCGGTGGATCATCTGGTGTACGTCTCGAGCTCGCACCGCCGGGTGGAGCAGCAGGAAGGGGTGGTGGTGCTGGACTTGAGGACTTCCAGGTGGAGCAACGTGGAGCCGGTTCACCACGAGAGGCAGCATTGCCCGTGGTCGGCTCCCGCTGCGTTTTATCCCTCGTTCGCTTCGCTGGACGACTCGGCCATGCCTCCGCAGCCAAAGTTCTCGCCGGAAGACGTTGGGACAAGCCAGCCGAGGCCGGCGTTTCTTCGATCAATGGTG
>SmoFBX_N0010
ATGGAAGGCAAACGTAAGAGAGGCGGCAAGAAGAAGACGAGGAAGAAGAAGGATGCCAAGGTTCGTGTAGCAGCACCGCATTCTAGCGATGAGTCGGAGGATCGTGGGGTTGAGAGCCCTGGTGTGGAATTCGGGCTCGCATTCGCATCCAGGCACTGCGCCGTCCAGCCGCTGGGGAATCTCCTCTTCACGGGCAGGCAAAATATTCGTGATCCAGGGCTTGGGAGTCTCCAGCGTCTCAGCGATGAGATCGTCAGTGATATTCTGGCGCTGCTGGATGCCAAGGATCTGGCGCGGTCGGGCGTCTCGAGCAAGGGATTCTATGTTTTCAGCCACCAGGAAGCGCTGTGGCGGAATCTGGTCCTCGCGGAGCTGAAAGGAGGATTTTTGTTCCAAGGGAGCTGGAGAAAGACCTACGTCTCAGCTCGATCGGCTTGGACAAAGGTAAGGTACTTCTATTCGGACTACTTGTTCCAGAGCTGGCTTTGTGCCAGTGTGGAGATCAAAGACGAGTGGATTTCCAGGGACAACATCGAGCGCAGAAGCCACCTTTCAGTCGATGACTTTGTACGCGATTTCGAGAGGCTGAACAAACCAGTTCTTCTCACCGATGCTATCAACAACTGGCCTGCGCTGAAACGATGGAACCAGGACTATTTACTCGATCTGTGTGGGGACGTAGACTTTGCTGCTGGTCCAGCTGACATGACGCTCAGCAACTATTTCGTCTATGCGAAGTCCGTGAAAGAGGAGCGACCTCTCTACTTGTTTGATCCAAAGTTCGGGGAGAAAGTTCCGCAGCTGGCTGCCGACTATGAAGTTCCTGTCTACTTCAGGGAGGACCTTTTCTCGATACTGGGGAAGGAGAGGCCCGACTATCGGTGGCTTATACTCGGGCCTGCAAGGTCTGGCTCCTCGTTTCATATTGATCCTAACAGCACTTCGGCTTGGAACGCAGTGGTCAAAGGTTCCAAGAAGTGGATCCTGTATCCTCCGGGTGCTGTTCCTCCTGGTGTTCATCCCAGCCCGGATGGAGTGGACGTAGCAACTCCGGTGTCCATCACGGAATGGTTTATGAACTTCTATCACGAGACAAAGCGGGCCAAGCATAAACCGGTGGAGTGCGTTTGCAAAGCAGGCGAAGTCGTTTTCATACCAAACGGCTGGTGGCACATTGTTATAAATCTGGAAGACTCGATCGCCATCACGCAGAACTACGTTAGCAGGAGCAACATCCTGAATGTTCTGGATTTCCTTAACAAGCCAAATTCCCAGGATTTGGTCTCAGGAACAAAAGATCGCGTTAACTTATACGACAAGTTCAAATCCAGGTACGAGGAGCTTCATCCCGGGTCATTGGAACAACTCCGGAACGAGAAAAGAGCTCAGGAATCTCAAAAGAAGCGGTCTGTTTGGGAGAGTGTAACTTCTGGCGGTGATTTTCGATTCAATTTCGGCAGT
>SmoFBX_N0012
ATGTCGGGCAAAAAGTCGTCGTCCTCATCGTCTCTCCTGCCGCTCAGGAGCATCCTCCGCGAGTTTCAAGACATCAGAGATGGCATCGGCAGCCTCTCGAGGCGGAGCTTCGAGGTCCGGCTCCCCTACCACCACAGGTCGAGGTCGCACAGCGTGGTGCTGGACGAGCCGCCGGTGAGGGACGTGGTGGTGCTCCAGCAAAGCAGATGGGCGAGCATGCCCCCGGAGCTCCTGCGCGATGTGATCCAGCGGCTGGAGTCGAGCGAGCACACTTGGCCCGCCCGCAAGAACGTTGTGGTGTGCGCGGAGGTTTGCAGCCAGTGGAGAGACATCGCCAAGGAGCTCGTCAAGACGCCCGAGCAGTCGGGGAAGCTGACCTTCCCCATATCGCTCAAACAGCCTGGGCCGCGTGATGCTACCATGCAGTGTTTCATCAAGCGAGACAGGGCAACGTCGACGTATCACTTGTGCTTGGGGCTTTCTCCCAGTAAGAAAAGTCAACTCTTTAATGTTTTTTTTTGCGGTTTCTTACGTACGGAAGACTTTGATGCAGGCTTGCAGGAGCACGGGAAGTTTCTCCTGGCAGCACGGAAGGTAAGGCGTGCGACAACCACCGATTACATTATTTCCCTCGATCCGGAAGATTTCTCGCGGGGAAGCACTTCATACGTTGGGAAATTACGATCGAACTTTCTCGGTACCAAGTTTACGATTTATGATAGTCAACCTCCACACGTTGGCGCAATGCCTTCCAACAGCAGGGTTGGGAGACGCTTCGGCTCCAAACAGATATCTCCGCGCGTCCCCGCCGGGAGTTACAACGTGGCGCACATCGCCTACGAGCTAAACGTACTCGGGACGAGGGGGCCGAGGCGAATGCAAGTTACTATACACTCCATCCCGGCGTCGGCCATGGACCCAGGCGGCGTCGCCCCCACTCCAACGGTGTTTGCAAACCCGCTGGAAGACGCCCAGCTTCCGTTCCCGGTCTCCAAATCCAAGGTCTCGGACTGCAGCACAGCTCCAGTCGTGGTCCCTTTCAGCGGCGTGATGAGCAAAGACGGCCCGCTTGTGCTCAAGAACAAGGCCCCCAGGTGGCACGATCAACTCCAGTGCTGGTGTCTCAATTTCCGGGGCCGTGTTACAGTGGCCTCTGTGAAGAACTTCCAGCTGGTGGCCGCTCTGGAGCCGGGGCAACAGGCTCACGCGGACCATGACAAGGTCCTCCTACAGTTTGGGAAGATTGGAAAGGATATGTTCACCATGGACTACAGGTATCCGCTGTCGGCTTTCCAGGCATTCGGGATTTGCCTCAGCAGCTTTGACACGAAGCTGGCCTGCGAG
>SmoFBX_N0014
ATGGCGACGACGCTCATCCCCGGCCTGGACGACGACGCCGCGTACCAGTGCCTCCTGCGAGTGACGCTCCCATCCCACGGCCAAATGCGCCAGGTGAGCAGAGCGTGGAGGAATCTCGTCTCCAGCGCCAAGTTCTACGACGATCGCTCCGCCCAGGGCTTGGACGAGGAGTGGCTTGTCGCGACGGTGATGCTCAGGCAAGAGACTCTGATCATGGCGTTCAATCCCAATAGCGCCAAGAAAGCATGGATGATACTTCCTTCTCCGCCGCAGCACATCCACGGCATTGCGGGATTCGAGTGCAAGGCTCTCGGCGGCAAGCTCTATCTTCTCGGGGGATGGAGGGGCAAGAAACTGGTGAGCGTCTTCGATTCACACACGAACCGATGGAGCGCCGCGGCGCCTATGCTGTGTCCTCGAGCGCACTGTGCGTCCGCGGCTATGGAGGGTCGGCTCTACGTAGTTGGTGGTAACTTAATGGGGAAGGGATTGGACGCCGAGGTATACGATCCGGTGGAGGACCGATGGGAACCTCTCCCACAATCGCCATCGCCGGAGACCATAGCCTTTCACATCGCCATCGTCGTCGATCGCACCAAGATGGCTGTTTTCTCACGCGGTGGCGTCGGAGCTACGCTTAACCTTCGACGTCGACATTCTTCGAGCTTGATGTCTATGTATCAGCTACTTCTCTACAAGGATGTCGGG
>SmoFBX_N0016
GCAACAACAACACTGATTCCCAGATTAGATGATGATGCCGCATATCAGTGCCTCTTGCGAGTGCCACTATCAGCCCATGGGCAGATGTGTAAAGTGAGTAGTGCATGGAGGAATCTTGTCTCTAGTGCCAAGTTCTACGATGATTGTTCTATGCAAGGGTTGAATGAAGACATACTCATGGCAACAGTGTTTCTTAATGATGGGAAAGAGGTCTTGATCATGGCATTCAATCCCAAAAGTACCAAGAAAGAGTGGATCATTATTCCACATCAGAACACGGGAGGATTTGTGTGTCAAGCTCTTCACAGCATGACCATACGCCCACTCAACTACAATTTTAATAGAGTGTATAATATTATAGTTGACTATCTTATTAGTGGATGGGATTATATGACAACATTAAGCATCTTCAAACTATACATGAATCAATGGAGTTCCTTAGCATTAATACTGTGTCCT
>SmoFBX_N0018
ATGGCGGCGGCATCGGGCAGCGGCGATGGAGGAGGAGGCGCCGCCGTGCTGCTGAGCCGCTTGTCCGAGGATCTCCTGGTCAACATTTTCTCGCGGATGGAGGAGGATCCGCGGCATTTGGCGGTGCTGGCGTGCGTGTGCCGGCGATTTGGGTACGTGATTCGGAGCTTTTGCTGGCGGAATCAGTGCATGAGGGCGCTGCCCACCATCGTGCCCGAGGTGCTGGAGCACGGCCAGGCCCGCCAGGATCACCAGGACCAGCTGGGAGAGCCCGCCGGGGGATGGGCGACTCTGTTTAGGATCTTGGTTTGCTGCCCGGGCCTCGACAGCGCTGGGGTGCTGCTAGATAGCTGGGATTTTGGGCTGGAAAGAGAGCTCGCTGGTGGCGATGACGATCACACCAGGAATGGTGACGAGCATCGATCGAAGAAGCGGATCAAGCTTGTTGGAGCTGGGCCTCACGTAGCTTCCGGATCGCCCACATTCTCGAGAGAGCTGGGAAACAAGCTGCTGGCTAGCCGGTTCCGGACGGACAGCCTCTACCTCTGCGACTGGCCGGGGTGTGTCCATTCGGAGGAGCGACGGAAGTACAAGCTCTTTCGTGGGATCTTCAAGGACTTCAAGGCGTCACAGGTGTGTCGGAACTTGCGAGATCTCAAGGCCAAGAAGACTGGCGAGAGCTGTGCGTTTTGCTTGGCGCCATCAATGTGGGATATGGTGACGAGCTTCTGCTTGAGACGATCGCTCGAGTATCACGACGATGGCGAGCCTGTGGTCCGAGCTTATGTCTGCGAGAATGGACACGTCTGTGGTGCCTGGACGGACCAGCCAGCGTCTTACGTCCTG
>SmoFBX_N0021
ATGGTTGGTAAGGAGATCAAGAAAGAAGAGTCCGGCAGCCACGGTATCGCCAGTGACGTGACGGTACTCATCCTCTCGCGGCTACCGTTGCGCGACGTCGCACGGTGCAGTGCGGTATGCCGTGCGTGGCGGGAGCTTACCATCAAGCCGTCCATCCGGCGAACGTCGGCGTCGCGTGAAACAGCCTGGCTCTTGCTGCACAAACGTGGGCACGAGAGGCCCAGCGGTGGGAAAGAGCAGCTGGTGGCGTACAGCGCGGCATGCCGTCAGTGGTTCTCGCTGGGCTCTGTCTCGGGCTTTCTTGGAAAGAAATGCCAGTCGCGGTGGACCGGTCCCTGCCTTGCCACCAGCGCACACGGGCTAGTGAGCTGCGTCTACAGCGCGTCGCCTACAAAGCCCGCCGCGCTGGCGGTATTCGACCCCATGACGCCCGCGTCACTCCGCGGTACCGCGCGGCGCATTTTGTCGGTCGATGAGGGGTTTTCTATCATTGAGGCTCTCGCGATGTGGAAGAAGAGCGGTGGTGGCTATGGGATCGTCTTGGCGGGACCGATTTCTCTGTGGGGATCCAACTGGGGTGTTTGCCTCTTCGATCTAGCAGATGCCAAACTATCCAAGGCGAGAAGATCAGTGGCGAGCGTGGATGCGATCACTACGCGAGGATTTTTGAGCTTGCTGTGCTTGGCGCTACGCGAGGATGGGAGTGGTTTCTTTTGCATCTGGGGGGTGAGCTCCACGCCTCAAATCCTCGCTCAATTCGACATCCAGGACAATCTTTGGCGGATCATCCACGGTTTCTTCCCGGATTCCGTCTCCTGGCAGATCGCCGCGATCACGGATTCCAACCAGCGCCGATTCACGGCCCAGGTC
>SmoFBX_N0023
ATGACGTGTGGTGGTAAGCCAAGTGGCATCTCCGCAAGCCAACGGCCGCGCACCCTCTCTAAATGCGAGACTGCGATCGATCCGGTTCTCGCGAGAGAAGAAGGAAGGATGGAGGCGATCGATCGCGGCGATGGCGGTGGCTGTAAGGAGGAAGAATGGTGGGGATGGCTGTGGATCGTCTTCTCCAAACTGGACGGCCGGAGCCTGGCATCGTGCTGCTGCGTTTCGCGGGCGTGGCAGCAAGCGGCGGGGCAGGAGGAGCTGTGGCGCGGGCTGTGCGCCGCGGCGTGGCCGGGGCTGGCGCTGAGCGATTGCGGCGAGAAGGCGGTGAGTGTGGCGGGGGGATACCGCCGCTTCTACGGCATCCGGATGAGTGCCGCCGCGCAGCTCGGTGGCGGCGGTGGGCGATCCAGCCGCAGCAATCCCCGGCTGCGATTGCGGGAGCTCGTGTTTTTTCTCGACGTCCACTACAGGGACTCGCCGGTTTGCTCCATGGCCAGGGGCGGCGACACGCTCAAGCGGATGTTTCAAGCGGCAGCGGCGCCGCCGGAGCTCCACGATCATCTCGACAACGATGACGAAGATCAAGGTACATTTCGATTCGTGGTGGAGATCCCGACCTCTACGGGCGCCAGCGACGTGGATGCTCATCAACGTCCTACTGATGGCAATGTCGATTGCGCGGTGTGGGTGGGGAACTCCGGCAGCAATCGGTGGAGCAAGAAGGAGATACGCGACTTTACGATCAGCTGGGCGGTGATGGTGCGTGGCAGCCCAAAGGTTTTCCAGATCCTGTGCTCGCGGCAGCCGGGGCAAGTGGTCGGCAATACTTGCAACTACTCGGAGAGGCTGCCCATCCATTCGTGCTGCTGCTGCTTGAGCGAGACGAATCACGTAGCGGAGGTGGATCTCTACTTTTCAGCTGATGGCGGGGGACTGTTTCTTCGCGAGCTGCGGTGTAGCATCCTTAATACGGATTGTTGGAGGTATTTCACTCAAGTGCAGGCGTTGCAGTACCTCCAACATGCACTCCTCCACGACTGCCAATTTTCA
>SmoFBX_N0025
GTAAAGTGTTCTTTGAGACTTTGTTCTTGGAAGAAAGTTTTGATAGTTACCTTATACGACAAGTTCAAATCCAGGTACGAGGAGCTTCGTCCCGGGTCTCTAGAACAGCTCTGGAACGAGATAAACGCTCGGGAGTCTCAAACTTTGAGCGGCCTGTTTGGGAAACTTGGAAATCCCAAAGTCCGCTACTTTGGCCGTGAGCTTTTCGTCCAACAAGATGTTGGAGGATTTGACGTCCCGGTGATATATCAGTGGAGAAGCTGCAAAGTGAAGATGCTCGTACAGTGTTCCTCTTGGCACGAACTCGTAGACCACGAGAGTAGCTTGAGGTCGCTTCTGAAGCACTTGGTTGTTCCCCCCATCTCTCCCCAGGAAATGGTACCCGAGGCTACAGTGATCAACCAGGGAAAAGAAACCGCAGCTGAGTATGTTTCCAAGTGCGCAGAGAAGAAACGGGAGTTTTATCAGAACGCCAAGAAGGTGCAAAAAAACCTGAAGAGCCAGAAGGTAGAGAACGAAGATGGTGCCAGTGCCAGCCATAGCCAGAGTGGTGGAAGACAGGAGAGCAACTTCAGCTCCATCGAGAGGTTGAGGAACGAGTGTGAGATGAAGCAGAAGCCGCGAAGGAAGAGCGAGCAAAGGAAACTGCGGCAAGGCAGCAGGCTCGAGAGGAATCCGAACCAACGCCAAGATCAAAACAACCTAATCACAAAAATGTCATGCGGAGATAAAGGGTTGGCGCAGCAAAAGGGAAAAGGCATGGATTCGGTTGAGCTCCTGCAGGATATAGAGGCTTGCGACGAGCTACTGGATTCAAGGATCAACATACTCGAGTTCGTGCCACTGAGCACCATTGGCGGTGAGGATCAGGGAGGCTCTGATTTGAGGTTCCACACTTGGGCGCTTGTGCTTAACACACCCAAGGGTCAGTTCCTGGTATGGAACAAGAACAGGAACAGCTGCAGGATCAGCCGCATCCTCATCGCTTGCCACTGGAAGAACAGAGTTGCTAGTGACGGTGGACCACTCGTGGCACTGTGGAGCATGCGCCGGCAGCTCATCATCTTGGATGTTTCGACTGGCATGGCTTGCATCTGTCCATCTCCACCAGAGCTTGTGACCAGCTCCTCCTCGTCCTTGGTCTTGAGCACATCTGCGCTTGGATCCAGCCTTGACAAGTTCCAGCTCCTGGTTGTCTATAGCGATTCACATTTGGCCCCAGAGCACAGCTTTCTCATCACTTCTGCTATCTTCGATTCAACAACTGGGATGTGGAGAGTTAAGTCTCGTTATTCTCCTGGATTCACTTGTCGCGAGACCACCGTGTATGGTGACTCCCGGTGGCCTGGATACAGTGCACTGGCGGGTGGCTTTCTTCATGTCATGTTTTGTGAGCCCTCTTCCTGGTGGAGCACACCATGCGTGAGATATGATTTGGAAAGGGATGAGTGGTGCAGGGAACCAGTGTGGACGGTCAAATGGAGTCAAGGCCAGGTCAAGAACATGAGAGTGCATTACTCGGAAGAGACATGGCGGATTAACGCTGATGGCCTACCTCAAGACTTGGTTAATCTTCAGCCGCCACTGGAAGCGGGTGTGGCTAACATTACACGGCGCTCGGATGGCGTCTTTCTTTATGCCTTCTTTACTTGCCAGGGATGCGTGGAGATTGTTTACATCCATGATTTTGAGGCTGGAATTTGGTATGCTCATCGCTATCGAAGGTTGAGGGACTTGCTTAAACTGAAGCCAGTCAAGTCACTTGATTATAATCATGGAGAGAATGTTGATGGCCAGAAGTGGTCCAATCTGCCTACTGACCTTCTGCAGCAAGTCGCGCAACTCTTGTGCACTGTCAGGGATATTAGATCACTGAGCATGGTATGCCACAACTGGCGCAGGACAGGCCAACGTTTGCTCAAGCGATATCAAGAGCCCGCCCTTGTCTTCTGGAACAAGAAACACAGCGAGTTATGCTTCTTTAGGTCCGATAAAGGCTGGTCAAGGATGATCAGAGACAAGAACTTTGCCCACCGTGCTCCCTTAATCACACACGGTCCCCTCTTAATCTCGTGGGAGGGGAGCACCTTGTATGTTACCAACGTTCTCAAGAAAATCTTCTCGACAAAGCGAGTAATGGCTCCGAGTCCGGAAATGGAACGTATCCTCAGGGTTGCATGCATAAGTCAAGAAAAGCTGCTGGTCATTTTCTTCACTGAGTTAAAGGAGGTAGCTCCTGCAGTGGTTAGCTTCAATAATTCAACTCGTCCACAGTGGCAAGTTGGAAATTCTCGCAGGGGCATTGCTACATTGACACCGGTGGAGACTTTCTTTAATGAGCGGAGGCTACCATGGCCTCCAGCTGATGAATGTGGCGCTAGGGACGCTGAGAATGTCATCCTGCTTGGGTCATATGCATACTTCATGCTGAATAGGGTGGTAGCATCCCAGAGGCAGACGGTTTTTCAATACAACTGGGAAAGTGATGAGTGGGTTTCTCAGGAGCAAGTTCAAACCTCATGCCGTGACTGCCATGACTTCTGCGCATACAGCTATCAGTTTCACGTAAAGTCTCCACTCATTCAACTGAATGGACGACCGGCAATCGTGCGACCCACAATGGAAATCTGGTTTCTGGCCGACCCTGGCGGAAAATGCATCGCCAAGATTCCCCAGGAGACATGGGAAAAACTGATTCAAGTGTTAGACACTTCATATGAATACACTTATATATGGGCAGTGGGTAACATTACAGCTCCGAGAATTGTCGTCGTCTCCGTACACCAGTGTACCACCTCGATTCATATGGTGTGCAGCATCAGGAATACTCTAGTGGCCATCATTGTTTGGGAGTTTGTACTGGGTTTGTGGGATGTCATCCCCTACTCCAACAGGGAAGATCGGCTGTGGCTCAAGTCCAAGTATTTTGCCGTTTGCTTGGAGCAGAACAGCGTGGTTATGAAGCACTTGCTAAGAAGATCATGGTTTGACTTCCTGACCGTACCTTGGCACTTGAGAAGCAGGGACAGACGTTTTATAGAGCCGTACATTTTGTCAAGGGCGATGGAGATA
>SmoFBX_N0027
ATGGCCCGCGAGCCCCTTCGACTCATCTGGAGGCGCCCGGCGCGACAAGAGCCACAACGATCGGAGCCGCCGCCCATCAACGATCCATCGCCGCCGGCCCTCTGCTGGCGCCCAAAGCCCCTGCCGCCGCCAGATCTTCCACCGCCGCCGGGCTGCTCGGGCCATTGCAAGTCTCACCCGCGACCACCCCGGGTAACGATCCAGCACCAAGATCACCGCAAGCTCGATTCATGGCTAGGGCTGCCGGGAGAAATCCAGGAATCAGTGCTCGAGAGGCTCCCCCTCTCGTCGCTCATGACAGGCCAGGCGGTGTCCAGGGCGTGGACTGCCACGCTGTCCGCCTACTGCCCCCGTGTCCCTGCCACGTTGCTGGTGCTCAGGGCCAGGGGTTCCGTCCAGCTCATCGCGTATGACACGCGGGACAGGCGCTGGGCAGGGCTGCCCGAATCTTGCTCTCTGCCCGAATCCTCGTGCTTTGTTGGGGCAGCCGGTGGACTCGTGTGCGCGACGACCGACTGCCCGGGCAGGCTGGTGGTAGGCAACCCGTTGACCGGTATGTGGGATGATGTGGTGTTCCCGTTTAGGTGGCACTCCACGGCGGCAAATCCAATCCACGCCCTTGCCACGCGGCCACGCGGAGGCTACCAGATCATCAGCGTCAACGCCCTGGGGGACGGCAAAGTTGTGGTCTACGACGCAGGTCAGTGGTCAACGTGGAAACCGATCGCCGATTACAGGCATGGCGTTCGCGGCGTTGACTTTATGGTTGGCGGCGACACGCTCTACTACAACATCCCCCTTTTTCACGGCGGAGTGATCGAGATCTGGCTTGTGTCTTACTCCCTGTGCGATCAGTCAACGACTGTGGCTCGACCAAGGTGGCCCGTTGACATTCCCAGCTTTGTGGGAGTGGGAGCGATGGTTTACTGCGGTGGTCAGCTCTTTGTGATGGACGTGATATGCCCGGACAAGGAGTACTTTGGCTGTGTGCTGTTGCTGCTGCCGCCGTACACCGTGGGAGTGTGGCGCTTTGTGCCCGAGAGTAACGAATGGGTGATGGAGACCAAGTGCCCGGTGGTGACTAGGGGACGGAGAAATGGGTTTTGCTGCGATGGTGGCGACACTTTGTGGGCGGTATTGCTTAGCGAGGAGGGCATGGTGGAAAACCTGGTAAGCTACAGTATCGGCAAGAAGGAGTGGACTTTTCATTCGGCTGGTTGTAGTTTTCCAGTGTCTGTTTTTTCGTGTGTTTTTCTGGACACTTCCAAG
>SmoFBX_N0029
ATGGAGAATGGCGATGCATGGAGGCTGATTCTCGGCAAGCTGCCAGTGCCCGGCCTCGCGCGCGCTGCCTGCGTCTGTCGCTCCTGGCGCGAATTCGCGGCGGATCCTGCCGTGATCGCGGCCGCATTCGCGGCGCCATGGGAATTGAAGCAATTGGTGGGCGTGCCGTCCACTCCCAGCTTGTGGAAGGCGTCGGGCCTGGGCTGCTTCGCCATCTCCCATCCAGTGACGAAGTCGGACAGTGTCGCGGCGTTGGCTATCAAATACAAAGTCCAGGTTTCTGAGATACGGCGCCTGAACAACATGCTGAGCGACCATGGAATCCGTGCGAGGGACAGGCTGCTTATTCCCGTCACAAGCCCTTGCGCTCTGCGAGGCAAGGTCTGCTTCATTGAAATGGACCTCCACTCGCGTCGCGAGATGGCAGTCATCTATCCAGATGGCTTGGGACCCCTCCACGATCCCAAGGTGGCAGCCACAAGCCTGAAAAGCACGGTTTTCCGCTCCATGAAGACAAGCATGAGGCTTGATAGTGAGACGGCACAGTACTATCTGGCACTCGCAGGGGGCAACTTCAAGCAGGCCTTGGCCGAGCTTAAGGGGGATCTTGATTGGGAAGAGCGGAATCTCTCACCACTGTGG
>SmoFBX_N0030
ATGGCGGGGCATGAATCGCGGCGCGGGGGCAGCATCGGCTTGCGTCGGAGCTCGTCAGCGCATCATCATCGTGCGGGCGATGCTGCTGGCCCGCATAAGCTGCTTAGAACGGTCAGCCAGAGGTTGAGAGGTCTCATCAGCGGCGAGATCGTTGCCAGTGTCAATCACGGTAGCGGCAGGCTGTTTTTCGGGCGAGACTTCGATGATGATCGCCCCGGGGCTGCCAGGATCATCCACCAAGAACAGGCAATAATTGATCATCACACGGGCAAGTCGAGGCCAGGTTTCTTCCTCAACTTCTCGCTGGGACAGAGATTTCCAGGAAGAACGCTCCAAGAACAGGAAGAGGAAGAGGCCGAGCTCCCAGAGGAACCAACACCCAGATGCTTTAGCAGGATGAGGAGCAGCCGCCGCGAGAAGCTACTCGCTTCTTCATTAGATCCAAGCGGCAGCGCTAGAAATCTGTGCCGGGGATGCTTTGGGTCAACGATCCCTCCGGAAGAGCTGCCGGATTCATCGATGTTTGGACAGGATGATGGCCAGCAGCAGCAGCATTCCATCGTGCTCCCGGACGACGTTCTCGAGATGTGCTTGGCGAGGCTTCCATTCGATTCCCTGGTCCGAGCTCGCGCGGTGTGCAAGAAGTGGAGTTCCTTGACGCGCTCCTCGCATTTCTTGCAGCTCCGGGACAGGATGGGCTCCCCCCGGCCATGGCTCTTCGTGCTTGGGCTGTCGAGAGATGGAGTGAGCCTGGGCCAGATTCAAGCCTTGGATCCCACTCTCGATCGGTGGCGCTCCATCCGAGCCGACGCACTGGCGGGGCGTTTGCTCTACTCGGTGGCGTCCAGTGGATCCAAGGTCTTCATGGTCGGGGGCTGCTCGGCGCGGGCCAGCAGCGACAGGGAGAAAGGAGGTTTCCTCAAGACTCACAGGAGCGTTCTCGTGCTGGATGCTTTCACCGGGCAGTGGAGCAAGGCCGGGATTGGAATGAAGAGCGCGAGGACCACTCCCGTGGTGGGAGTTTTCGAGATGACGCAGGCAATCAAGCTCAACCTCTTCGCAGCTCCAGAGAAGAAGACCACTAGCACCACCACCGCCACCACCACCAATCACAGGAGGATTGCCAAGAAGCGATCGGCAGAGATTGGTGTCTTCCGGGGATCATCGTCCACAGGACCAGGTGGTGGCTCGTCATTCATGGATCAGATCTCTGCGCGACGCTGGCAGCGAAGTTATAGCTTCCGGGAGCTGACGACGAGCTTGGGATCATCGTCGTCAGCCTCGAAACCATCTGGCAGTAGCGGCAGCGGCAGCGGCAGTGGCAGCAACAGCGCTTTTGGATTGATCGTCATTGGCGGGCAGGACGAGCGGAACCAGACGCTTTCCAGCGGCGAGGTGCTGGATTTCGTGACAGTGTGCCAGTTCGCGGGCTCGCGGCGCAAGCGCGCGAGCTGGGATCGCGCGTCCAAGCAGAGAATGGGGCAGGACGTGGATTCCTCCTCGTGCCTCACCAAAGCAGCAGTCATCGTCCAGCTA
>SmoFBX_N0032
AGCTCGCCTGCAATGGACGCATCCATCTGGGCGAATCTCTCGCTCGATTTCCAGCTCAAGCTTCTCGATCACTTGCCTCTCCGGGCTCTCTTTCGCGCCAAGATCGTCTCCAAATCCTGGCGCCAGGCCGTGCTCTCACTCTGGGAGACAAAGTTTTACTACGTCCACGGCAACAAGATCGCCAGCCCCGGGGAGAAGTGCTGGAGCCCTCTTCCGCTGGATTACCTTCCAAACTACCTGGAAGAGCTCCCCCGGGCCGATGTGTGGCCGGCAGCATCGATGGGCTTGCTCCTGGTGGAAACCAGGCAAGCGCTGATCGTCACCAATCCCCTCACTCGCCGCTGGACTCGACTTCCACGCCTGCTCTGTGACCCGGGCTCGTACACTTGTATCATCAGCTTTCAGGCGTTCCCAGGCTCGAGCTTCCGGGTGGTCTGTGCCGCGTCCGAGTGCCTTCACGTCTACACCACCTTGCAGCTCCTCGTGTACCATCATCGCTGTGGTGCGGCGGTAGCAGCGCCCTGGGAGGGGCGGGAAGTGGACATTGGAGATGGCCAGGTGCTCGCATCCAATCCAGAGCTTGGGCTATGCAGCGATGGAAGCAACGTTTTCTTCGTCACCTGGACGAGGTTGGCATCCGCCACGGAGGAGTTCTCGCTCAAGTCTGTCAACTTCGTTGGTCGTGGCTCAGCGGCGAGGACTGTGGCGAGATGGAAGACCCTGCCCCCGGGATTCATTGTCCTTGACAAGTTCGTCTACCTCCCAGTTGTCTGTGGTGGACGAATCCTCCTCCCGTGCATGCAAACGGGCAGCGGTGGCGATGGAGTGATGGTAACCCCGGCTTTGCTGCTCCTGGACGAGAGACTGGAGCAGTGGCAGCCCTTTGTGGCAATGCCGCTGGATGATCTGGGGCTGGTTCCTCGGGAGCTCATCGTTCGAAGGATGGCGTGGGAGGAGTGTATTCGTGCGGTGGCCTGCGAGGACGACGAGGTAGTCCTCGGTCTCCTCGACGTTGGTTTCCAGTGCGTCTACAGGATCTCGAGCCAGACTTGGTCGCCACTGCCGCTGCCGGACTCCAAGCAGAGGTCCATCGGCACTGTGCCGTTCAAGTTC
>SmoFBX_N0034
CAAGACGACATTGAGACGGTTCTCAGCTATGTGGACCTGGCCACACTAGCGACCTCATGCTCCGCCGTTTGCAAGTCATGGAACGCCATCATCGGCGATCCATCCTTTCGCCGCCGCTGGTGCCAAAACAGTGGCCACAAGGAATCCTTGCGGCTTATGACTAGCTCCTTCGACTACGGCGAGCGTTGCCACGCCTGGGATCCATCACGGCCCCAACGCAGCGTGGAGTTTCCGTTGCCCCACAAAACGGAAGAACTTCCTAACGCTCAAGTGGTTGCTTCCGCGGGTGGCCTGGTATGCGTCTTCAGGACGCACAGGGGCATGGTTGATCCTGCTGATGATGTGTTTCACCTGGTGGTGGGGAATCCAGTGACCCAAGAGTGGAGCGAACTACCACCGCTCCATTGGGAGGACAGAGAAAGATGCACTTTAGCGGGAGTGATCGACTTTGCCATGTTCGTCGACAAGAATGGCTTCAAAGTCGGTCTGCACTACACCGCTGTCGACTTCTCAGGCCACTGGTGCTGCATCTACGACTCGGCAACGCGCTCCTGGTCTTCTCTCCCCAAGCTCCCGTTCTCGCCAGCCTACGTCAAAATGAAGGCGCAGCGGCTTTCAGATTACAGCGTGGACGTGCCACCCCCTGCTGTATTCCCAGGCTTGGACGATTACTTCTACGATCTCACCATCCTGGGATTTTACGACTTTGGCCGCGGCAGGTGGAGCACCGGGGAAGTCGTGCGCAGCCTGAGGATTACAACAGGCCTGGAAGACAAGGTTGACCCGGATGGAGAGATCCTGCGCTGCGTCTTGCCGCTCCCGGGACTGTGCACCGCGAGGCTGTGGGAGTACAATGGCCAGCGATACTTGGCAAGTGGCTGGGTGTATGCGGGAGGCTACCGCGAGGCAGGGGAGTCCGGAGTTGATGGCTATGGCGTGTGGAAGGTTGACGACAAGGGTGGCTTGGTTGCCGTCTCTGCAAAGACCCATAAATCGATCCTTCGTCAAGTGTACGCTGGGCAGCGCTTTTTCGGAGCGGTTTTCCGTTGTTCTGTTCATGCAGAGGCCAATCTGGTGATCTTTTCAGAGATAGGGATCATGTTTGTTTACGACTTGAGCACAGGGGATTGGGGCGGAGTAGGGGGGCACGTAGATGAATATTCACAAGCAGTGATTTTTCGCCCGTCCCTCAGGGCACCTAGA
>SmoFBX_N0036
GACACTTTGGAGACGGTTCTCAGCTATGTGGACCTGGCCACACTAGCGACCTCATGCTCCGCCGTTTGCAAGTCATGGAACGCCATCATCGGCGATCCATCCTTTCGCCGCCGCTGGTGCCAAAACAGTGGCCACAAGGAATCCTTGCGGCTTATGACTAGCTCCTTCGACTACGGCGAGCGTTGCCACGCCTGGGATCCATCACGGCCCCAACGCAGCGTGGAGTTTCCGTTGCCCCACAAAACGGAAGAATTTCCTAACGCTCAAGTGGTTGCTTCCGCGGGTGGCCTGGTATGCGTCTTCAGGACGCACAGGGGCATGGTTGATCCTGCTGATGATGTGTTTCACCTGGTGGTGGGGAATCCAGTGACCCAAGAGTGGAGCGAACTACCACCGCTCCATTGGGAGGACAGAGAAAGATGCACTTTAGCGGGAGTGATCGACTTTGCCATGTTCGTCGACAAGAATGGCTTCAAAGTCGGTCTGCACTACACCGCTGTCGACTTCTCAGGCCACTGGTGCTGCATCTACGACTCGGCAACGCGCTCCTGGTCTTCTCTCCCCAAGCTCCCGTTCTCGCCAGCCTACGTCAAAATGAAGGCGCAGCGGCTTTCAGATTACAGCATGGACGTGGCACCCCCTGCTGTATTCCCAGGCTTGGACGATTACTTCTACGATCTCACCATCCTGGGATTTTACGACTTTGGCCGCGCCAGGTGGAGCACCGGGGAAGTCGTGCGCAGCCTGAGGATTACAACAGGCCTGGAAGACAAGGTTGACCCGGATGGAGAGATCCTGCGCTGCGTCTTGCCGCTCCCGGGACTGTGCACCGCGAGGCTGTGGGAGTACAATGGCCAGCGATACTTGGCAAGTGGCTGGGTGTATGCGGGAGGCTACCGCGAGGCAGGGGAGTCCGGAGTTGATGGCTATGGCGTGTGGAAGGTTGACGACAAGGGTGGCTTGGTTGCCGTCTCTGCAAAGACCCATAAATCGATCCTTCGTCAAGTGTACGCTGGGCAGCGCTTTTTCGGAGCGGTTTTCCGTTGTTCTGTTCATGCAGAGGCCAATCTGGTGATCTTTTCAGAGATAGGGATCATGTTTGTTTACGACTTGAGCACAGGGGATTGGGGCGGAGTAGGGGGGCACGTAGATGAATATTCACAAGCAGTGATTTTTCGCCCGTCCCTCAGGGCACCTAGA
>SmoFBX_N0038
GCTTATATGGATTTGATACCATCTAGTATATGGTGGGAGATCTTCTCGCGTCTGGACGATTGGAGCATAGTAAACAGTGTGTGTAAGTCATGGAGAGACATAATCCAATCCCCAGACTTCAATTCCAGGGGTGTAATGGATCCAGGGGTTTGGATCATCACATATGTCAATGATGTGTTGAAGGCGTGGTGTCCTCTCTCAGGTTTCCTTTTAGATGAGCCATTTCCAGGCTTTGAGAATCCTTATAGAGTTTTGGCTATTGAGCATGGGCTGGTGCTTTTGCGCTGTGGATCGAAGAGCTATGTTGGCAATCCTGTGCTCATGGAATGGAAAGAAATACCTCCCATTGACAAGATATTTCTCAAGACAGATAAGGTGGATGAAGAGATCTTGTGGTCTCATAATAAAGTACTATTTGGTGTTGATTGCCAGAGGTACTCCATATATGTTATCAATAGCGACTGGTTGAACGAGATTTCTGTTCTATATGATTCATCCTTGAGTGAATGGAGAATTGATCTATATCTTGGTCTAGCTGTAGAATATTGCGGGTATCCACCATATCATACAAAGAGAAAAGAGCCGAGAAGTTATATCAGGGTTTCCGACTATAAGGGGAGAAAAACGCTTCAGGTGATTACTAACAACGAGTTCAGGGTCTGGGAAGAGAGGGATCGATCAATTCGAAAACTCATTCATAAGAAGTTTCAAGTGGACAAGAGTGAGTGGAACTTGGTGGCAAAAGTTGGCATACCTAAGCGCGAGGAATATAATCAACGCTACCTGGGAAGCCTGTAT
>SmoFBX_N0041
ATGGCATCGCGCAAGAGGGCGTGGGCAGGGATGTCCGGCCTTATGCCGGAGCTAGTCAGGGAGATCCTTCGCAGGCTCCCTTTCTCAGGTGTTCTAAGGGCAAGATGTGTGTGCCAGGTGTGGAGATCTGTGGTGGATGCACCCAGCTTCCGGAGCTCGTACAGGGACAGTGCCAAACTCTTCCTAGATAGCAATTCGATCCAGGACAGCAGCGGCGTGATGTTGCGATGGGCGCCGCAGCACTTTGAAAACGTGGAGAGGGATGTCCCCGACCCCGACTGGCTGTGCGCAGTGTCCCAGGACAAGCGCCTCGTCCTGGCGCGCTCCTCGCAGGAAAGGAGGCTCTTCGTCGGGAGTCCCTTCGTGGGCAAGTGGGAGGAGATCCCCTACCTGCGATTTGGGGACATGTCCAGGGTCTGCCTCTTTGCTGCCGCTTCGATTTCTCCTCCCGGGGATTACAAGGTTGTGGTGTGGTTCTCGGATGGCACGCTCTACACCTTCGTTCGCGGGCAGGTGGCGTGGATTCCTGCCAAAGGGGACGTCGCCCCTGGATCGATCCCGGTGCTGCTAGATGGTGTAGTGTATTGTACTGCTTCGCGCGATCAAAAGTGGCTCCTCCAGTATGACTTGACACGCAACAAGTTTTTCTATTCGCATCTCTATGATAAAGTTGGTGATGGTGTCTGCGTTGCTGCATGGGCCAACAAACTCTACGTGCTCGTGCTGAATGCAGAGAAGAAAGGTAGAGTGGAGGTTTGGGAAGTTCATATTGAAGTAAAAGAAATCTGGACTGAATTTTTGAGTGAGTATGTTGTGGGTTTGGAGGCTGGGGAATTTAGATTTACTGGGCAAATTGAGAGTGTTCTCAACTTTTCTTGCTCTTGCAAAGGAGGTAAGAAGAGCAAGGTTTGCTTTTCGTATGATGTGAATTCAAAGACTTGGACTAGACAAGGGTTTACTTGCTCAATAGCTGTGCCAATACAACTTGTT
>SmoFBX_N0043
ATGGAGAACAAGAAGCCACTTCTCCCCCACAACAAATGGCTCCATCTTCCATCGGAGCTCCACGAGAAGATCTTCGCGCTCCTCCCAATCGCCGCAATCACTCGCTGCCGCGCCGTGTGCCACACCTGGCGATCGATCCTCCTCTCCCCGCCCTTCCTCCAGCACTGGGCGCGCATCGCCGCCCCAATCCCCTGGTTCCTCATGTTCCGCGACCACAAATTCCGTGCCTACAGCCCCGCCCTGGGCACCTGGCACGACATCCCGGCCGTCAATCCCTCCGACCACGCCCTAGATCTGACGTGCATTGTCGCCTCCGCGGGAGGCCTCTTGTTCTTGAGCTCCCAGAAGAAGAAGAAGGGCTCGCCTCCACTCCTCCTCGTTTGCAATCCCCTCACAAAATCGTGCCGCATCCTCCCGGGCCTCTCCCGGATCACGCTCATCTACGTGATGGGGATGATGGAATCGGGCTGGAACTCGTACAAGATCCTCGTCGCTGGGGTTGCGAGCTCCTCCTCGCAGGAGCTCATCACCGAGATCTACGACTCCGCCAGCGGCGGGTGGGAGTGCCAATCCTCGGCGCGGCTGGACGCGTTCCAGGATTTCTCCGGGATGCGCGCGGTCTGGAGCGATGGCTTCTTCTACTGCCTCTCAGTGCCGCCTTACAAGCTCGTCGCCTACGACATGGGCAAGCGTTCCTGGATCACGCTCGATCACGCGCAGCAGCTACCGGCGCTGGCCATCCCCAACCTCGCCAGCGCCTCGCTGCTCGTGTGCCGCGGCCGATTGGTCATGGCCGCCAAGATCACCGGCGCCGCGGCTAGCAAGAGGGTCCGGATCTGGGAATTCGACGCGCAATCGTGCCACTGGAAGGACGCCATCGCCAACAGCGATCCCGTCCTCCAGGAATTCTGCAAGTGCGTGTCCTATTTCATGGCGCTCCAGCGGCCGCGCGGCCTGGATTCCGTGTGCTTCAATAGCTGGTGCCGGTGGAGGACGCTCATGTACGATGTATCGCAAAAGAAGTGGCACTGGCTGCCCGAGCACTGCGGGAGATTCAAGGACATGCTCAGCGGGCTCACCTACGAGCCCACATTCTTGGCCAGAGCT
>SmoFBX_N0045
GACGACATGCTCCTCGAGGTATTCAAGCATCTGGATGCCTTCTCCTTGGCTAGGGTTTCGTGCGTGAGCAAGCAATGGAGCGGCGTGGCGCGGCACGAGAAGCTGTGGGAATCGCTGTGCATCCTCCACTGGCCCGGCGCCGCCGCCAAGCGCAGCCGGCGATCCAGTGGCCACAAGAACCCACTGGGATCCGGCCCCGTGCCGGCGTGTTCTTCCGCACAGCAGATCAGAGCCGTGGTGGAATCGCTCGGGGGCTTCCGTCGCTTCTTCTTCCTCCATTTGGGCCCTATGCTCAAGAGGAATTGCTGCCAGTCCCAGCCCCGATCGACGTGGGGGAGAGACGAGGTCAATCTCTCCCTCTCGCTCTACTCGATCGACTGCTTCTTGCGA
>SmoFBX_N0047
ATGTCCGGGAAGAAATCCTCGACGCTGACGCCGCTGTGGAGCGTGATCCAAGACATCAAAGGGATTGGAAGCATCTCTAGGAGGAGTTTTGAGGTGAAGCTGCCGACGTATAGTCGATCGAGGTCTCACAGCGCCGCGCAAGATGCCGCTGGCCGGCATCAATTTGGGGAGAGTGGCCAGCAGAGCCGCTGGGCCAACATGCCACCCGAGCTCCTCCGCGACGTGATCCAAAGGGTGGAAGCCAGCGACAAAATGTGGCCATCGCGGAAGAGCGTCGTCGCCTGCGCGGCCGTGTGTAGGAACTGGAGAAAAACGACCAAGGAGATCGTGCAAACTTTGGAGCAGTGTGGAAGATTGACGTTCCCAGTTTCGCTCAAACAACCTGGGCCGCGAGACGCTACCGTGCAATGCTACCTTAAACGCGACAGGACAACTTCGACGTATTATCTCTATCTGGGTATTACTCCGAGTAAGCCATCCAAAAGTCTCGGCCACTCTGTTTACGTTTCCTCTGAAACAGATGTGCTAGAAAACGGGAAGTTCCTGCTAGCGGCTCGAAAGTTTCGGCGAGCCAGTGGAACGGACTACATCATCTCCACTGATACGGACGACTTCTCTCGTGGGAGCAACACCTACGTTGGAAAGTTGCGATCGAACTTCATGGGCACGAAGTTCACTTTATACGACAGCAACCCTCCGCACGACGGTGCTGTGGCCTCCACAAACAGAGCAGGCCGGAGGATTCTATCCAAGCAAGTCTCTCCAAGAGTTCCAGCCGGGAGCTACAACATCGCCCACATCGCGTACGAGCTCAACGTACTGGGGACAAGGGGCCCCCGGCGCATGGAGTGCACCATTCACTCCATCCCGGCGTCGGCCATGGAGCCCGGGGGATGCGCGCCGACGCCGCTGGAGAGCGCGACTTCCATGGACGAGGCCTCCATGCTCCCGCCGCTGCTTCTCCCGGTGGGGGCCAAGTCCTCCAAGGTGGCGGCGCTGGATGGATTGGAGGGGCTGGAAGTGGCGAGCAAAGGCAAGCCGCTGGTGCTCAAGAACAAGCCGCCGCGATGGCACGACCAGCTCCAGTGCTGGTGTCTAAACTTCCGCGGGCGAGTGACGGTGGCATCGGTGAAGAACTTCCAGCTGGTGGCGGCCACGGAGATCGGGCAGCCGCCGCAGCCGAGCGATCCGGACAACGTCATACTCCAGTTTGGGAAGATCGGCAAGGACACATTCACCATGGATTATAGGTACCCTCTCTCGGCATTCCAGGCATTTGCGATCAGCCTCAGCAGTTTTGATACTAAGGACAGCTTACACTGTACTTATGCCTTGATGTTC
>SmoFBX_N0049
ATGCCACCACACCCGGGATTACCAGACGTTCTTTGGTTTTATATCTTGTCCAAGCTGCTGGATGTTGAATCACTGGTTCGAGCATCCCTTGTTTGCAGGGAATGGAATGGGTTTGTTCGTAGAGAGGGCAACGATATCAAGCAAAGGTGTAATTCTCCACTCTTGTTTCTTCAAGTGGAACTTCGAAGGCTGGCGTGCTTCAACCCTAAAAGTGGCCAGCTCTACGATCCCAACACCTTTTTTCTGCCACCTGAGGTATCAGTTTCACTATCAAGCATTCCAGTCGCTAGCTCAAATGGTTGGGTGTTGTGGAGGTATTACACAAAGGAAGATATGGTCTCTTTGGTGATAAACAATCCCTTGGTACGATCCAGCTCAGTGACGCTGCCACACTGCCATGACGTTTTGACGGAGGATTGGATTGAACCTGAGAACTTCGCCGTGCTTGCGGCCAAGGACGGCAGCAGCTTTTGCATATCTTTTGTCGTCTTTGGTACCATTTATGCGTATGCTTATACTGCGGGTGGTCATGATCATGATCAGAACGAGTGGAGAACGGTCGGGAATGGAAGATACAGGGGACATAGGGTTGCATGGACTGATTTTGAGCACTGCCACATCTTAGGGGAAAGCGGCCACTGGGTTTACAAGCCTCAAAATGATGAATGTGTGCTTGTGGGGAAGTTGGAAAGCTTGGAGGACTACAAGTATGGTGCTTTTGGATTAGTCTCGTTGAGAGGAGAGCTCGTCACCGTGAGATTCATGAACGGGCCCATGCGTTTATCACTGGTAAAACGTGTTGACGGGTTTGTAAAAGAGGAGGAAAAATGGGTTTGTGCTGAAATTGTCCCGTATAGGAGAAAGAAAGTGTTTATTTGCTCGGATAATGAGTTCCACCATGTTCCATGGAATCAAACGGTGCTTGATTTGAAGACTGGAGTGTGGAAGGTTGAAAAGCTTGTGACGCCAGTCAAGTTTAAATGGTGCCCTCTAATGAAAGAAACCGATGAAGCTCAGCCATGGCCGAAAGATTGGCCCATGTCACACACATTAGCATTTGTTCCAAATCCAAAAATC
>SmoFBX_N0050
GAACTCATCCCGGGCCTCCCTTTCGACGTCGCGCTCCACTGCCTGGTTCGTGTTCCTCACACCAGCCATCCCCAAATGCAGCGCGTGTGCCGCGAGTGGGAGAGCCTCATCGCCAGCCCGGATTTCTACGCGCTGCGCAAGAAATGTGCCACTACCCGTTCCGCGATCGTCGTCGCGCAAGCCCATAAATCTCCCAAATCTCCGGAAGAACAGCAGCCACCAAAGGGTGCCCTGCCGCCATTTGGGCTCAGTCTCTACTACCCCAGCTCGCGATCCTGGGAGAGAATTCCGCCCATCCCGGAGCTCGGCGATCATGGCGGGATCCCCCTCTTCTCCGGCATCGCGGCGGTGGAATCGAAGCTCTTCATCGTCGGGGGCTGGAATCCCAGCTCCTTCCAGGCGATGAGGAGCGTCTTCGTGTTTGATTTCTCGCGCGGCGCCTGGAGCAGGGGATCCGACATGCCCGGCGCCGCCAGATCCTTCTTCGCGTGCTGCGCGGTGGGCGACGACTCCATCTTCGTCGCGGGCGGGCACGACGAGAGCAAGAACGCGCTGCGCAGCTGCGATCGCTACCTCGTCCGCGAGGATCGCTGGGAGCCCATGCCGGACATGACACAGGAGCGCGACGAGAGCAGGGGCATCGCGATCGATCGGTCGTCGCAGCGATTGGGTCCCAAATTCGGCGTCGTCAGCGGCTATGGCAGCGATTCCCAGGGCGAATTCAGCCGCAGCGCCGAGTTCTTGGATCCCGCCACGGGGAAGTGGTCGCGCGCCGAGGACCTC
>SmoFBX_N0052
ATGGACTACTCCAGCAATCCCGACACTCTCATCCCCGGCCTCAGGGACTCGCTCGCGTTGCAGTGCTTGGCTCGAGTGCCTCGGGCGTACTATCCAGCGCTGCGGCGAGTCTCACGGATGTGGCAAGGCACGCTTCTCGGCAGGCAGCTGTTCAAGCTCCGCAAGGACCTCGGCCTCCAGGAGCCATGGATCTACGTGCCTTTCAGCTCGAGCTCCACCTGCAGCAGCTGGCTGGAAGCCTACGATCCGGTGGAGAACGTGTGGCACGACATCGGCACCATTCCAAGCACAAACCCGGGCGAAGTTCTCAAATGCTTCGCGATGGTGCACATCAAGGAGCGGCTCTTCATCATCGGCGGCAAGATCAGCAGCAAAGATGGTGGAGACCTCTACACGTCGCGGAAGGTCCGGGCCTTGAACACCATCACAGGAAAGTGGAGCCAGTGCGCGAGCATGTCGGTTCCTCGTGTCGACTTTGCATGCACGGTGTGCAACGGGGTCATCTACGTCGCCGGCGGGCGCACGGGCCTCAGGCACGAGAGAGGGATCGATCTCGCCGAGGCCTACGTCCCAGCGCAGAACGCATGGATTCCTCTCCCGGCCATGAACATCGCCCGCTACAAGTGCGTGGGAGTTACCCTGGAGAGAAAAGTCTACGTCATTGGCGGCTTCGCGCTCGCGGGAAGCTCGTCCGGCATCAACGAGGAAGAT
>SmoFBX_N0054
ATGGATCCCAACCTCTGGTCGCACCTCCCGGACGACCTCCTCGACCGGATCCTCGCCTGGCTGCCCATCGACGCCTTCTTCCGCCTCGCCACCCTGTGCCGCCGCTGGTCCCGCCTCGCCACCTCCAAGAGCTTCCACGACCTGTGCGCCACCGTCCCCTCCACCGCCATCCTCTTCGTCAAGATCATCGCCTGCGACTGCCAGCAGCTCCTCACCACCTTCAGCCCCGCCGCCAGCCGCTGGTACAAGCTCCCGCTCGCCTTCCTCCCCCCAAACGCCGGCCTCCCCGTCGCCACTGCTCGAGGCCTCCTGTGCTTCACCAATCACTTCCAAGGCTACAACAACGACGAGTACACCGCGCTCTTCGTCTGCAACCCCCTCACCAAGGCCTGGCGCGAGCTCCCGCCGATGCTCTTCCACCACCGTCCCACGCTCGTCACCATGGTCGCCGACGCCGCCACCAAGTCCTACAAGCTCGTCGTCGCCGGCCGCTGGACCACCGAAGTCTACAGCTCCGCCACGAACTCCTGGAAGCGCTCCGCCTGCCTTCCTCGCGGAGAGGAGATCTCCCGCAACGTCGCGCTGTGCAATGGAGTGCTCTACTGCCTCACCCCGCGCTGGTACAATTGCTCGCTGCTCGCCTTTAGCATCCAGCACGAGACCTGGATCAAGATCAAGACCGGGAGGCTGCCGGGATACTGCCAGTTTCGGAACTTGGTGGAGTGCAGCGGCCAGGTTGCCATCGTCGGGAAGTGTGTCCGCCACCAGGTGTTCACCATCTGCGTGTGGTTCCTGGACCAGCGGAGCTTGAAGTGGCGGGAAGTTGGCCGGATGCCAAAGGTGATGGCGGAGTACTTCCTGGTCATGCCGTCGGAGAGTTTCTACTGCTCGGGCATCAGGAACCTCGTCTTCCTCACGCGGGACACCTCGCACGACGGCGTTTTGTTTGACATCTCCACCAAGTCGTGGAGGTGGGTGCCGGACTGCCCGAACTTGGAAGGCATGGCGTTTGAGCCCCGGCTGGATGCTGTGCCG
>SmoFBX_N0056
ATGCTCTTGCCGCCGCCTCGCATTCCTTCTCCTTCCTCCTCCCTCCAGAGCTTGCTCATGGCGTCCCTCCCGGACGATCTCCTGGTGGAATGCCTGGCTAGGGTACCGCGTGGCTCCATCCGGCAGTGCGCCATGGTGTGCCGCCACTGGCGCGCGATCGTCCAGTCCGACCCCTACTACCGCGCGCGCGGGAAGCTCCGGATGCTCGAGAGCTTCGTGGTGGTCTTTGGCGGCATTGGCTCGGGGCTCTCCTCCGCCACGTACTCCCAGTCCACGGGCCAGTGGCAGGCCGGCCTCCTCTTCCCCGACAACCACGACCACGACCACGACACGTCATCCTCCGACCACACCTTCATCCACGCGCAGTCGGCGGTACTCCAGCACCGCATCCTCGTGCTGGGCGCCACGCTGGCGGGCGACTGCACCATGGTCTACGACACGTGGCGGCGGACGGTCGCCCGCGCGGCCCCCATGCTCCTGCCACGGAAGAAGTTCGCCTGCTGCGTCATTGGGGACCGGGTCTACGTGGCCGGCGGCGCCAGCCGTTGCCGGGCCAGCCGCGACGTCGTCATGCACGAGGCCGAGGTGTACGACCCCGAGCTGGACACGTGGCGGCGGCTCCCGGACATGCGGCACCGGCGCTACGGCTGCATCGGCGCCGCCGTGGACGGCATCTTCTACGTCATCGGCGGCATCAGGCGTCCGTACGCCTACCTCAGCTCCATGGACTGCTTTGACCCCCGGGTCAACGCGTGGCTCAAGTCGCGCCCGCTGCCGATCGGGGGCGGCTGCGTGATCTCGTGCACCGTGGTCGGGTCTTGCATCTACATGCTCTCCAGCCACGCCGTGGAGCTCTCCTTCTGGCGGTATGACACGCGCGGCCAGGCGTGGAGCCGGATCAATCTGCCGCCCATACCGTCGCCGCTGAGGATCGACAACCTGCTCAAGTTTTCGTGCGTCACGGTGGGCAGCGCTGTGCACATCATCCAGGTCGGGGGCTGCATCGACGATCTGCTGCGCCGCGGCGGGAGGAACCCGCGGGGGCTCCGCGAGGGGCTGGTGCTCGTCTACGACACGCGCGGGCAAGAGTGGTCCAAGGCGCCGCATTTGCCCGACATGAGGAACGGTGCCGTGTGCGCGGTCGTCCAGTGC
>SmoFBX_N0058
ATGCTTCCAGAGCATGTAGAGGAGAGGATTTTAATGTTCTTGCATGTAAGAAGTCTGCTACGCGCAAGATCTGTGTGCCACAGATGGAGAGCAGTGATTGACAGTGAGGAATTTGCCAAAGCCAGGCTAGAGATTTCGAGGCAGCATCCACTCGTTCTTGAATACACACAAGATCATGTCCAACACTACTGTTTGTCGTCCTTAAAGATCTACGATCCTTTCAGTAGCAGCGGCACAGCTGTTTTGCAAGATCCGGACTGGGAGCTCGTTGCTTATGCCGGTGGCCTGCTTTGTTTCTCCGCCTCGAGGGGTGTAAACAGCGGGAGGTTTGCGGTGTGGAATCCCCTAAAGCGGAACTCATTTGTGGTGCTGCCAGGTAGATCACAGATGGATGTCTCAGCTGAAGAACTCTCT
>SmoFBX_N0061
ATGGATTGGATCCCAGTTGAGGAGGTGCTCAAGCGCTTGCCAGCAGTTGCTTTGTGGCGCGCGAGAGCCGTGTGCAAGAAATGGAAGGATCTCATAGAGACACCGGGATTTGCTGCTCTTCACTACACACAACACTTGAATCGTAGTCCTCCTCATGTTTTGGGTCAAGATCTGGATAGTGAAGGGCCTCTTTTCAGATGCAATCCCTTTGCGGGGCAAGAAGCAAGTGATTGGGTTCTCATGGAGCATAACATGGATCGTGTTTTGAACTCTAGCGGTGGTTTGATACTTGGGATGAGAGGAAAAGATTTTGTGGTCTGGAATCCTCTCACTGGAGCATCTAAGATGCTCCCACCACTTTATTTGGATGGTGAACTATGTTCTAAAGAGACTGCAATGGGGATAGACTTATCTGGAGAGCGTTATTGGGCCTGTGTACTTAGGGACATGGAGCAGGGAGTCATGATTTATATATATGATTCAGGAAAAACAGGATTGTGGAACAAAGTTTTGGTGCCTAGTGAAACATTATTCGATACAATTATCAAGGATAACAAGTTATATATATATTGCATAGGATTTTCAGGGGATGTTGAGGTGTGGCGCCTCAATTTATGTGATAGCAACTTATCTAATCTTGTGACAACACGGGCACAGGACCATCGTGGCTATCGTATGACAGATGAATATTTTTACTTTGATACCCTTGTAGTAACAGCAAAATCTTTATTTGTGACAACTTCAACCAAGTTTACATGTTACTTATTGAAGCTGGATTCTACAGATTTTTTGGCTTTGTACAACTACCAAACAAAAACATGGAGAAGAAATGATATTCAAAGG
>SmoFBX_N0063
ATGCTCGGGCCTTGCAGTGTGGTTGTCACGGACGCGCTGGATGTCGATTTCCCGATAATCTACGTGAACAACATTTTCGAGTTTATCACTGGTTACAAAGCCGAGGAAGTTCTTGGAAGAAACTGCCGGTTTCTCCAGTTTAGAGGTCCTTTCGCGCAAAGAAGGCATCCTCTCGTCGACTCCGCGACTGTGACCGAGATAAGGCGATGCGTGGGAGAAGGCATCGAATTCTGGGGGGAGCTTCTCAACTTCCGCAAAGATGGAACCCCGCTGATGAACAAGCTCTGCCTCAAACCGATACGTGGGGAAGATGGAAGGATCACTCACATCATCGGGATACAATCCTTCTCGGAAGTAAAGCTCGACCTCGGCCCTCTTCCGCCACCTCTCTGGAGAAACCAGTCCTCGCAACATTGGCTCGTAAGAAGGCATTTGCTCGACGATGGCTACTCGTACGCCTCGTCGCCAGTCGGCCCGGGACAGTCTTCCAAAGACAGGTGTGGGATCTTGAGACTCAGCGACGAGGTCCTGGTACAGAAAATCCTCGCGCAGCTCACTCCAAGGGACGTCTCCTCGGTCGCTCTGGTGTGCCGGCGATTCAACGAGATGACCAAGAACACCGACTTGTGGAGGCTGGTTTGCCGCAATGCCTGGGGCCGAGAGACGACCGCGGTGCTCGAGCGAGTCCACAATCCAAGAAGCATAGACTGGGGAAAGCTGGCCAGGGAGCTGACGACGCTGGAAGCCGCAGCGTGGAGGAAGCTCAAAGTTGGCGGGGCGGTGGAGCCATCGCGGTGTAACTTCAGCGCTTGCGCGGTCGGGAACAAGGTGGTACTGTTCGGAGGCGAAGGCGTCAACATGCAGCCGATGAACGACACCTTCGTGCTCGACTTGAGCGCTGCTTGTCCCGAGTGGCGGCACGTCGACGTTGGCTCGGCTCCTCCGGGGAGATGGGGACACACACTCTCGTGCCTCAATGGATCCTGGCTGGTGGTCTTCGGCGGATGCGGCAGGCAGGGACTCCTCAACGATGTGTTCGTGCTCGACTTGGACGCCAAGCAGCCGAGCTGGAGAGAAGTAGCCGGAGTCGGGCCCCCGGTTCCTCGTTCGTGGCACAGCTCGTGTACGCTGGATGGCACGCAGCTGGTCGTGTATGGCGGATGTGCCGACTCGGGGGTGCTGCTCAGCGACACTTACATGCTCGACATCTCGAAAGAGAAGCCGATGTGGAGGGAGATCCCGGTGGCTTGGACGCCACCATCGCGGCTCGGACACTCTCTCAGTGCCTACGGTGGTCGGAAGATCCTTCTCTTCGGTGGTCTGGCCAAGAGCGGGCCGCTGAGGTTCCGCTCCAGCGACGCTTTCACGATCGATCTTGGAGAGGAGGAGCCGACTTGGAAGTACGTGACAGGGAGCACACTACCAGGTGGAGCAAACATCGGAGGAACCACGCCGCCGCCGCGGCTGGATCACGTCGCGGTGACTCTTCCCGGTGGCAGGATCCTCATCTTTGGTGGATCCATCGCGGGGCTCCACTCGGCGTCGCAGATCTATCTGCTGGATCCCAGCGAGGAGAAGCCGACTTGGAGGATGCTCAACGTTCCAGGACAGAAGCCAAAGTTTGCGTGGGGGCATAGCACCTGCTTCGTCGGAGGAACGAGAGCGGTGGTTCTTGGCGGGCACACTGGCGAGGACTGGATTCTCAACGAGCTCCACGAATTGTCGCTGTCGTCGACCTCGCAGTGGATCCGGCGATTGCAG
>SmoFBX_N0065
GTTTTGCAAATGGCACTTGGGTATGATCTACTGGTACGCATCTTTCTCTCGATCGGCTGGGAATCACTGCTGCAAGCCAGCGGCGTGTGCAAGGAGTGGAGAGCCATCATCAAATCCGCCGAGTTTAGGGCGCTGTGGCGGCCGCGTTCGAGCGACGAAAACTGTGTCCTCCTCACGGCTTACACCTCCCACTGGCAGCATCACCCTCGACCACTCCACGTCTGCGCCTGGAGCCCCAAGTCGCGCGTCGTCTCTCCGCTCCCGGCGTGGATGAAGCTCCCGCTCCCGCCCGGCTCCTTCTTCGACATCGTCGCCTCCTCCGCAGGCCTGGTGCTCATCCGCCAGCCGTCATGGGCCGACCGTGAGACGCCCGGGGTGGAGTTCACGGTGGGCAATCCGGCAACCAACGAGTGGGTCAGGATCCCACGCCTGGATCCGCAGCAAGCCGGTCGAATCTACAGCATGACTGCCGACCCGGCGACTGGGGAGTTCAAGCTGCTAGACACCCATAACAGGCGTATCTACGAATCAAGCTCGCGGGCCTGGGGCCCGATCCTGAGCTTGCCTGACATCGCCGACACAGGCGAACTCAACGCTAAGACAGATACGCTGGGGTGTCTCCCTTTCGTGTGGGAGCACAAGGGAGTGCGCTACCGGGCGTGCGCAATCGCTGATACCTATGTCACGTACAAGGTGTGGGTGTGGACAGGCCAGTGGCGAGGGGTTGCGAACGATGTCTTGGACCTCTACTTCGACTCCATGGATGGCGCTGGTCAGTGGCTTGGGGTTGGGAGCAGTGATTTGGACGAGACGGGTCTCTACATTGACTGCTCCATGGCGCTCGAGTGCCAGGCTGAGGGCAATCTCGTGTGCCTGGCCGGCCAGTGCCGCGATCGTTACGGTGAGAAGTGGGCTGACGAAGGTGCCGAGCCTTTGCCACCCGTGGTCTACGACTTGGATTGCGGCGAGTGGATGTACATCCGCGCCAAGAGTGAGTATGTGCAGTACAGGCGGGCGGTTGTTTACCGCCCCTCGCTTGTGAGGCCCTCTGGCGTCGAAGGAGCTATGGTGCTTGATCCCGAGGGTGGCAAGGGGCACAAGCGAAAGAAGGAGCAGCAGCCGCCAGATACGGTTCGCAGGATCCGGCAATGTAGGATGAAAGCACTCGGCGGCATGGAGGCTGAAGTGTTTGAGGACATCTTCTTCATG
>SmoFBX_N0067
ATGGAGGAATTGGAGAGAAATTCCGCGGCGGCAGCGCTCCTGCGCCTTCGGTCGCAGCAATTCGATGACAAGGAAGCGAAGCCCAATCTGGAGCTGGGCTCATCGATTGGAGTGGAGATTGCGCGCGATGAGATTCTTCCAGTGGATCTCCTGGCGCATTGCTTGTTACAGTTATCTTCCTTCCGGGACATGGCCATGGTGAATCTCGTGTGCAAGAAATGGAGGAGCGCCATGCGGCAATCGCTGGCATATCGCAAGCGATTGAGCTTCGCGGGATGCCGTGTCGACGATGTCTCGGTCGCCAATCTTGTGAATCAAGCGCTCAATCTCTTGGATCTCGACATGTCCGCTGGAACTTGGGGCTGCCAGATCACAGACATTGCGCTCGTTGCCATCGCGGATTCTAGCTGCTGCCCCAATCTCCGCTCGATTTCCTTGTGGGGTGTCACGGCAATCACTGATCAAGGCGTCGCGGCGCTGGTCTTTCGAGCCAAATCGCTCGAGAATCTCAATGTGGGTGGCACTTTCATCACCGACGCGTCCCTCCTCGCCATCGCCACGCATTGCCGCTCTCTCAAGGCGCTCAATGTGTGGGGATGCAAATTCGTGACAGAGAAAGGGCTCCTCCACCTCGCGCGAGGATGCCCAAGCCTCCAATCGCTCAACGTCTTTGGCATCAAGGTCACCAATCTCTTCTTCCACTCCCTGGCAGCACTGAATTCGCAGCTCCAGATCAAACCAGCCCCATCGTTA
>SmoFBX_N0069
ATGGCGAGCTTGATCGAGGGGCTCCCGGATGCGATTGCAATGCAGTGCCTGGCGCGGGCGCCGCTAGGGATGCACAGGGCAATGCGGGCGGTGTGCCGGTCGTGGCGCGCGGCGCTGCGCAACGGCGGCGGCGGCAGTGGTGGCGCCGAGCTCTTCCGGGTAAGGTCCGCGGCGGGGCTGCGCGAGGAGTGGCTCTTCGTCACATCCTTCGAGCCCGACCGCGTGTGGGAGGCCTACGATCCATCCGGCGGCCACTGGCACACGCTGCCACTCTTCCCCTCCTCCATTGCGCGCCTCTCCAACTTCGGCACCGCCGCGCTCCACCGCCAGCTCTTCGTCGTCGGCGGCGGCAGCGACGAGGTGGATCACGCCACCGGCGAGCGCGACCGCCCCTTCGCCAGCGCCGCCGTGTGGTGCTTCGACGCGCTCCAGGGGCGATGGGAGGCGCGATCGCCCATGCTCACGCCCAGGTCCCAGTTCGCCTGCGCGGCGGTGGCGGGCAAGATCATCGTGGCGGGGGGATTCGGCTGCTCGCGCCGCCCGCTCGCCTCGGCGGAGATCTACGATCCGGAGGCCGACCGCTGGGACGCCATCGCGGACGTGGGCGAGGTCCACAACGCGGCGTGCTCGGGGCTTGTTCTTGGCGGCGCCATGGCGCTGCTGTACAAGGGCCACTCGCTCGTCCAGCTCTACGATCCGGCGCTGGATTCGTGGACGCTGCATGGGTCGCAGTGGCGGGAGTTCCCGGGGAGATTGGCGGTGGTGGGCGATGAGGTTTGCGGGGTGGCGAGCTCCTACTTGATCCGGGGCTTGAACGAGCCGCAGCTATGGCGGCACTGGGCCGAGTACTTCCACAGGATAGGGTTTGGGGTGGCGGGGATTGGAAACGACTTGTACGTGGTTGGGGGGATCTTGGGGCCGCAGCAGGAGAGCATGAGGATTCACGTATTGAAGGAGGTGGATATCTGGAGCGTGGAGGGTGGCGAATTCGAGAAGAAGGGGACGACGAGCATGACTTGGTGCTCCGGGACGGTGTTGGGCTGCGCGGTTGTGAGCCTG
>SmoFBX_N0070
GAAGATGACTTGATCTCAGGTCTCCCAGGTGAGCTAGTTCTTGTTCACGTTTTTTCTAGGCTGCCTTGGTACACTCGTCCAGTCTGCAGATCTGTTTCCAAACGATGGAAACAGATGATGGATACCAGGAATCATCTTGTCGATATTGCAACTCGCAGGTTTCAGCTTCCACTGCTCCAAGGTGTCGCTTTGGTGTGTTCTTCAGCTCCATATAAGCCTCCAAGATCACACTCGTCTCACCATGAAAAGTACCCTGAAAAGATCTTCCTCATTCAGGACAAGGAAACCTTGCAGTGGCGAAGGCTTCCACCCGTATCTGGCTTTCAAAGCTATCAAGTTGGACAAGTCCGTGTGTACAAAGCAAGGCTTGTTGCAGGATGTGGAGCGGTCTATGCTTGGACAGTTGCCCCCACTCAAAGCTTTGGGGCTCCAGAAGGTAGCTTCATATTCAAACTGGACATTGGTCGGGGAGATTGGATCTGGAAGAGAGTCCCAGCTTCTCAAGTTAGTCGCTGGTCCGAGCCAGTGTTTTTCAATGGTAAGATCTACTCGCTACTACCAGGCTGCCAACCACGGCGGAGGATATGTTCTTGTTTCGAAGTCATGGAGTATGATCCCGAAACAGGCTCCTGCCATATGTCCAACAAATGGCCCTCCAAGAACGTTGGTGTGATCCTGAGCTCTTCTTCGCCACAGCAACAGCTCTATGGCGTAGTCCGCACGTTGACCAACGGTCAACAGCTAATGGTCAACGAGGGCGGGTCGTGGCAGCTACATCGGGAGTTGCCTGCCCTGCCGGACGACCGGGTGTTCAAATTTAAGCTGGTCAATGGCGATTGCTTCGAGCCTGCCGTGGAGGGCGGGGTCAACGTACTTGCCATCTTGCTCAGCCACCGGGATGCAGTGGTCTATTGGTTCAACACAGAAGTCAACGGGGCAAACTGGGTAGCAATCGAGCATCAGAGCCAACCTGGAAATGTGACACAATGTGTGGCTGTTCAAGGATCTTTATATGCAATTTCAAGGAATTTTCCAAGGCTTCATTATAAATTGTGGAAGGGGACCATCAATGTGGCAGAGAGGCTTCTTATTTGGGAGCAAAGGCAAAGGCTCCAAGTTTCATTGTCTTGCTTCACCTTGATGGCA
>SmoFBX_N0072
GGGCTGCTCAACGAGGACATCCTGGAGCTGGTATTGCGGCACGCCAACTGGAACCCGTACATGCTGTGCGCCATCGCGTGCGTGTGCAAGCCGCTCAACGAGCTCATCAAGCTGGAGATGTGGAAGAAGTTTTGCCTGTCGCGCGCGCCCCGCATGGCGGCCGACCTCTCCTTCGGCGTCAAGAACGACGCCATCGAGATCAACTGGGACAAGCTGGGCAAGCTCATGATCTACTGCGCCGGCTGCCACTCGACGCGCCACTTCAAGTCGCTCTCGCCGCCGGGTGGCGGCCACCTCGTCTTGAAGTCGCGCTTCTCGCGGACGTCGGGGCGGAGCTTCCTCCATCCAAAGTGCCGCTCGGACGTGCTGTACGTGACGGACCTGTGCGAGCACCTGGATGACGAGGAGGACGTGGGCCTCTTCCGCGGGGTGTTCAAGTCGTTCGGGGCGTCCAAGACGCGGCAGATGCTGCTGGACCGCGGGAAGCTGGAGGAGGGGGCGTGCTGCCCGTTTTGCCGGTCGCGGGTGTGGAGCATGATGGAGGCGAGGATGATCCCGCCCAGTGCGCAGCGGCGGCTAGCGTCGTATGACTACGAGAACAGCATCGAGTACCTGGTGTGCATCAACGGCCACCTCACCGGGATGTGCTTGCTCCTGCCGCTACCGGACTCGGACGAGGAGCGCGCGGGTGGC
>SmoFBX_N0074
TCACTCATTCCAGGATTGCCCGACGACGTTGCCCGCCTCTGCCTCATGCGCTTGCCGTGCGTGAAATATTCCTTCTCCTACAGGCTCGTGAGCAAATCCTGGCGATCACTCCTCTCCTCGCCAGATTTCTACTCGGAGCGCCAGCATTTGCCAAGAATCCAGCACCAAGCCAGCGTCTGCGTCGTGATCCACGGCAATCGCGTCAGGGTTTTCGACACCGTCACTTGCCAGTGGTTCTCCCTCCCACCGCTGCCTCACAGCATCGACGACGAAGATCCAGACCTTGGAATCCGCATCGATCCATACGACTGGTGGCGGATCGACACGGTCGCCGTGGCCGATGGAAATCTCTTCGTCATCGGCGGGGAGGAGAGCCGGATCCCATCCAGCCGCGTCCACAGGTATGATTTCTGCCACTGCCGCTGGGAGGAGATGGCGCCCATGGGAATCGCTCGATCCCACTCCGCTGCGGTGACAGTAGGGGGCCGCGTCTACGTCGCTGGCGGCACGTCCGCCGAGGTGTTCGTCCCCAGCGAGAACTCCTGGACAACCATCTCTGGGCTCAAGCGCGCCATGAGATCATGCGTGGGGATCGAGCACCAAGGCAAGGTGTTCGTCAAGGGAGAGAATTGCCAAGGAGCTGGATCGCCCATCGAGGCACAGGTCTATGATCCCAGCGGCGACGAGTGGAACCGGATGGTGCCAAAGCTCAAGGCCGGATTGACGCGAGGCCCGGTTGCTTCGTCCGGGGCGGCGATCTTCGTGGCGGACTGGAAGGATCTCCAGCTCAAGGCTTTCAATCCGGAGCTCGAGAGCTGGGACGTGGTC
>SmoFBX_N0076
ATGTATCTCGAGGAGGGCTTGATCCATCCCGAGCAATGCCTGGATGAGCAACGGCGGCAGCAGGAGGGGCAGGAGGAGGAGGAGGAGGAGTTTGATCACTTTGAGCGGCTGCCCGACTCGTTGCTGCTCACCATCTTCAACAAGATAGCCGAGATCAAGGCGCTGGGCAAGTGCTGCGCCGTGTCCAAGCGCTTCAACAGCGTGGCGTCTCAGGTGGACAATGTGGTGGTGCGAGTCGACTGCGTGCTATCGGGCGAGGACACGAACTGCAGCAGCAAGGCCAGCAAGGGGCTTGTGTCCAGCCTCGTCAAGCTCGTCTATGGCAGCCTCCTCAGGCCCTTCCAGGTACTGCAACAGATGCTCTCCTTCAGCGCTGGCGGGAAGAAGAGCTCAGGCTCCCGGCCGGTCTCCGCCACGGAGGTGTCTCACCACTCTCCGGGCGAGGTGCTGCGCAACTTCAAGGAGATCCAGACGCTACGGATTGAGCTCCCGGGTGGGGAGCTGGGGCTGGAGGAGGACATTGTGTTGAAGTGGAAGGCGGAGTTTGGGAGCACGGTGCAGAGCTGCGTCATGCTGGGTGCTTACAGGGAGAAGGTGGCGGACGTGAAACCGCTTGAAAGCAAGGAGGCGGCCGAGGAAGTCAAAGTTGGCGATTGCGATCAACACGAGGGGGAGCGGGAGCAGCAGCAGCAGCAGCAGGACGACAATGGGAGCATTCCGGAGACGTTCTACACGGATGGAAGCCTAAAGTCGAGAGTGGTGTGGACAATCAGCTCGCTCATCGCGGCGTCGGCCCGGCATTTCTTGCTGCAGCAGATCATAGCGGAGCACCCGACGCTGGAGAGGCTGCTGCTGACGGACGCAGATGGGCAGGGAACGCTGTGCATGAGCAAGGAGCAGCTGTGCGAGTTTCGCGACAGTCCGATCGCCGCCGCCTCCGTCTCTTCCAACCGGACTCAGGTCCCCGCCCTCAACATGAAGCTGTGGTATGCTCCCCTGCTGCCGCTGCCCGACGGCACCTTGCTCCGCGGCGCCACCCTCGTCGCCATCCGGCCCAGCGACACGCCGGCGCCCAAGGACCTCCAAAGCCTCGTCGCCGGCGCGTTCCAGGAGCCGTATGCCAGTGCCGCCAGCCTGCTGGTCAAGCGCCGGACTTATCTCCTGGAGATGAACGCGTTC
>SmoFBX_N0078
ATGGTTAGGAGCAGGGGCAGGATCGTCAATGGCGCCAGTGGATCCTCTGCAAGCAGCCTCTGGCTGGAATTCTCGACGCTTGGCATCCGCAATCTCATTCCAGGGCTCCCGAATGATCTGGCTTGCGTGTGCCTGGCGTGCGTGCCGCTTTGGCAGCACGGCCGCTTGAGATCCGTGTGCCGATCCTGGAACGCGGCGCTGTCGGGCGATTTCATCATCCAGCTCCGCCGGAAGCTGGGCAAGGGCGAGGAGTTCCTCTACCTCTTCCGCGACGATCCGTCGCTGTGCCGCGGCGAGGTGTTTGATCCGCGCGCGCAGCTGTGGAGCACATTCTCGCCGATGCCGTGCAATCCCTCGCGCTACAGCATGAGCAATTTCGAGTGCGTGGCCGCGGGGCAGCAGCTCTACGTGCTTGGCGGATCGCTCTTCGACGCCAGGAACTTTCCCATGGATCGTCCTGTGGCTTCCTCCTCGGTCTTCAAGTATGATCCGGTGAGATCACAGTGGGAGCAGTGCCAGGACATGAAAACTCCCAGGGGGAGCTTTGCGTGTGGGATCTTCCAGGGGTGCTTGATCGTGGCTGGCGGTGGATCGCGTCACGCCCAGTTTCGAGCTGGCGGTGACAGGATTTGCGAGGCGGAGAAGTACGATCTGGCAAGAGATTCGTGGGAGAGTCTTCCGGGGCTCCACAGCATCCGGGCCGGGTGCTCGGGATTTTTTGTAGGGGACGAGTTTTGGGTGCTCGGTGGCTATGGCGAGGCTCGGACCATTTCCGGGGTCCTGCCGGTTGACGAGCACTACAACGATGGAGAGGTTTTCAGCTTTGGCAGTGGGAGCTGGAGGAAGCTCGAGGCGATGTGGGAGGATGGAGAGAGGCTTCGTCTCGGGAGGATTGCCGTGTTGTATGGAGATGTTGACGGTCTTCCCAGTGTTTTCATGCTGGAGAACTCGAAGCTTCTCAGATATGACTTTGGATCCAACGGGTGGTATCCAGAGTCCGAGCTTCCATCGCCGCTGGCCGCCGAGAGCTCCTGCCGATTGGTAGGACTGGACGGGGAAGTTTACGTGATTCCTGGCGGCGTGAACGAGCAGCGATACGAGAGGAGTCCTCGTTCGTGGTCCCGGAGCACCACGAGAAGGTGTAACATTCTATTCCAGATTTACCATCCGGTGAAGCGGACATGGCGAGCCGTGGTAACCAAGCCTCCGCTGGATCACCAGCACAATCCACCGTGGGGAGCGATGTGCGTGATGAAGCTG
>SmoFBX_N0081
AGCTTGTCACCGGACTTGGAGCTGGAAATCCTCTCGTGGCTGTCAGCCCGCGATGCAGTGCGGGCGCAGCTGGTGTGCAAGGCCTGGGCTGCGCTGCTGCGCGGCGATTCACGCTTCAAGGCGCTGTGGCGGAAACACGGCCGCAACACAGCAAAGACGCTCCTCCTGCTGCATCACGGAGTGAACAGGAAAACGAGCAGGCTGCAAACACGGTACCACTACAGGGGCCCTTTTGTGTCGATCTTCAAGCACAAAGGGAAGGTGACGAGGCTGAAGCACGTCCCTCCCGGCTGGAAGCAGTGGCTAGCACCACAAAACTCGCAGCCTTTGGTCTCTCACGGTGGCCTCGTCTTGTGCCGGTTCATGGAGCGAAAGACCTTCATGAACAAGCAAGGCTTCCTGGTGGGAAATCCGCTGACGCAGCAATGGGTATCTGTTCCTGGGGTTCAAGCTAACATCTGTTCCTGCATGCTGACAACGTATGCTAGCGATGAGGGGGTGGTGTTCTTCCGGATCTGGCTAAACTCGTATGTGTTCGACTCGAGGCTGGGCGTTTGGACGGTGCCGCAGTACCAGACCGTGTCCATGCTGTCCTCCAACACGGTCTGTGTTGGGGGCGTGTGCTATCGCCTCGGGGAGTGCTGGCAGCACGGTGCGCTGGTGCTGCTGGAGATCGACGATATGGCAGCCATTAACTCCGCCAAGTGGGTGCACGCTTGGTGTATGAAAGAAGTTGGGATTTACAAGTCTTACATGCTGGAAGTTGGAGGCGAAATCGGGGTGCTTGTGGAGGTCGCGTCTGGTGGACTTAGAGTGTTGGTGTTGGATAGGGGGAATTGGACGTGGAACGAAGTGTCATCCTTCCTAATCAGGAAACAGGCGTATTTATTAGGGGAGTGCTGTACGGTGGGCAGTCTTACATTTGCAGTGTGGGGGAGAGGGATACTAATGTTTGATTCTCAGAGCCTGAAATGGGATTGGCTCGAGAAGAGAAGCAAGGCTGAAATTATCATGCAAAAGCTCCTGAGTGTGGAGCTCGACTTCACTGCTGTGGCAAATATCAACACACCCAGTGAGAAGATGAAGCAAGTTTGTGCTAGCCGGTAT
>SmoFBX_N0083
ATGGAGATTGAGGAGGAGCAGGGCGAGGAATGGATTAAGGTACTGGGATCAGACCAACTCCTCATCGTTCTCCACTTCTTACCAGTCTCTGGGATCGTAGCCTTCGGATTGACATGCCATCGCTTCTACGATCTCGTCAGCTCGGACAGCCTCTGGGCCAGGATCTGCCGCCGCGAGTGGGGCGAGGCGGTGGTGGATGCGTGGCCCAATTCCAGGCTCCGCAAGCGCAGCTGGAAGCAACTCTACGCCGAGATGCTCTTTTGCGGCGCTGTTGCGTGGCATCACTTGGAGCAGCCGGACCCGCTACCGCTTGGCCGCGCGTCCCACTCCATGATCAACGCTGGTGGCAAAGTTTTCGTCTTTGGAGGAGGATGCGAAGGAGGTATAGCTCTAGGCGACACATGGATCGCGCCACTTCCCAGCAACACCCTGCTCACCGGCATCCACTGGCAGCTCCCACGCATCCAAAACCCGCCGGCTCGATTCGGGCACAGCTGCGTCTACCTCGAGGACGTTGGCCTCCTCGTCCTCTTCGGCGGCATCAGCGACACCGGCACCCGCTACCTCGACACATGGATCAATGACACCACCGCCGCCGCCGCCGCCGCCGCCGCCGCTAGCTCCTGGCACCTCCTCCCCGTCTCGCACTCGCCGCTGGCCCGGGGAGCTCACGCATGCTGCTACGCCGGCGATAAGAAGGTGGTGGTCTTCGGCGGCATCCGTAACGACGGGGCGAGGCTCCACGATACATGGGTGCTGGATCTATCCCAAGAGCCGCCCTCTTGGCGGGAGGTGGCGACGCAAGCTTCCCCCTGCGCGAGGTCGGGTCACACTCTCACGAGGATCGCCACCAACCAGATGGTCCTCTTTGGCGGCCGGGGCGCTCACTTCGAGGTCCTCAACGACGTCTGGCTGCTCAACCTCCAAGACCAGCGTCCAACTTGGACGGAGCTCTCACGGACCATAACCGACGAGGCGCCGTCTCCCCGGGCCGGTCACTCGGCCTCGATCATCTTCGGCAACAGGATCCTGATCTTCGGCGGCGAGGACGCGCGGCGGACGAAGAAACGCGATGTGTGGGTGCTGGATCCCGAGGCAGTAGCAGCAGCAGCGCCATCCTCCTCGTCGCCAACTTGCTCGGAGAAGAACTACGGGCGGAAGTTTTGGAAGAAGCTGCGAGTACGTGGCCAATTCCCGAGCCGGACGTCGTTCCACGGTGCCTGTAGCCTGGGGACGGGCCACGCCGTCCTCGTCTTTGGTGGCATGGTAGATGATCCGAGCTCGTCTGGCATAGTTTTTAACTCGGGCCTCTTTCTTCTCCAGCTCATTCCT
>SmoFBX_N0085
ATGGATCAGAGTTGCTGTTGTGGTGCTTTTGAGCGCTTGCAAGAAGAGGATTTGGTGCTCTACATCCTGAGCTTCTTGCACAACTTGCGAGATCTCTTCAGGCTGCGAGCCGTCTGCAAGTCATGGTACCGCGCGGTGCTCTCGCGGCGCTTCATCACAGTGTATGCGTCCAGCCCGTCGCTACGGCAACTATGGTGTGCACTCCGGGTCAGAACAGAGGTGCCAGATGACATTGGCGATTTCGATAACTACTACGATTACCGGATGACGCTGCAGAACCATGTCGAGCTGTGGCGTCCAAAAGACGGCGGCCCAGAAAGCTGTTGTTTGACCCTGGGACCGCAGGGCTCACACTTCGTGGGCCTTTGTTCTTCAAATGGGCTGGTCTGTGGCAGGCTTATGGAGCACGAATCCTCGTTGGCGCTGGCCGTGGGGAACCCTATCACCAATTCCTGGAGAACGCTCCCTCCTCCACCCATCGAGGAATGCGACGTATTGCCCCCTCCTTCCTTGACGATCTCCATGCTACACGATCAAGATCAGGGGTCGTATCAGATTGTGGTGCTCTACACCAAGGATAGTGATGCTGGCCCAGCTGACGAGATCGGTATGAAATTCTTCTCGGACGAGAAAATGTACCTCGTCTATCCTGTGCAGTACGACTCCAAGGCAGGGATATGGGAGAGTGGGCTGCCTTTCTCCTTCGACACATCGCAGGGATCACCGCTTCGAGGCAATGCGATCTATACTTACCATGTGGCTCATCTCATTCTCGCGTATGATCCTAGCAGCAGGCTCTGGTCACACTACGACAGGGCGGCCATCGCGAACGTTAATCCGGAGATCGATCGAGGAGGTGATTGGGAAGGTTGGACGCCCCTAAGCCGACTCGTATTCACGTACAAGGGGAAGTATTATCTAGCCTCGCAGCTGGTGTTTTGGCAAGACGTTACAACTTACCGATCGCTGGGATTTTCCATATGGGAGTTAAACTACGAGCTAGCGGGATGGGTGCTTGTGTCGCGGGTGCTGTGGAGGGATTTGGCATGCTCGCCAATGCATGAGGAAGAGGACCACGATTGGAAGCTTGAGGTAGTTGGGGATATGGTGGTGTTCTCGTGCTTCTACAAGAAGGCCACCTTTGGAACACTGTACCCTTTTGCGTATGACATGATTGATTCTTCGTGGATTGCTCCATGCCACGAGCAAAACCAAGGAAGCTTTGATGATTTAGAGTGTAGCTACTCATTTTTCCCTAGCCTTAGTGCCCGGCCT
>SmoFBX_N0087
AAGGGTCAGCTCCTGGTATGGAACAAGAACAAGAACAGCTGCAGGATCATCCGCATCCTCATCGCTTGCCACTGGAAGACCAGAGCCAGTGACGGTGGACCACTCGTGGCACTGTGGAGCATGCGCCGGCAGCTCATCGTCTTGGATGTCTCGACTGGCATGGCTTGCATCTGTCCATCTCCACCAGAGCTTGTGACCAGCTCCTCCTCGTCCTTGGTCTTGAGCACATCTGCACTTGGATCCAGCCTTGACAAGTTCCAGCTCCTGGTTGTCTATAGCGATTCACCTTTGGCCCCCCAGCACAGCTTTCTCATCACTTCTGCTATCTTCGATTCAACAACTGGGATGTGGAGAGTTAAGTCTCGTTATTCTCCTGGATTCACTGGTCGCGAGACCACCGTGTATGGTGACTCTCGGTGGCCTGGATACAGTGCACTGGCGGGTGGCTTTCTTCATGTCATGTTTTGTGAGCCCTCTTCCTGGTGGAACACACCGTGCGTGAGATATGATTTGGAAAGGGATGAGTGGTGCAGGGAACCAGTGTGGACGGTCAAATGGAGTCAAGGCCAGGTCAAGAACATGAGAGTGCATTCCTCGGAAGAGACATGGCGGATTAACGCTGATGGCCTACCTCAAGACTTGGTTAATATTCAGCCGCCACTGGAAGCGGGTGTGGCTAACATTACACGGCGCTCGGATGGCGTCTTTCTTTATGCCTTCTTTACTTGCCAGGGATGCGTGAAGATTGTTTACATCCATGATTTTGAGGCTGGAATTTGGTATGCTCATCGCTATCGAAGGTTGAGGGACTTGCTTAAACTGAAGCCAGTCAAGTCACTTGATTATAATCATGGAGAGAATGTTGATGGCCAGAAGTGGTCCAATCTGCCTACTGACCTTCTGCAGCAAGTCGCGCAACTCTTGTGCACTGTCAGGGATATTAGATCACTGAGCATGGTATGCCACAACTGGCGCAGGACAGGCCACAAGCGATATCAAGAGCCCGCCCTTGTCTTCTGGAACAAGAAACACAGCGAGTTATGCTTCTTTAGGTCCGATAAAGGCTGGTCAAGGATGATCAGAGACAAGAACTTTGCCCACCGTGCTCCCTTAATCACACACGGTCCCCTCTTAATCTCGTGGGAGGGGAGCACCTTGTATGTTACCAACGTTCTCAAGAAAATCTTCTCGACAAAACGAGTAATGGCTCCGAGTCCGGAAATGGGACGTATCCTCAGGGTTGCATGCATAAGTCAAGAAAAGCTGCTGGTCATTTTCTTCACTGAGTTAAAGGAGGTAGCTCCTGCAGTGGTTAGCTTCAATAATTCAACTCGTCCACAGTGGCAAGTTGGAAATTCTCGCAGGGGCATTGCTACATTGACACCGGTGGAGACTTTCTTTAATGAGCGGAGCCTACCATGGCCTCCAGCTGATGAAAGTGGCGCTAGGGACGCTGAGAATGTCATCCTGCTTGGGTCATATGCATACTTCATGCTGAATAGGGTGGTAGCATCCCAGAGGCAGACGGTTTTTCAATACAACTGGGAAAGTGATGAGTGGGTTTCTCAGGAGCAAGTTCAAACCTCATGCCGTGACTGCCATGACTTCTGCGCATACAGCTATCAGTTTCACGTAAAATCTCCACTCATTCAACTGAATGGACGACCGGCAATCGTGCGACCCACAATGGAAATCTGGTTTCTGGCCGACCCTGGCGGAAAATGCATCGCCAAGATTCCCCAGGAGACATGGGAAAAACTGATTCAAGTGTTAGACACTTCATATGAATACACTTATATATGGGCAGTGGGTAACATTACAGCTCCGAGAATTGTCGTCGTCTCCGTACACCAGTGTACCACCTCGGTTCATATGGTGTGCAGCATCAGGAATACTCTAGTGGCCATCATTGTTTGGGAGTTTGTACTGGGTTTGTGGGATGTCATCCCCTACTCCAACAGGGAAGATCGGCTGTGGCTCAAGTCCAAGTATTTTGCCGTTTGCTTGGAGCAGAACAGCGTGGTTATGAAGCACTTGCTAAGAAGATCATGGTTTGACTTCCTGACCGTACCTTGGCACTTGAGAAGCAGGGACAGACGTTTTATAGAGCTGTACATTTTGTCAAGGGAGATGGAGATA
>SmoFBX_N0089
CTAGATCTTTACGGTACCAGAATACGTCCGGTTGCTCAAAGCTACCAGATCGAACTCGATCCTTCTCTATTGCATCGGAAACTTTCCGAAGATATACTTCATGAGATTTTTATGCGTCTGTCTCCCTACACGCTGGGAAAGGCGTCGTGTGTGTGTAGAAAGTGGCGATATGCTATTCGCAATCCCGTCTTTTGGCGCTTGGCATGCTTAAAGACATGGCAGGCAAGAGCACTTCTTTTCTCTCTCCATATATTGACTCAGAACTACGGTGGCTCTTGGCGAAAAATGTGGCATCATCGTCCCAGGCTTCGCTTTGATGGTATTTATGTGAGCCGCAACACTTACATTCGCGCCGGTGTTGCTGAATGGAAGGTTACGAATCCAGTTCATCTGGTCTGCTACTACAGATATATTCGTTTCTTTCCGAATGGAAGGTTCCTCTACAAGGTAGCGAAGTTCCTCTGCACATTTTCTCGGAGCTTACATCCTTTTGTGGATGCGGCCGTGGTTTATCCGGGGCTACGGCCTACAGTGCTGAGAATTCGCCTCAAAATTCGTAGTACTACTCCAGGTGCAAACAATCGACTGGATTTGCTGCTGCTCGTCACCAGTGGCCTGGACGACATCGAAGTTAGCACCGACGAGGAAATCCTGAGCTCCGTGGAGAACTGGGAGGAAGACGAGAGCCACAACCCGAATGTGCCTGCCGTGACTCACAAAAAAGGATTAGCGCCATTCGTGTTTGTTCCATTTGAAGAGGTTGAGACGTCAGTGCTAAATTTACCAGTGGACACCATGGATTTTTATCTTCCTGGG
>SmoFBX_N0090
ATGGCGTTCTTGATCAAGCGGCCAAGGGTTCTTCATCAATCCGGCCTCCCTGAGGGCGATTTCCATGGGGATTCTTGCCCTTCTTCCTCTTCCACTTCGATTCTCGATCTTCCGGATCTCGCATTGGACGACATTCTCTCCAGGCTCCCGGCGGACAGCCTCCTCCGATTGGGCGGCGTGTGCCAGGAGCTCCGGCAGCGCTGCAAGAGCGGCCATTTCTGGGAGGCGCTAGTGTACGAGAAATGGGGCAAGATCGCGGGTCCAGGGGCATACAGGGAGTGGTGCCGCAATCCCGTGCTGGAATCGTCGCCCAGAAAGGGGAGGACTGCGCAAGAGATCGCTGCCAAGAACGCGTGCGAGCGGCCGAATTGCGGGTGGAAGCTCTTGTGGCCCTCGATCGCGGCCGCTTGCTTGTGGCCGCTATCGGTGGCCAGGGAAAGATTGATGGCGTCGCGGAGCAAAGCGCCCACGCCCTCGGATTCGCTCATGGCGTGGTACTGGGCGCTGGAGACCGGGAATTTGTGGTTTCGTGGCCAAGTCTTTAACCGAGAGGTTCGTGTTCTTCGTGTTCTTTCAAAAAATTCTCTTTTGCTCACGGCTTGCTTCCCTCCACAGAATGGACATGTCGGATTTCTCTTGTCTTGCTACGATGCGGAGCTCAGCTACGTTCGCTCGAGCGACTCGTTTCGGGCGAGGTATCCTCCACACGGACCTCGAGCTCTGGTTATGGAGGATGATATATCCTGGGAAAGAGTTCGAGCCTCGCCCGTGCAAACTCCGGCTCACGATCTACACACCTCGGATTGCTTGGCCGAGCTTAGGCCCGGTGATCACATCGAAGTCCAGTGGAGACGAACGAAGGAATTTCCATACGGCTGGTGGTATGGAATCGTTGGTCACTCTGAATCATGTTCCAACGCCGGGAATAATAGCAGTCGTCAGCATTGTTCTTGCCAGAGTGACAATACCGTATGGCTGGTGTTCAATCAGTTCACAAGTGGCTCGAGGTGGAAACGAACACCGATCGATCGCGTGAGTCACCGAGAGGAAGGCAACGAAACCGATGGATACTATGGTGGAATCCGGAAGCTACGATCAAAGGATGAGGTTTCTATGTGGGAGAGGCTTTGGCCAGTTGACATTTTGGAG
>SmoFBX_N0092
ATGGGGAGATGGGGCGCCTTTGAACAGGATGGGGGTCGCTGCGGCAATCTGGAGCGCATCACGGAGCCATCGCTTGTGCTCCACATCTTCAGCTTTCTGGCTCTTCCAGAGTTGTTCACATTGCGGGCTGTCTGCAAGTCCTGGTATGATGCTGTGCTCGCTCCTCGTTTCGTGCAGCTGTACAAGCCATCGCTCAAACCCTGGGCTGTGCTCAGAGTGCGGACGGATCCGCCTGTTGACCGGGAGCTTCGCTATGACGAGGAGCATTTTGATTATGGCATGAAGCTGGAGAATCACACTGAGCTATGGCGTCCACACCTGAGCTTGAACCAACGTAAGAGATGCAGTCTTCCATTGGGCCCATCAGGTTCGCGTTTCGTGGGCTTGTGTTCTTCCAATGGACTTGTCTGTGGCATGCTCATGGAACATAGAGACTCGGTGACTTCAGCTGTGGGAAACCCGATCACCAACATGTGGAAGGCACTACCGCCTGCTCCAATTGCCTCTCCGGATCGTCCACGCCCAGCCTACCTCAACATCTCCATGGAAGCAGAAATAAACGCAGACAGTAGCTCTTACCAGGTCGTGATACTGTACCAGAAGTACCAGACTCCTGTTGAAGGCCCGACAGAAGATGATGATGACGACCAAATTTGCTCACTGCAGTACGAATCAGAGTCATGTTCTTGGCATGAAGGCCTGCTCTTCAGCACTTCAAACTCATTGGGATCACCTCTCCGAGGGTGTGCTTTCTTCTACACTGGGGAGAACATATTCCCAGCTTACGATCCGCATTCCAGAGCTTGGTCTCATGTAGCTATCTCGCCACCAGCACGTAACGAACAAGAACAAGAACAGGAAGACGATAGCTGGGCAAACTGGTCTTTTGGATACATAGGTGCCTTCATGTACAAGGGGAAATGCTACTGGGCATCGTTCATGTTCAATGCAGAGACATTTGAAGACATTGGAGTGGCGATCTGGGAGATGAAACAGGAAAACTCAATGTGGGTCTTGGTGTCGCGGATTCTGTCCACGGACCTGTTTGGAACCAATTGTTGTTTGTCAGTGGGGGACAAGGATATGACCGTGAGGCTGGTCGAGGACACCGCTTTCATCTTGGTTTTCTATAGGAAGGAAAGCCATGGGGTGTGGCCTCCTGTTGCGTACGACTTTGCTCTGTCCAAGTGGTATACTTGCTGCATGGAGAACATGGAGAACGAGGATATTGAGTGCAATTATGTGGTGATACCCAGCCTAACTGCCAAGCCT
>SmoFBX_N0094
GATACTTTGGAGAGGATTTTGAGCTTTGTGGACCTGGCAACGCTGTCGAGTTGCTTGGTCGTTTGCAAGTCATGGAAGTCCATCATCAAGTCGCACACCTTTCGCCACCTGTGGTGCCGCAACGCTGGTGTCAGAGCGGCCCCCCGGATCATGACAAGCTCCTTTGGGCACGAGCGCTGCTATGCGTTTGGAGCGTTGGGTAACAGGCGAGAGCTCAAGCTACCCCCAGTGCAGGAATCCTTTGCTTTTGCTAAGGTCGTGGCTTCTGCTGGCGGCCTTGTATGCCTCCACTGCGTGCCCCGTGTTTTTGTACCACCACAAGCGCTCGAGTACTATTTCCTGGTCGGTAATCCACTCACCTGGGAATGGACGGAGATACCAGCGCTGCAGTGGAAGCACACAGAAGAAGCAGCGACCATCAACGACTTTGCGATGTTTGTGGACGATGGCAGTGGTTTCTTCAAGCTGGGCGTGCACCACTCGGGCGCTGCTGCAATGGGCCACACTGGCTACGTGTACGACTCGGCCACTCGAGTGTGGTCGGCACTAGGCATGCTGCACTTCTCGCAAGCTCACGTCAAAGAGAGAACCAAGAAAGCGGAGCTGCTCAACATGAACCTTGGGAGTAACACCCCCACATTCCCAGGCATGGACGACTTCTATTACGACCTCACCACTTTGGGTATGTATGACATCAGACGCTGTGAGTGGAGCAATGGGAGTATAGTGCGCAGCCTCAGGTTCACAACAGGCCTCAAAAGAAAATTCCACTGCGTTTTGCCACAGCCGGGATGGTGCACGTCAAGGCTATGGGAGTACAATGGTCAGCAATACTTTGCAAGCGCCTGGGTGTATGCAGGAAATTATAAAGGAGTGAATGGTTTTGGTGTGTGGAGAGTTGACAACAATGGCAGCTTGGTTACAGTTTCTGTTGTGCCTATAATCAGCATTCTAAAGAAGGGATTATATCGTTGTATCTTTCAAGTGAAGACTGCTGCCGATGGCAATCTTGTTTGCTTCTCGGAGGAGAGTCCAGTTGTGGTTTACGACCTGAACGCAAACACTTGGAGCCAGATACCTGCCGAGCTCATGGATGATTACAGTGGAGCGGTAGTTTATCGACCGTCTCTGAGGGCTGTG
>SmoFBX_N0096
ATGAACGGCTTGAAATTCCGGGGCCGCGTTGTCAAGGTTGTCGAGAAAGGGGCCGTGGTTCGTGCGGTGGTACTCATCGATGTGTTCTTTCCTTTGCGGCATTTTATCACGCTTAGCAGCTGGAAGGGTGGCAGTGCCAGTGCTTTCGCCATGGGCCACTTGAGCTGCGATTGGAGCCGGAGGAAAGAGCTTGAAGCTTCAAGTTCTTCGATCGATGACGGAGACGTGTGGAACCTTTCGGAATGCCATGTTGTTGGCTGCTCTCTACACTCCAGTGTGTCCACTTCCGTCAAGAACACGAGGTTTAGTCTTCACGAGATTTTTAACTCGCTCTCGGCCGGCGACGCAGGCAGGAGATTCGTGGGCACCAGCTTAGTCTGTGCTTGTGATGAAGATCGTCGGTGCAGTGGCTTGTGGGATCTCCCCGACGAGATCCTCACGTCCGTCTTTAGCAGGCTCCTTCCCAGGGATTTACTGAGCATTGCAGCGGTTTGCCGGCACACCCGCGAACTTACGAGGTTTATCGTCCCTTGTATGAACCTTCGACTGTTTCCACACCAGAATGCGGCGGTCCAGTGGATGCTCCACCGCGAGACGAATCCACAACGTTTCAGGAACCCGATACATAAGGATTTACAGACGGAAGATGGATTCCACCTCTTTTTGAACAGCGTTACCGGGGAGATTTCTATCGAGATGCCGGAGCTCAGCGACTTCCGTGGGGGTCTCTTTTGCGACGAGCCGGGACTGGGAAAAACCATCACAGCTTTGTCACTTGTACTGAAGAGCCAGGGGATCTTTCCATCTCCTCCACCGGGTGCTGAAGTTTGCTGGTCTTCTAGTCTGTCGGGCGAGAAGATCGGATACTACGAAGCAACCTCAGGGACGCAGAGAATGTCGTTACTGAAGCGATGCATGGCTATGAAGGGACGTAGATATCAGCTCGGAGCGGAAACTCCAAGCGAGTTTGGCAAGCGGAAGGCAGCCGCTGACGACTCTATACTAGAGCCTTTGCGCATCAGGAGGAAGCTTTTGGACAGCTATGGTGACGGTAGCGATGAAGCTGGCGTTGGGGATATCGGGGCAGCAGCAGCAGTATCACAGCAGCCAGAAGTAGCTGATGATGTGTGGGTGCAATGCGACGGCTGTAAGAAATGGCGTAAACTGGCAAACGGTTGTGGCTCTCCGAAGGATGGTTCGGCCTGGTTTTGTAAGATGAACAGGAACCCTCAGTATCAGAGCTGCTCAGCGCCGGAAGAATCATGGGACCGGAAAGACAGTATTTCTCACTTGGAAGGCTTTCACAGGAAAGGCAGCGAGCCTGGCCTGGAGCGGAACGTGTCGTTTTTCTTTTCGATCCTGAAGGACCGTGCGGCGTTACTGAACTCCGAGGCCAAGAAGGCATTGAACTGGCTAGCAGATTTGCGTTCTTTGGAGCTTACAAAGATGGCAAGCTCGGGTATCCCAGTTCCGCAGCACTTGAGAATGGTCTCGGTCACAGGACGGACGGACCACGAGTACGAAGAGTTCTTCCTGGCCTTCGGTCTCGTCCCAAAGCAGGACAAGAAGAAGGTGCCGAAATGGCAGTATCCGGAGGGACTGACGGGCTTTCACCTCGATACGTTAGCTCTCAAGTGTGCTCTAGCAAAGCCCGTGGAAGAAGTCACTCGGGTATACCTCTCAAAGGCAACCTTGATCGTGGTTCCGTCAAACTTGGTGGAGCACTGGAAGACTCAGATACAGAGGCACACGAGTGAGAAGCAGCTGCGAGTTTATGCCTGCCTCGACTCGAAAAACACTCCTACGTCGCACAGCCTTGCGTGGGATTACGACATTGTCATCACGACGTTCAACCGGCTCAGCATTGAATGGAACAGCAGGGAGAGCAGCCTGCTGATGCAAATACACTGGTTTCGGATTATTCTGGACGAGGGGCATACGCTCGGAGCTAGTTTCTCACTTACCAACAAGCTTCAGATGGCTGTCAATATGCGGGCTTCATGTCGGTGGGTTCTCACAGGAACTCCTACACCGGATACTCCATACAGTCAGCTCGTCAATCTCCATCCTATGCTGAGGTTCCTCCATGACGAGCTCTATGGTAGCCAGATCAAGCTTTGGGATGCTGCAGTTTTGCGTCCCTTTGAAGCACACTTGGAGGAAGGCAGGCTCCGTCTGGTGGACTTCCTCCGGAGGTGTATGATCAGCGCAAGGAAAGCCGACTTAAGCTCCATTCCTCCGTGCGTCCGGAAGGTCAAGCTGGTGGAATTTACAGACAACCATGCTGCCAGCTACAACGAGCTCGTGGAGACGGTCCGGAGAAATCTTCTCATGGCAGACTGGAATGATCCCGACCACGTCGAATCTCTCTTGAATCCGAAGCAGTGGAAGCTCAAGAATACTACGCTGAGAAACGTCCGGCTGTCTTGCTGCGTTGCGGGCCACATCAAAGTCCGGAATGCTAATCAAGATATCCAAGAAACGATGGAGATGCTTGTTCAGGACGGCATGGATCCAACCTCGGACCAGTATGGATTCATAAAGGGCTCTCTTCTGCTTGGAGGAAACTGCTTCAGGTGTGGAGAATGGTGTAGACTTCCGATCTTAACACCTTGTCTTCACTTCTTGTGCTTGTCGTGCGTATCGTTGGATTGTGAACGATGCATTTTACCGGAATGTGGAAAACCGTACCAAATGCAGACACCGAAAGCTCGTCCAGAGAATCCAAATCCGAAATGGCCAGTTCCACAAGATCTTATCGAGCTACAACCATCCTATATCCAAGAAGACTGGCATTCTGAATGGCAAGCAACGTCAAGCAGTAAAGTCTCTTATCTGGTTGAAAGGCTGAGAGGCCTGCAACAGGAAAACGGGAAACTGCCTGAAAAGGCCATCGTGTTTTCCCAGTTTTTGGAGCATATAAGTGCAATTGAAATGCAGCTCACCAAAGGAGGGATAGAGCATGCAGGAATGTACAGTCCCATGCCTGCTGCAAGCAAGATGAAATCCTTGAGAACGTTCCAAGAGAACCCCAAATGCGTCGTCCTTTTGATGGATAGCAGCTCTGCTCTTGGACTGGACTTAAGTTTCGTCACCCATGTTTTTCTCATGGAACCCATATGGGATCGCAGTATCGAGGAACAAGTTGTGAGCCGTGCTCATCGAATGGGAGCCACTCGGCCAGTGCTTGTGGAAACCTTGGCAATGGCTGGGACGATCGAGGAGCAAATGCTGGGCTTCTTACAGGCATGCTACCGCTGCTCGGATCCAAGTCGAGGTCACCATGATCCTGCGGAGCTGCAATATCTCACCCGTTTAGCTTTCGTCAGGAAACATGCAGCCACT
>SmoFBX_N0098
ATGGACTACTCGTTGTTACAAATAATCGAGGAGGAGGTACTGGTGCGTTTGTCAGCAGGGTTACTACACACTCGCGTAAGATTAGTGTGCAAGCAGTGGAAAGATCTCATAGACTCGCCTAGGTTTAAGTCTCTCCATCACAAATACCACTCTGGATTCAAAGGTGGTGAGCGAAGTCCTCCCATTATTTTGGGCCTTGAGTGCAATGGTAGCCTCGCCAAATGCAATCCCTTTGGACAAGGAAGAGACAAGGATTGGATTTTGATAAACCCACTACCAGAACTTCGCTTCTATCTTCTTTCATGTGCTGGTGGACTGATGTTTGGGCGGATTACCAGCAACAAGAGCTATGTTGTGTTGAATCCCCTCACTGGGGATCTCAAGGTCCTCCCACCGCCACCTTTGGAACCCCTGCCCTCCACGGCCATCATGGCCACGCCCACGTCGAGGCAACGTTACTGGATTTGCATTTCATATATGCGCGTAGTCTACTTGTACGATTCGAGTGTAGGGATTTGGCAAGACGTTCCGCTGCCTGAAGGATGGAAGCATCACTGCTATGCAAAGGCGATCAATAATAAGGTGTATTACTACTGTCGTGGACTAGATCATGTTGATACCGGTCTCATGGGAGTTTTGAGCCTGGATCTGGAAAGTTTAAACTGGTCTACGGAGTGGGCAATCCATGGGTATAGTACGCCAAGCCGTTGTTGTATAGATTTTCTTGTATCGCCAGCGCTGGAATTTTTCAAAGTCACTGTAGACTCTATGTATCATCTATCAAGGCTGGATGCTGCATCTAAAGGCTTTGTCGAGGAAGTTGGTTTGCCTTTGAATATGAAAGAAGGCATGTCTCATGTTCCATCTTGCTGCTATAAGGACACGATTGTGGTTGCCGGTCCCAAACAATTGGAAGTGCTGGATTACAAGACCAAATCTTGGACCACCCATAAAAACAAAAAGTTTTCCAGATTTGATTTCTTGTTTCTATTCACATCATCCTTGTTTGATCCAAAACAT
>SmoFBX_N0100
ATGGCGGCGAGGGAGCGAAAGCAGGGGTCGGCGGCGGCGCAGGGATGGAGCGAATTGCCATCGGATCTCCTGGAGCGCGTGTGCCTGCGGCTGTGCGTCGCGGACGTGTGCCGCCTCCGCGCCGTGTGCCGGGAATGGTCGCTCTTCCTCCGCTCCGCCCAATTCATGCACAACCACGCCACCGCCACCGCGGCAGCCGCCCCGCCCGCGCCCCACCAGCGCTGGATCGTCGTCTACACCGACCAGATGTACGCCTTCGTCAATGGCCGCCGCTGGCTGCCCGTCTCCTCCCCGGCGGCGTACCGCCACCACTGCCGGATACCACGGCGGCACGAGGAGGAGTACCAGGCGGACGTCGTGGCGGACGGCGCCATGGTTTGCGTGTCGCGGCGGAGCTTGATCAACGACAACTCGGTGAGAGAGGTATTTGTCTACAACCCCGTCGCCAAGCTCCGTCTGGATCTCCCCAAGCTCCAGCTCAAGCTAGAAGAAGAAGAAAGCGATCGCCAGGAGTGGCCGAGGTGGCGGCCGTGGGCTCTCTCCTCCGGCCCCGGGAGGAGCTTCAAGCTCCTCTTCCTCCGCTACCAGAGCTCCCAGTTCTATCTCTTCGACGCCGATCGAGCAGAGTGGCTCCTCCGGACGATGCCGCGATCGATGATGTTGGAGACGGTCCAGCACGACGACTTCTCCCAGGCCGCGACGTGCATCGCCGGCGTGGCCTACTGCGTCAACTGGGATCGCAGCGCGGTGCTCACGTACAGCGTGGACAAGGATTCGTGGGGGAAGATCGACACGCCGCTCACTCGCCACTCGAGGAACTATCTGCTGATCGAGCCGCAGATCGTCAAGGGGCCCAAGCTGGCGCCGATGTTGGTGGCGGGGGTGAGGAAGCGGCGGAACGCGTGGCTCCACCCGAGGTGGCGGAGGGACGCGGACGATCAGGCGGATGTTGTGAGCATTTGGGAGCTGGACACGGGCTCCATGACTTGGAGCAAGATCTGCGAGAAGGCTTGCGAGCTCACGTCGTATGCTCTGGCCGGGAACGAGCAGCACATCTTTGTCATCCCCCACGGGAATGGGGAGGTTCTTGCGTATGACACGGCG
>SmoFBX_N0102
ATGGTGAGCGAGGCGATTCCCAGCGATGGTGAAGAAAGATCGCAGGAAGAAGCGGCGGCCGTGGAAGGGGAGGCGTCCTGCAGCTATAATCTCGTGAAGAAGATGAAGAAACTGGATCGAGAATCCCTGAAAACCCCAATCCCCGGCGAAGAGGAAGAGGAGGATGATGACGATCAATTCATGGATCCAGCATTGTGGGGATGCCTCCCGGAGGATCTCCACGACAGAATCCTGGCCCGGCTCCCAATCCCCAGCTTCTTCCGGCTCCGCATCGTCTGCTCGCGCTGGCAATCCCTCCTCTCCTCCCCGACATTCCTGGGGCACTGCGCCGCCAAGAATCACCAATCCTGGCTCCTCATGTTCGCGGACGTCCACTACAAGCTCGTCTTCGTCTACATCCCGGACGAAGATCGCTGGCTCCATTTCCCCCTCTCCTTCCTCCCCTCCAACATCTACTACATCACCGGG
>SmoFBX_N0104
ATGGAGTGCATAACGAAGGATCTCTTGCTCCAGATCTTTGCGGGCTTGGAGCTTGACGATCTGGGGAGGCTGCGATGTGTTTGTAGATCCTGGCACAGCGCCATTGCTTCGCAGGGATTCGCCAAGCAATGGAAGAACAGGGACCAGGTCTGTTGTGTCTTGCGCGCCAAGGACAGCATCCACAGAGAAGTGTGGTTCCCGGGCAGCGGCGCAAGAAGATCTACCGGATTGAATCCAGGGCCTCGTGGGTGTTTCTCCATTGGGGTTTCTTCTTCACACGGCCTGGTTTGCGGATTGCTACCAGACGAGGGCCGCTACTGGAGCACGCCTGACACAGCATGGAAGTTTGTGGTAGGAAATCCATTGACAAACAAATGGAGGCGGCTGCCTCCAATCGATATCCCTTGTCGTCCGCTCTGCACCATGGAAAGGATCCATCTCCAGGCTGATCCGTCCAAAGGTTCCTACAAGCTGGCGATCACCTACAGTGAAGTTGGCAGTGACTACGAAGTGATCTACCAGGCGCGCCAGTATGATTCAGAGTCGCGGGTGTGGACCTCGGCAGTGCCCTTTATTGGCGAGCACGACGGCGCAAATACGAAGATCGACGGCTCCGTGCTGGGAAGCGCGGGGCTCCATTACCCGCCATACTTTCTCATGGCCTACAATCCAGATTCCATGGCCTGGTCTTGTCACAAGCACTTTGCGGGTGATCGCGATCCAACTCCCCTCAATGAATCTGTCTACAAGGAGTACAAGCTCCTTGACAGCACCGCCTTATCTGGAGTCTTGAGGTGGAGAGGCAGGAATTTCATGGTGACGCACTCGTTTAGCTGCGTGGTGCTCTGGGAGCTGGACACTGTGGCAGGAGAGTGGAAGGTTTTGTCAAGCAGGCGGTATAAGGAGCTGTATGGCGGGAGGCCGTCGAGAAGAAACTCGGATATCCAGGCGCTGCTTGTTGGGAGCACAATAGTTTTCTCGGATCGCTACGGGACCCTGTACGTGTATGCGCCGTATGCGTACAACCTCGAGGACTCAACTTGGCACTCGTCAGCTTCGAGTGCGGACACGGGCACTGCACTCAGCTGCGCATTCATACCCAGCTTCAACGTC
>SmoFBX_N0106
ATGGGAGCGTTTGATGCTCTGGGCGATGATCTAGTGCTCGACATCTTGTCTCGCCTCAGCCCAGCAGATATAATCCTCAAAGCCGGGCGCATATGCAAGCAATGGCATCTGCTTGCACGCTCACAGGAGCTTAGAGAAGCTGTGGCGCGCAGGGCAGCCGGAGATCCATGGTTTGGAGATCTGGAGCCATGGCTTGTGTTACAATGTGGCCGCCGCTTGCTCTTGTATCCTTCACTGGACGCTCTCCTCAACAATCAGGGCAGGGAGCTTGATCATCGCTCCTTCTCCGTCGGTCCGCCGGGACACCGGTTTTGCTTCGTGGCGTGTTCGCTGGGGCTTGTGTGTGGGAGGCTGGAGGATCTGGACCAGACTGGCAGCGAGGCCATGACTTTAGCTGTTGGAAATCCACTGACGAATGCGTGGACAATTCTTCCCCGTCTTGATGTCAAGGAGAAGCCGTGGGAATACGTCTTTAGAGTTACGAGGTCAGGGCATTACCATGTGGATGTCGCATTTGCCACGCTCGTCATGGATTATAATTCGCAGACAAATGATTGGGGATCTTATCATGATCCTGATCGTTTGATGTCAACTCCATACTTCGTGGGATCATGTATCGAGGGCATATTCGTGTTGCGGGTGGACAAAAGGTCTTTGTCATGGAGGATCTACTTGACGAAGGACCAACACGTCGTATTCTACCAGGATCGGCATCATTTCTCACATGAGAAAACTTTGACGACGGGACATATATATGAACAGTGTTACTACCAGCTTAGAGACTCGTGCTTGTCAAGTGATCCGGATGACTGCGATCGTGAATATGAAAACACAAAGCATGGCGAAGATGAGAAGCCAAGAGTAGAACTCGCCGGTTCTTCGGTTCGC
>SmoFBX_N0108
ATGGGAAAATTACCACTACCACTGGAACTTGAGTTGCGCGTACTATCTTGGGTCCCAGCTGAGGATGTAGCAAGGTTGCAACTTGTGTGCAAGGATTGGGGTCGCCTTCTCCATGACCCAACATTTAGAGCACTATGGGAACGACAGAATGGCACAAGTTCTTTCTTGTTACATGTAAAACGTCACGCGAGAGATAGCCTAGAAGTGCAATTTCGCTACTGCAAATATGATCCATCAGAAAACAGGGCTTGCTTGAAACAGGTACCTCCTTCATTACGGTCTTGGTTTGCACCAGATGGTTCAGAGCCACTCTTGGCTGGAGGGGGCCTCATTTTGTGCTGGTTTCCAAGGGTGTCGGGTTCAAGCGGACTTGTCGACAGCACCAACAGGGAGTCCCCTTTCCTAGTTGGGAACCCGCTGACACAAGAATGGGTAAAGATTCCTGGACTTGAAGTTCCTCTGTATTATAGCAAGCGAATGCTGACTACATATTTCGATGAGGGTCAGATGTTCTTCAGGATTTGGCTTGAGCCATATTCGTTTGACTCTAAAGTCGGCATTTGGACAGTTCCTCGTGCTGTGGTCTTCGGAATGTGCTCGTACAACAGCGTATGCGTCAAAGGGGTGCATTATGCTCTTGCACGACTTCATCAATATGCCGCACTTGTGCTGCTGGAAGTTGATTTTGCGGACATTAGCCGCTCGAAATGGGCGTATGCATGGGACTTATCGGAACTTGAGGGGACCTACGAAGATGTGTACATGCTGGAAGTTGGACCTGGTGAGATTGGTATATTTACACAAAAGATGGAGTGGATGGAGTATACAACGGTTATGGTGTTAGATAGGCAGCAGAACGATGATGGAGATTTAGAGTGGACATGGAAAACAGTGTCGACCTCACCTGAAGAAGACTTTGAAACGGGACCAGGCATAATCCAGACTTCTGAATGCCAGACGCATGGGAAGGATACCTTCTGCGTTGCGGAGCAAGGGATTGTGAGATTCGATTCTCAAAACTTGACATGGGAATGGGTTGAGAAGGGGCAGCACTTGGAAAGAGTTATGGAGAAACTGCTCCTTTTGGAACCCAACTTGGCAGCTGTGCCTAGCTTGGACTTGAAGTCAGCCTGTGCCAGCCGGTTTCGAAAGGTCTGCTATGTGGGTCATCCTGTGGAGCACGAATTCTCAGACTTGAAAGCTCTCTGGAAGCCAGGCTTGTCATGGCAAGAGATTGGAGAAGTAGCAATTGATTGGAAAGAAGGT
>SmoFBX_N0111
ATGAAGGTCGTCCCAGCCTCCGCCATGCACCGCGGCATCCATTCTATGCAGGCTGAGAGCGCGCTGTGCTACTGCGGCGTGGACGCTGGCCTCACCGTCACCAACGCCCGGCGATTCGTGCCGGGGACGCGGCACTGCATCCAGCCCGACGTCAAGCCGACAATTGTGATCCCAAAGGCGAGGACGAGGCACTCGAGGGGCGACCGGACCAAGATCCCGTGCCAGCTTATCCCGGGCCTCCCAGACGACCTCGCCATCGCATGCCTGGTAAGAGTTCCTCGCATCCATCACAGGACTCTCCGGGTGGTTTGCAAGAGGTGGTACAGGCTCCTCGCCGGCAACTTCTTCTACTCGCAGCGCAAGGCCCTGGGGATGGCCGAGGAGTGGATCTACGTGATCAAACGCGACAGGGACGGGCACATCTCCTGGCACGCATTCGATCCTCGCTACCAGCAGTGGCAGCCACTCCCGCCGGTCCCTCTCGAGTACTGCGAGGCGCTGGGCTTCGGCTGCGCGGTGCTCAGCGGCTGCCACCTTTACCTCTTCGGAGGCAAAGACCCGGCAAAAGGCTCCATGAGGAGAGTCGTCTACTACAGCGCCCGGACCAACAAGTGGCACCGAGCCCCGGACATGAACCGCCGCCGCCACTTCTTCGGCTGCTGCGTGATCAACAACTGCCTCTACGTCGCGGGTGGCGAGTGCGAGGGCGTGCAGCGATCGCTGCGCTCGGCCGAGGTCTACGACCCGAACAAGAACAGGTGGTCATACATTGCGGACATGAGCACGGCGATGGTTCCGTTCATCGGGGTGGTGTACCACGGCCGGTGGTTTCTCAAGGGGCTGGGCTCGCACAGGCAGGTGATGAGCGAGGTCTACGTCCCGGCCACGGACAACTGGTCGCCGGTGCTCGACGGGATGGTGTCCGGGTGGAGGAACCCGAGCGCCATCTTCAACGGGCAGCTCTACGCGCTCGACTGCCCCGATGGTTGCAAGCTCCGGGTTTACGACGGCGCCGCTGATTCCTGGCACCGCTCCGTGGACAGCCGGACTCACCTGGGGAACTCGCGGGCGCTGGAGGCGGCGGCGCTGCTGCCGCTGGGGGGGCGGCTGTGCATCATCCGCAACAACATGAGCATCACCATGGTGGACGTGGCCAACTCCGAGGACGCGGCGCGGCGCGGCGCGCTCTGGGACACCATCGCCGGCAAGGGGCTGTTCAAGACGTTCGTCACCAACTTGTGGTCCAACATCGCGGGGAGGAACCGTCTCAAGAGCCACATTGTCCATTGCCAGGTTCTTCAAGCG
>SmoFBX_N0113
ATGTCTCGGCAGAGCTGCTGGGCCAACATGCCGCCGGAATTGCTGCGAGACATCATCCAGAGGCTCGAGTCGAGCGACAACGTGTGGCCGTCGCGGAAGAACGTGGTTGCATGCGCTGCCGTGTGTAGCACCTGGAGGGAGATCACCAAAGAGCTTGTCAAGTCCCCGGAGCTCTCTGGAAAGCTCACCTTTCCAGTCTCCCTCAAACAGCCTGGGCCAAGGGATGCAACAGTTCAATGCTACATCGAACGGGACAGGACGACTGCTACATACAGGCTGTTCCTGGGCTTGACACCAACACTGACGGAAAACGGGAAATTCTTGCTGGCCGCAAGGAAGTCGAGGCGGGCGACCAGCACTGACTACATCATCTCGATCGACCCCGAGGACATGTCTCGGGGCAGCAGCAGCTGCGTTGGAAAGCTGAGGTCAAACTTCCTGGGCACAAAGTTCGCGATCTACGACACACAACCGCCCCACAGCGGTGCGATCGCGTCAACAAATCGTGCAGGCCGCCGAGTTGCTGCAAAACAGGTGTCCCCGAAGGTCCCCGCGGGAAGTTACAACGTTGCGCACATATCCTACGAGCTCAACGTGCTGGGTACGAGGGGTCCGAGGCGCATGCAGTGTACTCTCCACGCAGTCGGTGCCGTGTCCATGGACTCCGACTCGGAAGGCATGGCAGTACCGGCGTCCACGGAGCTGTCCGGCCACCACGCCGACGACTCCTCCTCCTTCACCTTCATGTCCGCAAAGCCCAGCGCCGCAGCCCCGGTGGCCGACGACGCCGTCGGCGAGCCCGGCTTGAGCAGCAGCGGCGGCGATCGGTACGTGAAGGGCGATCCTCTGGTGCTCAAGAACAAGTCTCCCAGGTGGCACGATCAACTCCAGTGCTGGTGTCTCAACTTCCGGGGCCGGGTCACTGTTGCTTCCGTGAAGAACTTCCAGCTGGTGGCAGCGGCGGATCAACCTCCGGCTCCTGTTTGCCAGGGCGAGCAGGACAAAGTCCTGCTCCAGTTTGGGAAGATTGGTAAGGACATGTTTACGATGGATTACAGGTACCCCCTCTCGGCATTCCAGGCGTTTGCTATCTGTTTAAGCAGCTTTGATACGAAGCTGGCTTGCGAG
>SmoFBX_N0115
TCGTCCTCCTGCACGTCAATCTCTCGCCAACAGACGCCGGAGGAGTCGACCGAAGCTCTCATTCCGGGTCTGTCACACGACCTCGCCTTCTACTGCCTCTTCCGCCTCCCGCTGGCGAGCCAGGCCGTGGCGAGGCTGGTGTCCAAGTCGTGGCTCGTGTCCCTGTCGAGCAGGGAATACTTCCAGGGGCGGCGGGGGCTGGGATTCACGGAGCAGTGGCTGTGCGTGCTGGCCTTCCACAAGAGCAGCGGCAAGATCCAGTGGCAGGCATTCGATCCGCTGCGGCAAAAGTGGCACCTCCTGCCGGCCATGCCGTGCAAAGGCCGGGTGTGCCCGCCGGGATTCGGCTGCGCGTCGATAGCGGACCAGGGCGTGCTGTTTGTGTGCGGCGGCATGCAAACCGACATGGACTGCCCGATGGACTCGGTGCTCAAGTACGAGATGCGCAAGAACCGGTGGACGGTGGCGGGGAAAATGTCCACGCCGCGCTCCTTCTTCGCCAGCGGCATGATCGACGGCCGCATCTACGCCGCCGGGGGCAACAGCGCCGACCGCTACCTCAGCTCCGCCGAGGTGTATGACCCGGTGATGGATCTGTGGAGGCCGGTGGCGAGCATGGGGACCAACATGGCCAGGTACGATGCAGCGGTGCTGGATGGCAAGCTTTACGTGACCGAGGGGTGGAGTTGGCCGTTTTTGTATTCGCCGCGAGGACAGATCTACGATCCCAAGGCGGACCGCTGGGAGAACATGAGGTTGGGCATGCGAGAAGGGTGGACGGGCCTGAGCGTGGTACTGGACGGACACTTGTTCATCATCTCGGATCTCGAGGACAGTGTCAAGCTCAAAGTCTATGACACCGGGACCGACAGTTGGAGGTGCGTGAGCGGATCGGCCATGCCGCCCAACATGGTCAAGCCCTTCTCGGTGAACACGCTCAATGGCAAGCTCCTGGTGGTGGCCAGGAGTCTCCACGTCGCGATTGGGAAGGTCACGCACACGACGGGTGCGCACGACATGACCAGCGCCGCCACCACCACCACGACGAGCGTCGAGTGGCACTCGGTGGCCGCGCCGCACTGCCTAGCCGACTTTGTGCCGTCCAACTCGCAGGTGCTGCAT
>SmoFBX_N0117
ATTAATGCGCTTCCGGACGAGCTCCTTGTCGAAGTCTTTCGGTACGTGGCCGCTCCAGCCGATCGCTACGCGTGTGCTTCCGTGTGCACACGCTGGCTGATGCTCCAGAGCCACTTACACTCGAGCGAGATCAAGGACGACGAGCAAGAGCTTTCTCTTGGCAGTGGCGACGAGCTAAAGAGGAGCCTGGAAGGAAAGCGAGCTACAGATGTTAGACTGGCTGTGGTCGCTCTCGGAACCCAGTCTAGAGGTGGCCTTGGGAAACTTATCATCAAGGGTGGTCCTCGGCAGAAGCTGTCCAAGGCCGTGAGCAACGTTGGCATGTCCTCTGTTGGCATCTGCTGCGGGAACCTCAAGGTTCTTTCCGTGTGGGACTGCCCAAACATCGACGACGTGGGATTCAGCTGGATTGGCAAGGGATGCCCGCAGCTCAAAGTTCTCAACATCATGAACTGTCCTGGCTTTGGAGATGCTGCTCTTCGGGCAATTGCGGCCGGTTGTCCTCTCCTCTCAAGTTTGACCCTGGATGGCTGCGACAAAGTTGGCGACGAAGGACTGCAGGCCGTGGGGAAGCGCTGCTCTCAGCTTTCGTGCCTCTCGGTCTCCAGGTGCAACAAAGTCGGGGACGTTGGCGTCACTGCGGTTGTTTCGAGCTGCAAGGTGTTGAAGGCCATGAAGCTCGAGAAGCTCAGTATCAACGACGAAGGTCTCGTTGCGGTTGGGGAACACGGCGGCTCACTCCAGAAGCTCAAGCTGTTGCAGCTCGAGAAGATAAGCTCGGAAGGCTTCTTTTTGTTTGGCAAGAGTTCCGGCATGGGGCAGCTCAAGCATCTCCAGATCTCGGCATGCCCCGGCCTCACTGACAGTCTCCTAGACTCCGTTGGGAAAACGAGCAAGGAGATCAAGTTTTTGTCTCTTGCCAACTGCACGTCGCTGGACGAGAGCAAGCTTCTCACTTTCGTGAAGGACTGCACTTTCCTGGAGGGCCTCCACCTAGAGAAGTGCGCCTTTACGGCATCGGCTGCGACGATGACGACGACACTGTTATCGAGCGGGTCCCGGTCTCTTAAAGTTCTGGGCATCGTCAACTGCACTGGAGTGGGAGCCGGGCTTTTGGCTAGCCTCTCTGGATCTGGAAGCTCCTGTCTCCTGGAGCTCAACGTCAGCGGCCTTTCGGCTCTCTCGGACGAGTCCCTGGTCCCTTTCCTGTCAGCGAGCGGGTCCGGCTTAACTTCTCTCAACCTGTCCGGTTGTACGAGGCTGACGAACCGGGCACTCGCTGCGGTAGCGAGTTTTTGCCCCTCTCTCGGGTTGCTCACGCTGGACGGGTGTGCGAGCGTCACGGACCAGGGGATTCGATACGTTGCTCAGGGGCCGCAGGCAGTGCAGGAGCTCAGCCTCGCCGGCTGCGACGTGACGGATGACGGCATGGTGGCTCTAGTACTCGCCAAAGGCTCGTCTCTGAAGACGCTGTCTCTGGCCGGGTGCGGGCGCGTGACGGACCGGAGCCTGCTGGCTATGAAGACGGCTTGCAATACTCTGGAGGCGCTCAACGTCAAGGACTGCAAGGGGCTTAGCCGGGCCAAGCTCGAGTGGTTTGAGGCGGGCCTGTGGAGGTGCCACCTT
>SmoFBX_N0119
ATGGCATCGCGCAAGATGGCGTGGGCAGGGATGTCCGGCCTTATGCCGGAGCTAGTCAGGGAGATCCTTCGCAGGCTCCCTTTCTCAGGTGTTCTAAGGGCAAGATGTGTGTGCCAGGTGTGGAGATCTGTGGTGGATGCACCCAGCTTCCGGAGCTCGTACAGGGACAGTGCCAAACTCTTCCTAGATAGCAATTCGATCCAGGACAGCAGCGGCGTGATGATGCGATGGGCGCCGCAGCACTTTGAAAACGTGGAGAGGGATGTCCCCGACCCCGACTGGCTGTGCGCAGTGTCCCAGGACAAGCGCCTCGTCCTGGCGCGCTCCTCGCAGGAGAGGAGGCTCTTCGTCGGGAGTCCCTTCGTGGCCAAGTGGGAGGAGATCCCCTACCTGCGATTTGGGGACATGTCCAGGGTCTGCCTCTTTGCTGCCGCTTCGAATTCTCCTCCCGGGGATTACAAGGTTGTGGTGTGGTTCTCGGATGGCACGCTCTACACCTTCGTTCGCGGCCAGGTGGCGTGGATTCCTGCCAAAGGGGACGTCGCCCCTGGATCGATCCCGGTGCTGCTAGATGGTGTAGTGTATTGTACTGCTTCGCGCGATCAAAAGTGGCTCCTCCAGTATGACTTGACACGCAACGAGTTTTTCTATTCGCATCTGTATGATAAAGTTGGTGATGGTGTCTGCGTTGCTGCATGGGCCAACAAACTCTACGTGCTCGTGCTGAATGCAGAGAAGAAAGGTAGAGTGGAGGTTTGGGAAGTTCATTTTGAAGTAAAAGAAATCTGGACTGAATTTTTGAGTGAGTATGTTGTGGGTTTGGAGGCTGGGGAATTTAGATTTACTGGGCAAATTGAGAGTGTTCTCAACTTTTCTTGCTCTTGCAAAGGAGGTAAGAAGAGCAAGGTTTGCTTTTCGTATGATGTGAATTCAAAGACTTGGACTAGACAAGGGTTTACTTGCTCAATAGCTGTGCCAATACAACTTGTT
>SmoFBX_N0120
AAGGGGTGCTGGGGCACAGGGATATCGGGCATTATGCCCGAGGTTGTGGCTCAAATCCTCGCCAGGCTCCCCTTCTCGGCTGTTCTAAGCGCCAGGTGCGTGTGCCGCGTGTGGAGGTCAGTGGTGGACGAGCCCACCTTCCGGAGATCTTACAGGGACAGCGCGTGCCTCTTCCCCGACGCCAATTGCATCCAGGACAGCAGCGGCAAGGCGATGCGTTGGGCGCCCCGGCATTTCGAGGACGTGGAGGAGGACGTTCCCGACTGGCTGTGCGCCGTGTCTCAAGACAAGCGCCTCTTCCTCGCGCGCTCCACACAGGTGAGGCGGCTCTTCGTCGGGAGTCCCTTCGTCAACCGCTGGGAGGAGATCCCCTACCTGCAATTTGGAGACATGTCCAGGGTCCGCCTCATTGCCACGCGTTCTTGGTCCCCTCCCTGGGATTACAAGCTTGTGGTGTGGCGCTCGGATGGCGTGGTTTGGAGCTTCACTCGCGGACAAGCGGAGTGGCACAGTGTGACGGGGGCCTTGCGCGATGGATCGCTGCTGCTGGTGGTGACACAAGACGTTGTTCTCTGTAGAAAGGGTATGGAGGTGGCCTTTTTTGATCTGGCAAGGAAGAGTGTGACACATAGGCTTTTAATCGACAACCCGCGTGTAGAGTATGTCCTGGCTCCTTGGAGGGGGAAGCTCTATTACTTGGTGCTCAAGGATGTGGGAGGTCTACAGTACGAGATCATAATCTCGGAGTCCTTGTGGAGGCAACGTGTTGAGAAGGATGTGGGCCTGCGCAAGATGGAAAATTGCCAAGACTTGAGTTATATTGGACAAGCCGGGAACTTCATGAATTTTGCTTGTGTCTCGGGCAACGGTGATAAAGCATTCTTTTCGTTTGATTTAGATAAGGGTACCTGGGATACCAAAGTATATGCATCCCCGCCACCCCTATCAATACAC
>SmoFBX_N0122
GATACTTTGGAGAGGATTTTGAGCTTTGTGGACCTGGCCACGCTGTCGAGTTGCTTGGTCGTTTGCAAGTCATGGAAGTCCATCATCAAGTCGCACACCTTTCGCCACCTGTGGTGCCGCAACGCTGGTGTCAGAGCGGCCCCCCGGATCATGACAAGCTCCTTTGGGCACGAGCGCTGCTATGCGTTTGGAGCGTTGGGTAACAGGCGAGAGCTCAAGCTACCCCCAGTGCAGGAATCCTTTGCTTTTGCTAAGGTCGTGGCTTCTGCTGGCGGCCTTGTATGCCTCCACTGCGTGCCCCGTGTTTTTGTACCACCACAAGCGCTCGAGTACTATTTCCTGGTCGGTAATCCACTCACCCGGGAATGGACGGAGATACCAGCGCTGCAGTGGAAGCACACAGAAGAAGCAGCGACCATCGACGACTTTGTGATGTTTGTGGACGATGGCAGTGGTTTCTTCAAGCTGGGCGTGCACCACTCGGGTGCTGCTGCAACGGGCCACACTGGCTACGTGTACGACTCGGCCACTCGAGTGTGGTCGGCACTAGGCATGCTGCACTTCTCGCAAGCTCACGTCAAAGCTAGAACCAAGAGAGCGGGGCTACTCAACATGAACCTTGGGAGCAACACCCCCACATTCCCAGGCATGGACGACTTCTATTACAACCTCACTACTTTGCGCGTGTATGACATCAGATGCTGCGAGTGGAGCGTTGGGAGTGTGGTGCCCAGCCTTAGGTTCACAACAGGCCTCAAAGGAAAATTCCACTGCGTTTTGCCACAGCCGGGCCGGTGTGCCTCGAGGCTATGGGAGTACAATGGTCAGCAATACTTTGCAAGCGCCTGGGTGTATGCAAGAGATTATAAAGGACTGGATGGTTTTGGCATATGGAGAGTTGACAACAATGGCAGCTTGGTTACAGTTTCTGTTGTGCATATAATCTGCATTCTAAAGAAGGGATTATATCGTCGTATGTTTCAAGTGAAGACTGCTGCCGATGGCAATCTTGTTTGCTTCTCGGAGGAGAATCCAGTTGTGGTTTACGACCTGAACGCAAACACTTGGAGCCAGATACCTGCCGAGCTCATGGATGATTACAGTGGAGCAGTGGTTTATCGACCGTCTCTGAGGGCTGTG
>SmoFBX_N0124
GTGGAGCTGGTTCTCAGCTTTGTGGAGCTGGCCACACTGCGTCGGTGCTCTGCCGTTTGCAAGTCATGGAAGTCCATCATCAGCAATCCATCCTTTCGCCGCCGTTGGTGCCAAAACGGTGGCGACCAAGAATCATTGTGGGTTATGAATACCTCTGTCACCAACAGCGACCACTTTTTCGCCTGGGATCCATCACGTCCGAACCACAGTGTGGAGTTTGCATTGCCTCCACTGACCGAAGAAGTCGTTGCGTCCGCAGGCGGCCTGATATGCATCGTGAGCGATCCCCCCGAGCAACATCTGGGTGTGCTTAACCTGGTGGTGGGCAACCCAGTGACCCAAGAGTGGAGCGAACTACCACCGCTCCATAGAGAGGAAATTGTTTTTGCGGAGGACGACTTTGCCATGTTTGTCGATAAACATTGTTTCAAAGTTGGCGTGCACTTCACCACCTACGGCTCGGGCCACTGGTGCTGCATCTACGACTCGACAACACGCGCCTGGTCTTCTCTTTCCAACCTCCCGTTCTCGCCAGCCTACCTCAGGGGGAGGGAGCTGCGGCGTCAGTTTGAACCTCGGGCTGTATTCCCAGACATGGACGACAATTTCTACGACCTCAGTATCCTGGGCTTGTATGACTTTCACCGCACCAAGTGGATCACAGGGGAAGTCGTGCGCAGCCTGAGGATTACAACGGGCCTGGAAGACAGTGGTGGAGAGATCCTGCGCTGCGTTTTGCCGCGCCCCCGTTCGTGCGTGACAAGGCTGTGGGAATACAATGGCCAGCACTACTTTGCAAGCGCCTGGGTCTATGCGGGGGGCCACCACGAACTACGGTGCTGTGGAGCTGATGGCTATGGCATATGGAAGGTTGATGACAACGGTGGCTTGGTTACAGTCTCGGCAGTGCACTGTAAAGCCCTGCTCAATCAAGTGTATCCTGGACAGTCTCGAAATTTTTCTCATTGTTATATCCATGCAGAGGACAATCTCGTCATCTTTTCGGAAGGGAAAGTGTTTGCTTACGACCTGGACACAGAGCTTTGGGGTGGAGTGGGCGGGCGCACATATGAATCAGGCAAGGGACTGCTTTATCGCCCATCGCTC
>SmoFBX_N0126
TTTTTGAAGCTTCCTGGGCAGAGTCTCTTGAGAGCGAGATCTGTTTGCAAGGCTTGGAAAGAAGTAATTGATTCTCCATGG
>SmoFBX_N0128
AGCATGGGAGAGTTTGATGCTCTGGGCGATGATCTAGTGCTCGACATCTTGTCTCGCCTCAAGCCAGCAGATATAATCCTTAAAGCCGGGCGCGTCTGCAAGCAATGGCGTCGCCTTGCACGCTCGCAGGAGCTCAGGGAGCTTGTGGCTCGCAGGACCGCTGGAGATCCAGATCCAGATCCAGAGCCGTGGTTTGTGCTACAGCGTGGCCACCGCTTGCTCTTGTATCCTTCACTGGAAGCTCTTTTCACCAATCAGGGCTGGGGTGAGCTTGATCATGGCTCCTTCTCCGTCGGTCCGCCGGGACACAGGTTTATTCTCCTGGCGTGCGCGCTGGGGCTTGTGTGTGGGAGGCTGGAGGATCTGGACGAGGCTGGCGGCGAGGCCATGACTTTAGCTGTTGGAAATCCACTGACGAATGCGTGGAGATTTCTTCCCCGGATTCATGTCAAGGAGAAGCCGCGCAGATACTTTATTAGGGTCAAGAGATCGGGGCATTACCATGTGATGTTGGAATTTGAGGGGTTCGGCCTGGATTATCATTCAAAGTCGAAGGATTGGGAAGCTTGTCCTCGTCGTGCAAAGCGAAGGAAGCTATCCTTTATTGGGTCGAGGAAAGACGGGCTTGAAGACAGGCTTGAAGGCAGGTTTGCATTGCGAGTGAGGAGACGCTCAAGGAGCAGATTGAATATCTGCTTGGGGGATGACGGATATATGATTTATTACTGGGGTCTAATTGGCGAGAAAATGATTTTTATGGAGGAAGTAAGCGACATAACCTTTGCGTTCGTTCCTTCGTTAGCAGTGCCA
>SmoFBX_N0131
ATGGATGGAATTCCGGACGAAATCCTGGTAGTGATATTTGGATCGATCCTCTCGGCTCGAGACCGCTCTAGCTGCGCTTCGGTGTGTAGAAGATGGCTCATGCTACTTACGCATATGCCTCGGCAAGAACTTCCGCGAGAGGTATGTTCAGAGGACTCGGACGACGCAGTGAATCAGCCGTGTAGAGCAGGCTCGGCTCCACAGGAAGAAGTTTGGACGCTGGAGAAGCAGCCTCACTGGGCTCTCGGTGATCTCTCTCGGTGTCTGGAAGGAAAAAAAGCCACAGACGTCCGGCTGGCCGCCATCGCTGTTGGAACAGGTGCTCACGGTGGTCTCGGAAAGTTGGTCATTCGAGGAGGACCTGGTGAGCGCTCTGCGAAGGGTGTCACTGATATCGGGCTGACGACCATCGGGATTTGCTGCAATGCTTTGAGGGGGCTCACGCTGTGGGATTGTCCAAACGTTGGAGATAGCTCGCTGGAGAGCATTGCTAGAGGTTGCCGGCTTCTCCAGAGCCTGGACCTTCTCAAGTGTCCCAACGTCAGCGATGCTGGATTGGAGGCGGTGTCCAGGGGATGCTTGCGGCTGTCCAACTTGAGCATCGAGTCTTGCGACGGGATTGGGAATGCCGGTATCAAGGCGATTGCGAAGAGCTGCTGTTACCTCCAGACGCTCTCGCTAAGCAGGTGTTCCAACATCAACAGCCACGCGATAACGTCGGTAAGCAAGCACTGCGTAGCTCTGAAAAAGCTCAAGCTGGAAAAGATTGGAATCAACGACCGGGGCCTGGCATTTCTTACGCATCACTGCAAGTCGCTTACAAAGCTGGTTTTTTCGGGGCTAGACGTGACGCAGGAAGGTTTCATCAGCCTTGCACTTCCGGACGGCCTGAAGTATCTCAAAGTGATCGTGCTAAATGCCTGCCATGGAGTCACGGACCAGTTTTTGTCGAGCCTGGGAAAATCATGCAGCTACCTGAACAGGCTGCTGCTCATCGACTGCGACAACATTACCGATCAGGGACTTTGCGCATTCGTGGATGGCTGCCAGCGTTTGAGGGGACTGCACATAGAGAAGTGCCGGAGCATCACGTATGCTGGCCTGGCTTCCGTCCTCACAACCACCGCTGAGACGCTCAAGAGTCTCCAGGTTTGCAAGTGCTCTGGGATTCAAGACTCCAGCTTGACGGCTTCCGCATCGTTCAAATGCTCCGGCCTCAAGTCGCTGGTTGTCAATCACTCGGAAGGGATCGGAAACAGGTGCCTGGAGATGGCTGGATTCGTCTTCCCTGCGGTCCAGCACTTGGACCTTTGTGGGATCAGCAAGCTCAGCGACACGGGACTGTTAGCGTTTCTAGAGACCAGTGGCTCGAGCTTAGTCTTTCTCAACCTTAGCGACTGCGTTGAGCTAACAGACAAGGCAATAGTTGGCGTCTCGCGGAAGTGCTTCGAGCTACAGACAGTGATACTGGACGGCTGTGTCAAGGTTAGCGACAAGAGCGTGGGGGTCTTAGCCAGCCAGTGCAGGTCTTTACAAGAACTGGACGTGTCCAATTGTTCCATCACCGACGATGGTATTGTCGCGGTGGTGATCTCCGTCGGGCCGACTCTCAAGACGCTGTCCTTGTCCGGTTGCAGCCGCGTGACGGACGAGTCACTGCCAACGATCCAGAAGATGTGCGATTCTTTGACAGCTCTGAATCTCAAGAACTGTAGCGGCTTTACAGCGGCGGCCCTGGAGAAGTTCGAGTCGGATCTGGGGACGCGTTGTGACATACTCATGCCG
>SmoFBX_N0133
ATGGCGACGACAATCATCCCCGGCCTGGACAGCGATGCCGCTTACCAGTGCCTCCTGCGAGTGTCCCTCTCATCTCATGGGCAGATGCGCAAGATGAGCCGAGCGTGGAGGGATCTCGTCTCCAGCGCCAAGTTCTACGATGATCGCGCTGCACAGGGGTTGGACGAGGAATGGCTTGTCGCCACGGTGATCCTCAGGCAAGAGGACGAGCTTTTGATCATGACGTTCAATCCCAGTAGCTCCAAGAAAGCGTGGATGGTTCTTCCTCCTCCACCGCGGGGCTTCTACGCCACTGGGGGATTCGATTGCAGGGCCCTCGGCAGCAAGCTCTATCTTCTCGGATTAGGCCAGGGGAAATCACTGAGCGTCTTCGATTCACACACGAATCGATGGAGCACCGCAGCGCCAATGCTGTGTCCTCGATTCTTCTATGCGTCCGCGGCTATGGAGGGTCAGCTCTACGTCGTTGGTGGCAACCGTGAGCGGCAGGAACAGGACGCTGAGACATACAATCCGCTGGAGGACCGATGGTATCCCCTCCCGCCATTGCCACCGCATGGGACCATGGCCTTTCGCAACGCTCTCGTCGTGGATGGTTACAAGATGGTTATCTTGCGCGCTGGTAATGGAGAGACGCTT
>VviFBX_N0002
GATGGTATCAGTGAACTCTCAGACTCCATTCTCATTCGCATTCTCTCCTTCTTACCCATGAAATATGTTGTGGCCACCTCAATTTTATCGAAAAGATGGCAGTTTCTGTGGACTATGGTGCCAAATCTTGTTTTCCGTTTCCGTAGAAGGGATGAGCACTTTGTAAATTCCATCGATAAAACCCTAGTTCTTCACCAAAATTCTCAGATTAAGAAATTTCTCATCGATTTCACTTATCAGTCGCAATTTCAGTCATCGGTTAATGTGTGGATCCGTCATGCCACTAGAAAGAACGTTGAAGAGCTCCATCTCCAATTCCGCGTTGGCCAGCATATTCGTTCTTCTCCTATGGATTATGCCCACGCATTACCTCAGTTTTTGTACGCCAATTCATCAATAGTGAAATTGAGTTTGTGGTTTTGCAATATCAAGCCCACTTGGGTGATTAGTTGGCCTTCATTGAAAACTTTGTCTATTGGTTCTGTCGAATTATGTGATGATTTAATTGAAGAAATTTTATCTGGTTGTCCTGCCTTGGAATCCTTGGAATTGCATCACTGCTTCGGCATTAATAGTTTGAATATAACTTCTGCAAGTCTGAAAAAGTTGGTGATAAATAGATATTGGGATTCTTCACATTCCCACCATAGAAGTGTGCTGAAAATCTCTGCTCCTAATGTCCAGTCGTTAGGCATTTTAGGGAATATGTATACAAAGGAATGTCGGGTAAAAAATGTTCCATCGCTGTTTGATGCCAGCCTCAATTTTGAGCTAGCGATGCAGGAGGGAAACCCTAAAGACCATTACAAACTGTACCACAAGGTGGTGATGAAGCTCCTTAAGAGCGTCAATCATGTTAAAGCCCTTACTGTTGGGACTTGGTGTATTCAGGTTCTATCCATATTCGAGGGAAAAGATTTGTCTTCTCTATTGTCTAATCTTAAATGTCTAATATTGGATACACACCTCAACAAGTGGGACCTCCCTGGAATAGCAAATTTGCTACAAAGTTCAACTCATCTGGAGACATTCGTTATAAACATGATCTCCCCTTGCAGCCAACAGGTGGAGGTAGGCTTCAGCTTCACCGACCTTCACAATTTTGATGAAGAGAAATACTGGAGCTCAAGGGAGGGGGTATTAGCTAATTCATTGATAAATCTCAAGACTGTCAAGATTATTGGCGTTATCTGGAACCAGCCTGGAATTGAACTTGTGTTTGGACTGGTAAAATTTCTACTTAAGAATGCAAGGATGCTGGAAAAGGTGGAGATCTGTGCCAAAAGGGATTCCCAGTCTAGATCGCGGTGGAGCTCACTAAATTCAGCTCAAAGCTTGTTAAGCTTCCCAAGAGCCTCCCCAAATGCAGTGGTTCTTTTCTCT
>VviFBX_N0004
ATGGCTGACACAGAAACGATTCCAAGGGAGTACTCCTGCGACTTCATCAGCAGATTATCACATGAATTGCTCTGCAGCATACTGGAAAGGCTACCACTGGATGAAGCAGCAAGAACTGGAGTTCTATCAAAGAGATGGAAAGATTTATGGAAGTACACTGCCTTCATAGATGTTAAGCCTCTGGGGGGCGACTCCTCCAGACTGCATCGTCTTATTTCCGGCCTTTCCCAGTTCGTTCGGCTCCACCAGGCTGAGCGCATCGATCTCTTCAGCGTCAAGTTCACCTACAATCCTGATATGCACTCTCAGGTCGATTCCTGGGTCCTGTTCGCCATTAACAAACATGTCAGAGAATTACATCTCGACTTTGATGTCGGTGATGACAATGTCGCCGGCGACACAGACGACGGTACCCGTTACGAGCTGCATCCCTCGGTCTTCACCTCTGGATCGTTGGTTCATCTGGGGCTCAAGTTTTGTGCTCTGAAATTCCCGAGCTCGGTTCGTCTTTCTTCGCTCAAGGTCGTCACTCTCCATCGGATAGAGCTGGCGGATGATGCAGTTGAAATGATCACCTCAAATTCTCCACTCCTTCAGCAATTGTCTTTGCTTGAATGCAACAGGACAAGGGATCTTTTCATCCATGTTGCCCCAAATCGGGGCTCTTGTACTGTGATGATCGAGGAGAATTCTTATGATGTGAACCCTTCTTCAAGAATGGATATCAAGGCCCCAGGTGTGGAGGAATTGTTTTTTCTGGGCAGCCTGCCAAGGTTTAAGTACAGAATAACTGATAAGTCTGCATGCTTGCATGTCAACATCATTCTACATGGGAAGTTTGTGGAATTTTTGGGGGAAGAAGAACATGATCAAGATCAAGATGGAAACCAGTTGGGCATGGTTGTTAATGAGCTGGGTATTCAAAGGCATGAAGAAGCTTTTAGAGAACTTCTTGCCGATCTTCAAGATTCAGAAGTAGTACTCCGAGCCTACGAATGGTGCATTCGGCTACTCTCTCTGAGCCAGATGCAGGATTCGGAGCCGTTGTCGATGAACTGCACCTACATAGAACTCAGAACCTGCTTACAGAAATGGGATCTACCAGGAATAATCTTCATCCTAAAATCATGTCGAAAGCTTGAGAAGCTAGTAATATTAACAGCTGACATTGATGAAACGATGGAGCTTACGATGATGCTGATGCAGCATGATTATGAAGAAAGCAGCTACATAACAAGCCAAGTACAGTGCTTTGAAGGTCATTTTATAAGCCTAAGAACCGTAGAATTCAAAAATACAGCTGGAGATTACCAGAGCTGGGAGCATGGATGCTTTGATTTGCCTGGGTTCTTCAGTGGAAGCCAAGGAGTTTACCTGCTGAATCTTTTGAATAAATCCTCCAAGCTAGAATATGTGGTCTTCGCCACAAATAATCAGAAGCAAGCGTTTCGTCTCAAGAACAAAGAAAGTGAC
>VviFBX_N0006
CCACTCTTACCCCAAGGCATCATCGTTAAGATCCTGAGACGGATGCCAGTAAAGCATTTGCTGAGGATGTGGTGTGTGTGCAAGCAATGGAATGATTTAATTTTAGACCGTTATTGCATCGAAAAGCATATGAACCTCGCTAATAGTTGT
>VviFBX_N0008
ATGGCAGGTCCGAGTAGTCAGCCCCAAAAGCTGTCCCTTTCACCAGCTCCGAAGCGATTCAAGAGAAACCACCCTCAGAAGGATCTTCCTTATGATGTTGTTGAGAAAATCTTCTCTTTTCTCCCGATCAAGAAGGTGGTGCAATTGGGAACTGTGTCCATGCGCTTCAGAAATTCATGGTTTATAAACCGGAAGCTTCATTTCGACGAGGACTTCGCGAAAGGACGAGGGCGTGAGGAGATCATGTGGATCTTGAACAGCGTCTTCAGACACCATTTGGGTTCTAAGATCGACAGCTTCAGACTGTATTTCAATCACGATGCCATGGAGTCCAAAGCTGAGAGCTGGATCAGGAAATCGGTTAAAAAGGGAGTGGAAGAGCTCGATTTGGACTTCCGCCAAGGGAAAGAGCCGTTTCAGATTGTTTCTGATCTTATTGATGTTGAATCCATAAGGATTCTAAAGCTGTCCTTCTGTGAACTCCATCTGCCTCTCAAGCCTAAAGGTTTGTGTTCCTTGAACACTCTTGTCCTCAGGAAAATGCCAGCCTCTGAGGGTTTGATTCAGACAGTGTTTGCCAACTGTTTGCTGCTGGAAAATTTGGAGCTACTGCACTGTTCTAAAGTCTTCCATTTGAAGATTTCGACTGGAAAGTTGAAAAGGTTCAGGGAGTTGAAGGTGGTGGAGTGTACTGATCTTTCTAGTATTCATATTTCGGCTCCCACACTTCGCTCCTTTTTCTACCACGGCTATTTCAGCAAGCTGAGTTTCAATGGCAGTCTACCACAGCTGAAAGATGTGATTCTCTGTTGCCCACCTGCAAGAAGTTGTTTGGAGATGGTTCGGACCAGAAATCTCCTACTGAATCTTGTTCATGTCGCTTGTCTCACTGTTTCCAGTACATTTCTTGAG
>VviFBX_N0011
ATGGAGAGTGATGATATTTGCATGGATGTGCTTTCTCGATTCCTTACTAAGATGTTGCTTGGCTTGAAACGTGTCTCTAAGAGGTGGCGCTGCAATATCTCTTACCACTCTTTCATTCAAGATTTGTCACAAAGACCAAAACCACTTGCGTGGTTCTTCTTCCAAGAGAGGTACCAATGGTGTGCTAAAGATATCAACACTATTAGCTATATCCCAACCAAAATGGAA
>VviFBX_N0013
AAGATGTGTAGTAATGCTACTTTCCACCAAGAAGACATTGTACTTGCTGAAATGGGCTCAGAAAATTGGGGATTACTGGATAGTAATGTGCTGGCACGAGTATTCCATTTTCTGAAAACTGATGTAAAATCCCTTGCTTTTGCTGCTTTGACTTGTAAACATTGGAAAGTTGCAGTAAGGTTCTTCAAGGGTGTTTCCAGGCGGGTTGATTTGTCATCTGTTGGTTCTCTCTGCACTGACTCTATGATT
>VviFBX_N0015
ATGGATGATCTTTGCAATAAGTTGATCTGTACTCGAAATGAGAATTTGTTTGACGTGGAAGACATTATCATCAACATTCTCTCAAGGCTTCCTGTTAAGCCCCTTATGATATGCAAGTCTGTTTCTAAACAGTGGTGGAGGTTGATTTCTAGCCCAAATTTCATGCGTTTGCAGCTAATCCGGTCCCAAGAAAATCCAATTTATGTTTTCTATCCTTATTCCTGTCGGTGTCACAGTGAACATTTTCTGACCAAAATTGATGGAGAAACCACTGAAACTCTTCCAGGTTGCAATAGACGTTACTTTAAAGGTATGATTTGTTCCTTTAATGGTCTGATTTGTTGCATTAATACTGAAGGCATCCGTTGTATAAGTATTCGAACAAGTCTTCACCTGGACATACATATCCGCAACCCTGCTACTCGAGAAGTCCTGTTACTTCCACAAAGCCGTGGATCAAAAGAGTCACCTAAGATAGGTGTTGCTTTTTACCCTAGAACCAATGAATATAAAGTATTTCGGTTTTTCAACCCAGCAGGCAAATCTCATGATAAGCATAGTGAATGTGAGTGGATTTTACAAGACAGTAAGAAGTCTACTTGGGTCAGGAAATGCAGTGATTACATGCCCATTTTAAATATTAAGCAAGTTAAACATGTAGCTGTACAAAAGAATGAAATTCTATTTGCAAGTATGAAGCAGTACTTTTTCTATAACATGTGCAGCAGAACTTGGAGAGAATTCAACTGGGTACATGATTTCAGAAAGAGGCTTTCTATTCCATTGGCATACACAGAAAGCCTCCTTCCTTGT
>VviFBX_N0017
AAAGATATGGCCCAGTTCACTGAGTTGATTCCGGGTTTGCCTGAAGAAATCGCTCTCGAGTGCTTCACTCGGTTGCCTTACACATCTCACCGAGTCGCCGCCCAGGTTTGCCGTCGATGGGGGGAGCTTCTTCAGGGCAAGGAGTTCTACTACCTCAGAAAGCAAACCGGATTCACCCACAAAGCAGCTTGCTTGGTTCAAGCGCTCCCTGTTCTGTCCGAATCCGATGGGCGAAAACCGGTCCGACCACCGAGTTATGGGATTTCAGTTTTTGATTCGGTGAGTAGGACTTGGGAGCGAATCGCTCCGGTTCCCAAGTATCCAGATGGGCTTCCGTTGTTCTGCCAGGTGACAAGCTCGGAGGGCAAGCTCGTGGTGATGGGTGGCTGGGACCCCGAGAGTTACGACCCCGTAAAAGATGTGTTTGTCTACGATTTCACCACTCGGCGGTGGAAGCAAGGCAGGGACATGCCATCGAAGCGTTCGTTCTTCGCCGCGGGAGAACTGGAAGGGCGGATATTCGTTGCCGGCGGCCACGACGACAGCAAGAACGCGCTGAGCACCGCCTGGGTATACGACGTTAGGAGGGACGAGTGGAGTGAGTTGACCCGGATGAGCGATGAACGAGACGAGTGCCAAGGTGTCGTAATCGGGTCCGAGTTCTGGGTGGTTAGCGGTTACGGCACCGAGAGCCAAGGAGGGTTCGTGAAAAGCGCCGAGTCTCTCGATCTGGAAACCGGTCGGTGGAGCCGAGTCGACGAGGCGTGGGGGACAAATCAGTGTCCGAGGTCGTGTGTCGGTGTGGGTAAAGATGGGAAGCTGTTTAGCTGGGCCGAATCGGACACGGCGGTGGGCGTGGGGGCTTGTGCAGTCGACTTAGGAGACTGGACACTTTTGACCGGCTCGGCTTACCAGGGTGCACCACAAGGGTTCTTTTTGGTGGAGAGAAAGGAAGGACAAAATGGGAAATTGGAGAGAATAGAAGTGGGGGATGGATTTTCGGGATTTGTACAATCAGGGTGTTGCGTGGAGATC
>VviFBX_N0019
GATGGTATCAGTGAACTCTCAGACTCCATTCTCATTCGCATTCTCTCCTTCTTACCCATGAAATATGTTGTGGCCACCTCAATTTTATCGAAACGATGGCAGTTTCTGTGGACTATGGTGCCAAATCTTGTTTTCCGTTTCCGTAGAAGGGATGAGCACTTTGTAAATTCCATCGATAAAACCCTAGTTCTTCACCAAAATTCTCAGATTAAGAAATTTCTCATCGATTTCACCTATCAGTCGCAATTTCAGTCATCGGTTAATGTGTGGATCCGTCATGCCACTAGAAAGAACGTTGAAGAGCTCCATCTCCAATTCCGCGTTGGCCAGCATATTCGTTCTTCTCCTATGGATTATGCCCACGCATTACCTCAGTTTTTGTACGCCAATTCATCAATAGTGAAATTGAGTTTGTGGTTTTGCAATATCAGGCCCACTTGGGTGATTAGTTGG
>VviFBX_N0020
ATGGATGATACCAGCCACGGCCGGAACACCGTCGTCGGCGCTTCCTGCCTGGCCAGCACTGACGGTGAGCGATCAAGAAAAAATCCTAGAGAAAGCAGAGTAGATCGAATCAGCGAGTTGCCAGACTTGGTCCTCGTCCACATTCTCTCGTTTCTGCCGATGGACGCCGCCATCCGAACCGGAGTCTTATCAAAAAGGTTTGCGTACAAATGGGCTTCAACCCCAAACCTCGTCTTCGATCAGGACTCAGAGTGGGAGATCGACGATTTCATCACTTTCGTCAACAGAGCCCTTCTTCTCCACGACCCCAATTGCAAGGTTCAGAAATTTACCATCTACATGGACTGTATGGACCAAGTTATTGAAAATAGCTTACAAGAAGATTGTGTTACATTGTGGCTTCGTTTTGCGACGAGGAAGGGCGTGGAAAAGCTAAATTTAGGGTTCAATGATGAAGAGGATCCCCTCCAGCTGTGGGAGTCTAGATATGACTCTTATCGTTACTTGTTGCCTCAGTTCATATTCCGTCATTCTTCCTTCAGGAAATTGGCTACGAGGTTTTGCAATTTCGTGACTTATGGGGTGGTTTCGTGGGCTTGGCTCAAGAGTTTATCAATTGGGTATGCTGAGTTGAATGAGGAAACGATTCGGAACATTTTGATGGGCAGTCCGGCTCTGGAGTGCTTGGAATTCCACCGATGTCACGGCTTTGCTCGGATTAATATTTGTTCTGAGAGTCTGAAGAAACTGTCCATCCTCGAACCTTGG
>VviFBX_N0022
ATGGTTAAGGATTACGAAATTTCCGACTTGCCTATAGAAATCATTCATCACGTCATGTTCTTTTTGCCAGTAACAGATGCCATTCATATTAGTGTGTTGTCAAAAAGATTCAATCATGCATGGCGAACCTTTCAGGTTATGGAATTTGATCAAGTGTTGTTCTTCACGAAGAACAAAGGGACAGCCAACCAGTCGCAAGCGAGTGTATATGGAGGGAAATTCATTCAGAAAGCGATGTTGATGCGATTCTCCAACTACATGGACGATTTTCTTCGTCGTCGGGAACCAGACATTTTTCCGAAAAAGTTTAAGCTTCGAACTCTTTGCGTTCCCAACATAGACAGATACATCGATTTTGCTTTAGAGAAGCGTGTCCAGGATATGGAAGTAAACTACGCTTTTCTTGGTACGCCCTTACCCATCCATTCAAGCATTTTTGTTGCCAAATCAATAAGAGTTTTGAAGTTGACAGGCTTGGACTTGGGTCTTCAAGATTTGATTCTAAGCGACTCTTTGATTGAGGAATTGAGCCTCAACGACTGTTGTGTGCCCGAAACCATTAGGGTTCTTAGTGAGAAACTGTTGTTGTTAAAGTTGGCAAACTGCATGAAACTACGAGACATCGAGATTGATGCACCAAATCTTCAATCTTTTACATATGATGGCGGATGTGAACCATGTGAGATCAATGTGGGTGCTCTTGAATCTCTAAAATCCCTATCATTGAAGAACACACTTATCACAGATAGTTGGATTGAAGAGAATGTTTTAAAATTTATCAGTCTTCAAAATTTGTCGATTAATGGGTGCAGAAATTTGAAGAAAGTTAAGATCGCTCATGGAAAGCTCAAGAACTTTGAATTTGTTGATTTTGGTAATAAAGTGGAGCTCGAGCTCAAGCTCATCACCCCAAGTCTAGTTTCATTCTTCTATACTGGCATACTGCCCTTGCATACTGTCATAACTTCAACTCAATTCAAAGCTAGGCTCTCCTTGACACAGATTTCTGCCACCATTGAATGGTTTCTTGCATTGAGACATTTACTCGTACCCTTCAATCATTGTAAGGTATTAACCCTTGAATTCAAAAAGGTACGTCTTCTTCAAGTGGTATTCCCAGAAGAACTGAAAGACAAATGGATTGCCCCTATGTTTGGTCTCAAACATTTGAGGGTAGAAGTCAATTCATGTTCAGTGAGTTATAGAGACTTGGTGGCTTTCTTGCTTCAACTTTCTCCTCATCCAAACACATTGTCAATTGTTCAAAGCTTCTATTATCGAGATGTTGTAGAAAGGGTCATCAAGTTCAAATATGTGAAGAAAGTAGCAGAAGAGGACTCATCTTGCTGCAAACACCTTCCGGTGAAGTGTTGGCGACATTATTTGACAAACATCATAATGGAAAACTTTGAAGATACAGATGACAAAGAGAGTTTAGTTATGTTTTTCAAGGATAATATGAAGATGTTGGATGAGAAATTAATTATA
>VviFBX_N0024
CTGCACACCGATGTGATGCTTGACTTCTTCTCAAGACTGACAGTCAAAGGCCTCCACCGCTGCAGATGTGTGTCTAGGGAATGGTTGAGCGTCATCTCCAATCCCAACCTGCGGACTCTTCATCGGCAGCGCTGGAGGCAACACCCTTTGATGCTTGTCCTAGACAACATTAACTCCACCACGTATGTGATCACTGTGAGTGACATGGGTGGAGCTGTTTTGAACCACTTCATAGTGGATCTTCCGGTAACCTCTTCTTTTGCCATCATTGGATACACTTACTGTGAACTCATTTGCTTTTCTCTCAATCATGACAAACTGTACGTTTGCAACCCAAGCACCCAAGAATTGGCGGAGGTGCCCAGCTCTCCCTACTCATTCCGTTTCTCCGCTTCTCTTCCTCCAATGGGGTTTTTCACTCTGACTAAACAACATCACATCCTAGCAATAGGACGTGTACCTTCCTTGGATCAGTATAAAATTGTACGCCTGTTTATGCGTAATGTTGAAAAAAATGGTGCTTACGATTTTGGCTGTGAAGTCTTCACCATAAGAGATGGGGAGCATGTAGACTCAGGCTCTTGGAAGCTGATAGGAGACTGCCCTTGTTCAGTCTCGCAGACAAGCCACGCTAGCGTAGAAGGAGCCATTTATTGGCCGGTTGCAGACCATGCTCTTCGCAGTCAAAGGAACCACATTCTACGCTTGGATCTGGAAACCGAAATGTTTGAATTCATATCCGGTCCTCAAGATTACCTATATGGTCTTGATCATGAGGATGATGATTTCATATCTTTTTCTTTGCAAGAGTTAAAAGGCTGTGTGTGCTTGGTGAACAGGTATCAGCCTTTCTTCGTCTTGGATGTATGGATGCTGAAGGATCGGGCAAATGGAATTTGGGTTAAAGAGCACCACATCGACCTGCCTCCGCTT
>VviFBX_N0026
GTTGATGGAAGTAAAGATGACTATGAGATGGAAAAAGATATACTACTAGTCCAAAAGGATGAATCCACACTTGAAGATTTGTGTAGCGATGCTACTTTCCACCAAGAAGACATTATACTTGCTGAAATGGGCTCAGAAAATTGGGGATTACTGGATGGTAATGTGCTGGCACGAGTATTCCATTTTCTGAAAACTGATGTAAAATCCCTTGCTTTTGCTGCTTTGACTTGTAAACATTGGAGAGTTGCAGTAAGGTTCTTCAAGGGTGTTTCCAGGCGGGTTGATTTGTCATCTGTTGGTTCTCTCTGCACTGACTCTATGATT
>VviFBX_N0028
GATGGTGAATGGGCTTGGCTCCCCAAGGACTTGCTGCACTCCATATTAGACCAGCTACAGCCAATGGAAGATGTTATCAGATTCAGCGCCGCTTGTACGGAATGGCGTTCTGTTGCGGTAGCGAATTTGAAAAGTCGCTCTCTTCATCAAAGAGGAGTTCCATTCTTGATGAGTCGTACAAAAGACAATATCGGTAATTTACACAGCGTGACCCAGAAGAAGATGTATAAATTCCGGTTTCCAATGCCTCACAATATGAAGTGTTGCGGCTGTTCCCTCGGTTGGTTGATCATGGTCGATGTCACCATGGACGTCATCCTCTTCAATCCCTTCTCCGGCAACGCCATTACTCTTCCTCCCATCCGAAGATTGGTATTTGAAAAACAAGAAGAAGAAGAAGAAAAAAAAGAAAAAAAAGAGAGAGAGATAGGGAGTGAGTGCCGCATAATAAAAGGTGTATTGTCTGCAGATCCTAGCGTATGTCCAGATGATTACGTACTGATGGTTATATATGGTGTAGAAGAAAGGTTAGCCTTCATTAAATCTGGTGATGAAGATTGGACTTACGTTGATAATAAAACTAGTGGCTTTGATTATCTCTTTAAGACAAGTCCTCGAGTTAAGGGTTTTCGGTATTTCGAGGACATCCTTTATTGGAAAAGCCAGTTTTATGCTGTGGACCGCCTCGGAAAACTTCTATCTTGTGAAATCAATACAAATTTTACCGATTTGAGAGTTAAGATTGTTGATGTTCCAAAGGGAGGATTTGGGATTGATGCTACTTCTAGTTCAACTTTTTTTCAACAAGTTGTCGAAAGTTTTCAAAATAATTCAACAATTTGGTCAGCCTTTCTGGTAGAATCAATTGAAGGGGATTTACTTTGGGTTCCTAAGTTTAGGTTTAAGTTTCTTACTATGAAATTTTACGTTTATCAGCTAGCAGATAATGGTGGTAATGTAGGATGGGTTAAGAAAAAGGATTTGGGTGATGCTGCCTTATTCCTTGGAGACAACCATTCTATTTCAGTTCGCGCTTCTGATTTTACTGGATGTGAGCCAAACTCCATATATTTCGCGGACAAGGAGGATGAGACTGTATGGTGTTATCCTGGTTATCCTTTTGACATGGGTGTATACAACTTGAAACACAAATCAATT
>VviFBX_N0031
GTTGATGGAAGTGAAGATGACTATGAGATGGAAAAAGATATACTACTAGTCCAAAAGGATGAATCCACACTTGAAGATTTGTGTAGTAATGCTACTTTCCATCAAGAAGACATTGTACTTGCTGAAATGGGCTCAGAAAATTGGGGATTATTGGATGGTAATGTGCTGGCACGAGTATTCCATTTTCTGAAAACTGATGTAAAATCCCTTGCTTTTGCTGCTTTGACTTGTAAACATTGGAGAGTTGCAGTAAGGTTCTTCAAGGGTGTTTCCAGGCGGGTTGATTTGTCATCTGTTGGTTCTCTCTGCACTGACTCTATGATT
>VviFBX_N0033
GGGGCCTCGATGATGGAGCAGTTGGTGCCGGAGATTACGACTCATGCGCTCAGTTACTTGGATTATTCGAGTCTATGCCGGCTTTCGATGACCAATTCGTTAATGCGGAAGGCTGCGAATGATGATAATGCATGGAAAGCACTCTATCACAAGGTGATTTCTTTG
>VviFBX_N0035
ATGGATGATTCTTGTAATAAGTTGGTCTGTGCCCGGAATAAAAGTTTGTTTGACCTGGAGGATATCATCACTGACATTCTCTTAAGGCTTCCTATGAAGTGCCTTATGTTATGCAAGTCTGTTTCTAAAAATTGGAGGAGATTAATTAGCAGTCCAAATTTCAAGCGTTTGCAGCTACTTCGGTCCCAAGAAAATCCTAGTTATGTTTTCTACCCTTATGTTTGTTTGTGCTGCAGTGTACTTTTTCTGACTAAGGTTCATGGAGAAACCACTGAAACTATTCCAGGTTGCAGTAGACATTGGTGTAAACACATGATATGTTCCTTTAATGGTCTGATCTGTAGCATTAGCTACAAAAGCTTCTTTGAGAAGAAGGTACACATGGGCATTGTTATCTTCAATCCCATTACTCAGGAAGTCCTGTTACTTCCACAAAGTCGTTTATCAGCAGAGGCACCTAAGATTGGTGTTGCTTTTGGCAGTAGAATGAATGGCTATAAAGTATTTCGGTTTTTCAACCCATCTGGAAAATCTCAGGATAAACATCATGAATGTGAGGACAGCAAGGAGTTCATATGGGTCAAGAAATGCACTGCTTATATGCACGCTTTTAACATTAAGGAAGTCAACCATGTTACTGCACTGAAAAATAAAATTCTATTTGCAAGTGGGCGACGATATTTTTTCTATAACATGTGCAGCAAAACTTGGAGAGAATTTGACTGGGGACGTGATTTTCAAAAGAGGGTTTCCAGTCCATTAGTGTACACAGAAAGCCTCCTTCCTTGT
>VviFBX_N0037
AGAGAGTTAGAGGGAGAGAGGGAGGGAGAGAGAAAGATGGATAGAAAATGGGATGAGCTAGACATGGACTGCTTGATCAATATTTTTGAGAGGTTGGAGCTCCAAGAGTTGATACTAGGAGTGGCTTTCGTCTGCAAATCATGGCACAGAGCTTCTGTCAGCCCTCAATGCTGGAAAACTCTCAACATGGACAAACTCAACTTTGCTCCATCGTCCAGTCCTTTTGTCACCACATTCTGCCATCAATATGCTATACACAACTTCTCTGTCTCTGGTTTCCTGACCTTGGCTCTCAGTCGAGGTGGTCCAGCCGTTGTGGAGCTAATCCTTCCTGCTATTTGCACATTAGAAAAGGTCCTTGGCCTGCCAATGCATATCGTAAAGCACAACAACAGCATCGACTTATTCAGCGATGAAGAAATGACGCAGTTTCTGGGACTCTTCAACAAATGGAAGGATCTTGAATACTTGCATCTTCGAGAGTATCAGTCTTACACCCGAGAAGTCCTTTTAGCAATCAAATTACACTGCAAAAATTTTGTCGGGATAAAGAAGATAGGTCTAATGGGAGATGATGAAGCCTCAGCTATTGCTGCTGTTCTTCCGGGACTTAAGCAATTGACTGTAACTTCTTCTGCAACTCCTGCCCTTATGATCAGAGAAAGCCTGAAGGAAATATTGGAGGGGTGTAGAGAGTTAGAGGTGCTGGTGATAAATGATTGTTGTGGATTTGAGGTTGATGAAGAGATCTTGAAGATGACTTCTCATATCAGGAGCTTTTTG
>VviFBX_N0001
GGAAGAAGGACCAGCCTTCGGACAGGAGGAGGATTATTGAATCTGCCATTAGACATCATGGCTGATATCCTGTCTTTGCTTCCTATAGAGGACATCCTTCGATGCAGGAGTGTATGCAAGACCTGGTATGGCTTGACGAAGGATTCTTATTTTTTCAAGTTGCAATTTAGAAGAACATTTTATCACATGCCCCGACTCATGTTTATATCAAAGTCAGAAAATAGCGTGTTTTTATTGGACGGTAAGCAATGTAAGGCGAGAGAGATTGCTCTACCAACTGTGCTCGGACGCAATCTCATTGTCATGAGTTCTTGCAATGGCTTGCTTTGCTTGGCTTCAGAAGAATCGCCTAATCCAGTGATCATTTCTAACCCAATAACAAGAAAGTATATTGTTTTGCCAGAATCAGTGAATGCTTCTTACTCCTTCATTCAACTAGTTGGATTGGGCTATGATCCTTGGAACATGAAGTACAAAGTGGTAAGATCCTACATTGACAATTCGAAGTTCACCAGATTTGAAATTATTACACTGGGGGAAGCTTCATGGAGGCAACTCGATGTTCCATGCAGAGTAGTTTGTGGGCGCAATTCGAGGCCAATATATTGTGAAGGTGCACTCTATTGGATCCTTGATAAGAAGTTTCACTATGATGGCGACGGATGCATCCTTGCTTTTGATTTAAGAGAGGAGAAGTTTGGAATGATAGCATTGCCTCCCAACATCAGAATGCCAACGGGTAATCCTGGTCTGTACAATGGTAGTTTGCACTTGTTGAATGTAGCAGGTTGCTTGACTGTCATTGCCGATGAATGCCAGTTTCTGCATATATGGCAAGTGATGCGAAACAGGGATAGAGGCTTTTCTGTTCGCTACCGTAGAAGTGACATGCATTGTCGCTGGAGTGTTTTCTCACAGCCAGTGTTGCTTGATTGGTGTAAAGACAGTCTCTTGCTGTCAGTGAGCAAGTTTGGGGTATACTCGGAGCGTGACCTCGTAGAGTATTTCCCCGAAAGGAAACAGTATGCTGGTCACCACATCCGTGGACTTCCAAAATGGTTTAGAAGTTGTAGTTTCAAGCCCAACCTTATTTCTCCTCTCGAG
>VviFBX_N0003
TCCAATCAAACTCCCAGAAGAATCGGCGAAGATCGAATCAGCGCCTTGCCCGACGCTGTTCTCATCCACATTCTTTCGTATCTCCCGGTGATAGACGCAGTGAAAACTGGTGTGCTATCAAAACGATGGGCACGACTTTGGACTTGGACTCCCAACCTGGTCTTCGATCAACTAGGAGAATGGGATGAAAAGAGCAACAATTTTGTTCCCTTCATCGATGCATTTCTTGTTCTTCACAGCTCCCCCAAGATTCAAAAGTTGGCCCTTGATTTGGATTACAAAGGAAAGCGGCTGCACTTGGACAGTTCTCTGAACAAATGGTTGCATTTCGCCACGAGAAGAGCCGCTGAAGAGCTGAATCTACAACTAAGTGATTTAGGCTACTTCCATTCTTGGGATTTTAGGGGACCAGTTGAACGTTATTTGTTGCCTTCCTTCATATACACCAACAATTCCATGAAGAGGCTGGATATGAGCTTCATCGATGTTCAACCTCCTGATGCAGTCAGCTGGCCTTTCCTCCAAAGTTTGTCGATCAGGTCTGCCTTCATCAGTGAAAGCACTATCCAAAAAATTTTGTTGGGCAGCCCTCAGCTAAATCTCCTGGAATTGAATAACTGCGAGGGTTTTGATTTGCTTCACATTAACTCTAAAAGCTTGAAAAGATTGGTGATCCATGGAATTTGGTACCCTACTTGGGGTACAGATGTCTTACAAATTTCAGCCCCTAACATTCTGTCGCTGGAAATTTCGGGGCACTTCTACAAGAGAAAGGTTCAGTTACTGGACCTATCCTCTTTGGTTGATGTTATCATCAATCTTCAGCTATGGGTGGAGGACAGATACTGTTTGTTGGTAGAATATAGCAACATCTTGAGAGAAATTCTTCAAAAAATTAGACATGTGGAGAAACTCACCGTAGGGGCTACTAGTATTAAGATTCTATCAATGTTGAAAGAGAGATTTTGGGTTTCTCTAGTGTCGACGCGCAAGCATTTAATTTTAAATGTGGAGCCTACAGAAAGGAACATCTCAGATATAGCATGCTTCTTGCAAACTTCACCTCAGTTGGAGAGATTACAAATCAACATG
>VviFBX_N0005
[truncated: 28,352 more chars]
