# Supplementary material for: Closing target trimming and CTTdocker programs for discovering hidden superfamily loci in genomes
Source: PLoS One. 2019 Jul 2;14(7):e0209468. doi: 10.1371/journal.pone.0209468 (PMC6605638; doi:10.1371/journal.pone.0209468)
Supplement: S4 File — (FA) [file pone.0209468.s006.fa]

>AlyFBX_N0001 | scaffold_2-minus-10947886-10949464 | AthFBX_0715 | 4774-6352 | gw_score 760.72 | pep | gw_score 725.33_725.33 | F-box|1.5e-05|33-67 | LRR_2|1.7e-06|177-200 | FBD|4.6e-10|384-426 | 
TGGACGAAGACGGAGAGAAACGTGTTCGTACCAAACGATTATGTTCTCCTGAATCTTCCGACAAAAGATCTGGTGATGAAGTTGATTGGGTAAGAGATTTGCCAGAATCTTTGCTTTCTCATGTTCTCCTGAATCTTCCGACAAAAGATGTGGTTAAGACTAGTGTCTTATCCAGCAAATGGAGATATCTCTGGAGGTATGTTCCTGGTTTGGATTTGGATTGTCGTGATTTCACGAAACCCAATACTTTTGTGAGTTTTATCGATAGCTTCATGAGTTTTCATAGTGACTCGTGCTTGAGAAAGTGTAAGTTAAGATTCTATTGCAATCTTAATGGGGATGAGGTGACTGAAAAGGCTCATATGGCGCGGTGGATCAACGGTTTTGTTAAACGGAAATTACAGTATCTTGATCTTGCGTGGGGTGCAGTAGAGATACCTCCAATACTCTACATGTGTGATAGTTTGGTGTCTTTAAAGCTTTGTGGCGTAATCTTACCAAAGCTTGAGTTTGTTAGTTTACCGCGTGTCAAAGTTATGGTTCTAGATTTGGTTAAGTTTGCCAATGATTTGTCTTTGGAAATGCTTATCTCAGGCTGCCTAGTTCTCGAAAGCTTAACTTTATGCAGACGTCACAATGACAATGTAAAAGTTTTACGTGTGAGGTCTCAGTCTCTATTGAGCTTCAACTATAACGGCTCGAGTCGCAAGGGTCTTCATGATGATCCAGTAGTTTCAATTGATGCTCCTAAGCTTGAGGATCTCAAGCTCTCTCATCATTTAAGTGCATGTTTCATAACAAATAAGTTGAGTTCCCTTGTAGAGGCGGATATCAATATTGAGTTTAACTTTGGTTTGGGAAAGAAGTTTGATCCGAACGATCTGCCAAAGAGAGAAATGATTCGTAATTTTCTTGCCGGGATCTCTAGTGTCAAAAATCTGTTCATCGCTCCATGTACTCTTGAGGTAACATATGTTGAATTGGCTATTCTAATGTTTAACTTTGTATTTGTATAATTTTATCCTATAAGTTTATCCTGATACTTTTCTTGTTTTTGTTGTTGTTGTAGGTCATTTATGATTACTCAAGATGTGAACCACTACCCTTATTCTGTAACCTATATTACTTAAGCGTTGACTTCTACAACCACAGATGGGAATTATTGCCAATCTTTCTCGAGAGCTGCCCGCATCTAAAATCCCTTGTCGTGGTTAGGATTGTTTACTTAAAAGTTATGTACTTTCTTTGGTATAAATGCAAATGGGGAAGTATCATAATGACTCAAAACATTTTGTTACTTGCACATGGTTGTAATTTCAGGGATCCACTACATCTCGAAAGAAGAGAACTAGTATTTTATGTGGACCTCGGCTTCTCCTATCATCTCTTGAGTATGTCGAGATAGAATTTCCATTGAAAGGGGATGCGATGGAGATGAGATTAGTGAGTTACTTACTTGGGAACTCACCAATCCTCAAGAAACTCACTGTATATTGGGATGATTCTTCTAGAAAGCAAGCAGAATATGAACTCCTTACCATTCAAAAACGCTCTAGCTCATGCCAAATTGTCGTCTTCT
>AlyFBX_N0003 | scaffold_2-minus-10943918-10945474 | AthFBX_0718 | 4777-6333 | gw_score 699.70 | pep | gw_score 605.50_605.50 | F-box|8.3e-05|33-67 | LRR_2|2.7e-06|178-201 | FBD|3.1e-09|386-426 | 
TGGATGAAGATGGAGAGAAACGTGTCCTTGCCAAACAATCATGTTCTCCTGAATCTTCCGACAAAAGATCTGGTGATGAAGTTGACTGGGTAAGAGATTTGCCAGAATCTTTGCTTTCTCATGTTCTCCTGAATCTTCGGACAAAAGATGTGGTTAAGAGTAGTGTCTTATCCAGAAATTGGAGAAATCTCTGGAGGTATGTTCCTGGTTTGGAATTGGATTGTCGTGATTTCACAGAACTCAATGCTCTTGTGAGTTTTATCGATAACTTCCTAAGTTTCAACCAGGAGTCCTGTTTAAAAAAGTTTAGACTAAGATTATCTTGCTATCTTGATGGGGATGATGAGGAGGCTGATAATGCTCATATGGTGCGGTGGATCAACGCTATTGTTAAGCGGAACGTTCAGTATCTCGATCTTATGTGGGATGCAGTGGAGATACCTCCAATACTGTACAAGTGTGAGAGCTTGGTCTCTTTAAAGCTTTGCTCCGTAGTCTTGCCAAATCTTGAGTTTGTTTCTTTACCGCTTGTCAAAGTTATGGTTCTACAATGGGTTATGTTTGCAAATGATTTGGCTTTGGAAAAGCTTATCTCAGGCTGCCTAGTTCTCGAAAGCTTAACGTTATGCAAAAATCCAATGGACAACGTAAAAGTTTTACGTGTGAGCTCTCAGTCTCTATTGATCTTCAACTATTACGGCCCCGGTGACAATGATCTTCATGATAAAGATCTAGTAGTTGAAATTGATGCTCCCAAGCTCGAGGATTTCAAGCTCTCTCATCAATTAACTGCAAGTTTCATAATAAAGAATTCGAGGTCCCTTGTAGAGGCGGATATCTATATTGAGTTTAACTTTTGTCGGGGAAAAAAGTTTGATCCTAATGATCTGCCAAAGAGAGAAATTATTCGTAATTTTCTTGCCGGGATCTCTAGTGTTAAAAATCTGATCATCTCTCCATTTACTCTTGAGGTAACGTATGTTTTTAAGGTTTAACTTTATTTTATAAGTTTGTCCTGAAACATTTTTTTGGTGGTTGTTGTTTAGGTCATTTATGAGGACTTAAGATGTGAGCCACTTCCCTTATTTCGTAACATATCTTTTTTGAGTGTTAACTTCTATGACGACAGATGGGAAATATTGCCATTCTTTCTTGAGAGCTGCCCAAATCTAAAATCTCTTGTCGTGGTAAGGATTGTTTACTTAAAACTTATGTACTTTCTTTGGTATAATAATGCAAATGAGGAAAGTATCATAATTACTCAAATTTGTTTCGTTGACTTGGTTGTAATATATCAGGAATCTACTCATTATCCAAAGGGGAGAACTAGGATCTTATCTCGACCTTGGCATCTCCTATCATCTCTCGAGTATGTTAAGATAGAAACGTCATTGGACAGGATGGAGATGAAATTAGTGAGTTACTTACTTGAGAACTCACCATTCCTCAAGAAAGTCACTCTATGTTTGGAAGGTTGTTCCAGAAAGAAATCTGTCATCCTCGGAGAAGTCCTTACTATTCCAAGACGCTCTAGCTCATGCCAATTTGTTGTCCTCT
>AlyFBX_N0005 | scaffold_7-minus-14904815-14905042 | AthFBX_0490 | 4801-5028 | gw_score 66.87 | pep | gw_score 63.95_63.95 | F-box|1.1e-08|22-61 | 
TCCACATGAACAATCTACAAGTCTCTGAGGATGGCCTAACAATCTCACGATGCAATATATCAAATATATTTGACCTTCCTAATGATCTCGTTAACAATATACTCTCGAGATTGCCGGTGAAATCTATAGCTAAGCTTTGTTGCATATCGAAGCTTTGGTCATCCATTTTTCGCCGTCCACATATCAGTGAATTGCTCTCTATCAAGTCTTCTGGTTCTCCAAGAATCT
>AlyFBX_N0007 | scaffold_8-minus-17555399-17556802 | AlyFBX_0314 | 4855-6258 | gw_score 496.43 | pep | gw_score 485.23_485.23 | F-box|1.9e-08|4-38 | DUF4773|0.43|151-211 | LRR_2|2.1e-07|166-191 | LRR_4|0.74|214-257 | FBD|2.7e-17|362-407 | 
TGGACATGATTAGTAATCTGTCGGATGATTTGCTCTTGAAGATTTTGTCGGAACTTCCTACCAAAGATGTGGTCGCCACGGCGGTTTTGTCAAAACGATGGAAGTTTCTTTGGATGATGGTTCATAAACTTGATTTTGATGATAATTTCAAGCGTTACCTCAATGAGGGTTTTGTTAATGATCCCCCTTCCAATTACGAAAGATTTCTTCAGTTTGTTGATAGGGTTATGGTGTTTCACAAGGCTCCGGTTATAGAAACTTTGAAGTTCAAAGTTGGTCTCTGGTGCAACACTGAAGATATGGCACATTGGATCAGAATTGGAATTGTTCGTTGTGTGCGTCAACTTGAAATTTCCCATTCTGTTGAATATTACGAGGAATATGATCAACACTCGATCATATTGCCAAGGAGTCTGTATATGTTTGCGAAGCTCGAGGTCTTGAAACTCACTAATACTATTGTTCTGGATGTTCCTACAGCTGTTTGTCTTCCTTCTCTGAAATCGTTACACCTTCTGTGCGTAGAGTACAAAACCGATGAATGTCATTGTAGGCTTTTGTCGGGTTGTCCTGTGCTTGAAGAGTTGGTTGTGGATAAAAGCAGAAACATCTCTCTGCCATGTTTCTATGTTGTAATGCCTTCCTTACAGAGATTATCTATCCGTGATACGTGGGTTGACGATTTTGCTTCAAAAGTTGTGATAAATGCTCCGTCTTTGAAGTACTTGAACATTGTAGATCCAGCTGGCAATGATATCTCGTGTTTGAGCGAGAATATGCCTAACATGGCTGAGGCAAATGTTAATGTTTCTCATGAAAGCCCTGATATGGTAATGAGATCTCTTACATCTGTCAAGCGACTGTCTCTATGTTTATCCTTATCCGCTTCAATGGTAATAAAAAACAATCTGTGTGTTTCTTATGATTCAAATTCTGTCATTACTCATGTGCTTATGTTTTTCGAGATTCTCAATGCAGCTTCAGCAACATATTGTGTTTTATCAGCTTGTTCATCTGGAGCTATGTGTAGATGCTCTAAAGTGGTGGGAACTATTTACTTGGATGCTCGAAAGTTCTCCAAAATTAAAAGTTCTCAAGCTCATCAAGGTACATTTACAGTAACTTTATGCATTCGGTTTCTCTATGCACTTGTCTTTTTGTCGTAAGTTCTACTTTTAAGGTCTAATACTCTATAATTTGTATTTTGTTTGAGTAAGGAACGCTTGTGCTGGTCCATGAACCCTATTGAAGGTCGTTGGGGACAACCGAGATCCGTTCCTGAATGCTTGTTGTCCCATCTCAATACTTTCGAGTGGAAGTATTACATAGGAGGAGAGGAAGAGAATAAACTGGTGGCGTACATCCTTAAGAACGCAAGACAGTTAAAGACTGCATCTTTCTCTG
>AlyFBX_N0009 | scaffold_6-plus-11290234-11290542 | AlyFBX_0575 | 4998-5306 | gw_score 222.49 | pep | gw_score 179.98_179.98 | F-box|7.2e-06|6-38 | 
TCTCTGGTCGGGAGATTCCCATGGACATCTTGAGATCTGTGTTCGAACGTTTGAGGTTTGTGGATTTCCACCGCGCTAAGATCGTGTGTTCGAATTGGTATTCGTGTTCCAAACAAACTTTACCTCGAAAAAACACATCTCCATGGCTGATTCTGTTTCCAGAGGAGGATGGTAATTGTGCTTTGTATAACCCGGAGGAAGCTAGGGTTTACAAAACAAAGAGAGACTTATCAAGATTTCGATTCTTGGCAAACTCAGGTAACTGGTTCTTAGTTCTAGATTCTAAGTCCAATATTGTGGAAGTCGAAA
>AlyFBX_N0010 | scaffold_8-plus-15854770-15856259 | AthFBX_0629 | 5004-6493 | gw_score 477.65 | pep | gw_score 448.06_448.06 | F-box|5.4e-06|2-36 | LRR_2|2.4e-08|157-182 | FBD|2.4e-16|360-404 | 
GGTTAAGCCAATTACCAGATTCTTTAATCTGTCACATACTTTCTCATCTTCCCACAAAGGAAGCTGTTAAGACGAGTGTTTTATCCATCAGATGGAGAGATCTCTGGCTTTTGGTTTCACGTTTGGAGTTAGATTCTCATGAATTCCCAGAGTTCAAAGCCTTTGTGAGTTTTGGTGCCAGGTTTTTCCACTCGGATAGGGTTTCATACATACACAAGCTGGAGTTAAGTATTTATGATACTAGATATTTAGCTAGTGTAGATCATGATCCCTCTTATCTCTTACCATGGATTGATGCATCAGTTAAGCGTAAGATCCAACATCTACATGTTCGGTGTCATCGAGAAGTTGAAGTTCCATATGAGTTATTTTATGAGATGCCTCTAAGCCTTTGTGTCTGTGAGTCACTGGTCTCCTTAAAACTTCATATGGTGGCCTTAGCTGATGCCGAGTTTTGTTCCTTACCTTGTTTGAAAACTATGTGCTTAAAAACTGTTTGGTATCCCAATGAGACCATGTTTGGGAGACTTGTCTCATCTTGCCCTGTCCTGGAGGAGTTAGAGATTGCAACATGTGTAGTTGACAATGGAAAAGTCTTTCGAGTGCTCTCTAGGTCGTTGAAGAAGCTAGCTATACGCTATTTTGCGCGTATTGTTGGTTCAGAAACTGTGATTGATGCTCCTAAACTATGCTTTTTGAGAATCGATGGGAACTTATCAGAAAACTTTATGATAACCAATATGGATTCCAACTTCAAGTTAGATATTTCTCTCGGCTTTGGTTTACGGTTAACTGATCAAGGAAGTAAATTCCAAAGTTTTCTCCTCGGGATTTCAAAGGTCAGGGATATGACAATATTGAGAGAGACTTTCAAGGTATATATGTTAATTCTAGTATTCGACATGTAACCTTTCTATCATGAAAGTTTCTAACCCACAATACTTTTGTTTTATGGTTGCAGCTCATATGTGAATACTTGATAATAAAACCGCTGCCTCGGTTTGGTAACATGTCCCGCTTGTGGGTTTCGTTTCGTGTATCTCATTTGAAATGGTTACCAAGATTTCTTGAGAGCTGCCCAAACTTGAAATCACTCATCTTGGTGATGATCTTCTTAACCCAATAAGTGTTTTCATCTCTATATAATTTCCATCGCGTATCTTTTCATTGTGTATTAATTAATCCTCTCTTCTTTCCTTAGGAATGTGTTGGTGATTTTAAGAAAATACCTTTCGAGGAGGAGATGAATCAAATCAGTTTTTCATATGTGCCTGAGTGTTTGTCATCGTCTCTCGAGTTTGTTGATTTCAAAGTCCCAATCCAAGGATGTGCTGGAGACATGAAACTAGTAAGGTACTTCCTAGAGAATTCGGCAATCCTCAAGAAACTCAATCTATATGTGGACCATAATAATTCATCGTCTGTCATCATCTTCAAGGAACTCCTCAGAATCCCAAGAGGGTCTACCAAATGTGAAGTCGTCGTCCTCT
>AlyFBX_N0012 | scaffold_8-plus-15917268-15918795 | AthFBX_0638 | 4956-6483 | gw_score 436.14 | pep | gw_score 434.03_434.03 | F-box|1.7e-07|18-53 | LRR_2|0.023|160-185 | DUF3760|0.34|275-298 | FBD|4.8e-13|362-403 | 
CAGCAAAAATGGTTGGTAGAAAGAAAAAGACACGATCAGAGGAAGATAGGATAAACAACTTACCTGAACATTTGATATGTCACATACTTACTCTTCTTTCTACTAAGGATGCTGTAAGAACAAGTGTTTTATCCACAAGATGGAGAAATCTTTGGCAATTGGTTCCTATGTTGGATTTAAACACCTGCGAGTTCCGGTTGTTCGATGAGTTTGTGAGTTTTACTGGCAGGTTTTTTGATTTCCACAAAGACTCATGGATACAAAAACTATGTTTACGTATTCATAATCAGGCTGGTAATCTCACCTCATGGATAGATGTTGTGACTCGGCGTAGGATTCAGCATCTTGATATTAGTCTTGTTAACGTTTCTGCTGGCTTCGGTGACATACCCCTGAGCTTGTATACATGTGGGACATTGGTACACTTACGACTCTTTCAACTCTCCATCATTTACGCCGAGTTTGTTTCCTTACCTTGTGTGAAGACCATCGATTTACAATACAATCACTATCCCAATGAGGCCATTTTGGAGAAACTTATCTTAGGCTCCCCGGTTCTTGAAGATTTAACCATCATCAGAAGTTCGTCTGAAAACGCAAAGGTTTTACAAGTGCGTTCTAAGACGCTAAAGAGAATCCACATAAATGAGTTTGTCCATGTTGTGATTGATGCTCCTCTTCTTCAATGTCTAAAGACAAAATTTTATTCAACAAAGAACGTTAATATCATCAATTCGGGGTTCCCTGCCAAAGTAGATATTGACTTTGGTTGTTCGGGTAATGTGTTTGATCCAAATGATTTAGCCAAAAGAAGAGTAGTGATTCGTGATATTCTCTCTGATATTTCAAGGGTCAAGGAGCTACTTATTAGTGCTTTTTTTTGGAAGGTATCTATCTACATGTAAACATATAAATTATTTTTCCACAAAAGGGTTTCTAACGACCATTTTTTTTTTTTTTGGTTTTTGTTACCAGGACATCTTTCTAAAGTCGGAATCTGGACCATTGCTTCAGTTTTGTTACTTGTCCCGATTGAGCACTGTAATTTGTAACTCCGATCTGGGATTTTTGCCAAATCTTCTTAAGAGCTGCCCAAAACTAGAATCTCTTACCTTGGTGATGAATAGTTCTAACCTTGTAATTTTATGCATATAGTTTGTGAAAGCTTTTATGTCTCTCTACTTAACTTGTTTTCTTATGTTATTGTTTTTGTTTTCGCAGCAATTGGCTCAGAACCGAGTTTTCATACGTGGTACAAAGAATAATGAACCAAAGGTGACGTTTCAAACGATAATGATTCCATGTTTGGTATCATCGCTCAAGTTTGTGGTATTAAAAAGTCCAATCTTGGGGTATGAAGGAGAAATGGAGCTAATAAGATACTTCCTGAAGAATTCAACAATCCTGGAGAAACTGAGTGTAAATTTTTCTGGTTTGTGTTGGAGGAAAAGGATAAAAGCCACGGATGTCATTCTCAAAGAACTCCTTGCAATGCCAAGATGCTCTAGCTCTTGTCAACTACTTGTTG
>AlyFBX_N0014 | scaffold_2-plus-10513197-10513691 | AlyFBX_0519 | 4977-5471 | gw_score 218.31 | pep | gw_score 218.20_218.20 | F-box|6.1e-10|14-53 | Hyphal_reg_CWP|0.022|61-102 | 
TGGAGAAAGACAAAATTAATCCTGAGACTATCATTACACCAAATGATATTTTAGAAGAGATCCTTCAATATCTTCCAATGAAATCACTTGTTAAGTTCAAGGCCGTGTCGAAACAATGGAGATCGATGATCGAATCAACCTATTTATCCCACAAACGTCTCGTTCGATTGGGATTACAAACCCCGAACACAAAACTTCTTGTTGTTCATCAACTGTCATCAGATTCTGACTCGACAACTTTGGTTTTGAAAACTTTTTCTAGAGATCATGACAACAAAGGACAAATCTGTCTTTCTTCTTCGAGTTCTTACACTTTTCCTGATAATCCAATCAACCAATCTCGACACGAAACTATCCAAGTCTTGGGGTCTTGTGACGGATTGGTTTTGGTTGGGCCCTATGATTTTAAGTACATATACTTAATCAATCCAACGACGGGAGAGCATCGAACACTGTCTCCAGAATTGTTGCTGTGGCCCGGATATTTTAGTTACC
>AlyFBX_N0016 | scaffold_8-minus-17558047-17559534 | AthFBX_0234 | 4855-6342 | gw_score 313.00 | pep | gw_score 300.50_300.50 | F-box|5.9e-08|4-38 | LRR_2|4.2e-08|158-183 | FBD|5.3e-18|356-401 | 
TGGATATGATTAGTAATCTGTCGGATGATTTGCTCTTGAAGATTTTGTCACAACTTCCTACCAAAGATGTTGTTGAAACCATGTTTTTGTCGAAGCGGTGGAAGTTTCTTTGGATGATGGTTCCAAAACTTGATTTTGATGATAGTGTTTATGAATATTTCGATGATGAGCGTGTTGAATACAAGGTATTTCGAGAATATGTTGACAGGTTTTTGGTATTGTACAAATCTCCGGTTCTTGAAACGTTGAAATTCAACCTTGGTTGTCCGATGTCCACCACTGATGATATGTCAACATGGATCAGATTTGCAATTGCTCGTCGTGTGCGTGAGCTTGAAATTTACCGTTCTTGTGAAGATGATTTTCACTCATTTCCTTTGCCTCGGTGTCTGTATACATTTGAGAAGCTCGTGGTTTTGAAACTTTATAAGTCAATTTCTTTGGATGTTCCTAGGGAGGTTTGTCTTTCATCTCTGAAAGTATTACACATCTTGAGTGTGCACTACAAAGACAAAAACTCTCTTCGTAGGCTGTTATCGGGTTGTCCCGTTCTTGAAGAGTTGGTTATTGACAAAAGTGAAGACGAATATCCTCCATCTTTATATGTCATAATGAATTCCTTAGAAAGATTATCTATCCTTAATGAGTTTCACGACTCTGGTCAGGAGACATTCTTTGTTGACGAAAAAGTTGTGATAAATGTTCCGTCTCTGAAGTACTTGAACTATGTAGATATCTATGACCTTGGTCATTTGTGTTCGAGTGAGAATATGCCTGAATTGGTTGAGGCAAATGTGAAGCTTGTTTGTGAAAGTCCCGAGAAGCTAATGAGATCCCTTACGTCAGTCAAGCGCCTCTCTTTATGTTTATATGGTTCAGTGGTAAATAAAAACAAACCATGTTTTCTGTGATTTGAGTATTTTTCATTGCTCTATTAGTAATGTGCGCATGTTTCTGACTTCTTTATGCAGCTTCAGCATCGTATTGAATTCTGTCAGCTTGTTCGCCTTGAGCTATGTGGATGTGGCCCAAAATGGTGGAATCTACTTACTTGGATGCTCCAAAGTTCTCCTAAACTACAGGTTCTCAAGCTCAACAAGGTACTTTAACTCCAACTTGATGCACTCGGTTTCTTTATTCACTTATTTCATTGCATTAAGTTATAGGTCTAACTATAGTTTGTATTCTGTTAGTGTGGGGAGATCTGTATATGTTCCATAGCGCCGGCCATTATACGTAGTTGGGGACAACCGAGTTCTGTTCCTGATTGTTTGCAGTTCCATCTCAGTACATTTGAGTGGAAGTATTACAATGGAAGAAGAGAAGAGAAGAAAGTTGTGGCATACATCCTAAAGAACGCAAGACAGTTGAAGACTGCGATTTTCTCTACTAAAGATTCGTATCTGCAGGAAAAGCAATCTCAGAAGAAACTCAAGGAGTTGGTTTCTCTGCCTAGGGCTTCAAGCTCATGTCAGCTTCTTGTGGATT
>AlyFBX_N0018 | scaffold_5-plus-16633572-16635241 | AlyFBX_0819 | 4872-6541 | gw_score 605.05 | pep | gw_score 477.38_477.38 | F-box|3.9e-07|45-82 | LRR_2|2.4e-06|209-234 | FBD|3.7e-19|403-446 | 
TGTTGCGACATCTTTTGTTAAATTTCAGCAGAATTCATATTTGGTCTGCGGTAGGGATACTGTTAGACCAAACATCCCGACATTTTGTGAAGAAAAAACCCAAAAGCTTTCGGAGTATTGGAGGTGAAGACAAGATCAGTGAGTTGTCCGACGATTTGCTCGTGCACATATTGTTTCTAGTCCCAACAAAAGATGCAGTGGCTACTATGATTTTATCAAAACGATGGCGGTATGTTTGGACAAAGGTGCCAAAACTTACGTACCCTGCAGAGAGCAATGTAACTCTAGTTATTGGCGGTTTACTTGGTCGTTTGCTTGACCGTTTATTTGGGAAGAGTGATAAGCAAGAACGGTTTATTGACAAGTCATTACAAGTCCACAAAGCACCTGTATTAGAATTATTACATATAGAACTCGGTCCACGACGTCTTGATGATGTTGATGTGGGAAAGTGGATTGCAAATGCGATTGATCATCGTAAGGTGCGAGAGCTATGTTTCATGCTCACCTGGTCCGCGGAGCCAACCAGCTTGCCAAAGAGCCTTTACACATGTGAAACTCTTGTCTCTCTATGTCTTTCCGACAAAATTCTCATTGATGTTCCTTCTTTGGCTTGCCTTCCATCCCTCAAAGGTCTTAGACTTTCCTTTGTGGTATATAAAGATGAAGATTCTGTCGTTAGACTTTTATCGAGTTGTCCAATTCTCAAATCTTTGGTCGTGGATCGACATCATCAAGACAACGTGATTTTTTTTAATATAAACGTTCCATCTTTGGAATACTTATCATATGATTATGTGAAATTGGGAGCACAAAACGAAGGTATTGTGGGGACTTTGGTTATAGATTCACCGGTTTTAAAGAAAATCTTTATTACAGATTATTCAGGAGACTTTTGCTCGTTTGAGAATAAGCCTCGCCTTGATAAGGCAAAGATCAACCTTTTACATTACCCTGATAACAAATTTATGAGATCTCTTTCCTCAATCATGTGTCTCGAATTAATTTTGAGCGTTGCAACGGTTCGTAGTTCTCTTCTCGATTTCTTTTTTTTTTTTCAATTGTTGGTATGATCACATTTCTAGCGTTTAGTTATGTGTTGTTGTGTTCATTGCAGCTTGCGTGGCTGAACGCTATTACCTTCTCTCGGCTTATAGAGTGTAAACTGATTATTCTAAACGAGTTAGAGTACTGGTTGGAACCACTAATGGGTTTGCTTCAAAATTCTCCTAATCTAAAAGTTCTTTTCATCGACCAGGTTTGTTACCTTCATTTTTTATTCATGCAGTTTTGATGGATTGATAAAAGCAATAGTAAATGTGTTTTCATATCACTTATTCACTTGTACGTTGTTTCTTCGTAGTCATTCAAACGACTCGAAAAGGAGTTGCCAATTTCATGGAACCAACCGAGTTCTGTTCCCGAATGTTTGTCAAACCATCTAGAGATCTTTGAGTGGAAAGGATATAGAGGAAGAAGGGAGGAGAAAGAAATCATGCGATACATCCTTGCCAACTCTAAGTGTTTAAAGAGAGTTGGAGTCTTCTTGAGATCAACCAACAAGGATAAGACGATGAAAGAGTTAGAATCTATGTCTAGGGTTTCGACATCATCCCATCTTATATTCTCCACTCAAGTGGAATATATGAGCGTCAACAATGAAGTAATGA
>AlyFBX_N0021 | scaffold_1-plus-16907838-16909311 | AthFBX_0676 | 4998-6471 | gw_score 520.60 | pep | gw_score 451.15_451.15 | F-box|2.6e-08|3-39 | LRR_2|1.5e-05|150-175 | FBD|2.7e-19|364-409 | 
CGGATAGGTTAAGTCAATTGCCTGATGCTTTGCTCTTAGAAATATTGTCGTTACTACCAACGGAAGATGTTGTGGCCACAATGATTCTATCTAAACGTTGGAGATTCCTTTGGATGATGGTGCCAAGACTTGTATACGATGATAGCTATAAGAAGATAGAAAGATTTTTGCGCTTTGTAGATAAGTCTTTGGTTTTGCACAAGGCTCCAATTCTCGAAACTTTGCATTTTAAACTTGGTAAAAGATGTCGTCATGAAGATATTCCAAAGTGTATTAGAGCTTCTGATAAAAGCTCTGTACGTGAAGTCATTATCGAGATCGATAGTTCTTCTAGACCATCTCCACTCATACTTCCAAAGAGTTTGTACACGGAGTGTAGAATGCTAGTGACATTGAAACTTAATAATGTGATTCTTGTGGATTTTTCTTCACATGTGTCTTTCCCTGCCCTAAAATCATTGGTTCTTGTATCCGTGAAGTACCCTGGTGACGAATTTCTGAGTAGTCTTTTATCCAGTTGTCATGTTCTTGAAGACTTGGTTTTGAAACAATGTCCAGATGACAATGTGATTACCTTCACCATTAGAGTTCCTTCTCTAAAGAGTTTAGTCTTGCATACATCACGACATATATATGAAGATGATGATGCTCATGGATGTGTGCTAGATGCTCCTTCTTTGGAACGCTTGGATATTCGTGATTATGATGGCGAATTTTGTATCATTGAGAATAATATGCTTAAGATAAAAGAGGCAGATATTGACGTCACTTACATTCTTCCTGGGATGATTCTAGGAAGAATAACTTCAGCCAAGCGTCTCGATTTATGTGTATTCTCTTCAAAGGTATACTTCTTTTGGTTAACGGCCAAGCTGTTGTTTTCTATCGCTACATATACCTACCTTATGCATTCTATCGCTATATATGGCTTAATTATTAATCTATATAACCAGCCTCGAATATATAAAAATTTTGTTTGTTGTCTCTCTTGTGCAGATTGAATATCCTGTCTTCTACTCTCTTATAACTTTAAACATATGCACATGTCACACAGAGTGGGTGGATCTACTAATGTCTATGCTAAGAGTTTCCCCTAATTTACGAGATCTCGAACTTAACCTGGTACATAGATATAAACATGAATTGTTCATTTTCCTTGACCAGTATATATTTTATCCTAATGTTATCTACTTATATCAGTGCCATGATCTGACTGACGGACCACTCGCGTGCTGGAGTGAACCGAGCTTAGTTCCAGAATGTCTATTATCGAGTCTTGAAAATCTTGAATGGGAACAATATGATGGAACTGAAGTTGAGAAAGAAGTAGCAGCGTTCATCTTAAGAAACGCAAACTGTTTAAAAAAGGCAACTATCTCCTCTAACTCCACTGACCCTAACAAGAAACTTGAGATGATCAAGGTGTTGTCATTTTCACCAAGGGGTTCACGTACTTGTCAGCTTCTATTTGATT
>AlyFBX_N0023 | scaffold_2-plus-9410885-9411088 | AthFBX_0048 | 4935-5138 | gw_score 66.53 | pep | gw_score 64.36_64.36 | F-box|0.00082|26-47 | 
GCTATGGATCGGGCTTTGTCGATATGATATCAAAAAAAAAAAAAAAAAAAAAAGAGATGGGAGTGATTGTTCCATCATCACTACCAGACGACGTCATAGAGGAAATATTCGTAAGACTTCCAGTGAAAGAACTAATCCTACTCAAGTTTTCTCTTCCAAAAGAATGGAGATCGAGGATCGAGTCTCATGGTTTCGGCCCACGGT
>AlyFBX_N0025 | scaffold_9-plus-1060827-1062002 | AlyFBX_0091 | 5028-6203 | gw_score 287.29 | pep | gw_score 265.24_265.24 | F-box|8.6e-06|2-28 | RNA_pol_Rpb5_N|0.24|33-72 | FBA_3|1.6e-37|198-338 | 
TTCCCATTGATCTGACGAGGGAGATACTAATCAGATTGCCTGCAAAATCTATCGTGAGATTTCGTTGTGTATCAAAACTATGGTGGTCTATAACCACCCAACAAGATTTCATCAATTCATTTGTGACTCGACAATCATCAATTCCGCGTCAGAGTCTTCTTCTTACCTTTATGGCCAAGGATGATCAGCAGAAGCAAGTCTTCTGCATCTTCTGCATATTGTCATTTCATGAGAACTCTACGAATTATTCTGATGTGAACCATTTTCATATCATGCACCCTACAAAAGATTGTCAATACGACTACTATAATGCTTCTGTCAATGGCTTGGTCACTTTCAAAACCGAAACGGGTATTGTAATCTGGAACCCTACCATAAAAGAACATATAACCTTGCCTCAACCTAAAATCTCTAAGCACGTAAGATGTTTTTTAGGATATGACCCTAAGGAAAATACATATAAAATACTATCGATTGATTTTTGTAAGACATGGGAAAAATATCAAAAACATAAGATTCTTACATTAGGATCTCAAGAATCATGGAGGGTGATAACAAATAGCCCTGATCATTATCCTAGACGTGGGTATTATTGCATCAACGGAGTTGTTTACTATAGAGCATATATAACCTACGAAGAATATCATAAAATTTACCCTCCGTTTATCAAAGAAATCGAGCTGGATATGAGATTGAACGAGATCATTATGAGTTTTGATGTGAGGTCTGAACAGTTCAAATCAATTGAATTACCTGCTCGTGCGAACCAATATGAATCAAAGCTTGATGAATCTCTGATGACTTACCAAGGAAAATTAGCATGGGTTTGCTATAATTCAAATATGATCAAATTATGGGTTTTGCAAGATCTTGAAAAACAAGAATGGTCAAAAAATGAATTTGTTTTACCTAATTTGCCTCAAAGAGATTTGCTTGGGAGTGCTAAGTTAAGTGGTGCCACTAGTACTGGTGAGTTTATCTATGTATCGGGAAAATATTTCAAAGACATTTCGGTTTTTTATTACGATCCGGTGAGAGAGACTATCACAAGTGTCAATGGACTTGAATATGAGAAATTTAGGTCCTGTTATGGATCTAATAACGATGAGATGGCTTGTCTCCGATCTTATCCGAATCATATTGAAAATCTCATGTCTCTAAGGAACATCATGTGTT
>AlyFBX_N0027 | scaffold_5-minus-19063289-19064833 | AlyFBX_0837 | 4855-6399 | gw_score 521.21 | pep | gw_score 455.29_455.29 | F-box|3.2e-05|4-37 | GatD_N|0.017|109-133 | LRR_2|2e-08|145-173 | 
TGGATAGGATCAACGGTCTACCAGATGAGATTGTTTGCTGCATTCTATCTTGCCTTCCGATTAAAGAGGCTGCTCTAACATCTGTTCTCTCGAAGAGATGGCGTAATCTATTTGCCTTGAGCCCGAATCTTCATTTAGATTACCATGGAGTGGGTACCGGACAAAGTTTCGTCGATTTTGTGGATAGAGTACTGGATGTGTCAGGCAATTTTCCCCGAAGGAAAATCTCAATAAAGTGTCCAAAGAGTATCGACTCGGCTCATGTCATCCGTTGGATGAATAATGTACTGAAACATGATGTCTTGGATCTTGATATAGACATAATCTCTGGGATTTTAATGCCTCGCGAGGTGTTCGCTTGCAAGACAATCGTTGAACTGAAACTTGCAAGTGGATTTGAGGCTAACATTCCTGATGATGCTTTTCTTCCATCACTTAAGACTCTTTCTCTTGATTCGATTTGGTTGTATAGTGGTCATGATGATTGTGCTTTGGGAAAGCTACTCTCTGCTTGCCCTGTGCTTGAGGAATTAACCATTCTTGGTCCAAACTGGCAAAATCGACAATGCTGTTTCACCGTGTCCTCTTTGACCCTTAAGAGACTTACTATTAAGTGTACTGGTCGTATTGCATCTTGGGACTTGACTTTTGATACTCCGAATCTAGCCTACTTAGAATACTCTGATTTAGTTCCACGAGAGTATCCAATTATGAATCTTGAATCCCTTGTTGAAGCTAAGATTGATCTTGGTTCACCTTCTGGTTATAGCAATCCATTGAATCTAATTAAGGGGTTAAGTAATGTTGAGATCTTGGAGTTATCATCTACTCGTATTTTCAAGGTAAAGAATGATCTCTTCTTTTTATCTTTCTCATGCAAGTTACGAGTACATAAAAGAGATATGAAGAGAAAATTTAGGGAGCCTTGTTTCGCTTCCCGAGGATAAGAATCGAAATCTTGATACATATAAAGATGTTTCTTGAGGTTTTTGGATCCATAGATTGCAGAGTGTTGATGACTATATATTGACTAGTTGATTTTTATTTTGTTTCAGGTGTTCAGGTATTCCGATGAAGCAATCCCAGTGTTCATAAACCTGTTAAGTTTATCTATTACAACTGCTTCACGATCCGGTTTGAAATTTCTTCCATCTCTTCTTGAAAAATCTCCAAAACTAGAGACACTCGTCATCAAGGTATAGCCGAAACCCCTGAAGCTTATTTATCGGCCAAACTCAAATCTCTAATCTTTTTCCCTCTTGTTTCAGGGTCCATTTCACTTTAATGAATTTGAATTTGTTTGCGGGTGTTTGTTGGGAGACTCTTGTCTATCGTCATGTTCTGTCAAAGTCTTGAAGATAGCAGAGTATCGAGGAACAATCGGAGAGTTAAAGCAAATGAGACATTTCCTAGAGAAACTGTCGTGTCTTGAACTTGTCAAAGTTGGTGCGTATGCAATAACCGAGAAAGAAAAGTCTCGATTCACCAGATACCTGCTAAGGGCTCCTATATCTTCCAAGTGCAAGATACAGATCAAGTGTTATG
>AlyFBX_N0029 | scaffold_1-minus-8550173-8550328 | AlyFBX_0731 | 4861-5016 | gw_score 75.04 | pep | gw_score 73.94_73.94 | F-box|2.3e-08|4-45 | 
GTGAGATATCACTTCCACGAGAGTTGATCATGGATTGCATAGCACGTGTACCGAGATGCTACTATCCAACGCTCTCTCTTGTTTCCAAGATGTTTCGGTCTATCGTTGCATCACCTGAACTATACGTGAGACGGTCCATTTTAGGCTGTTCCGAAT
>AlyFBX_N0030 | scaffold_8-minus-4219256-4219534 | AlyFBX_0192 | 4822-5100 | gw_score 134.61 | pep | gw_score 133.33_133.33 | F-box|8.3e-08|22-58 | 
TGGAAAGTTCACAAACGTCTCCCTCACGTAACCTAGATCACACCAAAAACTCGACAACAACCATTATCTTCGAGATACTCTCGAGACTTCCTGCGAAATCCCTCATCCGATTCAAATCCGTGTCGAAGCTCTGGTTGTCTATCATTAGCAGTAAAGATTTGAAATACTCGTTCCTAAGACAGTCAAAGACTCGGCCTCGTCTCCTTTTCACATTCAAGGACTTGGATTCCCGGAAGAATTTCTTCTTCTCAGCATCTGAACACCAAAACAACGAAAAAA
>AlyFBX_N0032 | scaffold_8-minus-17501957-17503417 | AlyFBX_0331 | 4855-6315 | gw_score 621.87 | pep | gw_score 566.86_566.86 | F-box|5.1e-07|3-39 | LRR_2|3.9e-06|167-192 | FBD|6.3e-16|352-397 | 
TGGATAGAATCAGTCACTTACCTGACGAAGTCCTATCGAAGATTTTGTCATTGCTTCAGACAAAAGATGTTATGCGAACCATGCTTTTGTCTAAACGCTTTAAGTCTCTCTGGATGTTTGTATCAAGACTCGAGTTTGATGATAGTACTCACTTTCCCAAACCTCTGTTTGGGGGAGCTTTAGAGCCTGATTATAGAATATTTCGGCAGTTTGTGGACAGATCTTTGATGTCACTGGAAGGTCAGGTTCTACAAAGTCTGTATCTCAAATTAGGTCGACATTTCACAGATGGAGATGTTGCGATTTGGGTTAGAAGCGCGTTGAAACGTAGTCTAGTGGAGCTGAAACTCGAATGCACAGAGTCAAACTTACGCTCATACGTATACTCGAAGTGCAGGCATTTTCTTCCAAAAATTCTATATACAACTTGTGAAACACTTGTGGTCTTAAAACTTAAATATGTTGGTTTGGATGTTCCTGACCTAGTTTGTCTAAGGTCTCTCAAAACTTTATCCCTCAAATCTGTGTTTTTCTCTAACCAGCGTTCTCTCCTTAGACTTTTACCCAATTGTCCTGTTCTTGAAGACTTGCTCATACAAAGAAGACCCTATTCCAATCCCGGTCTGATTTTCCAGATTGTAGTGCCTTCCTTGAAGAGATTATCTTTGAACTATTATGGAATCAAGGAACTTGAGATAGATGCTCCTTCTTTGAAATACATGCACATTGTAGATAGTTCGCCTGACCTTTTAGTTATCAAGAGTTTGAACATCAATGAGATGGTTAAGGCCAATATTCATATTAATCTTAGCCGACCCGAGAAGCTTCTGCATTCTCTTTCTTCAGCCGAGCATATTCGTTTATGTTTATCAGCTTCAGAGGTAATTTTTTCGTTTCTTATTGTTCTTTTCAGCCTTGAATATTAGTCTTTGACCATCACATTGCTCGTATGTTTATTCTGTCTCCTATCCTTGTTATGCAGGTTGTGTATCCTGTTGGTAGTTGCTTCCATAGACTCAAACATTTGGAGGTATGTACTTGCAAATCAGAGTGGCTCGATTTGTTTATGCATCTGCTCGAAGATTCACCTAGTTTAAAGGTTATCAAAATCAATCAGGTATGTTTTATTGTGTGTCTCCTTGAATCAGATTTGTGTTTTAAAAAAAAATTGTAACCCTATTGATTATCAGTGTCATCCTGCTAACTATGTCCGGCCTCGCTGGAATCAACCGAGCTCTGTTCCAAGATGTTTGTCCTCAAATCTTGAAATTTGGGAGTGGATCAAGTACGAAGGAACGCAAGAAGAGAAAGAGCTTTCGACATATATCTTGAAAACCGCAGTTTGTTTAAAGAAGGCGAGTTTCACCGCTAATTCCAATGATGACAAGAAGAAACTGCAGATGCTTCAGAAGTTATCGTTGTCGCGAAGGGTTTCATCCACTTGTGAGCTTGTATTCAATT
>AlyFBX_N0034 | scaffold_645-plus-3703-6445 | AlyFBX_0342 | 3265-6007 | gw_score 385.28 | pep | gw_score 332.92_332.92 | F-box|0.0016|3-38 | LRR_2|1.2e-05|155-180 | 
TGGACAAAATCAGTGGGTTATCAGATGACTTGCTGATTAAGATATTATCGTTTCTTCCAACAGAAGTTGCTGTATCCACGAGCATTTTGTCAAAACGATGGGAGTGTCTTTGGATGTGGTTGCCAAAACTCAAGTTCTATGGTAGATATGGTTTAGCGTCTGAGGAAAATAGTTTACAACGTTTTCTTAATAGAAATCTGCCATTACATAGAGCTCCGGTTATCGAAAGCTTCCATCTCTTCTTGGAATCTTCCTGTTTTAAACCTGAAGATATCAAGCTGTGGCTTGTAGTTGCACTTTCTCGCCACCTAACCAAACTGAAAATTACTTATCGTTATTCCAACAAGCCATATATATTACCGAGTAGCTTGTATACCTGCAAATCGCTCGTGACCTTGAAACTCCGTGGTAGGATTCGTTTGGATGTTCCTCGCAGGGTTTGTCTTCCCTCTCTGAAAATTTTACAACTTCTAATAGATAGATACTTAGATGGAGATCTCTTCGAAAGCTTCTAACTATTTGCCCTGTTCTTGAAGATCTAGTGGTACATTTTGATAGCNNNNNNNNNNNNNNNNNNNNNNNNNNNNNNNNNNNNNNNNNNNNNNNNNNNNNNNNNNNNNNNNNNNNNNNNNNNNNNNNNNNNNNNNNNNNNNNNNNNNNNNNNNNNNNNNNNNNNNNNNNNNNNNNNNNNNNNNNNNNNNNNNNNNNNNNNNNNNNNNNNNNNNNNNNNNNNNNNNNNNNNNNNNNNNNNNNNNNNNNNNNNNNNNNNNNNNNNNNNNNNNNNNNNNNNNNNNNNNNNNNNNNNNNNNNNNNNNNNNNNNNNNNNNNNNNNNNNNNNNNNNNNNNNNNNNNNNNNNNNNNNNNNNNNNNNNNNNNNNNNNNNNNNNNNNNNNNNNNNNNNNNNNNNNNNNNNNNNNNNNNNNNNNNNNNNNNNNNNNNNNNNNNNNNNNNNNNNNNNNNNNNNNNNNNNNNNNNNNNNNNNNNNNNNNNNNNNNNNNNNNNNNNNNNNNNNNNNNNNNNNNNNNNNNNNNNNNNNNNNNNNNNNNNNNNNNNNNNNNNNNNNNNNNNNNNNNNNNNNNNNNNNNNNNNNNNNNNNNNNNNNNNNNNNNNNNNNNNNNNNNNNNNNNNNNNNNNNNNNNNNNNNNNNNNNNNNNNNNNNNNNNNNNNNNNNNNNNNNNNNNNNNNNNNNNNNNNNNNNNNNNNNNNNNNNNNNNNNNNNNNNNNNNNNNNNNNNNNNNNNNNNNNNNNNNNNNNNNNNNNNCGAGTCCTAGACATTGTTGAAATGGTAGCAAGTTTCTTCGGTAAACAATTATTTCTCGTCTAATGCACACAGTATGGTTTTAACCTAATTCTTCTTCTCATTTGCAGGATCATTATGATTCGCATTGGGAGTATCCACCGATTACTGTTGATGAATGTATTCTGTCGAGTTTAAAAACCTACAACTGGTCAGAATACTTGGGAAGAAGGCCACAAGAGAAAGATCTTGCGGTTTACGTCTTGGGAAAACGTTGGTCGCTTGAAGACTGCAACAATCTCGTCTGAGACATGTTTCTATATTCCAAAACTTGAGATGATTAAGGAATTGTCAACCTTCTTTCGGTGCATCAACCACATGCCAACTCGTATTTGATTAGGGATTTTAGTTTTAGTCATTAGATGTGTTCATTTATGTAATAGGATTCTTCCAACTTCCATATGTATCTGTCTGTTTCCCCCAAGAAAATGCAGATTCTTGTTGATCAAGATATTATCGTTTCTTCCGACCAAAGTTGTTGTATCCTCTAGCGTTTTGTCCAGACGATGGGAGTTTCTTTGGATGTGGTTGCCAAAACTTGAGTTCATTGGTAGAGATTGTTCACTGTCTGAGTGCGAGAATATAAGGTATTTTCTTGAAAGAAATCTAGCTATCGAAAGCTTCCGTCTCAACTTAGCTCATTCACCTTTTAAACCAGAAGATGTCAAATTGTGGGTTTTAGTTGCAATTTCTCACTACCTACGTGAGCTGGATATTTTATATCATGCTTATCCGGACAAGCCAAACATTTTGCCTAGAAGCTTGTATACCTCCAAATCGCTAGTGACTTTGAATCTTGAAGGCAAGATTCTCTTGGATGTTCCTCGTATGGTTTCTATGTCCTCTCTAACAACTCTGCAACTTCGAGAAGTGATATACTTTGACGGAGAATCTCTTGGACGGCTTCTATCTATTTGTCCTATTCTTAAAGATCTATTGTTGGACTTTAGTGACACTCACAATATGGGAATGATCACCGTTATTGTCCCGTATTTGCAGAGTTTATCTATCTATATACCTTATGATGGTTTAATCGATGGGTTAAAGGTAGATACTCCTTCTTTGAAGTATTTCAAAATTGAGAATTATAATGATGAGAATCATTCTTGTTTAATTGAGGATATGCCTAAGTTGGAAGAGGCATATGTAGATGTCTTCTTACCTGATCTCGAGAGTCTTATCGGATCAATATTATCTATCAAGCGTCTTACGATAGCTTCAGAGGTAAACCAATGTCCATCTTTATCAGTTGCAAATCTTTTGTTTATAAAATCCTCTGTTAATTAGTACCTTTTCATCATGGGCAGGCTGTGTACGTTGGCGGTTTTGTCTTCAACGATCTCGAACATTTGAAGCTATGTGTGGGATCAGACTATGCGGCTAATCTCCTTGTCCGGTTGCTCGAAGGTTCTCCCAACTTGCGAGTACTAAACCTCTTTGAAATGG
>AlyFBX_N0036 | scaffold_4-plus-15133197-15133412 | AlyFBX_0518 | 4914-5129 | gw_score 69.66 | pep | gw_score 67.49_67.49 | DUF1223|0.22|16-50 | F-box|4.2e-06|39-70 | 
TGGAATCACAGCTGCAAAACGTCACGAAGGATCTTCAAACCATCCGTTCACTCGAACCACGAGCTTCAACGTCAGTTAATGGTGGAGAAAACACAGATCATACGATCCCAGCTGATCACATTATCGAGATACTCTCGAGACTGCCGGCGAAATCTATAGCGAGATATCGTTGCGTATCGAAGCTTTGGTCTACCATAATTAGACTTCCATGTTTCT
>AlyFBX_N0038 | scaffold_7-plus-10001890-10003080 | AlyFBX_0730 | 4917-6107 | gw_score 1008.51 | pep | gw_score 810.53_810.53 | F-box|3.9e-07|29-69 | Kelch_1|3.4e-11|143-182 | Kelch_1|9.9e-10|187-228 | HPIP_like|0.0091|191-213 | 
TGAACCTCCAAGTGGAACCACCGGAGAAGAAGAAGACTAAGAATTCGTCTCCACCACAATCACCTCCATCGTCGTCGTCATCTCCGTCGCTTTCTTCTCTCCCTGACGAAATCTTCGTGAACTGCTTAGCTCGGATCTCGAGGTCATACTACCCAACACTCTCACTCGTTTCGAAAAGCTTCCGTTCAATTCTCTCTTCCACCGAGCTCTTCGCAGCCAGATCTCACATCGGAAGCACTGAACAGTGTGTCTATGTCTGTCTATGGGATCGCAGTTATCAATTTCCCCAATGGCTTAGACTATGGGTTAACCCTAATCGAACCCTAGCCAACTCCATGATTAAGAAGAGAAGGAAGAAGAAGAAGAAGACAACTGGACCAATGTTAGTTCCGATTACCTCGTCTAATTTTACATCTGTATCAAAAGCCACCGTTGTTGTTGGTTCAGAAATTTATGTAATTGGCGGCCCAGTCGACTCTGAACCATCCTCCACCGTGCGGGTGCTTGATTGTTGCAGTCACACTTGGCGCGATGCACCGAGCATGACTATAGTCCGAATGAATGCGTTGGCATGTTTCCACGATGGGAAAATATATGTAATGGGAGGGTGCCAAGGATTAGAGGACGAACCATGGGCTGAGGTGTTCGATACAAAGACTAAGACTTGGCAACACCTTCCTGAGCCGGATACTGAGGTACGTAAGTGTTCCATTTACAGTATTGCAGAGATTGAAGAAACGATTCAGTTTGGGAATGTAAACGAGACGTATGCTTACCACACGAAGCAATGTAAATGGGAAAGCCGTGTAAAACAAAAGTTGAAGTCAGAATGTATGATTGAGAATGTTTCATATGGCTATTGGAATATGCGCTTGTTGTGGTATGACAATGACTTACAAAAGGATTATTGGAAAAGATTGGAAGGGTTAGACTCACTAGATGAGATGTACATGAGGAATGGTGGCTCAAGTGGTAATACGACTAAACTAGTTAGCTGTGGTGGGAAACTCTTACTTTTATGGGAAGGGTATATGAAGCATAATCCCAATAATAGGAAGAAGATTTGGTGCGCTGAAATCGCTATAGAAAAGCGTGATGGAGGTGGAGTTTGGGGAATTGTTGAGAGGGTTGAGGTTTTGCATAACGTCCCTATATCATGTCAGCTCTTGCATTGTCTCGTTGTCTCGGTTT
>AlyFBX_N0041 | scaffold_645-plus-3702-6445 | AlyFBX_0342 | 3702-6444 | gw_score 385.28 | pep | gw_score 332.92_332.92 | F-box|0.0016|3-38 | LRR_2|1.2e-05|155-180 | 
TGGACAAAATCAGTGGGTTATCAGATGACTTGCTGATTAAGATATTATCGTTTCTTCCAACAGAAGTTGCTGTATCCACGAGCATTTTGTCAAAACGATGGGAGTGTCTTTGGATGTGGTTGCCAAAACTCAAGTTCTATGGTAGATATGGTTTAGCGTCTGAGGAAAATAGTTTACAACGTTTTCTTAATAGAAATCTGCCATTACATAGAGCTCCGGTTATCGAAAGCTTCCATCTCTTCTTGGAATCTTCCTGTTTTAAACCTGAAGATATCAAGCTGTGGCTTGTAGTTGCACTTTCTCGCCACCTAACCAAACTGAAAATTACTTATCGTTATTCCAACAAGCCATATATATTACCGAGTAGCTTGTATACCTGCAAATCGCTCGTGACCTTGAAACTCCGTGGTAGGATTCGTTTGGATGTTCCTCGCAGGGTTTGTCTTCCCTCTCTGAAAATTTTACAACTTCTAATAGATAGATACTTAGATGGAGATCTCTTCGAAAGCTTCTAACTATTTGCCCTGTTCTTGAAGATCTAGTGGTACATTTTGATAGCNNNNNNNNNNNNNNNNNNNNNNNNNNNNNNNNNNNNNNNNNNNNNNNNNNNNNNNNNNNNNNNNNNNNNNNNNNNNNNNNNNNNNNNNNNNNNNNNNNNNNNNNNNNNNNNNNNNNNNNNNNNNNNNNNNNNNNNNNNNNNNNNNNNNNNNNNNNNNNNNNNNNNNNNNNNNNNNNNNNNNNNNNNNNNNNNNNNNNNNNNNNNNNNNNNNNNNNNNNNNNNNNNNNNNNNNNNNNNNNNNNNNNNNNNNNNNNNNNNNNNNNNNNNNNNNNNNNNNNNNNNNNNNNNNNNNNNNNNNNNNNNNNNNNNNNNNNNNNNNNNNNNNNNNNNNNNNNNNNNNNNNNNNNNNNNNNNNNNNNNNNNNNNNNNNNNNNNNNNNNNNNNNNNNNNNNNNNNNNNNNNNNNNNNNNNNNNNNNNNNNNNNNNNNNNNNNNNNNNNNNNNNNNNNNNNNNNNNNNNNNNNNNNNNNNNNNNNNNNNNNNNNNNNNNNNNNNNNNNNNNNNNNNNNNNNNNNNNNNNNNNNNNNNNNNNNNNNNNNNNNNNNNNNNNNNNNNNNNNNNNNNNNNNNNNNNNNNNNNNNNNNNNNNNNNNNNNNNNNNNNNNNNNNNNNNNNNNNNNNNNNNNNNNNNNNNNNNNNNNNNNNNNNNNNNNNNNNNNNNNNNNNNNNNNNNNNNNNNNNNNNNNNNNNNNNNNNNNNNNNNNCGAGTCCTAGACATTGTTGAAATGGTAGCAAGTTTCTTCGGTAAACAATTATTTCTCGTCTAATGCACACAGTATGGTTTTAACCTAATTCTTCTTCTCATTTGCAGGATCATTATGATTCGCATTGGGAGTATCCACCGATTACTGTTGATGAATGTATTCTGTCGAGTTTAAAAACCTACAACTGGTCAGAATACTTGGGAAGAAGGCCACAAGAGAAAGATCTTGCGGTTTACGTCTTGGGAAAACGTTGGTCGCTTGAAGACTGCAACAATCTCGTCTGAGACATGTTTCTATATTCCAAAACTTGAGATGATTAAGGAATTGTCAACCTTCTTTCGGTGCATCAACCACATGCCAACTCGTATTTGATTAGGGATTTTAGTTTTAGTCATTAGATGTGTTCATTTATGTAATAGGATTCTTCCAACTTCCATATGTATCTGTCTGTTTCCCCCAAGAAAATGCAGATTCTTGTTGATCAAGATATTATCGTTTCTTCCGACCAAAGTTGTTGTATCCTCTAGCGTTTTGTCCAGACGATGGGAGTTTCTTTGGATGTGGTTGCCAAAACTTGAGTTCATTGGTAGAGATTGTTCACTGTCTGAGTGCGAGAATATAAGGTATTTTCTTGAAAGAAATCTAGCTATCGAAAGCTTCCGTCTCAACTTAGCTCATTCACCTTTTAAACCAGAAGATGTCAAATTGTGGGTTTTAGTTGCAATTTCTCACTACCTACGTGAGCTGGATATTTTATATCATGCTTATCCGGACAAGCCAAACATTTTGCCTAGAAGCTTGTATACCTCCAAATCGCTAGTGACTTTGAATCTTGAAGGCAAGATTCTCTTGGATGTTCCTCGTATGGTTTCTATGTCCTCTCTAACAACTCTGCAACTTCGAGAAGTGATATACTTTGACGGAGAATCTCTTGGACGGCTTCTATCTATTTGTCCTATTCTTAAAGATCTATTGTTGGACTTTAGTGACACTCACAATATGGGAATGATCACCGTTATTGTCCCGTATTTGCAGAGTTTATCTATCTATATACCTTATGATGGTTTAATCGATGGGTTAAAGGTAGATACTCCTTCTTTGAAGTATTTCAAAATTGAGAATTATAATGATGAGAATCATTCTTGTTTAATTGAGGATATGCCTAAGTTGGAAGAGGCATATGTAGATGTCTTCTTACCTGATCTCGAGAGTCTTATCGGATCAATATTATCTATCAAGCGTCTTACGATAGCTTCAGAGGTAAACCAATGTCCATCTTTATCAGTTGCAAATCTTTTGTTTATAAAATCCTCTGTTAATTAGTACCTTTTCATCATGGGCAGGCTGTGTACGTTGGCGGTTTTGTCTTCAACGATCTCGAACATTTGAAGCTATGTGTGGGATCAGACTATGCGGCTAATCTCCTTGTCCGGTTGCTCGAAGGTTCTCCCAACTTGCGAGTACTAAACCTCTTTGAAATGG
>AlyFBX_N0043 | scaffold_2-minus-10953175-10954741 | AthFBX_0718 | 4774-6340 | gw_score 784.55 | pep | gw_score 680.27_680.27 | F-box|3.4e-06|33-66 | DUF3069|0.1|58-137 | LRR_2|2.4e-06|177-200 | FBD|1.8e-10|384-425 | 
TGGACGAAGACGGAGAGAAACGTGTTCTTACCAAACGATCATGTTCTCCTGAATCTTCCGACAAAAGATCTGGTGATGAAGTTGATTGGGTAAGAGATTTGCCCGAATCTTTGCTTTCTCATGTTCTCCTGAATCTTCCGACAAAAGATGTGGTTAAGAGTAGTGTCTTATCCACCAAATGGAGACATCTCTGGAGGTATGTTCCTGGTTTGGATTTAGATCATCGTGATTTCACGGAATTCAATGCTCTTGTGAGTTTTATCGATAGCTTTCTGAGTTTCAACCGTGACTCAAGCTTAAACAAGTTCAAGCTAAGAATTTATATGGATAATGATCGGGATGAGGAGACTAATAATGCTCATATGGCGCGGTGGATCAACGCTGTTGTTACGCAGAAAGTTCAGCATCTCGATCTTACATGGGCTCCAGTAGAGGTACCTCCAATACTTTATATGTGTAAGAGCTTGGTCTCTTTAAAGCTTTGTGTCGTAGTCTTGCCAAATCTTGAGTGTATGTCTTTACCGCATGTCAAAGTTCTCGATCTAGAATGGGTTATGTATGCAAATGAGTTGGCTTTGGAAATGCTTATCTCAGGCTGCTCAGTTCTCGAAAGCTTAAGTTTCTGCAAATGTCCAATTGACAATGTAAAAGTTTTACGTGTGAGGTCTCAGTCTCTATTGAGCTTCAACTATTACGGCCCCAGTTGCCATGAGCTTCATTATAAAGATCTAATAGTTGAAATTGATGCTCCCAAGCTTGAGGATCTCAAGCTCTCTCATGATACAACTGCAAGTTTCATTATAAAGAATTCGAGTTCCCTTGTAAAGGCGGATATCAATATTGAGTTCAACTTTTGTGTGGGAAAAAAGTTTGATCCGAAGAATCTGCCAAAGAGAAAAATGATTGGTAATTTTCTTGCCAGGATCTCTAATGTCAAAAAACTTAGCATCGGTCCATGTACTCTTGAGGTAACGTATATATGTTGAATTCGCTATTTTATTGTTTTACTTTATCCTGTATAAGTTTATCCTGATATTTTTCTTGTTTATGTTGTTGTAGATCATTTATGATTACTCAAGATGTGAACCACTGCGTTTATTTCGTAACCTATCTTCCCTGAGTGTTAACTTCTATGACGACAGATGGGAGATATTGCCATTCTTTCTTGAGTGCTGCCCGAGTATAAAATCTCTTGTCGTGGTAAGAATTGTTTACTTAAAACTTATGTACTTCCTTTGGTATAATGCAAATGGGGAAAGTATCTTAATTACTCAAACATTTGTTACTTTCACATGGTTATAATATCAGGACTCTACTTATTATCCAAAGGAGAGAACTAATATTTTATCTCGACCTCGGCGTCTCCTATCATCTCTCGAGTATGTTAAGATACAACCGTCATTGGACAGGATGGAGATGAAATTAGTGAGTTACTTACTTGAGAACTCACCAATCCTCAAGAAAGTGACTCTATGTTTGGAAGGTTGTTCCAGAAAGGAATCTGTCATCCTCAGAGAACTCCTTACCATTCCAAGACGCTCTAGCTCATGCCAAGTTGTCGTCCTCT
>AlyFBX_N0045 | scaffold_8-minus-17507107-17509092 | AthFBX_0676 | 4855-6840 | gw_score 505.21 | pep | gw_score 390.27_390.27 | F-box|2.7e-09|3-41 | LRR_2|2.4e-06|148-173 | FBD|9e-17|335-378 | 
TGGATAGCATAAGTGAATTGCCCAATGCACTGCTCTTGAATATATTGTCTTTTCTGCCTGCAAGAGATGTTGTGGCCACAATGGTTTTGTCTAAACGATGGCAACTGCTTTGGAAGATTGTGCCAAAACTCATATATGATGATGATAGCTCTGGAAGTTTTCCTCGGTTTGTGGACAGGTCTTTGCTTTTGCATGAGGCACCAGTTATAGAAACTTTGCATTTCAAACTTAGTCAAAATTCTGGTGCCGATATCGGAGTATGGATCATAACTGCACTTAAACGCTGTGTGCGTAAGCTGATTATCAAGACGGACTGGTGTTTTAACAGTACAGCTCCAGTCATACTTCCAAGGAGTTTGTACACAGGGTGTAGCATGCTTGTAAAATTGAAAATAAAGAAAGTGGTTCTTGTGGATTTCACTTCTCCAATCTCTTTCCCATCTCTCAAGAAATTGAGCCTTAAATATATGAAATACCCAAGTGACGATTTAGTCCAGAGGCTTTTATCTAGTTGTCCTGTTCTTAAAAGCTTGGTTGTGAAACGATGTCCAAATGACAATGTGACCATTTTCACCATAAAAGTCCCTTCTCTCAAGAGTTTAGTCTTGAATAAAACAGTCGCAGAATTCGAAGATATAGGTATTGCAGCTGGGTTTGTGATAGACGCTCCTTCTTTAGAGAGACTTGACATTCTCGATAATTATGGAGGTGGGTTTTGTGTCATTGAGAATGAAATGCCTAATATTGTAGAGGCAGATGTTGACGTCGCTTATATTCATCTTGGGAATATTCTGAGTTCTATTACTTCAGTCAAGCGTCTCTCTTTATGTTTATCAACCTCAGAGGTAACTCAGGTAAGAATATTATCCTAACTGTATGTGATGTTGTGTGTATTCTCTTATCGTCTTCTTAATTGATTTTATTTACTTTTCAGAGAATTATTTAAGAATGACTAAAACAATTAAGTGTTCCACCATTGCAAATATGTTGCCACTAAAATAGCTTATTTACCTATTATGCTGCAGGATGCATATGCTGTTGGTAGCGTCTTTCACCGTCTTGTACATTTACAGATAGGCACATGTTATACAGAGTGGTTGAATCTACTTATGTGTTTGCTGAGAGATTCCCCTAAACTACAATCTCTCGAACTTACACAGGTAGTTTTCCAGTCTAATGTCAGGTTCTATAATCATATTCACTACTTTACATTAACTAATTTCAGCTTATTTAATTTATTTTTGCCATGAAGCTTTGGATGATGAACCGCGACCCTGCTGGAATGAACCGAGCTCAGTTCCTGAATGCCTGTTATCGAGTCTTAAAACTCTTAAATGGTATGATTATGGAGGAACAAAAGAAGAGAAGGAAGTAGCAACTTTCATCTTTAGAAACGCAATTTAAAAAAACTTAACTCTATCCAACTGAAGCTACATGCAGTAACATCACGTTGGTTCATTTTTGTTCTCTGAATCTTAGAAACATTATTGCACATTTTTGATGTTTTCTTTTCCATATCATTTCGAGTTTTAGTTCTCTTGTTTTCTTTCTCTACGTCTCTATGACTCTATTTATTAGAATGATATATGCAGCAGTAATCATCTTATGAGTAATGATTCTTTTCTTTTCTTTTGAGAATTTTCTGAGGATTTAGTATGGTTTTGCGTTTGTTCAGTTTCTTGGTTTGAAATAATTGTGACTAAATTGAAACCGAAAGTTAGTTTATTTGGTTGGTTTGATAATTTCCAATATGTACCAGTTCAGTTCCTGAATGTGTGATATGGAGTCTCGAAACTCTTGAATGGATAGAATATGAAGGAGCAGAAGAAGAGAAAAAAGTAATAGCATTTATCTTAAGAAACGCAAAATGTTTAAAGAAGGCAACTATCTCTACTGATTCAACCGACCCTAACAAGAAACTTGAGATGCTAAAGGCGTTGTCGTTGCTTCCCAGGCGTTCACCTACCTGTCAGCTTGCATTTGACT
>AlyFBX_N0047 | scaffold_4-minus-10644574-10646123 | AthFBX_0718 | 4777-6326 | gw_score 720.52 | pep | gw_score 700.53_700.53 | F-box|6.8e-06|33-66 | LRR_2|0.00021|173-197 | FBD|4.6e-10|381-422 | 
TGGATGAAGACGGAGAGAAACGTGTTCGTACCAAACGATCATGTTCTCCTGAATCTTCCGAAAAAAGATCTGGCGATGAAGTTGATTGGGTAAGAGATTTGCCAGAATCTTTGCTTTTTCATGTTCTCCTGAATCTTCCGACAAAAGATGTGGTTAAGAGTAGTGTCTTATCGAGCAAATGGAGAAATCTCTGGAGGTATGCTCCTGGTTTGGACTTGGACTGTCGGGATTTCAAGGAATTCAATGCTGTTGTGAGTTTTATCGAACGGTTTCTGAGTTTCAACCGTGAGTCATGCTTAAACAAGTTTAAGTTAAGAAGCTATTGCGATGTTGATGAGGAGACTGAAAACGATATCAGGCGGTGGATCAACACTATTGTTAAGCAGAAAGTTCAGTATCTCGATCTTACGTGGAGTGCAGTGGAGATACCTCCAATACTTTACATGTGTGAGAGCTTGGTATCTTTAAAGCTTTGTGGCGTAATCTTGCCAAATCTTGAGTTTGTGTCTTTACCTTCTCTCAAAGCTATCGTTCTAGAGTGGGTTTTGTTTGCAAATGATTTGGCTTTGGAAATGCTTATCTCAAGCTGCCTAGTTCTCGAAAGCTTAACTTTATGCAAAAGTCCAATTGACAATGTAAAAGTTTTACGTGTGAGCTCTCAGTCTCTATTGAGCTTCAACTATTACGGCCCCAAATACAAAGGTCTTTATGATAAAGATCTAGTAGTTGAAATTGATGCTCCCAAGCTTGAGAATCTCAAGCTCTCTCATCAAGTAACTGCAAGTTTCATAATAAAGAATTCCAGTTCACTTGTAAAGGCGGATATCAATATTGAGTTTAACTTTGGTTTGGGAAAAAAGTTTGATCCCAAAGATCTACCAAAGAGAAAAATGATTCGTAATTTTCTTGCCAGGATCTCTAGTGTCAAAAATCTGATCATCGCTCCATGTACTCTTGAGGTAACCTATGTTGAATCCGCGCAATTTTAAGGTTTTAACTTTATTTTATCAGCTTATCTTAAAGCTTTTTTTTGGTGGTTGTTGTAGGTCATATATGATTACTCAAGATGTGAACCACTGCCCTTATTTCGTAATCTATCTTTCTTGAGTGTTGACTTCTATGACGACATATGGGAAATATTGCCATTCTTTCTTGAGAGCTGCCCGAATCTAAATTCTCTTGTCGTGGTAAGGATTGTTTACTTAAAACTTATGTACTTTCTTTGGTATAATAATGAAAATGGGGAAAGTTTACTCAAACTTGTTTCATTCACTTGGTTGTAATATATCAGGAATCTACTTCTTATCCAAAGGAGAGAACTAGTATCTTATCTCGACCTCGGCGTCTCCTATCATCTCTCGAGTATGTTAAGATTGAATCGTCATTAGACATGATGGAGTTGAAATTAGTGAGTTACTTTCTTGAGAACTCACCAGTCCTCAAGAAAGTCACTCTATGTTTGAATGATTGTTCCAGAAAGGAATCTGTCATCCTCAGAGAACTCCTTACCATTCCAAGACGCTCTAGCTCATGCCAAGTTGTCGTCCTCT
>AlyFBX_N0049 | scaffold_4-minus-13787917-13789536 | AthFBX_0191 | 4825-6444 | gw_score 825.87 | pep | gw_score 400.87_400.87 | F-box-like|0.00057|14-48 | LRR_2|3.6e-07|158-183 | FBD|0.099|393-425 | 
TGTCTACCAAAAGAGTAGATATGGGTTCTAAAGATTATATTAGCAATCTACCAGATGAGATTCTAGGCAAAATCTTGTCATTGCTTTGGACAAATCGTGCTGCTTGCACATCGGTTCTGTCAAAGAGGTGGAGGAATCTGCTTGCGCTTGTAGACAACCTTGATTTGAATGACGCAAGTGGTGATCATCGATACTTCTGTGATTTCGTGGACAGAACACTTGCTCTCTTAAGCAATTTTACCACCGTCAAGAGATTCTCCCTGAATTGTGACTTTAAGCATGCCTCTTCTCGGGTGCGGAGTTGGATTCACACTGTCCTTGAGCGCGGCTTCTTGAAACTTCACTTGGAGACCGCACGTATGCATCGTATAGACACTGAGGTCTTCACGAGCAACACACTGGTTGACCTCACAATATGCGGTCGGTTTTATGCTGAGGGTCGTCTTCCTCCTGGGGGAGTGTTTTTCCCAGCGCTTAAATCACTTTCTCTAGTTTCAGTGAAGTTCAAAAATGCTGAGATGTATCAGGATTTCATCTCTGGCTGCCCTGTGCTTGAGGAATTATTCCTACATTATGATAATGACACCAGACGCCTCGCTTGGAATGGGCTCGTATCGAGTCCTTCAATCAAACGACTGAACATCTATCACAATCTTCCCGAGTTACGTTTTGGTTGCTTGCAGACACCCAGCCTTGTGTATCTTGACTATTCTAATTATGTCTTGAAAAAGTATGCGGTTGATTTGGGTTCCCTTGAAGAAGCTAGACTCAATATCCGATCTTGGGAGAGAGTTATAGATGAAAATGAGGGTGAGAGCTATGAGGAGGAAGACGAAATTTTTGGTGATGTTACGGATCTGGTTAAAGGGATAAGCAATGTTAAAACCCTTCATTTATATTCTGATTCTCTTGAGGTCAGTTTTGCTACTTATTCTTCTTATATGATTGTTTCAATTTCAAGTGTATGCTAGCTAGCAAGGTCTCATTTTGTATTATATGTCTGTTTTGGTTATGACTACAAATTCAGGTGTTTCACTTGTGCTGTGATACAATGCCGGTGTTTCACAACCTCGTTACTTTATCTTTTGAGAGTGACAAAGAAATAGGCTGGCAAGTGGTGCCACTTCTCCTCAACAAATCTCCAAACCTAGAAACTCTAATCATCAAGGTATCATCAATTCTTAGATCAACACCACATAATTTTATTTCTTTGCTAGATTACTATTGTAAATGAATTTGCTTGTGCCGTACGTATTATTTTCGTTGCTTTAATGTTTTATTTGAATTCCTTTTGCTTTCAGGGTCTTTTGCACCAAGTAACAGATATGTGTGGGAATGCCTGTCCTTGCATTCCTAAGAGGAGGAAGAAGAATAAGAAGAAGAAGAAGGAGGAGAAAGAATGCTGTTTATCGACATGTCAAGTGAAAGTGCTAAATATTTCAGGGTATCGAGGTACTTGTAGAGAGCTGAAACAGATGAGGCATTTCTTGGGAAATTTGAGATGTCTTGAAACTGTCAAGGTTGGTGTTACATTGAAACGCAGAGAAGATAACAATGGTATCACCAATGATGTTATGGAGCTTCCTAGAGTTTCATCAAACTGTCAGATCCAATTCTTTT
>AlyFBX_N0050 | scaffold_4-minus-12714207-12714344 | AthFBX_0564 | 4858-4995 | gw_score 56.90 | pep | gw_score 52.84_52.84 | F-box|1.6e-06|14-46 | 
TGGACAAGAAGAGGAAGAAACGTACAAGTTCTCTTCCTCCTTCGTTTGCATCACTTCCAAATGAAATACTTTTGAACTGTTTAGCTCGCATCTCCAGATATCACTACAGCTCCTTGTCCTTAGTCTCCAAGAGCTTCC
>AlyFBX_N0052 | scaffold_7-plus-21229257-21234292 | AthFBX_0286 | 4965-10000 | gw_score 834.56 | pep | gw_score 595.79_595.79 | F-box|0.0036|14-45 | LRR_2|4.3e-06|185-209 | 
TGGGTTCGAAAAAGAAGGGTTTTGATGTTTCTAGAGATATAATCAGTGGCTTACCAGACGCAATGATTTGTCACATCTTATCATTCCTTCCAACTAAAGAAGCTGCTTCAACTACTGTTCTTGCCAAAAGATGGAAGCCTTTGCTTGCTTTTGTACCAAATCTTGACTTTGATGACTCCATCTACCTCCATCCCCGAGAAAGTAGTAAGAATAATTCTAGAAGTTTTATGGCTTTTGTGGATAGTGTATTGGCTTTGAAAGCAAAAGAGAATGCTCCGTTGAACAGATTCCGCCTTGAGTGTAAAGATGTTGTCAATGAATATCGGGTGTTGAATTGGATATCCAAAGTGTTGAAACGTGGTGTATCAGTTCTTGATCTATGCATCCCTTCGTCTTGGGATGGTATGGACTCTTTTTATACTCTTCCACAAGATATCTTTGTGAGCAAGACATTGGTTAGACTGAAGATAAGATTTGAAGATGGCGTTGGCATTGATGTGGAAGGTGATGTTTCTCTTCCGAAGCTCAAGATACTCCATCTTGATTATTTCAAGATCGATACGAGTACGTTTAACAAGCTTCTTTCTGGTTGTCACGTGCTCGAAGAATTAGTGCTGGTTGATTTGATATGGGACGATTCTCGGGTTAGTTTGATGTCGCGGGAGCTTTGTTCTGTTACCGTGTCTATCCCAACACTCAGGATACTGAAGTTTTGTCGTTCTAAAAGATTTGATGAGGATAATGATAGTGTTTCGTTGTCATTTGATAATACAAATCTGGTCTACCTAGAATATTTTGATACTATAGCGGATAGGTATCAACAAGTGAGCTTTCATTCGCTTGTTGAAGCTAGTCTCGGACTTCGAATGACATCTGATCTGATCTATAGGCCAATGTATTCAACTGACACTTTTCTGGAGTCCAAGGAGAAGATTAATGTAACAAATCTTCTCACCGGAATATGCAAGGTCAAGATCCTCTACTTGTCTGATGACACTCTTGAGGTCAGTCTCATCTTTCTCTTAATCTTTTGTTTGTTGCCACTCAAAAAGTAAAAGAAGAAGAAACAAAAAAATTTGGATATATATATTGATTAGTCTTGTTTCTGTTAATAGAGCAATGCTTAAGGGCTTGACTTGATTTGTTTTTTATAGGTACTTGGTTACTGCCGTGATACAATACCGGTATTCGACAACCTGATCGAGTTAACTATTAAGACTGCACCAGATGTAGGATGGAAATCATTGCCAGCCCTACTCAAGAAGTGTCCAAGTCTAGAAACCCTTGTCTTCGAAGTACCTTACATAAACAATTCTTTAAATCAACAGGTGCCATGTGTTTCATCACACACAGTGTTTGAAACTGGTTTCTTTATGTTTCAGGGACTACATCACAAAGTTACAAAAAGATGTGACGACGAGGACGGGTGCTTGTGCAAATTTAGTAGTGGGTGGGAGGCTCGTTCTTGCCTATCATCAAGTCCAGTGAAGGTTATAAAGATATTGAAGTTTGGTGATATATATTATGATGATGATGATCAGGATGAGAATGACGACAACGAGGATGATGAATCTTATGATGAAAATGGTGCCGACATAGAGGAGCAGATAGAGCAAGTCAGGCAATTCCTAGCGACAATGCCAAATCTTGAACAAGTGATATTGTACTACGATACACCATATGATGAAGATGTGATGGAAGTATCGAAGCAACTCCACGAGGTTCATAGAGTAGCATCAGCCAAGTGCATTGTTCAAATAATCTCAGATAACCTCAGCTTATCATCTACTTTTCCGGACTCTTCTTGAGAAGATCAGATATGTATCAGGCTAAGAATAACTAAACTCTCTTCAAGATCCTCTTGTTTCTGTCTTTTGTTTGTTCTTCCTTCAATGACTTGTGTTTAATGCTTTCTCCTTTTGACTCAGAATAGTGATATCATCTTTTGTTTGTCTTTCATCTTCTTGAAATGTATCACAGTTTGTTGATGATAATGAATTTAATTACGTTGCTATTAATTAAGCACGTTAGTGCATATAAAAAGTATTTAACAGATTAAATCTGTATATTGGTTTCATCAAGTTTAATCCTCATGGTGGATTTAAAAACCGTGCGATGAATATTCTGAGAAAATTGACTCATTCATATACCTGAAATTGTAATTTACTAATTATGAGCATAATCTTGATTTGTAAGTCAAAGTTGACATACAATTTTCAGAGCATTGTTTACCATAACACTTTTTTTTTTGGTAAGATTGTTTTTACATAACACTGATCTCATCTTGAATGTCAAATAAATAACAAAACCCAAAAATACAAATGATAGTTTTTGTACAAAATTCTTAGCATTTGTAAAAATAATGAAAAAATATTGAATTCACAAGAGCGAATTCATCAATCATCACACACTAAACCACATGCTCACAGCTCACTGATCGATCCTACTGCTTGGTTTTTTTATGAAAATGAAAAAATATTGAATTCATAATCCTTTTATTAATAAAAGAAAAAAATCTTTGTAAATTATAAATGTCAAATGAAAATGAGGACATTTTAAAAAAGTTTTAAAATAAATAATACTTGTATTTTGTGATAAAAAAAGGGGTTTTTGCAAAAATACCACTTTTTCAATGCCACTTTTAAAAAATACCCTTTTTTAAAAATCTTATAAAAAATGCTCTTAAAAATATAAGATTTACCCAAATATGTATGTAATATTATTAAAACATACACAAACTACATTTCTATGTATCTAAAATTTTATAAATACTTTATAAATACCTTATAAATGCATTTTAAATACCTTTAAAAACCTTAAAAATATCTTGTAAAACCTTTGAAAAACCTTTAAAATCTTTTAAAATAACTTGTAAAACCTTTAAAAACACCTTATAAAACCTTATAAATACTTGGATCGAGTCTTCAAATAGTAGTTACAATACATAAGTACCTTATAAACCTAATAAAACTTTATAAAAATTTCAGATTTAAAAAAGAGCATTTTTTAAAATGGACATCTAAAAGGGGCATTTTTGAAAAGGGGCACACCAAAAGGGGTATTTTTAACAATTTCCCTAAAAAAAAAGTTATACAACAGAGAAGAAGGATATCATAAAAAAAAAATTTGAAAAAAAAATAACAATTTAAAGGTTAATTGAACTTTGCTTATAATTCAGTTTGACTCTTGAGAAAAAAATGCGACTTTCGTCGACGATTTAATAAAAGAAAAAAAAAAAAAACCCTAACATTTCGTCTTCTCGTTACCCTTTTGGCTATAAAACCCTGACTGTCAAAACTCAACCGTTGGGCTCTCTGCTTTGGTAAACCTAGTAGTTTCCTCCATTTTCTTCTTTTGTATCTAGTCTTTTTGTTCAGGTTGTAAGTAAGTAGTAATGGATCTCTCTGTGATAAAGAATCGTTTTGTATCTAGCCTTTTTGGTATTTTTGTTATCAGTTAGTAAATGAAATTCGAATCCTTTTCTTTACCGGAGTGTATCTGTGTCTTTTGTTCAGGTTGTAACTGTTGATCAGAGTCTGTCTCAATATGAAATCGAGAAAGAAAGTTGTTGGTGTTTCTAAAGATAGAATCAGCGATTTACCAGACCCACTGATATGTCACATCTTATCATTCCTTCCAACTAAAGAAGCTGCTTCAACTACTGCCCTAGCCAAAAGATGGAAGCTAAAACTCCGTTGAAGAGGTTCCACGTCAAGTGTAAAGATGTTGTTGATCAATATTGGGTGCTTGAATGGATACCCAAAGTCTTGAAACGTGGTGTGTTAGATATTGATCTACACATCCCTTCGTCTCGTGGTTTTTGTGAAAACTCGAGTTTTTATCCTCTGCCTTCTAAGATCTTTGAGAGCAAGACATTGGTTAGGCTCAAGATACAGTTTCAGGATGGTGTCAGCATTCATGTTAAACGTGGTGTTTCTCTTCCCAAGCTTAAGACCCTCCATCTTGATTATTTTCGGATCGATACCAGTACGTTTAACAAGCTTCTTTCTGCCTGTCACGCGCTCGAAGAACTAGTGCTGGTTAATATGATGTGGGGTGATTCTTTGGAACATGAAGCTTGCCCTGTGACAGTGTCTATCCCAACCCTCAAGAGACTAAAGCTTTGCCGTTCTGAAGATTTCTATGAGGCTGAATTTCATGAGTATGAAGACTATGATGAGGAGAACATTAACGCGGGAGTGTCATTGTCGTTTGATAACCCGAATTTGGTCTACTTTGAATATTCTGATGCTATTGTGGACAGGTTTAAACAAGTGAGATTTGACTCGCTTGTCGAAGCTAATCTCAGACTTCGAAAGACAACTGATGATCAGACTAAAACTGACAAGATTAATGTAACAAAGCTTCTCATGGGAATACGCAATGTTAAGATCCTCTACTTGTCTAATGACACTCTTGAGGTTAGTATCATCTTTCTCCTAATCTTTTTATTGACTACTTTTGTTTATGTTAGTAGAGAAATGATTAAGGGCTTGAGTTTAATAATCATGATTCACAACTGAGTGATGCTGTAATTGATTTGGTTTGTGTGTCAGGTACTTTCTTGCTGCCGAGAAAGAATACCGGTATTCGACAACCTAATCGAGTTAACTATTAATACTACACCATATGTAGGATGGAAATCATTGCCTCCTCTACTTAAGAGTTGTCCAAGTCTAGAAACCCTTGTATTCGAAGTACTATACACACCCTTTACAACAACTGCTGACACGTTTTTTTAAATACACAATCTGATTTTGAGACTGATTCTTTTATGGTTCAGGGACTGCATCACAAATATACAGATAGATGTGGGGACAAGGACGGATGCTTGTGCAAATATGAGAATCATTGGGGGGCGAAGTTGGATGTCCATACTTGCTTATCATCAAGTCCGGTGACGGTTCTAAAGATATTGAAGTTTGGTGAAACTTTTGATGATGATGGTGTTGATGAGGATCATGATGACTACGATGATGAAGATGTTGAGTCTTGTGATGAAGTTGGTGGTGTCGTAGAGGAGCAGATAGAGCATG
>AlyFBX_N0054 | scaffold_5-plus-3282734-3284194 | AlyFBX_0315 | 4977-6437 | gw_score 468.91 | pep | gw_score 466.31_466.31 | F-box|3.7e-07|10-48 | LRR_2|1.4e-05|160-185 | FBD|1.6e-14|355-401 | 
GAGACATAGATGTATTGAATGCAGATTGGATCAGTCAGTTGCCTGAGGTTTTGATTCTGAAGATACTATCTCTACTTCCAACAAAAGATGCCATAGCCACGAGTGTTTTGTCTAAACAATGGCGGTTTCTTTGGATGATGTTGCCTAAACTCAAGTTTGATTGTAACGATCACAAGCCTGTACACGGAACAAAGACATTTTCAACTAATGTTTGCAGGTCTTTGCTTTCTTACAAGGCTCCAGTTTTAAAGAGTTTGCATCTCAAAATATGTTTCTCTAGATGTACTACAATTGATGCCGGAATCTTGATTGGAATTGCATTGTCCCGGAATGTGCGTAAGCTGGTACTACAATGTTCATTACTTGTGACAGTTTTCAAATTTCCGAGATGCTTGTTGTATAACTGTGAAACACTAGAGACCTTGAAGCTCAAGTATTCGGCTCGTATCGATGTCCCTTCTTCGGTTCGTCTGAAATCCCTTACAACTCTGCACCTTAACTATGTGGACTTCAAAAACGATGAATCCGTCTTTAACCTTTTATCTGGTTGCCCTAATCTTGAAAATTTGATGGTGCATCTATATTCAAGAAGGGCTTTGAAGAGTTTGAAGAATTTCAAAATCGTGGTGCCATCCTTACAGAGACTATCAATTTTTAGTATTAGTCGTAGACAACAACATTGGGGCTATGTGATAAATGCTCCTTCTTTAAAATACTTGAAGGTTGAAGGGATTTATGGTCTTGATTTTTGTCTGATTGAGAACACACCAAAGCTGGTGGAGGCAAATATCATTGATGTCTCTGATATAATCAATGAAAACCTTCTGGAATCTTTAACTTCAGTCACACGTCTTTCCTTGGCTTTGTCGTCACCCTTGAAGGTAAACTTGCAATTAGTTGAGTTGATATCACATTATATATTTTGTACTAATACTGCTTCATGTATAGATTAAGTTTCCTATCGGTAGCATCTTCCACCAGCTAATATATTTGGAGCTATATACAAATAAAGAAGCGTGGTGGAACCTTCTTACCCTCATGCTCGATAGTTCTCCTAAATTGCAATTCCTTAAACTCATTGATGTAAGCAATATAATTTTCATCTGTCAGCTATTTTCCTAATCGGTTTCAGTTTTGCTGATATAATATAATGTCATTGTGGTCATTGGTCTCAGCCACTGGGTCCGAGAAAAGATCTTGTGGCTAATGGGAAATGGAATCAACCAAAAAATGTTGCTGAATGTTTGTTGCTCCATCTCGAGACATTTGTGTGGAATGGTGACAAAGAGCAACTAGAAGAGGAGATAGAGGTGGCAAAATACATCCTCAAAAATGCAATTTGTTTGAAGAAAGCAACTTTCTCCATAAAAGGCTTTAACGCAGACGAGAGACTTGATATGCTTGAGGAGTTGGAAAGTGTGGTCAAGGTTTCGAATTCATCATGCAAACTTGTTTTGTTCT
>AlyFBX_N0056 | scaffold_3-plus-23390052-23390207 | AthFBX_0453 | 4992-5147 | gw_score 83.01 | pep | gw_score 80.64_80.64 | F-box|0.00014|6-42 | PG_binding_1|0.051|11-40 | 
GATCGTGGGATCAAAATATTCCGACAGATCTCTTACAGGATATATTATCCCGCCTCGGATTAAAATCCAACATAAAAGCTTCTACTGTCTACAAGACATGGCTTGAAGCAGCTGTTTCTGTTCGGAAGTTACAACCTCGTCCTTGGCTTTTTTATC
>AlyFBX_N0002 | scaffold_315-minus-1185-2598 | AlyFBX_0302 | 4855-6267 | gw_score 933.78 | pep | gw_score 608.19_608.19 | F-box|0.00097|3-39 | Phage_int_SAM_6|0.49|131-167 | LRR_2|3e-07|144-169 | FBD|5e-17|333-378 | 
TGGACAGAATCAGTGGATTGCCTGATGATGTGGTGGTGAAGATTTTATCTTTTGTTCCAACAAAAGTTGCTGTATCCACTAGCATTTTGTCTAAGCGTTGGGAGTTTCTTTGGATGTGGTTGCCTAGACTAGAGTTCATTTCTCTAAAGCCTGAACTTAGGGATTTTATTGACAGGAAGTTACCGTTACATAGAGCTCCCGTGATAGAAAGATTGCGTCTTGATTTGTATAGCCCAGATATTAAACCTGAAGATATCAGACGATGGATTGAAATCGCAGTTTCTCGCCATGTACGTGAGCTGAAAATTGATTATTATTCGGAGAATGAAAACATATTCCCGAATAGCTTGTTTACCTGCAAATCGCTCGTGACCTTGAAACTCAGAAACGTGACTCTCATGGATATTCCCTCTATGGTTTGTCTCCCTTCTCTGAAAACTTTGAAACTTAAAAGTGTGAAATTCGTAGATGAAGAAATGCTTCAAGAGCTTTTATCTATTTGTCCTGTTCTTGAAGATCTATCGGTACGTTGTGTTGACGATGAAAATGTGAAAGAGTTCACTATTAACGTCCCGTCTTTGCTGAGTTTATCACTCGTTATACCTGATGATTGGTTGTTAGATGAGTATGAGATAGATACTCCTTCTTTGAGCTATTTGAAACTTGAGGATTGGAATGATTTGGATCACAACTCTTTGATTAAGAATATGCCTAAGCTGCGGGAAGCGTATGTCGATGTTAGTTACCCTAATCTCGAGAGTGTTCTTGAATCAATCACATCTGTCAAGCATCTTACAATATGTTCAGAGGTAGTTATTCCATTTTATCAACTGCAAGTTGTCAATCTCATTTATAGAACTCTCTGTTAATAATTTTGATATTGTGGGCAGGTTGTGTATGATGATGGTTTAGTTTTCAAGGAGCTTGAACATCTGAACCTATGTGTGTGTAGAGAGGATTCGTCGAATCTCTTTGGCCAGTTACTCAAGGATTCTCCTAACTTACGAATATTAGACATCTCTGTAGTGAAAGTAAGTTTCTTCGATTTAAACTATTTCTTGTTTGTCTGATCCCCAGTATGGTTTTAATCTTATTCTTCTGCTTGGTCTTAGGATCATGCAACGGATGAGCTTAATGGTACGGTTTCCTGGAATCAACCGAATTTCGTTCCTGAATGCTTGTTGTCGAGTCTACAAACATTAAAGTGGTCACGATACTATGGGAGACCACAAGATAGAGATATTGCGGTTTATATCTTGAAAAACGCTCGTCACTTAAAGACGGCAACAATCTTGGCTGATACAGAGGAACATTATGTTCCAAACCTTCAAATGATCAAGGAGTTGGCACTTTCTCCACGAGCTTCAAGCACATGCCAACTCGTATTTGTTGAGGATTTGTATTCATCTGTGT
>AlyFBX_N0004 | scaffold_5-minus-1855526-1856698 | AlyFBX_0704 | 4798-5970 | gw_score 488.34 | pep | gw_score 473.79_473.79 | F-box|2.7e-06|25-64 | Kelch_1|1.6e-07|130-172 | Kelch_1|5.5e-06|175-216 | zf-HC5HC2H_2|0.04|198-276 | 
TGTCATTCCTGGAAAAGAATATGAGGAAGAAGATGAAGCTGTCGCCGACGTTGCAATCGACCTCAAATCCGTCACTTCCCGATGATGTGCTATTCAGCATCTTTGCACGCGTCTCAAGATTGTACTATCCGATTCTATGTCTCGTCTCCAAGAGCTTTAGAACTCTCCTATCTTCACCGGAGCTATACAAGGTTCGGTCACTCTTAGGCAACACCGAGATTTGTCTTTATGTGTGTTCACGGTTCCAAGATCCTCATCATCATACGAACACTAGCTGGTTCACCCTCTGTCGGAAACCTGATCAAACCCTAACCAATGGCACCACTAAGAAGTCAAGTGGGTATGTTTTGGCTAGAGTCCCAAATTTACATTCTCCTCCTTTGCACTCTTCGAGTCTTGTGGCGGTTGGTTCTAATATTTATAACATTGCAGGATCCTGCTACCTAGAGTCTTCCTCAAGCGTCTCGGTTCTGGATTGTCGGTCTCACACGTGGCGCGAGGCTCCAAGCTTGCGGGAGGGGCTATGTTCGGTTTCTGCTAGTGTCATTGATCGAAAGATATACGTAGCAGGACGTTCCATAGATGGTGATAATAACTCGAAGAATTCGGTCGAGGTGTTCGACACTGAAACCCAAATTTGGGATCCGGAGGCCATTACTTGCAGCGAGACACAAGGCGATTTTTACGAATGCAAAACCACATGTATTGACAGAAAGTTTCATGTGGTGACTCTCGGTCAAAAAGAGGCGGTTGTTTACAATTCCAAGAAAGGTAGATGGGACAGGGTTAGACGAAAAATAGATCAGTATAAGTTTTCAGCTTATTGCGAGATAGAGAATGTTTTGTACTCTGGTACTCATGGAGTGTTCAGATGGTATGACACTAAGGCAAGTAGGTGGAGAGATTTGAAAGGTTTGGCAGGACTACCTGAGTTCGGTTCTGGTGCGAATATTAAATTGGCTGGTTATGGTGGAAAGATAGCGGTTTTGTGGGAGGAGGATTTGCCTTCTTGTGGACCTGATAGCGGCTATAAGAAGATGATCCGGTGTGCAGAGATAGCTCTTGAAAGGCGCAAATGTCATGAAATTTGGGGGATTATTGAGTGGTTTGGTGATGTGCTTACCGTCCCTGTAGGATATGTTGTTTTGGAGAAGGTTCTTGCTGTTACTCTTT
>AlyFBX_N0006 | scaffold_5-minus-19447334-19447576 | AlyFBX_0529 | 4846-5088 | gw_score 113.17 | pep | gw_score 45.93_45.93 | F-box|0.0012|15-47 | 
CTGCTGCTTATTCAGCAAGTACATGTGGTTATATTGGTCATGATCTCGTCGACAATATCCTCCTAAGGCTTCCATTGAAGTCTATCAGATTCAAGTCCGTTTCGAAGCAATGGAAATCGTTTATCGAATCCCATAGTTGCGTCCAGAGAGATCTGATAAAGAGTTCCTGTCGTCGGAAAATCCTTTTAGCTTTCGGTTGCAGGGACGGAGACGATTCTACACCGTTTCTTTTCCCCGACAAAG
>AlyFBX_N0008 | scaffold_6-plus-13662452-13663516 | AlyFBX_0725 | 5004-6068 | gw_score 651.03 | pep | gw_score 599.08_599.08 | F-box|6.7e-07|1-40 | Kelch_1|6.6e-13|151-194 | 
CGTTTTTGTCACTTCCTCATGAAATCGTCCTAAACTGTTTAGCCCGCATATCGAGATCGTACTATCCGAAACTCTCCCTAGTCTGCAAGACATTTCGCACTCTCCTCATATCTAAAGAGCTCACCGTGGCGCGAGTGCACCTTAAAACCCACGAAACCTTTTTTCATGTCTGCTTACAGTTACCTGATAGACCTAATCCTTCAATGTTCACCCTCTGGATAAAACCTGGTCAAATCTTAACCAACCAACTTGAGAAGAACGAGAGGTCTACCGGAGATACTCGGTTGGTACAAATACCTTCTTCATATTATTCTAAAGTACCACCTTATGTCATTACTGTTGGTTCCGAATCGTACGGACTCAGCCACTGCAATGATCCGTCCTCCATCATGTGGGTTCGTAAGAAGGGGACTTTTTGTTGGCGTAAAGCCCCAAACATGACTGTAGCTCGAGCCAAAGCCCTTGCGTGCGTCCTCAGTGGGAAAATATATGTCATGGGAGGTTGCAGGGCTGATGAACCCGTGAATTGGTGTGAGGTTTTCGACATAAAGTCTCAAACTTGGGAACCTTTACCTGACCCTGGCTCTGAGCTCCGTTTTTCTTCAATTAGAAAATTAGAGGTGTTCAAAGAAAAGCTTTACGTTAGAAGCAATGAGGAGAAAGACTCTGTTTATGATCCAAAAGAAGGTAAATCGGATGTTTTAGAAAAACCACATGTGAGATGTACAATAATAGAGAATGTTGTGTATTGTTATAATAAACAGAGCTGCTGGTGGTATGACACAAATCGCAAAGAATGTAGACTGGTCAGAGGTTTAGATATGTTGAACCTGAATCTTGGTTGTGGAATGATTGAAATAGCTAACTATGGTGAGAAACTCTTAATCTTATGGGACAAGTTTGTTCATCGTGGTACTTGTCAAGACAAAGATATTTGGTGTGCGGTGATTGCGCTTGAAAAACGTGATGGTAGTGATGAAGTTTGGGGAAACATTGAGTGGGCTGATATTGTGATGACGGTTTCTAGCTCATACGTTTTCGTGAATAGTCTAGTATATGGTAGTT
>AlyFBX_N0011 | scaffold_6-plus-4544139-4545383 | AthFBX_0642 | 4998-6242 | gw_score 485.84 | pep | gw_score 414.62_414.62 | F-box|0.0076|9-41 | DUF1435|0.13|111-140 | LRR_2|1.2e-08|155-179 | FBD|4.5e-10|360-391 | 
TGGACAAAATCAGTGGGTTTTCTGATGATGAATTGCTCGTGAAGATCTTATCGTTTCTTCCAACAAAAGTCGCTGTAAGCACGAGTATTTTGTCAAAGCAATGGAGGTTTCTTTGGATGCGGGTGCCAAAACTTGAGTACGATGACACCATCAATTGTGATATGGAGAAAAACAAGAGGATGCAGCTTTTTATTGACAGGAATCTGCCATTACATAGAACTCCCGTAATAGAGAGCTTGTGTCTCAAGTCTTCCTGTTCATCGTTTCAACCTAAATATATCAAATTTTGGGTTGACATTGCAGTTTCACGGTGTTTGCGTGAGCTAAGTGTTACTTTTTATATGAGAAAATTGAGGACCTATGCATTACTGCCGAGTAGTTTGTATACTTGCAAATCTCTAGTGACATTGGTACTGAAATACGAGATTTTCGTGGACGTTCCTAGCATGGTTTGTCTCCCCTCCTTGAAAACTTTGCACCTTCTAGGTGTGATATATGCAGATGAAGAATCTCTTCAACGGCTTTTATCCAACTGCTCTCTTCTCGAAGATCTGGTTGTGAAACGATGTAGTAGTGACAATGTGAGAAATTTTGCTGTGACCATCCCATCATTGCTATCATTTGAGATTTCTGATGCGTGTACTTCTGATGAGTATGTGATAGACACTCCTTCTTTGAAGTATTTCAAAGCTAGGTTATTTAGTAAGAGTCTCTCGTGTTTAATTGTGAATATGCCTAAGTTGGAAGAGGCCGATATCGCTCTTCGTGGATCTCCTGATGTCAAGAAGCTTCTCAAGTCTGTCTCTTCTGTCAAACGTCTTTCGTTTTTCTTACAAGTCAAAAATGTAGAGGTAATATTACTTCACTTCTCTTCAATCTCACTTTATCATTTAGATTACTAAACTCTACTTGTGTACATGCAGGATCAATATGGTGATGATTTTATCTTTAATTATGAGCTTGAGCATCTCAAGTTTCGCATAAGTAAAACATATTGGTCCAAGTTACTATTCTGGTTACTCAAAGGTTCTCCCAAACTACGTGACTTCGAGCTCAGTGTAAGTTTATTCGATAGACTACGATTATCTCGTAAGGCAATATTTGTACGAGATAGTAGGGATACATTGGTTTGTTGGAAGCAAATGATTGATGTCCCTCAATGTTTGTTGTCGAGTCTCCAAACTTTCAAGTGGACAACTTACTGGCCAACAGAAGAAGAGAGAGGTTTGGCGACATATATCTTGG
>AlyFBX_N0013 | scaffold_1-plus-13711829-13712026 | AlyFBX_0289 | 4944-5141 | gw_score 103.22 | pep | gw_score 85.88_85.88 | F-box|1.9e-10|21-62 | 
TGATCCCTGAAGAAGAAGTTGAGCCACCGCTTCCACAGCTTCAGCATCTACCATGTGAGTCGTTTTCGTCTCTCCCAAACGAAATCATTGTGAACTGCTTCGCACGTATCTCTAAAATGTATTACCCTTCACTCTCCCTCGTTTCCAAAACTTTTCGTTCTCTCATCTCTTCTCCAGAGCTCTATGCCGCGCGAAGTC
>AlyFBX_N0015 | scaffold_413-plus-6946-8042 | AthFBX_0717 | 4998-6094 | gw_score 557.71 | pep | gw_score 524.07_524.07 | F-box|0.0075|3-41 | LRR_2|3.3e-05|153-178 | 
TGGACAGAATAAGTCAGTTGCATGATGAGCTTCTCTTGGGAATATTGTCGTTACTTCCTAATACTAAAGATGTTGTGGCAACAATGGTTTTGTCAAAACGGTGGCGATATCTTTGGATGATGGTGCCAAGGCTTGTGTACGATGATAGCTATCCAAAAATTGATTATGAAAGATTTTCGACCTTTGTAGACAGGTCTTTGATTTTGCACAAGGCTCCAGTTATAGAAACTCTGCATTTCAAACTTGGTCATATCTGTGGTAGTGGAGATACTCTGATTAGAGCTGCAGAGAAATGTTGTGTGCGTCAACTGATTATCGAAGTTGATACTTCTTCAAATAGTGAAACTCCAGTCGTGCTTCCAAGGAGCTTTTATAATGGAGGATGTAGAATGCTTGCGACCTTGAAATTAACTAATGCGGTTCTAGTGGATGTTTCTACCCCAATTTCTTTCCCATCCCTAAGAAAGTTAGTTCTTAAATCCGTGACGTACCCAGGTGATGAATTTTTCAGCAAGCTTTTAGCCAGTTGTCCTGTTCTTGAATACTTGAGTGTGCAGCAATGTGAAGACGACAATGTTTCCATTTTGAGCATTAGAGTGCCTTCCCTAAAGCATTTATTCTTGTATAGACACTTAATAGTTGGTAACGTTGGTGAGGGGTTTGTGATAGATACTCCTTCTTTGGAACACTTGAAGATAGTTGATTATTCGTATGGGTCTCGTGTCGTTAAGAATACTATGAGTAGGATTATCACCGCAAGTATCGACATTTTTTCTCCCCAAACTAAGCAGCTTTTGGGCTCTCTAACTTCAGCCAAACGTCTTTTTCTCTGCTTACCAACCTCGAAGGTAACATGTTGTTTAGTATACATTATTCGTTTTCTCTTTTGGAAGGCTTAAATGAACAGTAATTGATATGGTCACTAAGCGAGTTCTCTTATGATCAAAACTAAATTATGCAGGATGCGTATCCTGTTGGTAGTATATTCCGCTCTCTTATACATTTGACTATATGCACATGTGAGACAGAATGGTTGAACGTCCTTATACGTGTGCTCAGAGATTCCCCTAGTTTAAAAACTCTCAAAATTGTACAGG
>AlyFBX_N0017 | scaffold_8-plus-17667740-17670580 | AlyFBX_0296 | 4995-7835 | gw_score 442.75 | pep | gw_score 415.47_415.47 | F-box|0.0026|3-37 | LRR_2|9.2e-07|152-177 | FBD|4.4e-15|351-394 | 
TGGCTAATATCAGTGACTTGTCTGATGAATTACTGGTGAAGATATTATCGTTTCTTCCTACAAAAGTTGCAGTATCAACTACCGTTTTGTCTAAACAATGGGAGTTTCTTTGGATGTGGTTGCCTAAACTCGAGTTCTACTTTAGATATCGTTCAGAGTCTAGTGCATGGCTGACGGATTTTATTGACAAGAATCTGCCATTACACAAAGCTCATATCATAGAAAGCCTACGCCTTCACTCACTTTATGGAAAACTTCACCCTGAGGATTTGAAACCGTGGGTTGGAATTGCAGTTTCTCGTTGTGTGCGTGAGCTAAGTATCCATTTATCTCCTGCTATGAAACCTGCTGTATCAATGCCCAGTAGTTTGTATTCCTGCAACTCACTGGTGACTTTGAAACTTGACGGCCAGATGATTCTTGTGGATGTTCCTCGAATGGTTTGTCTCCCTTCCTTGAAAACTTTGCAACTTGGATGTGTGACATACTCGAACGACGATTCTCTTCGACTGCTTCTATCCTATTGCCCTGTTCTCGAAGATCTTTTTATTGACCGAGAAGGCTATGACAATGTGAGAAAGTTGGTTATCATTGTCCCATCCTTGCAGCGTTTAACTTTAATTATAGACCAAGATTGTTCTTCTGATGGGTATGTGATGGTTACCCCTTCTTTGAAGTATTTCAAAGTTGATGATTATAGAAGTGAAAGCTCCTGTTTGATTGAGCATATGCCAGAGCTGGAAAAGGCAAATATCAGTCTAATGTTAGATATTGAAAAACATACTGAAAGGCTTCTCAAATCAATCACAACTGTCAAACGTCTTACATTGCGCATGACATTCAACAGTGGAGAAGAGGTAATATGTTTCCATGTGTCCGAAAGTTTTCCATTATTTCACTTAGAACACGAAATCTGATTTCTTGAGTTTGATTTCTTTTGTTATATGTCTGCAGACTGTGTATCCCGATGGTATTGTCTTCAGCCAGCTTGAAAATTTGAAGGTATATATATGCAGCGAAAATTGGTCAAAGTTACTTGTCCACTTGCTCAAAGATTCTCCTCAACTTCGAATCCTCGATCTCGAGGTCGATAATGTAAGTGTTTCTCCTTCGACTACTTTGCCTAAAGCTCAGAATTGGTGTGATTTAACTTAACTCTTCTTTTTCATTTTTTTTTTAATTCAGTTCAGTGAAATTTATGGGGAGTATGAACAGGTTAGCTGGAGCAAAAATCAGGGCTCCGTTCCTAAAAATTTCTTGAATTGTCTTGAAAGTGGACTTACCAAAAGGATCTCAGGTTCATCCAGTTTTCCATGTGTCACAACTCAAGGTGTTAGTAGGTAATGTTCACACTTCCACACAGTTACCTTCAGTCTTATTGGATGTGTTTGAAAGAGAGCCTGAAGCTGTTTTGGAGAGAAGGATGGTGAAGAGACAGGACAAGGCAGTGACTCAGGTTCTGATCAAATGGGTGAATGAGCCAATGGAAGAGGCAACCTGGGAGTATCTGTTTGACATTAAGAAGAAGTATCCTGAATTTGAACATTGAGGTCAATGTTCTTCAAAGGGGGAAGATTTGTTGCAGGTATTCTAGAAGGAAGAAAATAACGCACGTGGGAAGTCGCACGTGTGAGTCAAGAGTCAAGTGGCAAAAGGAATCTCGAAGGTAGCCACGTGGGAGTCAATAATCGGTCATCTTCGAATTCATGCCGTTAGCATAAAAAGAGCGTGTGTGCTCAAGTTTTTATTATGCATTTTGTCTAAGAACATTTCTATTCTCTCTCTCTAGAATCTTCTTGGATTTCTCTGGGTTTCTCTCATCTTGAGAGCCAGATTGATAATCAGATCCGCGTTTTATGAACGTTGTTTTGATTCACGGTGTTATTTGCTCTATTCGTGTGTTATTTTTACTCTGTTTGTGTGTGGAATCGATACGGTGAAGTTAGCTGTATCATTCTCTTAGACTGCTTCTAAAATGTTGCCCTATTCTGGAAAATCTAAGTATTCAACGAGTTGGATACGACAATTTGAATGTGTTAGTTATTAATGTCCCTTCATTGCAGCGTTTATCCTTACTTGATAGTGTATGTTCTTCTGATGGGTGTGTGATAGTTACCCCTTCTTTGAAGTATTTCAAATTTGATTATTTCAAAGTTAAAGATGATTGTAGTGAAAGTTTCTCTATTGAGCACATGCCAGAGCTGGAAGAGGCAAATATCATAATTAGGAGAAGTACTAAAGAGCTTCTCAAATCAGTTACATCTTCCAGACGTCTTTCATTACGACTAGCATTCGACTCTGCAAAAGAGGTAGTCTCTGTTTGCATCTGTCAACTTCAAGTTTATATATTTTTCTTGAGTTTGAATTAATCTCTTGTTACTATGTTGTGGTGTGTGCAGACTGTGTATCCTGATGGTATTGTCTTCAATCAGCTTGAAAAATTAGAGCTATGTATATGGAATGATGATTGGTCCAAGTTACTTGTCCAGTTGCCCAAAGATTCTCCTAAACTGCAAATCCTTAATCTCATCGTTGATGATGTAAGTTTCTTCGTCCACTATTTTGCAGTCTAAAAGCACAATATGGTGTGTAGTTTTTTTAACTCTTCTTTTTCTTTTTAATCTCAGAGTAAGTCATATTTTGTGGGTTATAAACCGGTTAGCTGGAACAATAATCATGAGAGCTCCGTTCCAACATGTTTCTTGAATAGTCTTGAAACTTTCAAGTTTTCAGGGTACAAGGAAAGACAAGAAGAGAGGGATTTCTTGAGTTTTATCTTCAAACATGCTCGTTGCTTGAAATCTACATCAATCTTGCGCGAATCAGAACGATGTCATGAGT
>AlyFBX_N0019 | scaffold_7-plus-23110125-23111282 | AlyFBX_0734 | 4944-6101 | gw_score 807.50 | pep | gw_score 526.09_526.09 | F-box|6.9e-10|20-66 | Kelch_1|3.1e-06|130-168 | Kelch_1|7.4e-12|171-213 | Kelch_1|0.79|279-299 | 
TGATCTCCGAAGTTGAACTACCGCAGAAAGAGAAGAGAAATTTGAGTTCTGAACCACCGTCGTTTTCATCGCTCCCAGACGAAATCATAGAGAACATTCTTGCACGTATCTCTAAATGGACTTACCCTAATCTCTCTCTCGTCTCCAAAACATTCCTCTCTCTTCTCTCTTCCCCGCAACTATACAAGACGCGATCTCACATCGGAACCACCGAACCATGCCTCTATCTCTGCTTAAAACTGCGTTATGATTCATCTCATCCCCAATGGTTTACTCTTTGGATGAAACCTGATGAAAACCTCACCAGTAACGGCGAGACTATGCATGACTATTCGTTGATTCCGCTACACTCTTCTTCCTATTCTTCACCCGTACTATATAAGAATTCCACCGTATCTGTTGGTTCGGAAATCTACGTAATCGGTGGACTCCTCCAGGCTCCGTCTTCTTCTGTTCGGATCCTTGATTGTCGGATTCACATGTGGCGTGATGGGCCTAACATGACGGTAGCTCGATCCGAGCCAACCACTGTTTACCTCGATGAGAAAATATATGTCATAGGAGGTTGCAAGAATGATGAGTCTACCAATTGGTTAGAGATATTCGACATAAAGACTCAGTCTTGGAGAGCTTTGCCTGGTCCTGTTACTGATCAAGAGTTACGTTGCAAATATATTAATGTCCCCGTTGCTTTTAAAGGAAAGCTTTACGTAGCGGCAGAGACAAAAGACTACACTTACGAGCCCAAAGATGGTACATGGAATGTCGTAAGAGAGAAATCGATATTCAAAGATATAAGACATTGGTGTGTGATAGAGGATGTAATGTACTCTTGCACTTACGTTGGGTCTTTAATGTGGTATGACTTTGAGGGTAGAGAGTGGAGAGAGATCAAGGGTTTGAACGAATTTAATGTCGGCCTTACATGGTATTTAAAAAAGAGGTCTGTCCATGGAATAGTTAACTATGGTGGGAAACTTGTAGTTATATGGAGGCAGTGGTATAATGATGACGGCAAAGGATGGAATACTAAAGTTGAGTTCTCTAAGATTGCATTAGAGAAGCGCCATAAAGATGAGATTTGGGGTAAGACGGAGTGGGTTAATACTGTGCCTGAGATCCCCAAGTCATATTACTCCTTAACTTGTGTAGGCGTGT
>AlyFBX_N0020 | scaffold_1-plus-13867121-13868275 | AlyFBX_0193 | 4998-6152 | gw_score 348.06 | pep | gw_score 276.68_276.68 | F-box|4.2e-07|3-43 | Arginase|0.067|161-206 | FBA_3|4e-28|210-329 | 
CTAGTCACATAGATTCGATCCCTTTTGATGTAATGATTGATATTCTCACTAGGTTGCCCGTAAAATCTCTCCTAGAGCTCCAATATGTTTCGAAGACATGGTGTTCCATCATCCGAAGCAAAGATTTCTTAAATTTGTTGGTCTCTATGTCCTCGACGCAATCATCACGACTGCTTATATCATTTAAAAACGGTCGATTGACCGATAAGAATGCTGAAAACCGTATGTTCTTCTTTACCTCTTCACAAGAAGAAGATTCATCTTCTTCTTTAATAGCAAATTTGGACATGACAATGGCTTCAGTGGACGCTTATTTTTACACACGGTCAACGGGTTCCGTCAACGGCTTTATCTGCCTTTCACATAAAGGTAGGTTCATGATATGTAACCCTAGCACGAAACAAGTTATAACCTTACCGGAAATCAAAATCACGGGTACTAATTGGAATTCCGCTTATAAATACTTGGGGTATGATCCGGTTAATCATCAATACAAAGCAATGCGTAAGAAGGTTTCAAATTTTGAAGATGATCAAGAGCACATGGTTTTAACACTTGGCGGTGATAAAACACCTTCATGGAGACATATTGAAGGCATTACTCGGAATTATCACCCTTTAACAAAGGGAATAAGCATCAATGGGTTTGTATATTATGGCGCTTCGACTCCAACACCAAATTTGAGTAAAATAATAGTGTGTTTTGATGTTAGAACAGAGACGCTAAGTTTTATCAAACTACCTTCAATGGACGGCATATATTGGGACTCAACTTCAACTTTGATAAACTACCAAGGAAAGTTAGCTAATGTTAATATTGTCAACTCGTGTGATAAATATCTTGTCTTTGATTTATGGGTATTACAAGATGCCAAGGAACATCAATGGTCGATGAAGACATGTTCCTTGCGGCATGATTCTCTAGGAAACGTTCCAATATCTTTTCATGGCACCAACAAGATGGGAGATATTATTATTACCCCAAAGTGTTTACCACGTGGCCTTGGACCTTTTTACATTCTCTACTACGATGTAGAAAAAAAGGAAATTAGAAGAGTTCAGCTTAAAGGATTTGGAGATGATGAAGATTTGAGGCGTCATTATGGAATTGCGAACAATAACAATGGTAATTGCCTTGTCTATATCTCACCAGAAC
>AlyFBX_N0022 | scaffold_5-plus-3261287-3262778 | AlyFBX_0889 | 4962-6453 | gw_score 719.69 | pep | gw_score 563.18_563.18 | F-box|1.4e-08|15-53 | PatG_C|0.34|30-84 | LRR_2|0.016|161-186 | FBD|9.1e-15|352-398 | 
TATACGAAAGTTTGAGAAATGGAGGTGTTGTGAATGAGGACAGGATCAGTGACTTGCCTGAAGCTCTGCTTCTGCAGATATTGTCTTTACTTCAAGTAAAAGATGTTGTATCCACTAGTGTTTTGTCTAAATCATGGAGGTCTCTCTGGAAGTTGGTACCTAAACTCAAGTTTTATTATCCCAACAATCAAAGTGAACAGTATAGAGAGAATTTTTGCAGGATTTTGGTTTCCAATAAAGCTCCGTTTCTAGAGAGTTTGCATCTCTGTTTTAGTTTTAACAGTTGTAGTTCTATGGATGTTGGAATGTGGATTGGAATTGCATACGCACGCCATGTCCGTGAGTTGGTTCTCCATGTTGTGTCTGAAAAATATTTGTCGTTTCAATTTCCTAAAAGCTTGTATAATTGTGAAACACTAGAGACCTTGACACTCAAGGGTTGGATTCATGTTAATGCCCCTTCTCCGGTTTGTCTCAAGTCTCTTAGAACTCTGCGTCTTGAGAATATGGATTATAACTACGATCATTCGGTTATTAACCTTTTTTCTGGCTGCCCTAAACTTGAAAATTTGGTTGTGTATCGACGAAATCTACTGGATGTGAAGACTTTCACTATTGCAGTGCCATCTTTACAGAGACTAACAATTTATGATGACAATGATGCAAAACACTGTAGGGGCTATGTGATAAATGCTCCTTCATTGAAGTACTTGAAGATTGATGGGTTTAAGGCTCTCGAGTCTTGTCTGATTGAGAACGCACCAGAGTTGGTGGAGGCAAAGGTTATCAACGTCTCTAAGATAATCAACGAGAAGCTTCTGGAATCTCTAACTTCAGTCAAACGTCTTTCCTTGGCTTTATCACCATTAGAGGTAAGGTTTTGTTGCAATTATTCGGGTCACTTGTTGTTATCACATTGTTTTTGTGCTAATATTGCCTCATGTATAGATTAAGTATCCTACTGGTCGCATCTTCTATCAGTTGGTATCTTTGGAGCTGTATACAAATAAAGCAGAGTGGTGGAATCTACTAGTGCTCATGCTCGATAGTTCTCCTAAATTGCAAGTCCTCAAGCTCATCGGTGTAAGCAATGTTCATCTCTCAGCAAATTTTCTAAGTTGGTTTTAAATTTTTGTGATGGATTTAATAATAGCATACATTGAGTTTCCCATTCGTTGGTCTCAGAAATGGTATGGTGTGAAAAATCATTTAGCCATTAGGAATTGGAATCAACCAAAGAATGTTCCTGGATGCTTGTTGTTTCATCTCGAGACATTCATGTGGAAAGGCTGCAAAAGGCTAGGAGAAGATGAAAAGGAGGTGGCGAAATACATCTTAAGGAACTCAAATCGTTTGAAGAGAGCGACTTTCACCATAAAAATCTACGAAGAGAACGATTCTCCAGACATGGTTGAGGTGGTGGAGGAATTGAAAAGTGTGGTCATGGCTTCGAATTCATGCCAACTTGTGTTCAAAGAAACTGATAGCAGAT
>AlyFBX_N0024 | scaffold_6-plus-6373544-6375111 | AthFBX_0117 | 4998-6565 | gw_score 860.63 | pep | gw_score 521.95_521.95 | F-box|2.3e-07|3-40 | LRR_2|1.5e-07|146-173 | 
TGGATAGATTCAGCAATTTACCAGACGATGTTATTTGCCACATCGTGTCCTTTCTTTCGGCAAAGGAAGCTACGTGCTTAAAGTTTGTCTCCAAGAACTTCCAGAATTTGGTTACTATCAAACCGAATGTTGTTTTCGATCTTTGGGAAACTTTCAAGAATTTTGCCGATGGATTATTGGCTAAAACTCCCAGCTGCCGTATAAGGAGATTCTCTCTGAAATTGGGGTCTATGGATTTTGCTCAGTATAAGCTTCTCAACTATTGTCTTTGCAATGTGTTGAAGCGCGGTGTCTTGGATCTTGAGCTGGACATTAATGTCAAAGAAGATTACATACTTCCTTTTGAGGTCTTCACTTGCAGCAAGACACTTGTTAAACTGAAACTAGGGTGTGGTTTTGTTATTGACATTCTCCCTAAGAATGCTTTGCTTCCAGCTCTTAAGACTCTCATTCTTGATTTAGTTCGGTTCAATAGTAGTGATGGTTGTGCGTTCACAAGGCTTCTTTCTGCTTCCCCTGTGCTTGAAGAGTTAGTTATAAATCGTCTCAACTGGGAACATTGGAAAGGTTCTCGCTTTGTGTCTAGTCCGACTCTTAAGAGAGTTACTATTCGGCGTAAAGAATGGGAACCTGAAGCTTGGACTGAATTTGAGAGCGTTAGTTTTGATACTCCGAGTCTTGCCTACTTAGAATACAAAGCTGTTATTCCATATGGGTATCCAACTGTTAATCTCAACTCCATTGTGGAAGCTAGGCTCACTCTTCCTAGGGAAGTAGAGTACGATTGGGTTAACAGATTTGCCGATCCTTCAAATTTGATCAAGGGGCTAAAAAATGTTGAGACTCTGAGCATCAAGGGTCTTGATACGATGCGGGTAAGTGTTCTTGATATGTTAGTGCAGCTTAAAAAACAAAAGAGCATGTTGATAAGTTGTATCTAGGAACCATTGAGATATAAGAATCAAAATTTTGGTTGAAGTTTTGATCCATAGATGCAATTTGATGGCTGACTAATTTGTTTATTTTTTTCTGTTCCAGCTGGTATTTTATAACTTCAGGGAAGCAGTTCCAGTGTTTGAAAACTTGTTTCATTTATCGGTTATCAGTGAACCAGATTTCTGTTGGGGTCCTCTAAAAATTCTGCTTGAGAAATCTCCAAATCTAAAGACTCTCACCATTAAGGTATGATCAGAAGTTCATTGGACAGACAAAAGAACTCATATAGAGTCAGATATACTTCTCAATCAATCTCAAAAGTTCATGTCTTTTTCAGGGTACCTTGCACTATAATTTTTATGATAAACTGGATTTGGAAGCTGTTTGCGAATGTTTGTTGGGGTATTCTTTCCTGTTGTCCTGCCCTATTAAGGTCCTCAAGATAACCGAGTTCGTAGGAGATATCGGAGAGATAGTGCAAATGAAACATGTCTTGGGGAAATTGCCATGTCTTGAGTTGTTGGTAGTTCATGTTCAGGCAAGAAGAGATGACAAAAAGCTGCAGATCACGGCGGACCTCTTAATGCTTCCCAGAGCTTCGTCCAAATGCAAGGTCCAGGTCCAGTTCTCTT
>AlyFBX_N0026 | scaffold_4-minus-10879617-10880816 | AthFBX_0437 | 4867-6066 | gw_score 198.45 | pep | gw_score 179.85_179.85 | F-box|4.1e-07|2-41 | FBA_3|9.2e-21|228-351 | 
ACTCCTTCCCTGATCATTTAATTGAGGATGTGTTCACGCGAATGCCTGCCAAATCTATAGCAAGATGCTGCTGTGTCTCAAAGGCCTGGGCATCGATAATTAGCTGTCCATCTTTCACAACCTTGTTCTCGAGCCGAGTAAGCCCTCAGCTATTGTTCGCTTGCAGTCAAAAAGTAACCAACAGCGACTACAGTGTTGACGGGAAACTGTTTTTTCTGTCTTCACCTTTGCCTCAGACTCTTGAAGGCTTCTCTTCTACTCTACCAGTCAATCATCAGACGGATTTATCTCTTCTAAGGGGTGAAGAGGAAACCAATGTCTCCGTCAATGGTTTGGTATTGGGTGTACAAGAGAAACCATTCACTGATAATAAGTATACAATGTGTGAGTGTGTGATACACAATCCGAGCACTAGCAAGTCTATTACTTTGCCCACATTGTTTCCGGCAAGGAGGCGTCAGTTTGAGAATACGCGAAGGGCGCTTGGAACACAATGCTATTTTGGTTATGATCCCGTTGGCAAAAAGTACAAAGTTTTGTCCATGACAACAATGGCCCCTGATGGAGACGGCAATGCATTATCTAGACGCCATCAATGTCTGACATTAAGGGGTGGAGATGATTTACTGTGGAGAAGTATCCATTGTGGCATAGAACACTTCCCGATAGATCATGATCCGATATGCATTAGTGGCCATATTTTTTATCTAGCTGCCCAGATGATCAATGCCGAGATTTCTATGGTAGTTGATTTCGATGTGAACTCTGAAAAGTTCACATCGATCAAGTATTTCGACAAAACACTTTCGATGACACGATGGGAGAGCACATACAAGGACATGGCAACTCTATTCAACTTCAATGGGAAGTTGGCTTCTCATGTAACTCTCGAGCATATGAAGAGTTTTGAACTCTGGCTTTTAGATGACCCCACAAATCATAGATGGTCAAGACAGTTTCACCAGTTTCCAGATGTTTCTTTGAACTGTGATCCTTACATTATGTGTTTTGCTGGAGTGACTCACGGCAATGAAGCCGTGTGGGTGCCATTTACTGTTCCTGACGTGCCTCCTCTCTCAGTGCTGTTTTACAATTTAGAGAGAAAGACCGTGAAGTCAATACAGTTCAGATCTTCATCATTATTTGAGGGTAATAGGTTTCTTACATCATTAAACCATATTGAGTGCATGAGAAATCCGT
>AlyFBX_N0028 | scaffold_8-minus-17477182-17478607 | AlyFBX_0311 | 4855-6280 | gw_score 701.05 | pep | gw_score 651.33_651.33 | F-box|6.2e-09|3-40 | LRR_2|1.2e-08|151-175 | FBD|6.9e-13|346-388 | 
TGGACCGTATCAGTTTGTTGCCCAATGATTTCCTCTTGCATATACTGTCATTGATTCCTACAAAAGATGTCTTAGCCACGAGTGCTCTGTCAAAACGATGGCGGAATCTTTGGAAGTTGGTGCCTAAACTCCAGTATATCGCAAACCATGAGTATGCTGAACCTTGGGAATTTTTTCTATTTGTGGACAGGTCTTTGCTATTAAACACGGCCCCAGTCTTAGAGAGTTTGCATTTCAAGTTTGGTTGGAAATGCAGGGACGTAGATATCGGGTTTTGGGTTGGAATCGTAGTAAGACGAGGTTTGCGTGAGCTGAATTTCGAGTATCATCGTTTTATTAATGAGCCTATCAGATTGCCTCAGAGCTTGTTTACATGTGGAACACTCGTGGTGCTAAAACTAAAAAACATATCGCTTGTGGATGTTCGATTCCCGGTATGTTTTAAGTTGCTCAAAACTCTGCACCTGGAGTATGTGATTTTCCTAGACGATGAATCTCCTAAGAAGCTTTTGTCAAGCTGCCCTATTCTTGAAGTCTTTGATTTGACTCGAGACGACATTGACAACGTGACGAGCTTCTCTGTTATGGTGCCTTCGCTACAAAGATTTATCTATTATGGAACAAGACCTGGTTCTGAGCTTGTGATGAATACGCCTTCTTTGAAGTACTTTAGGACTATAGATCATGGTTCCGAGTGTATGATTGAGTATTTGCCTGAGATCGTGGAAGCACATGTGCAGGTGTTATGTACCAATACTGATGACATCCTCAGATCTCTTGTACCACTCAAACGCCTCTTGTTATGTTTACCCTCGGAGGTAAGACATACTTGTTAACAGCATTAGATTTCCATTGTGATCGAATCAAACTTGTAGTCTTTACGCTTATTTGTTTTTGTACTACAACCTGAGTTTCCTACTGGTAGTATCTTCCACCAGCTTGAACATTTGGAGTTTTACACTTGTGAGACACTGTGGGATATACTTATGTCTATGCTCCAACAATCCCCGAAACTTCGATCTCTCAAGCTTAACGAGGTAAATAAAACTTTTGAAACTATGAAATGCTTTGCGGTTTTCTTGTCTGAATGAGTCTCTTATGGTCTTTTAATGCACTCAGATCCATCATGATTGCTTTGTTTCTCGAGATCCTATGGTTCACTGGGAGGAACCAAGCTCTCCTGAAACGTTGAAGTTCGTTCTTGAGACTTTTGAGTGGAGAAACTACAGAGGATGGAAGAAAGAAAGAGATCTTGCAAGGTTTATCTTGAAACATTCAAGGCGTCTAAAGATTGCGACTTTTTCGCCACCAGACACCACACAACTGAGGACAGAATTTCGTACCACATTTGGAATGAAATATCGTATGCTCACGGAATTGGCGCGTTTGCCGAGGGGTTCAACAGAGTGTGAGCTTGTCTTTGGTT
>AlyFBX_N0031 | scaffold_5-minus-4897790-4898908 | AlyFBX_0546 | 4873-5991 | gw_score 528.58 | pep | gw_score 428.95_428.95 | F-box-like|0.022|11-32 | 
GAAATTGCAGTTTCTCTGCATCAGCGAGACTACGGATCAGAGACGTCGCAAGACTAAAATTGGTGTGTAGAGATTGGAAATCGCTCTTGGAGTCTTCCTATTTTCGTGATCTCTACGGAACCATAAACCAAAGGAACTTGTCGTCTCCGTGGTCGATCTTTTACAGAGAACAGTATTCTAATACTGCTTTGGAATTCTTCTCCGAGAAATGGGGTTTGACGCAGTCACTAGGTTCTTGGGTCTCAAGTTTTCTGGACGAAATGAAAGCAGCTAACAAGAAAAAACGAGCGGGTATCTTGGCTATCACGGACGGGTTGATTTTGGTGGATGTTTCGACCAAAGGCAGACCTACTATGTTTAGTGTCGCTAATCCTATGTTGCGACAATGGATAGATATCCCTCAACCTCCTATTTCTTATGACATTGTTATCCAAGGCACAGCACTTGTAACACAAATGAACAACAGTGACCTTACTTTGAGATTTTTTCGTCTGATTCCGGCAAATGGACTCAGCGCAATGTCACCTCGCATAGTCCAGCGCTTCTCATCAAATCCGATCAATTTGAATGGTTGTCTTTATTGGCTATGCCGTGAAACTAATGTCATCTTTGCCTATGATTACTATGATCATAGTGAGATTTCATGTGTCATCAAATTACCTACGCTCTTCCGGTCTGAGGGTTATGAAGATACTCTCACTATCTCATGTGGGTCACTCATGTATATGACCACTGACTACAAAAGAAACCAGGAGCTTAAGATTTGGAGACTAGAGAACTATATAAGTGGCTCTTCTAAAGGATCTTGGGAATTATTGTGGAACCTCAATCCTGGTCTTGATCTCAGCTTTATAACTGATCCAGTGGTAATGCATCCGTTCGATAATGAGATAGTTTACCTCGTCACCCGCCAAACTAATTATTCCCAGACACATGTTTATCTTGTTTCATGTAACCTTGGCACCAAAAAGTTCCAAGTCCACAAAGAGTGGAATCAAAAATACAGGAACTTGGGAGACTATGAACCTCGTCTCTTTCATCAGTTCGTGCTTCCACAAAGACTCAGCTCCATTCCTTGTCCACCTGGCTGCACTCTTGTTACCCTTCCCCAACAACATT
>AlyFBX_N0033 | scaffold_7-plus-22607001-22608467 | AthFBX_0282 | 4947-6413 | gw_score 746.51 | pep | gw_score 323.50_323.50 | F-box|1.5e-07|15-57 | Mannosyl_trans|0.065|151-243 | FBD|0.83|349-371 | 
TGGAGACGAAAAGAGTATTGTCATCATCTGGCTCCGTAGATTCAATCAGCTCTCTTCCAGATGATATACTTGCTCATATCTTATCCTTTCTTCCTACTAAACGAGCTGCTTCTACCTCAATCCTCTCCAAAAGATGGAGGACTCTGTTTCCACTCATGAATCTTCTCTGCCCATCTCTCTATCTAGACTACTCTGATTTACTCTATCCCGAGAGACAGACTGAAGAAGAATCTGTTGTTCAGGATAGCTTCAGAAATTTCGTTGATAAAACACTTTCAGGTTGTAACAACAATTCCTTAAAAGAAATTCTAAATTATGAAGATGATGATGTTCAACGCATGAGTCCTACCAGATGGATATCAAAGGCAATGGAAAAAGGCGTTTCGGATCTTGATCTTCGCATATATATGCATTTGATGTACGAGCCACCATGTCTTCTTCCTAACACCGTCTTCATTAACAACACATTGGTCAAGCTCACTTTAGGAACAGAGCTTTGTCTTGGTAATGCTCCTTTGGAGTACGTTGGTCTTCCCCTGCTTAAGAGTCTCTTCCTCCACACAGTTTGGTTTTCAGATGATGCTATATGTGATGTGATGTTTGATGGTTGCCCTGAGCTAGAAGAATTATACATACATCACATTTACATTGAAGATAGAGATCGCGAATTCAACATTCCTCCAGCACCTCATTATTTAGGCCACGACAACATCAAAAAACTCACAGTTTGCTACAATAACGATGTTCAGGCCCCTCGCGTTTTGTCAATCTACACACCAAATCTTGTTTACCTAGACTACTCTGATTATCTAACTTGTCTCTATGAATCGGAGAATCACTTCAATGATCTTTTAGATGCCCGCCTTAATCTTGTTTTCGCACGGTGTGGGAGATGGGGTAGTGAACACGAACCCTGTTTGAAAATCATTAATTCTATCTCCAATGTTCGGATCCTTTACCTTTCTTCTTCTACTGTTGAGGTATGTCTATCTCAATCTCAATCTCTTTCCTTTCATTTTTCTTTCTTTCTTTGTCTTGTTTGATGATTTGTTTGTTGCTTTGATGTGTTGCAGGTGATGTATGCATGCCTTGATCTTGATGAGATTCCATTGTTTAAGAACTTGGCCACTCTACATTTTGAGGGTGATAAAAAAGACTATTGGAAATTGCTTTGCAATATGATTGAAAAATCTCCAAAGCTAGAAACTCTAGTCCTCAAAGGTTTGTGCGGTGTAAGCGATTGTGGGGTTAACATTGATGGTGGAAATGTGGTGAAGGTGGTTGAGATACAAGGGTATAAAGGAAGACTTGAAGAACTGAATCAGGTGAAGTGCTTCTTGCTAGTAATGGAGAATCTTGAAGAGATGAAAGTGAACATTAGTGATGAGATAGAGAACAAGTTGCAACTCACAAATGCTCTTCTTGCTCTTCCTAAACGCTCACCCAAATGCAACATCCATGTCTTGT
>AlyFBX_N0035 | scaffold_37-plus-31442-36443 | AthFBX_0211 | 4968-9969 | gw_score 158.40 | pep | gw_score 157.16_157.16 | F-box|1.2e-05|13-47 | 
ATAGATCGAAAAAGATGGATTTTGGTTCCAAAGATATAATCAGCACTCTACCAGAACCTCTTATTTGCCAAATCTTGTCTTGTCTTCCCACAAAAGAAGCTGCTTTAACATCGCTTCTCTCGAAAAAATGGCGGTATCTCTTTGCTTTCACACCAAATCTTGAGTTTGATTACTCCTCGGTATATCTGCATATTGAAGAGGGTAAAGCAAAAAAGGATGAGATTCATAGAATGTTTACAGATTTCGTGGATAGAGTATTGGCTTTGCAAGCAAATTCTACTCCAAATAAGTTCTCTTTCAAGTGTGGACCTGATGTTGATCCAGTTTGTGTCATTCGTTGGATATTAACCGTGTTGGAACGTGGGATATGTTGGAACTTGTTTTTTGACAAAGTGGTTTTGATCACTTTCCGGTGAAGACGTTCATCGGAATGACCGGTTCTTGGGCAAGATGTAATCGTCGCTGCGTGCATTATACGGTAGTGTATTTGAATGTCAAAAACGAAGTTCGTATGAATGAGAAATGGATGTCGAAGTGGGTAGTTTGTAAAGCTTGGAATTTTGACTTAGAATCAAATGACCTACTTTGGAAGTTAAAGAGAAACCCAATTACACATGGGCTGTATTTGGGATTTGAGAAATGGGAAATGGGAAATGGGCTTATAAGCCATAAGATTATTCTTATTTTCCTAAGTTGTTTTGATTAAATTTGTTAATTAAATCAATAAATATCTCCTTTAATATTAGGTTTTGTAACAACAAAATCAATCAACGACAATTACGGTGGAATAATTCTTTTGACTTTGAAATTGAAAATCAATTCTCATAAGTGTCGTATCCTCCTCCTTTTTTTTTTTTTTTTTTTTTTTTTTGAATGTAATGTTAAATTATATTCAAAAGAAAAATATAACGTTTTTACAACTTGTGCATCGGATTGCTGAGAAAATATAAGCTAAAAGAAAGCTAAAAGAAAGTTAAACGTTGCCAACTACAAACTTCGATTTAACTCCGAGCTTTGATCCAAGATTGGTAGGCTGCCTCATATCGCATATCACCCTTTATGCGAATTGACGATATTTGGTTCCTTATTTGTTTATCGAGCCATAGTATGAGTCTCTCCACCGGCTGCGGATCTTCGCCATGTCTCCTTTGATTCCTTTCTCTCCAAATCGCGTAAACTGCCGCTTGAAAAACATATTTGATGAGGAATCCCTCCACTCGATCTAGGTGCTGATCCGAGATGTATTCTAGGAGAAGAGACCAATCTGTGGTGAATCTAGCTTTTAGTAGCCCTTTTGCAAGAGCTGCCCAAACACGAGATCCGTACGGACAAGAGAAAAATAGGTGTTCTCTAGTTTCCAAATGATTCTGACAAAGAGCACAAGTACCTGAAACCCCTCTATTCCATGTAACCATACGTGCGCCAGTCGATAGTCTATTGTGGGCTGCCAACCACACGCAGAAAGAGTATTTTGGAGTAGCATGAGCAAACCAAACTCCTCGGTGCCAAGAGACTGTGTTCGCAGTAGTTCGAATATGGTTCCAAGTATCTTTAGTTGAAAACGTTGGTCGAAACAAATCATTTTTTCCCCGCCAAAGAGCTTTGTCAGCCATGTCATTTCACTTTTGGCGCAGCAGTTGCAGTACCTCTTCAATGGAGTTAAAATGGTCTGCTCTGTGTCTCCTCCATCGCCGGTTTGTCCAGGCAGCCGCCAATGAACTCGACTTGCTAATCCCTATATCAATACAACCCCGAGCACCAACTGTGTCAGCCAATACACCCAAAGAAGACCAGTGATCATACCAAAACGATGTAGTCTCTCCATTACCGACTTCTACCTTTTGCAAAACTGTTTCGCCATGTCTCTGTATTTAATCAATTTCTTCCATAACCAAGAACCCGTTGTGCCTCTATTGTTGATAGACCAGATAGAAACTTGCTTGAGAAGATATGTTTGGACCCATTTAACCCATAGAGAGTTCCCGTGAGAGACAATACGCCAAATAAGCTTTAGACAACAAACATTATTCGCCTCTTTGAGTGACCGCAACCCTAACCCGCCTTCTTGTTTAGGGTTTACAAACGTTTTCCCAAGAGATCTTTGCCTTATGTGAATTTAGATCTGTTCCCGACCAAAGGAATGCTGAACAGAGTTGATCAACTTCGCGAATACATTCACTTGGGAGTCGATATGCAGCTAACCAAAAATTGCATATACTCCAGAGAATTGAGGAAATGAGATTAAGACGACCTGCAAAAGAGAGAAAACGTGTAGTCCACGACTCAATCCTTTTTCTAAGCTGCTCAATCAGGGGTCGATAATTTGTTGTTGAAAGGTGTTTTGTGACCAGCGGTAAACCAAGATAGCAGACTGGAAGATGACCAATTTCGAAAGGAAACGAAGCAGCAAACTGACCCATTGCATCCGATTTACCAGCCAAATAAAGCGTTGATTTCTCCATGCTTATTTTTAAACCCGAGCATTTTGCAAACTCATCAAATACCCTGGTGATACCTTCAACCGATCTTACTCTCCCATTTGACAAAACCATTAGGTCATCAGCAAAAATCAAATGAGTTAACCCGAGCGTTTTACAACGTGGATGGTAGCCAAACTTTTTCTCTCTCGCGGCTTTATCAAGAAGTTTCGAAAGCACATCCATACTTATTACAAGTAAATACGGAGATAGTGAGCAGCCTTGTCTTAAACCTCTTGAGCTTCGAAAATATCCTGCTAACTCTCCATTAACTTGAACCGAGAAAGAAGCCGTAGTAACACAAAGCATAATCCAGTGAATAAACATAGGCGGGAAATTTAAAGCCGAGAGAACTTTACTCAAGAAAGACCATTGTACAGAGTCGAAAGCTTTTGATATGTCGATCTTAATGGCGCATCGGGCAGAACCGGTATCTTTGTGGTAGTCTTTGACAAGCTCGGTGGCTAAGAGCACATTTTCAATCAAAAGACGATCTTTGACAAACGCCGATTGATTTCCAGCTATGAACCTAGGGAGAATAGCCTTGAGTCGATTTGCAATGATCTTCGATCACTTTATAGATCACATTACAGCAAGAGATAGGTCGAAAATCCTTCATCGCCTTTACACCTTTCTTTTTAGGAAGGAGAGCGAGAATTGTAGAATTTATTCCTTTTGGCAGAAAACCCTTTGCAAAAAAAGATTGGACTGCCAAAATAAATTCTTTTCCTATCAACGTCCAAGAAGACTTGTAGAATTCCGACGTGTATCCGTCGGGACCAGGAGATTTATCATTAGGCATAGCGAACAAGTCCTTTTTGATTTCCTCCCCCGAGAAAAGACGAGTTAGATGTTGCTGGTCTAACTCGGAACAACGAAACGGCAGCAGTAGCTGAAGCTTCTCCACCGTAGTACTTTCAAAATCACTTGGAATATGTTGCAAGAATTCACGGAAATGTCTCCCAGCCTCTGCTTTAATGTCTTTCGCCTGCGTTAATACTCTCCCATCTTGACCCACCACTTCCTTTATATTATTTGTGGCCTCTCGAATTGCAACCGCTCTATGGAACATTTTGTTGTTCTTGTCTCTGACATCCAACCAATGTAGTTTCGACTTTTGTTTCAAATACTTCTCCTCTAGTCCAGCAACTAGATCCCACCTATGATAAGCTTCATTTTCTTCGGCCATCGCACTGGTACTTGGATTCAATGCATTAGCTTGTTGCTTTTGGCATAGAATATCATATGCCTCCCTTGATTTCTTAACCAAATTTCCTACACGATCTTTTGCAAGCATCCGCAGTTTCGGTTTTAAACCTTTCAATTTTTTAGCAAACCGGAATAGTGTAGATGTGGACAAGAACATCTCCTCTGTATCCTTCCAGTGATCCTCAACCAGAGGTAGGAACTCCATCATCTCCGTTAAAACGTTTACAAATTTGAATGGTTTCCGGCTAGGGATGGGACTACTTCCTCCACTGATTTGCATTATCCAACATCGTAAGTGATCCGAACAACCTTCTGCCTCAAATACACTATACGCTTGTGGGAATGCCTTTAGCCACCCATCATTTACCGATGCTCTGTCCAATTTCTTCAAAATTAAGTCGTTATCCCTTTTATTACACCAAGTGTAGATAGGACCGTGAGAAGCCATATCAGATATAGAACAATAATTCACCAAACTCTGAAAATCCCTCATCCCCAAAGTAACCTGCGGATTATCGTCAACTCTCGAATGCTCTGCCATATCTAGAGTGACGTTGAAATCTCCAATAATAAGCCACGACTTATTCTTAAAAATCGGTGAGTCATAGTGATCTTGTAACTCCTGCCAGAGCACTTTCCTTTCATCCACAAAATTTGAGGCATACACAAAAGAGCAAAAAAACTCCTCAACTTGATCTTCCAATTTGACAGAACAAGTGATTATTTGATCACTCTTATAGAATGGGCTCAATCTCACATTATGCTACCACAAAACCCAAATACGACCCCTTGCATTGTGCTCCTCTTAATTGTGTGTACGTTGAGATTTTGTGTATAAAACGATGGCCATTGTCTCTCATTCTAAATACGTTCAACAACACAATCTCCTTCCTCTTCTTTTCTTCTCTAGTTTGAGTCTGAGAGTACAACACAAGGCTAGTGTTCGATTAGCTTTTAATTTGATTGTTGCAAATCAATAGGAGAAACAGTTTTATCCTGGGACTCTAATTGTCATCAAACCGGCGCACTATGGGGCGATTTTTGAGTTAAGGAATAAGGAGAGAGATAATCAAAGTTCTCGACTCTGTTTACCACCGTCAATCTCCGTTCTTCAATCATCCTTTTGGTATTGTTGATTTTTGATACTTGTTCTACTTTAATTGCTTTACAAATATTAGATTGTGCCCCTGTTCAAATATTCAGGTCCTATAGGATATCGGATCTTGATTTATGCGTTTCTATCTATCCGAATGATCTTCCTTCAAAGGTCTTTATGAGCAAGTCACTAGTTAGGCTGAGGATAGAATCTCAAAATA
>AlyFBX_N0037 | scaffold_4-plus-21199710-21199862 | MguFBX_0316 | 4986-5138 | gw_score 55.97 | pep | gw_score 53.39_53.39 | F-box|8.1e-09|9-46 | 
CGGAAAAAACCTTAAATTCAATCAATCTTTCTACAAAGCTAGTGAAAGAGATACTTTCGAGGCTTCCCGTGAAATCTCTAGTCAAATTCAAAGCTGTATCAAAAGAATGGAGATCGATAGCGCAATCAAAGAGTTTCATTGAGATGCATCTCA
>AlyFBX_N0039 | scaffold_8-plus-15871273-15872807 | AlyFBX_0891 | 4947-6481 | gw_score 623.85 | pep | gw_score 534.48_534.48 | F-box|5.4e-08|20-58 | LRR_2|9.4e-05|165-190 | FBD|7.5e-15|368-411 | 
TGGTGGGTAGAAAGAAGAAAACCAAAATATGCGACAAAGTGTCACATGAAGAAGATAGGTTAAGCCAGCTACCGGAACCTTTGATATCTGAAATACTTTGTCAGCTTTCTACCAAAGATGCTGTACGAACAAGCGTTTTATCCACCAGATGGAGAAATCTTTGGCAATCAGTTCCTGGATTGGACTTAGACTCGGGTACATTCTCAACTTTCGATGCCTTTGTGAGTTTCGCTGACAGGTTTTTTTATTCACACAAGGAGTCATGGATACGAAAACTCCGGGTTAATATTCACAACTCGTCTCATAGCAAGTCTTTTCCCATCCGATGGATTGATGCTGTGAGCACACATAGGATTCAACATCTCGATGTTCATTTTGCCTTTGGTCGGCCAGAGGAATCACCATCCCTGAATATATATGTCTGCCAGACACTGGTACAGTTACGACTTCGAGGGGCCACCTTGGCTAGTGCGGAGTTTGTTTCCTTACCTTGCCTAAAGATCATGCAATTAGAATATAATAGCTATCCTAATGAGGCCACTGTTGAGAAACTTGTCTCAGGCTCTCCAGTTCTGGAATATTTAACTATCATCACATATTTTGATGGTCGTAGAAGGATTTTTCAAGTGCGCTCTCATACAGTAAAGAGAATTCACATAAATGAGTGCACCCAAGTTGTGATTGATGCACCTCTACTCCAGTGTTTGAGGGCTACGGTCTCCATACCAAAGAACTTTCAGTTCATCAACTCGGCTTTCTCTGGCAGACTAGATATTGATATCTCCATTAATGGTACGAGATGGGAAAGCGTGATTTGCGATATACTCACCAATATTTCGAGGGTCAGGGATCTAGTTATTAGTAGGCGTACTTGGAAGGTATACATCTCAACATTTGGCATACATAAAAACGTTATTCCACGAAAGTTTCTCACCGTGATATATATATATATTTTTTGTGTACTTCTGTTACCAGGAAATCTTTGAATACTCGAAATCGGGACCGGTGCCTAAAGAACATTGTGGAATCTTTCAGTTTCGTAACCTATCCCATTTGAATGCTAGATTTTATATATCTGATCTTGAAACGTTGCCAACCCTGCTTGAGAGCTGCCCGAAACTAGAATCTCTCATATTGGTAACGAAGAGCTCTCTACCCTCTGATTTATGCATGTTGTTTGTGTATACTTCTCTTCTCAATTTGATTTCTTATTTTTTTGCAGGAATTGGTTAAGGACCGATACATGATTGGTAAGAAGAAGAAAGAACCAAAGGTGATGTTTTCAAAAGTGCCTCAGTGTTTGGTATCATCGCTCAAGTTTGTGCAATGGAAACGTTTGATCTCGAGGTATGAAGGAGAAATAGAGCTAGTAAGATACTTCTTGAAGAATTCAAAAATCCTGGAGAAGTTTAGGCTTGATACTTACTATACCGAAAAATCCAAGTGTACCTTCCTTCAAGAACTCCTTACGATGCCAAGATGCTCTAGCGTTTGTGAAATCCATTCTTCTTTAATTCCTAAAACTAAATATGGTT
>AlyFBX_N0040 | scaffold_4-plus-17893303-17893993 | AlyFBX_0330 | 4971-5661 | gw_score 225.12 | pep | gw_score 203.17_203.17 | F-box|6.3e-08|15-53 | 
TGGTGGAAGAAGAAAAAAGCTCTAATTCGATCTACATAGTTCCCGAATTATTGGAAGAAATTTTCCTTCGATTGCCCTTGAAATCAATCCTCAAATTCAAAACCGTCTCAAAACAATGGAGATCAGTCCTGGAATCGAAAATGTTCGTGGAAAAGCGTATGAATGCTTCAAAGAGTGGAAAAATAATAGCTGCTTACAACTGCGACTGTGGCGACCGGCCGAGAATCATCCACGAGGCCCGGTTAGGGGACCAAGTGTTCGTCTATCTACACTGCTTCAACGCACGACCCTCGATGATTTGCGACTCACGACCCTTGTTGACTTGCGACGGTTTGGTCTGCATAGCTGAACCAGATTCCATCATCGTTTTGAACCCCTCGACCGGACAACTCTTGCGGTTCCCAGAACCATTGTCCTCCCGATTTATAAACGGTATTTTTTTTTTTTTTTTTTCTCTTATAATAGTTTTTGGATTTTGCAGTAATGGTGTAACTAATTTCAGGAGAAGGGTCGGATTTCTATAGGGGAAATTGGGTAATGGGATTTGGTAGAGACAAAGTTACGGGGAGCTATAAAGTAACGAAGATGTGCCTTCTACCTAGAGAGGAAGGATGCGATGTTCTTGATGTTGAAACTGGTCAATGGAAGAACCTGAGTCTACCTACTTATATGGCCCAGGTGGGAAGAAAAT
>AlyFBX_N0042 | scaffold_814-plus-4065-4539 | AthFBX_0283 | 4065-4538 | gw_score 219.29 | pep | gw_score 185.31_185.31 | DUF2281|0.76|32-52 | F-box|1.2e-06|35-78 | Phage_rep_O|0.21|58-128 | 
TGGCAGGCGAGAGCTCCACCGCCGCTGCTTTAAAAATCCGTAGCTGCCGCCGCAAAGGCCTTCGTCGCAACCCCACGAAAATCAAAGAAGCAGTACTAGACTTAATAAGCTCTTTACCTGATGATATCCTACAACATATCCTCTCCTTTATTCAGACCAAAATCGCCATCAAAACTTCCCTCTTGTCAAAACGATGGAGGCATGTATGGTGTGGTACACCTTCTCTATCATTTAGTTGTAATAGAGTGGAGGCTCCTTTTATAAATAAAACCCTAACTCGCTATACATCTTCCAAGATGATGAGTTTTAAGCTCCATTCGAACTTGTCCGAAAATGTTCCCCACCTCGACAGTTGGATCGAGTTCCTCATATCACGTAACGTGGAGAATCTGTCTATGACTTTATGGCATTCCGATGAGTACAAGTTTCCTGATTTCTTCTACATCAATTCTTCTGTCAAGCAACTCTTTGTGG
>AlyFBX_N0044 | scaffold_5-minus-19082523-19083729 | AlyFBX_0181 | 4855-6061 | gw_score 212.45 | pep | gw_score 183.14_183.14 | F-box|0.00021|3-38 | LRR_2|1.2e-06|157-185 | 
TGGATTGGATCAGTAGTCTACCTGATGACATCATTTACCACATCTTGTCCTTTCACTCGACAAAGGAAGCTGCTTTAACATCTGTTCTATCAAAGAGATGGCGAAATCTGTTTGCCTTGTTACCAAATCTTCGATTTGAAGAAAAAGATTTTGACTATCGAGATTCTGATTTTGGTATTCCATGGAGTTTCATAGATTTCTTGGAAAGAGTATTGGCTGTGTCAGGCAACTCCCCACTAAAGAAATTCTCTCTGAAATATCGACAGAATGTTGTTGACTCAGCTCTTATCAACCCTTGGATACGTAATGTGCTAAGTCGTGGTGTCTTGGATCTTCTTCATATTGACATAATCACTAAAAGTGAGTTTTCACTGCCTTTAGAGGTCTTCTCTTGCAAGACACTTGTTAAACTGAAACTAGGAATAGGGTTTGTTATTGCTATGGTTCCTGAGAATGCTTCTCTTCCAGCTCTTAAGACTCTTTTTCTTGATTGTGTTCGATTCTATGATCATCAGCATGGTTGTTCGTTTGAAGCACTTGTTTCTGCTTGCCATGTTCTTGAGGAAATATCAATAGTTGGTGAGCATTGGGAACATTGGAAATGGTGTCGCACCGTGACATCCCCTACCCTTCAGAGACTTACCATTGACTGTGAAGTCTCTAATGATTCTATTAGGTCTGATTTCAGGAGCATTACTTTTGATACTCCGAGTCTTGTCTACTTAAAGTACTCTGGTTTTGTTTCGGATAAGCATCCATTTGTTAACCTTGACGCCCTTTTCGAAGTTAAGCTCACTCTTGCTTTGAGAAAAATTCCACACAATGGCAACCCAACGAATCTTATCAAAGGGTTAAGAAATGTTGAGATCATGGACTTGTCTTCTCATGAAACCTTGAAGGTACTTTTTTTTCTTTCGTCTCTCTGTAATGTATTATAGATGATGCATCTTTGTTTTGCTTCATGGGTTATAAGAATTAAACTTTTGTTAGAAGTATGAAAAAAAATCTTGATGCATGCAAAGATTGAAATTGGTTGATGACTAGTTGATTTTGATTTTGTTTCAGATTTTGTATTCCTTCCGTGAAGCAATCCCCGTGTTTGAGAACCTGTCTCGTCTATCTATTGCAACTAAGTTGGGATCATGCTGGAAACTTGTGCCATTACTGCTTAAAAGATCTCCAAATCTAGAGACTCTAGTCATCAAAG
>AlyFBX_N0046 | scaffold_2-minus-10939235-10940792 | AthFBX_0720 | 4777-6334 | gw_score 788.44 | pep | gw_score 682.46_682.46 | F-box|4e-07|31-66 | LRR_2|1.4e-06|175-199 | FBD|1.1e-15|383-426 | 
TGGACGAAGACGGAGAGAAACGTGTTCGTACCAAACGATCGTGTTCTCCTGAATCTTTCGACAAAAGATCTGGTGATGAAGTTGATTGGGTAAGCGATTTGCCAGATGCTTTGCTTTGTCATGTTCTCTTGAATCTTCCGACAAAAGATGTGGTTAAGAATTCTATCTTATCCACCAAATGGAGAAATCTCTGGAGGTATGTTCCTGGTTTGGAATTGGATGGTCTTGATTTTGCTGACTACAATACTTTTGTGAGTTTTGTCGATAAGTTTCTGAGTTTCACCATGGAGTCGTGTTTTAATAAGTTAAAGTTAAGTTTTTATTGCAATCTCGAGAATGAGGAGACCGATAATGCTCATGTGGCGCGGTGGATCAACGCTGTTATTAAACGGAAAATTCAGCATCTCGATCTTGCGTGGGGTGCAGTGGAGATACCTCCGATACTCTACAGGTCTAAGAGCTTGGTCTCTTTAAAGCTTTGTTGTGTAATCTTGCCAAATCCTGAGTTTGTATCTTTACTGTCTGTCAAAGTTATGGTTCTAGATTTGGTTAAGTTTGCCAATGATTTGGCTTTGGAAATGCTTATCTCAGGCTGCCTAGTTCTCGAAAGCTTAACTTTATGCAGAAGTCACAATGACAATGTAAAAGTTTTACGTGTGAGCTCTCAGTCTCTATTGAGTTTCACCTATTACGGCCCCAATACCATGGGTCCTGAAAATGATGAACTAGTAGTGGAAATTGATGCTCCTAAGCTTGAGTATCTCAAGCTCTCTCATCGTTTAACTGCAAGTTTCATAATAAAGAATCTGAGTTCTCTTGTAGAGGCATATATCGATATTGAGTTCAACTTTTGTTTCCGAAAGAAGTTTGATCCGAAGAATCTACCAAAGAGAGAAATGATTCGTAATTTTCTTGTCGGGATCTCTGGTGTCCAAAAGATGACCATCGCTGCATGTACTCTTGAGGTAACGTTTGTTAAATTTGCTATTTTAATGTTTGACTTTATCCGATCCTAATACTTTTCTTGTTTTTCTTGTTTTTGTAGGTCATTTATGATTACTCAAGATGTGAACCACTGCCCTTATTTCGTAACCTATCTTCCTTGAGTATTGATTTCTACATCCATAAATGGGAAATATTGCCGCTTTTTCTTGAGAGCTGCCCGAATCTAAAATCTCTTGCCGTGGTTAGGAGATTGTTTACTTAAAACTTATGTACTTTCTTTAGTATAATGCAAATGGGGAAAGTATCTTAATTACTCAAACTTGTTACGTTTCTTTCACTTGGTTGTTATTTCAGGGATCTAATACATCTCGAAGGGAGGGAACTAGTATTATATCTGCACCTCGGTGTCTCCTATCATCTCTCGAGTATGTTAATATAGAAACGCCATTGAGAGGAGAGGCCTTGGAGATGAAACTAGTGAGTTACTTACTTGAGAACTCGCCAATCCTCAAGAAACTCACTCTATCTTTGGATGATTATTCTAGAAAGAAAGTAGAATGTGAACTCCTTACCATTCCAAGACGCTCTAGCTCATGCCAATTTATCGTTCTCT
>AlyFBX_N0048 | scaffold_5-minus-20783485-20785070 | AlyFBX_0528 | 4831-6416 | gw_score 442.58 | pep | gw_score 435.78_435.78 | F-box|2.5e-09|14-53 | Hyphal_reg_CWP|0.1|61-102 | FBA_1|2.3e-05|260-369 | 
TGGAGAAAGACAAAATTAATCCTGAGACTATCATTACACCAAATGATATTTTAGAAGAGATCCTTCAATATCTTCCAATGAAATCACTTGTTAAGTTCAAGGCCGTGTCGAAACAATGGAGATCGATGATCGAATCAACCTATTTATCCCACAAACGTCTCGTTCGATTGGGATTACAAACCCCGAACACAAAACTTCTTGTTGTTCATCAACTGTCATCAGATTCTGACTCGACAACTTTGGTTTTGAAAACTTTTTCTAGAGATCATGACAACAAAGGACAAATCTGTCTTTCTTCTTCGAGTTCTTACACTTTTCCTGATAATCCAATCAACCAATCTCGACACGAAACTATCCAAGTCTTGGGGTCTTGTGACGGATTGGTTTTGGTTGGGCCCTATGATTTTAAGTACATATACTTAATCAATCCAACGACGGGAGAGCATCGAACACTGTCTCCAGAATTGTTGCTGTGGCCCGGATATTTTAGTTACCATAGTCTTGTAAACAATCCAACGATGAATCGAACAGTTTTTCAGGCAGATATGTTGGAGCAACAAGGTACGTCGTTCTTTTTGTTCAATAAGTGATCATAGATTTGGATGTAATAATCACTAGATGATGATTCACGTTTTTGTCGACTGGTACAAGTGTACAACTAATTATTAAGTAAGTTTGTTATGTACAAAATTAATATTCATGTAATCATATATATGAAATGATAAATAAATTTATATAGAGACAGAATGTATAAAGGATATACGTAGATTTAATAATAAATGGTCAATGACATCAGACGTTTACAGATTAGTGTCAATAGATAGAATGATTATGACTAATTCTCAAGTTATATAATAATATAGTGGATATTTGACCATTTTTCTGATATATGTATTTTTGTTCATTTGAAGGTGGATTTTTGACCATAATGCCATTTTCGGTTGGATTTGGAAAAGACATTATTACAAAATCATACAAGGTGATTTTGATGTACTTGAAAAAAACCCATCCTCGTGGATATTTTGATCGTTTCAACATCAAAGCTATATCTCTTGATAATGGAAAGCAAAGAGACGCCGGTTGGTACGTTTTAGATGAGCACGAAATTTGCAATGAACAGACACCGGTTTACGCAAACGGATCACTCTTTTGGTGGACAAAATTTACTTATGCTTGGAGATATCAAACACTTTCAGAATTACCTTCACAGATATTAGCTATTGATCTACACACAGAAAAATTTCGATGGGTATCATTACCTAAATGTTACACCCGTTACTCTCGTGGTGTGCAAATGTGGAGCCTAAATGAACGTTTGTGCTTATCAGATGTGCTACACATACATTGTTCAGAATTAGACGTTTGGAGTTTACGACAAGAATTAGATTCTACTCAAAATTGGGAGAAACTATTTTCTTTTAATATTCTTAATATCGATCGATTAGATGCAAAATGTTGGATGCTTGGTCTAAGGGCTGCTTACTTTCGAAGGATTGGAGAGGACCAAAAACAAGTTTCGTTTGATAGTCTAAGAACGGTGATTTGGTATTCGCCGACTATGATTTCTCCATCAAATTTGCTGCTTT
>AlyFBX_N0051 | scaffold_375-minus-753-5064 | AlyFBX_0563 | 3791-8101 | gw_score 340.83 | pep | gw_score 296.56_296.56 | F-box|0.0011|12-41 | 
AGAGGAAGTGTTATACAGGATCGTGGGATCAAAATATTCCGACAGATCTCTTACATGATATATTATCCCGCCTCGGATTAAAAGCCAACATAAAAGCTTCTATTGTCTGCAAGACATGGCTTGAAGAAGCTTATTGGTATATAAGTTTGGTTTAGTGTAAACCGGTTAATCATGTTGATAACCGGAACACTGTTGTATAAATAGAAGGTTTCTGTTGTTGTTGATAGTGCCTTATGGCATAGTCGATTAGGACATCCATCATATGATAAGATTGATGTATTACATAATGTTCTTGGAATTCATAAAAGGAATAAAGATGAGTCAGTTCATTGTTCAATTTGCCAGCAAGCTAAACAAAAACACTTATCATTTCCTTCCAAGAATAATATGTCTCCTAACAGCTTTGATCTTGTTCACATTGACACTTGGGGACCTTTTGCAACACCTACAGTAGAAGGATACATATATTTTTTTAACGATTGTCGATGATCACAGTCGAGCTACTTGGGTTTTTCTGATGAAGACGAAGAATGAGGTACTTCAGATATTCCCTGAGTTTATTCAAATGGTTAATACTCAGTTTCAGACGTGTGTGAAGGCAGTTCGTTCTGACAATGCTCCTGAGTTAAGATTTGATAAACTTTACAAAGAAAAGGGTATTGTATCGTATCACTCTTGTCCAGAGACACCACAGCAGAATTCTGTAGTAGAGAGGAAGCATCAACACATATTGAATGTTGCAAGAGCTCTTATGTTTTATTCAAATATCCCTTTGGAGTTTTGGGGTGACTGCATCTTATCTGCAGTTTTCTTGATCAATTGATTACCATCTCCTCTGCTACAACAAAAGTCTCCATTTGAGCTACTCAACTCTAAAATTCTTGACTATTCACAGCTAAAAGTCTTTGGTTGTCTCTGTTATGAATCAACAAGCACACATCAGAGACACAAATTTGAACCAAGGGCCAAGGCATGTGTTTTCTTGGGGTATCCTGCAGGTTACAAAGGTTATAAGTTGCTGGATGTGGAAACAAACACAATTCATATCTCAAGACATGTCGTATTCTTCGAGAATATCTTTCCTTTTGCGACCAAAGATGGAGTACCTGCAGATATTTTTAACATTGAATCTGGTTCTGATGATTCTGTTTCAGCACTTGATCCAGTTTCAAATGATGTTGAGATTCCAATGTTTACTCCTGCAACAACGCCTACAACAAAGTCTGAAACAACATCTGCAATAACATCTAAAAAGAAGTCTGGAAAGAGAAAGACAAAACCGCCAAGATACTTACAAGATTACCACTGCAATACGGTTCCTAATGTGCTTAAGGACGTCAGGTACCCTATTTCAGCATTTATCAACTATGCTCAATTGTCAGAAGAATTCACTGCTTATATTTGTGCAATAAATAAGTATCCAGAACCTAGAACTTATGCACAAGCAAAGCAGATACAAGAATGGATTGATGCTATGGAGATTGAGATTGATGCTCTTGAAGACACTAATACATGGACAGTCTACAGTTTACCTGATGGAAAGAAACCCATTGGATGCAAATGGATCTTTAAGGTAAAACTCAATTCAGATGGAAGTTTGGAGAGGTTTAAAGCACGTTTAGTAGCTAAAGGCTACACACAAAAAGAAGGAGTGGATTATGGAGATACTTTTTCCCCTGTTGCCAAAATGACAACTGTGAAAGTTCTACTCTCTGTGTCAGCTGCAAAGAATTGGAATCTCCATCAACTTGATATTTCAAATGTGTTTTTGAATGGAGATCTAGATGAGGAAATTTATATGACTTTACCTCAAGGTTATTCGCCAAGAAAGGGAGGCTCTTTACCAGACAATGCTGTTCTTAAACTTGAGAAATCCTTATATGGATTAAAACAGGCATCAAGACAATGGTACCTGAAGTTTAGTACAACATTGACGAATCTTGGTTTTAAGAAGTCTCAAGCTGATCATACACTCTTCACCCGCAAAGCTGGTAATGTTTTCAAATCTCTTTTAGTGTATGTTGATGACATAGTTATTGCTGGGAATGATGAAGAGGTTATAGCTCAGTTGAAAGTTGATTTAGCAAAGGCTTTTAAGCTTAGGGACTTAGGTCCTTTGAAGTACTTTTTAGGCCTGGAAATTGCTAGATCTGTTGAAGGCATATCAATATGTCAGAGAAAGTATACATTGGAACTACTAGAAGAAACATGTCTCTTAGGTTGTCGCCCTTCTTCAATACCAATGGAACCTAGTCAGAAGTTGACTCAACATAATGATGAACCAGAGATAGAAAATCCAGAAACTTATCGTCGCATAGTTGGCAAACTAATGTATCTTACGATCATAAGACCGGATATAACATTTGCTGTCAACAAGCTGTGTCAGTTTTCTTCCTCTCCGAAACGGTCTCATCTCAATGTTGCCTATAAAGTGGTACATTATTTGAAAGGCACAGCTGGTTTGGGTTTGTTTTACTCATCCAAGTCTGATTTGTGTTTAAAGGCATACACTGATGCAGATTGGGGTTCTTCTGTTGACTCTAGAAGATCTACATCAAGTTATTGTATGTTCCTTGGTGATTCATTAGTGTCTTGGAAATCAAAGAAACAGGACATGGCTTCTGCTTCTTCTGCAGAATCTGAATATCGGGCGATGGCTATGGCTAGTAAAGAGATTGTGTGGCTTGTAAAACTTGTTGCTGAGTTTCAAATACCTCATACGAAACCAGTACCTATGTTTTGTGACTCCACTGCAGCTATTCACATTGCTAATAACTCGGTTTTTCACGAAAGAACGAAGCACATTGAGAATGATTGCCATATCACTAGGGATCGAATAGAACAAGGTTTGTTGAAGACTCTGCACGTTACCACTACTTCTCAGCTTGGAGATATTCTAACTAAACCCTTGTTTCCTTCCCTATTCAATTCTCTTTTGAGCAAGATTAGTCTTCTTTCAATTTACGTCTCATCTTGAGGGAGGCTATTGGTATATAAGTTTAGTTTAGTGTAAACCGGTTAATCATGTTGATAACCGGAACACTCTTGTATAAATAGAAGGTTTCTGTTGTAACAAACTTTCAAGAGAGTCAATGGAAAATTCATCTTCTTCTTCGTTTCTTCTTCGATTCTCTCTTCAACTATTAAAGTTGTTTCTGTCCGGAAGTTACAGCCTCGTCCTTGGCTTTTTTATCGACAAAGAAGAGTAGAACACGAATACTCTCCAGCTGAAACTTACATTCTTTTTGACCCATTACGGTCTCAACAATATAAGCTCAATTTTCCAGAGTTGGAGATAAACCATGGAATAATTTGTTCTAGGGATGGTTGGTTGCTAACATACGCTAGCGGTTATGCACTCTTTCTTAACCCGTTTACCCAGGAGAGCTTCTATTTAACCGAGGGGTCTCCCTACAAAAGAAGCTATTCTTTAGCTTTCTCAGCTGCTCCTACATCAGCTAGCTGTATGGTGATCTCGTACCCCCAAATATCTTCATGCGCATCTGTTGTGATCGATACTTGGCGGCCTGGTGAAACCGTATGGACCACCCATTGGTTTAAGAATAAATTACCCAAGCACATATGGGGCAAATGTGTCTTCTCAAATGGTATGTTCTACTGTCTCAGTACCTGCGGCTACCTTGGGGTTTTCGACCCGTCTAAATCAACCTGGAATATTCTTCCTGTGAAACCATGTCCCACCTTTCGTGGTCGTATACCAGTATTGATGACGGAACATGAAGGAGACATCTTTGTTATAGTTTATACATAGGGCCGGCCCGACACTGTTGGGTGCCTAAAGCAAATTTTTTTTTTTTGCCCTTAAAAATATAAAAATAAGTGCTAAGTGTTACTTAGCAAAGACTTGAACTTGTGATATGAAGCACTATTAAAGAAGGAGCCAGCCACTGGACTAAAGGGAAATTTTATATTTTGATGCCCTTAAATTCTTATATAATATTTGGCGCCTAAAACCCTTGCTTGTTGGGCTTTAGGTCAGGGCCGGCCCTGTTTATACATGTAAAAACAACAACCCAATGGTGCTTAAACTAAATTTTAAACGCAATGTATGGGAAGAGAAGAAAGATCTTGGTGGCTTGACAGTATTTGCAAGTTTCCCTTCCTCTTTTGCAAGAGCTGGTCTCTCGACAGAGCAGAGGAACAAAATATGTTTATCGTATAGGGATAAGTATGGGCGATATGACGTGTCCTACTCCGTCGGTGATGAGAAAAGCTCTTATCCCCCTCCAGAAACCGTTTTGAGCAAATCCATTGTTTGGGTGGAGCCACCTCATAACTACGTTAATTTGT
>AlyFBX_N0053 | scaffold_5-plus-14120812-14122308 | AthFBX_0641 | 4974-6470 | gw_score 734.86 | pep | gw_score 531.84_531.84 | F-box|1.1e-07|11-50 | LRR_2|2.3e-06|161-186 | FBD|5.5e-16|327-373 | 
AATGTTTGAGGAATGTTGTGAATAAGGACAGAATCAGTGAGTTGCATGAAGCTTTACTTGTGGAGATAATGTCTTCACTTCCGACAAAAACTGTTGTAGCCACGAGTATTTTGTCTAAACGTTGGAGATATGTTTGGAAGACGGTGAAAAATATCCAGTTTGATTCTGAGTATCACAGTATATTTTCAGAGGATGTTTACAGATTCTTTATGTTACATAAAGCTCCGTTTCTAGAGAGTTTACATTTGGAAATTAGAGCTGAACATGATGCTTCGGATCTTGGAATATTGGTTGGAATTGCATTTGCACGCCATGTGCGTAATTTGGTATTGGATCTTGACTATTATTTTAACTGTGATTATCTGTATTGTACAGTCAGATTTCCGGATGTTTTGTGCATCTATGATAATAATACACTCGAGACCTTAACACTCAAGCATTCCATTCTTTTATATTTTCCTTCTCGGGTTTGTTTTAATTCCCTTAGAAAGATGTACCTTTACAAAGTACATTTTTATGACGAAGACTCTGTTTGCAACCTTTTATGTGGTTGTCCTAGTCTTGGGGATTTGGTAGTGCATAGATACAGAGAATGTGTGGAAACTTTCACTATCGCGGTGTCATCATTACAGAGATCAACCATAGTGGATGAGGGAATATGGCATGAAGGCTATGTGATAAATGCCCCTTCTTTGAAATACTTGAATATCAGAGGGTTTAAGTATCTTGAGTCCTGTCTGATTGAGAAACCACCAGAGCTGGCGGAGGCAAACGTCAGTGACGTTTCTAACATAAACAATGAGAACATTTTAGAATCTCTAACTTCAGTCATACGTCTTTCCTTACACTTATCACCCTTAGAGGTAATTTTTAGATTTTGGACGTGTTTTCTTTGCAATTGAGCTAACGCTGTTTTGTGTACTAATTAATGTTACCTCATGCACAGATCAAGTATCCTAGTGGTAGCATCTTCTTCCATCAGCTTTTATCTTTAGAGTTACATACAAATAAAAGGAAGTGGTGGAATCTACTTACGCCCATGCTTGAAGCTTCTCCTAAGTTGCAAATCCTCAAGCTCACCGACGTAAGCAATTTCATTAGTCAGCTACCTTTTTTGTCTTTTCCAAAACTCTACTTTCATATACTACTTTGTTGATCTAATATTACATAAATTGCATTGTTCTCAGCTAGATATGTCTTCTGCCAAAGGAAATCGGATCGGCCAAAAATGGATTCAGCCGAAATGTGTACCGGAATGTTTGTTATTTGATCTTGAGACATTCGTGTGGACAGGATACGAATGGCAACGAAAAGATGAGAAAGAAGTGGCCACATACATCCTAAGAAACACAGGAAGTTTGAAGAAAGCAACTTTCTCCACAAAACCCATCGAACCGGTAAAGCTCAAAAAATTAAAAAAGAGACGTGAAATGCTCAACGAGTTGGCTAGTTTGGGCAGGGCTTCAAATCCATGTGATTTTGTGTTTGAATCTATTT
>AlyFBX_N0055 | scaffold_1-plus-28597873-28599093 | AthFBX_0490 | 4914-6134 | gw_score 574.89 | pep | gw_score 510.36_510.36 | F-box|4.3e-07|35-71 | FBA_3|5.8e-35|240-364 | 
CGAGTAAACTTGACCAGCAAGTCACCAAGAATAACCTAACCGTGTCCAGACCCAATAAACGATCTTCAAGCTGTGGAAGAGAAGTAGAACGCTTTGATCCAATTCCCGTTGATCTCGTCATCAATATCTTGTCAAGGTTGTCTCAAAAATTTATAGTAAGGTGTCGTTGTGTATCAAAGCTTTGGTCATCCATAATTCGCCGTCCAAATTACAACCAATTGTTCCCGATCAAGTCCATGGATTTGGCTCCACCGCAGCTTCTTTTCGTCTACAAAGTTGCAGAAGAGTTGTTATTCAATTCTTCACCTCAACCTCACAATCCGAATATGAACTCGTCTCTTGTAGCCACCCTTCGTCGGAGGACTTCTAGTACAAATTTCTCTAAATTTAGTGGCCATGTCCGTGGACTGGTCTGTCGTCAGCATGCTGAAGGAAATTACACATTTGCAGTGATTACTAATCCCATCACAGGAGAGTCTTTAACCCTACCCAAACTGAGAATGGTAGGATGTAACTCAGAGAGGAATAACGGAAAAGTAAGATATTATTTTGGGTATGATCCAATCGACAAACAGTTTAAGGTATTGCGGATTACCTGGTTGCGTTGCGGCGAACGCGAGTCGTGTGGGGAGTATCAAGTTCTGGCATTAGGGACTGGAAATCTTTCATGGCGAAAGATCCAATGTTGCACACTTCATTATCCTCTAGAAGGAAATGGTATATGGATCAATGGTGTTTTGTATTATCCAGCAGGGTTCAACAACGGAAAATATACTGTAGTTTGCTTTGATGTTAGGTCTGAGAAATTCAGCTTTATTAATATTGATAATTACATGGCACTAAAGATGGTATATCCCGTGAGTTCCACTTTGATCGACTACAAGGGTAAATTAGGTGCTTGTAGTTTTGATATTAACAATAATGTTTTTGAGTTGTGGGTTTTAGAGGATGCGGAGGAACATAAATGGTTAAAGCATATCTACCAAATGCCCCATCAATGGCTGAATGAAACGAGACATGATTTACGCCTTGCTGGAATGGTTTCTAGTGGTGAAATTGTGTTGTTCCCAGACTATACAAGAGATATTTTCTTCATCTATTACTACAATCTCGAGAGCAACATTATCACAAGAGTAAGACTTGAAGTTCCAGTATTAGGAAAGTTCAACTATTGTAGAGTTTACACATTTATAAACTTTGTAGAGGCTGTGACACTTATCT
>AlyFBX_N0057 | scaffold_1-plus-14962064-14962504 | AthFBX_0410 | 4860-5300 | gw_score 273.60 | pep | gw_score 199.91_199.91 | F-box|6.6e-09|51-89 | 
GCACTGATGACAGATTCTATAGCAGTCCAAGTAAGTTAGATCCAATTCCTCTTGATCTAAAGATGACTACAGTGCCTAGCAAATCTCATATGAAAAAGAGCCACCAAAATAAACTTGAGGAAGATGAGAACGACACAACAAACCCTAGTAAGTTAGATTCGCTCCCTCTTGATCTAAAGATGGCTATACTGACTAGAATGCCTGCCAAGTCTCTTATGAAGTTGCGATGCGTGTCAAAGATGTGGTCTTCCATCATCCGAAGCCGAGGATTCATTGATTCCTACTACGCTACCTCCTCGAGGCAATCACGGTTTATTGTCGGTTTTAGTAACGGTGTATTCGGCACGCCTGAGGAGAGGCTTACCTTCTTCTTCTCATTTTCACACGACGAGGGACAAGAGTCTTCTTCTTTGCTACCCACCTTCGAGATGGCAGTTCCCA
>AthFBX_N0002 | Chr1-minus-11029877-11029966 | AlyFBX_0320 | 4903-4992 | gw_score 55.59 | pep | gw_score 53.19_53.19 | F-box|0.039|6-30 | 
TAGAGAAAGAAAAAACTCTAGATTCCATCCCAATTGATCTCTTTCTCGACTTCTTCTCGAGATTGCCTACAAAGTCAGTCGGGAGATGTC
>AthFBX_N0004 | Chr5-plus-17524229-17524354 | AthFBX_0334 | 4998-5123 | gw_score 69.42 | pep | gw_score 59.72_59.72 | F-box|4.5e-10|4-35 | 
TAATGATGATGTCTGATCTTCCGGTGGCTTTGGTAGAAGAGATACTCTCTAGGGTTCCATTAACATCTCTAAGCGCGGTGCGATCTACTTGTAAAACGTGGAACGCTGTAGGATTAACATCTCTGT
>AthFBX_N0006 | Chr2-plus-7527479-7527868 | AlyFBX_0836 | 4980-5369 | gw_score 157.70 | pep | gw_score 146.25_146.25 | F-box|1.7e-06|10-45 | 
TGGATTCAGCAAAAAAATCAGATTTCTTTTCAAATTTACATGATTCTCTTTTAGTGTTTATAATATCAATGCTACCTTTCAAAGATTTGGTACGAACGAGTGTTCTTTCTAGACGTTGGAGGTATCTTTGTCGTGAAACGACAAGCCTCGTTTTCAATGAATCTGATTTCGTGAATTTATCTGTCTTCGATAGAGAAATGGTAGAACCTGATAGGGTTTTCTTTGTACGTGTTATGCGTGAGTGGATCTCAAGATTTACTGGTAAAATTATTGAAAATTTTGAGATTCATCTCTCCCAGCCGATGGGTTTCGCAGGAGATATAATGTCTCTCACTGAATTTGCCACCTCCCGACAAGTCAAGAACTTAGTTCTTGATTTCTCAGATCCTA
>AthFBX_N0008 | Chr1-minus-29183074-29183190 | AthFBX_0369 | 4885-5001 | gw_score 44.65 | pep | gw_score 40.57_40.57 | F-box|0.0076|1-33 | 
TAGTAGAAGACATACTTTACAGGACCCCGATCGACTCTCTGATACGATTCAAAGCGACATGCATACAATGGTACGCTCTCTTCAACGACAAGAGATTCATCGACAATCACTTGGATC
>AthFBX_N0011 | Chr3-minus-10586568-10587734 | AlyFBX_0567 | 4867-6033 | gw_score 424.59 | pep | gw_score 422.87_422.87 | F-box|0.01|6-42 | FBA_1|0.047|202-227 | 
TGGATTTTCTCACAGAGGATCTATGGGAGATTATACTTGCGAGATTACCACTAAAGAGCATCATCACCACTCCAAAACTGGTTTGCAAGGTATGGAAATCAATCATTGAGTCTCGGTGTTTCCGCGACCTTTTCCAATCTCTACACCAAAACTCTCATCATTCTTCATGGTCACTCATGTGTAGAGGTTGTGAGACAGAGATCATGTCTCACTATGGATCTGACAATTGGAATCTTAACCATTCTCTCGGTTATTACATCTCTTCCTTCCTTACCGACAAATTCGAGAACTATAATGAAGCTAGAGTCGTGTCTTACACGGATGTTGGATTGATATTGGTTCATCGAGTGTCAAGTCAGTCTTTCTACGTAGCTAATCCTGTTTCTAGGCAATGCGTAGAGATTCTTCCTTCACAGAAACTGGATTGTTTCTGGATTTTGGGAATAGCTACAAGAGTTGAGAATGGCGTCGTTTTAGGTTACAAAGTTGTTCTGTTGAAACCTAACTTCACTTTCCTCATATATTCATCTGAGACAGGCTTGTGGAGTCTCAACAGTGACACTTTTCCTTTCAGCTATATATCTCAAGAGTTTAACAATCCCATTAGCTTGAACGGAAGTCTTTACTGGCTCGCCCACGGTTCCGAGTATCAAGATTTCATTGTATCCATCGATTTCTATGTTGTTGATAGCCGCTCTGATCGATGCCGCGCTACGCCATTTCCTGATTTAGATAAAGTTCCGAAATTCAGAAGAACTTGCACAACTTCTCAAGGATGTCTCATGTATATGAACATATTCTCTATACCAAAAGTTGATGGTAATTTAGAGGACAAGTTATGTGTATGGAGGCTAGAGAGCTGGCAATGGCGACTAGTATTCGAAATATCTTTGGATTCTATTAAGACTGGTTTCGATTATATTCCGTTGGGAACAGACCCTTTTGATGCTAAAACAGTCTACCTTTGGAGTCGCAAATGCTTGTTATCTATTAACTTACACAATGGAGACATTGTGCTCCACAAGGATGTGGAACATAGCAGCGCGGGTCGCATTCTGAATTCCGTTGATTGCCCGAGAGATATGACATACATCTTAGAATCAAACTTTGCCTCGTTCGTTCTCCCACAGTGGATGCATCCGTTCCCTAGCACGGTGAGGAGTGTTT
>AthFBX_N0001 | Chr5-minus-10573016-10573213 | RcoFBX_0129 | 4798-4995 | gw_score 22.56 | pep | gw_score 20.76_20.76 | Hormone_3|0.23|12-29 | F-box-like|0.015|23-61 | 
TAAGAGCATCCACATTAACTCATCATCAATCCAAACCTTTTAGACCAAAAAGTTCAACACCGCTTGATGCTCTTCCTAAATATGTTCTTTCTAAAATAATTGGGAACGTAGGCCAAAACTCTCGTGCCGATGTTACAAATTGTCTACTTACTTGTAAGGACCTCGTAAACTCAGCGAATGATTTCCAAGTTTTCAAAA
>AthFBX_N0003 | Chr4-minus-2780175-2782650 | AlyFBX_0002 | 3503-5978 | gw_score 474.88 | pep | gw_score 369.10_369.10 | LRR_4|0.0026|22-67 | F-box-like|5.9e-07|159-205 | LRR_4|0.0057|338-381 | 
GGAATCCGAGATTCAAGCTATGGAGATACGATGATGAACCTCTAGCAATTGCTGAAACCATGCCCGAATTACGACACCTCAAGCTTTTTGGGAACGGACTGACCAACTTAAGATTGGAAGCCATTCTTGACAACTGTGTTCACTTGGTACATCTTGATTTACGCCGCTGCTTCAACATTAACCTTCTCGGGGATCTCGAGAAGCGCTGTTCTGAGAGGATCAGAGATTTGAGACGCCCTGATGACTCAACCGCTGATTCCCCTTTTGATGCCTCTTCCGATATATATTCAGCAGGAGAAGACGACTACGACTTTTACTCAGATGATAGCGATGTATATAACCCTTATTATGACTAAATAAGGGTACGTTATCTGATCACTTTGAAGAATGCAAGACAGTATCAGTGGCAACTGGTAATGAAAGCGTTTATGTTCTCTCTTTTGTTAGGTCAGTAGTTAAAGTTGACTCCTGTGTCCCTCTCTGCTTTTGTAAAGCTTTTGAGAAAACAGATTTAACATGTATGTCATGCAATGCAAGTCACAAGGTTTAAGATGTCAGAGGTCTTCATTCTCCTTATTGATATTGAGCCTATTTATTTAGCTTCACATATATAATGCCGGTCATTTACCACGTTTAACGGATGAGTGTAATTTCAGGCCTGGACCCAAGAGTTTTTAGGGAACAGACACCATCATAGTCTTAAACGCCATTCTTGACGTTGTCCTCACCTGGTTTACTTTGACTTAATTTCGTGCCCCAATATTTAGTTTCTGTTGGAACTAGCATTAGTTTTCACTTTTCAGCTATCAAATAGATATATTATGGATATAGGCCTGATAGTTTTGATGGAAGTGTCCGAGTGTTGTTTAGAGATTTGGCGCTGACTTGATCAGTGTCAGAAACAGAGATGATGGAACATAGGTGTGATACTACATTGTTGTTATAACATATGTGTCGAACAGAGAACAAAAACATATTTGCTTAATGGTACTTTATTCTCTGATTTTCAATGATTGTCTCTGATACTTTTTCAGAATGAGACTACATGAATCTGTAGAAGAAGAAAAAAACGTAATTGCACCCATCAAACCCATCGTCTCATTATGTCCTACAATTAAAACAGAAATTGAAATCCCCAAACCGTGTTTGAATTATTCTTCAACATTGGGTGACAATAAATGTATTTATTGCTTTTGCCCTCGTGAAGATTAATTAGGGCATAAATTGTATTTGTAACTTCCACTTCTTCTTATTTCATAGATCTGACAATTTTATTTACCCTAAAAAAATTGCTTCGTCGTCTTCGTTGTCGTCAACTCCCTTACCTTCGCTGATGAAAGACAAAAAGTTGAGAAACTGGGCGGAGCTTCCGTCCAAGTTGACGTCATCGATTCTACTTCGTCTTGGCGCTATTGAGATACTTCAAAACGCTCAAAAAGTGTGCAAACCGTGGCATCGAGTCTGCAAAGACCCCTCGATGTGGCGGAAGATCGACATAGATAACCGCAATGATAGGGCAGCCTTCAAGTACGACCTCGAGTCAATGTGCCGTCACGCAGTTGATCGTAGCCACGGTGGTTTGATTGAGATCGAGATTTGGTACTACGGTACTAATGATCTCATCATGTACATAGCTGACAGGTTCTGTTTCTCCCTAGCTCTCTTTCCATGTTAAAGAGAATTTGGTCGGTGCTAATACTAGGGTTAGAGTGTTTGCTAACTATAGGGCTAAGAGTGATCGGTGCTAATCCAAGGGTTCGAGTGATTGCTAATTCTGAAGTTATAAGTGATTGGAGGATTTTGTGTCACTCTTTTTAAACTAGATTTATTTTTATCTGTTCTATATCCTTCTACTGAATCTCTGATAAAGCACCTTGGTTTGCTTAGTGGTTTTGTCAACGAAGTGTTCTCAATAAGGTTATGTTTTTGACTTTTTTAGTAACAATTATTTGCAGGTCAAGTAATCTGAAAAGCCTTGGACTTGTAAGGTGCTTTCCAATAACAGATGAGGGAGTTGCCAAAGCAGTTTCGAAAGTACCGTTGCTTGAATACCTTGAGGTTTCATACTGCTTGTTTTCAGGAGAGTCTCTGAGAGATATAGGCCGGTCTTGTCCGAATCTGAAGACACTGAAGCTAAACCGAGCCCCTGAAATCATGTTTTCAAATAGTGGGTTTGATGATAATGCCAAAGCAATTGCAGAAAGCATGCCTGAACTACGCCACCTCCAGCTTTTAGGGAACGGGCTAACCAATAAGGGCTTGAACGCCATTCTTGATGGTTGTCCTCACCTGGAACACCTTGATTTACGCCAGTGTTTCAACATCAACCTTGTTGGGGATCTCAAGAAACGATGTTTTGAGAGGATCAAAGACTTGAGATGCCCCAATGACTCAGATGACGATTCAGATGATGGCTCAGATAATGGTGCGGTGACAACATTTGGGTCACAATTTAATGAAACCGACTATCATTGGT
>AthFBX_N0005 | Chr4-plus-7331739-7332872 | AlyFBX_0858 | 4914-6047 | gw_score 836.83 | pep | gw_score 388.87_388.87 | F-box|2.4e-05|31-64 | 
ATTCAAAACTCTTTTACAGGTCAAACGTAGATGTCAAAGGATTCAGTTTCCTTGAGAGCAAGAATCAGAGCAAAAAAGAAGCGAAGCCAAGTTTTGCTGACCTGACATTATGCCTCTTGGAAGTAATAATATCTCAACTTGACTTAAAAGATAACATTCGCGCATCTGCTGTCTGTAAAACATGGCGTGAAGCTGGTCTTTATGTCCGGAAAGTAGACAAGCCTCCTTGGCTTATGTACTTACCAAAACGTGGCAATTTGTTCGAACTCTATGATCCATTGCATCAGAAGATGTACACATTGAATCTACCTGAGCTTGCCAAATCTACGGTTTGTTACTCAAGAGATGGATGGTTACTAATGCGTAAAACCATTTCAAGAGAAATGTTCTTCTTCAACCCGTTTACTCGTGAGCTCATAAACGTACCAAAATGTACTTTATCATATGATGCGATCGCTTTCTCTTGTGCACCTACATCAGGTACTTGCGTGTTGCTAGCATTTAAGCATGTTTCGTATCGTATCACCACTACGAGCACTTGCCATCCCAAAGCAACCGAGTGGGTTACTGAGGATCTACAATTCCATCGTCGCTTCCGCAGTGAAACACTTAACCACAGCAATGTTGTCTATGCCAAACGTCGCTTCTATTGCCTTGACGGTCAAGGAAGCTTATATTACTTTGATCCGTCTTCTCGAAGATGGGATTTTAGTTACACCTATTTACTGCCATGTCCTTATATCTCGGATAGATTTAGTTACCAGTATGAGCGGAAGAAGAAGAGAATTTTCTTGGCTGTGCGGAAAGGAGTGTTCTTTAAGATATTTACATGTGATGGTGAGAAGCCGATAGTGCATAAGTTAGAAGATATCAATTGGGAGGAGATCAATAGTACTACGATTGATGGATTGACAATCTTTACGGGTCTTTATTCCTCTGAGGTGAGACTTAATCTACCATGGATGAGGAATAGTGTTTACTTTCCTAGACTTCGTTTTAATGTCAAGCGTTGTGTATCATATTCGCTTGATGAAGAGAGGTATTATCCGCGGAAGCAGTGGCAAGAACAGGAGGATTTATGTCCTATTGAGAATCTTTGGATTAGGCCACCGAAGAAAGCTGTAGATTTCATGT
>AthFBX_N0007 | Chr2-plus-7292044-7292496 | AlyFBX_0469 | 4983-5435 | gw_score 184.14 | pep | gw_score 183.39_183.39 | F-box|8.2e-07|9-47 | 
ATTGGAAAAATTGTGTTGCACCAGAAATTCCTCAGGATCTCCTGATCGAGATTCTGACAAAATTACCTCCAAAATCAGTGTTGAAATTCAAGTGTGTCTCTAAGTTTTGGTCATCTCACTTGTCCTCCACATATTTTTGCAGCCGTTTCCTTAAGCTCTCATCTCAACCTCGTCTTTACATGTCTTTATTGGATACCAACTACTACTCCAAGTCTCGGCTCCTATCCGCCGCTCCAAGCTCGTTGTCTTTGGCTACCATAGTATTCGACCAAGATGTGACCATCCGTAGGATGGGTGGCTACGACCCACGTTTTCTTCATGGCTTTATTTGCTTCATGTATGAGTTAAACGTGCGGATCTATAACCGTAGCACCAGACAACTTTATATCATACCTGCTATTAAAGAATCTGTCATCAGAGCTGAGGATGGCGACCTTAATATCGATCCTTATA
>AthFBX_N0009 | Chr4-minus-6453087-6454478 | AthFBX_0238 | 4855-6246 | gw_score 671.87 | pep | gw_score 550.45_550.45 | F-box-like|0.0031|5-35 | LRR_2|4.1e-07|149-174 | FBD|3.2e-15|360-405 | 
TGGATAGAATCAGTGGGTTACCTGACGAAGTACTGGTTAAGATACTGTCGTTTGCTCCGACTAAAGTTGCTGTCTCAACTAGCATTTTGTCGAAACGATGGGAGTTTCTTTGGATGTGGTTGACTAAACTTGAGTTTGGTGGTAAACTTTATTCAGAGTCTGAATTCAAGTGTTTTCTGGATAGGAATCTGTCATTACATAGAGCTCCGGTTATAGAAAGCTTCTGTCATAAGCTAAGTAATTCGGTTTTGAAACCTGAAGATATCAGAATGTGGGTTGTAGTAGTTCTTTCTCGCTATGTACGTGAGCTGGAGATTTATAGTTCTTGCTATCAGGATAAGCAAAACATATTGCCAAGTAGCTTGTATACCTGCAAGTCACTCGTGATTTTGAAGCTCAATGGCGGGATTCTCATGGATGTTCCTCGAATGGTTTGTCTTCCTTCTCTGAAAACTTTGGTACTTAAAGGTGTGAACTACTTCAAACAAGAATCTCTTCAGCGACTTCTATCTAATTGCCCTGTTCTTGAAGATCTAGTAGTGAATTTATGTCATCATGACAATATGGGAAAGTTCATTGTTATTGTCCCATCTTTGCAACGTTTATCACTCTATATAGGTTATAAGCGTGTTTTAGATGAGTTTGTCATAGATACTCCTTCTTTAGAGTATTTCAAACTTGTGGATCGTAATTATGATAGTCACCCATGTTTGATTGAGAATATGCCTAAGCTGACGGAAGCATATGTCGATGTTAGATCCACTGATCTCCAGAGTCTCATTGGATCAATCACTTCTGTCAAGCGGCTTATAATATCCTCTAAGGTAATCAGTTTCAATCTATCTTTGATCTTGCTTTCTAAATTCTCTGTTAACACTTTTCTTATTCGTCCGCAGGCTATGTTTGGTGACGGTTATATCTTCAACCGCCTTGAGCGTCTGACACTACATGTATTGGAAGAGAACCCGTCGAATCTCCTTTCCCAGTTCCTCAAAGACTCTCCTAACTTACAAGAACTAGAGTACTTCTCTGAACTAGATGACGTATGTTTCTTCTATTAGCTATTATTTCTTATTTATTGCACATTATGTTTAAAAAAAAAAATCTGATTCTTCTCTTGATCTCAGAGTTATGAGAATATGCGTATGTTTCCCTGGAATCAACCGAGTATTGTTCCCGAATGCTTGTTGTCGAGTCTACAAAAGTTCACCTGGTCGCAGTACTTAGGAAGAACACAAGACAGAGATATTGCGGTTTACATCTTGAAAAACGCTTGTTGCTTAAGGAATGCAACAATCGATTCTTATACATGTTTGGTTCCAGAACTCAAGATGATAAAGGAATTGACTCGTTCTTCCCGAGCTTCAACAACATGTGAACTCAACTTTTCTT
>AthFBX_N0010 | Chr1-minus-11026846-11027001 | AthFBX_0488 | 4846-5001 | gw_score 81.95 | pep | gw_score 74.58_74.58 | F-box|2.6e-08|6-50 | 
TGGATAGTGGAAAAACTTTTGATTCCATTTCTAATGATCTCTTTCTCGAGATATTATTGAGATTGTCTACAAAGTCAATCGATAGGAGTCGTTGCGTGTCGAAGCAATGGGCGTCTATACTTTGCAGTCAAGATTTCACCGAGTTGTTCTTGACTA
>AthFBX_N0012 | Chr1-plus-10810491-10810652 | AlyFBX_0289 | 4953-5114 | gw_score 70.16 | pep | gw_score 59.08_59.08 | F-box|0.0016|23-53 | 
TGATCCCCGAAGAAGAAGTTGAGTCGCCGCTTCAGCATCTACCATGTGAGTCGTTTACGTCTCCCCCAAACGAATTCGCTGTGAACTGCTTCGCACGTATCTCAAAAATGCATTACCCTTCACTTTCCCTCGTTTCCAAAACCTTGCGTTCTCTCATAAATC
>BdiFBX_N0002 | Bd1-minus-43233051-43233377 | BdiFBX_0731 | 4867-5193 | gw_score 161.35 | pep | gw_score 121.00_121.00 | F-box-like|0.011|19-43 | 
GAGGTTGGCCGAACATGACGTTGAAGCTCATCGACGACATCGCCGGCCGGCTGCTCCGCTACGACATGGCCGAGTACGTCCGCCTCCGCGCCGCGTGCAAGGAGTGGAGGAGATGCACCGCTGACCCGCGCGAGTGCTGCGGCCAGCTGGACAACAGCTTCCGCCCCCGCCGATGGATCATGCTGTCCAACCGCACCAACGGCGATGGCCGTGGCTTCCTCAACCTCACCACGGGCGCCTCCGCCGGCGTCGACCTCCCGGAGCTCTCCAGCCACCACCTCGAGGCCACCGTCGAGGGCCTCCTGCTCCTGCGTGACAAGGCGAGCC
>BdiFBX_N0004 | Bd1-minus-67962001-67963467 | OsaFBX_0135 | 3838-5304 | gw_score 734.10 | pep | gw_score 650.01_650.01 | YukD|0.33|19-81 | F-box-like|2.6e-05|346-388 | 
TGAAGCTCCGGTTGCGATCCATGGATGCGCGCGGCGGCGTTGCCGAGACGCACCGCGTGCAGCTGCCGGACACGGCCACGCTCTCCGATGTGAAGGCCTTCCTCGCCGCCAAGCTCTCCGATGCGCAGCCCGTCCCCGCCGAGTCCGTCCGCCTCTCCCTCAACCGCTCTGAGGAGCTCCTCTCCCCCGACCCCTCCGCCACCCTCGTCGCCCTCGGCCTCGCATCCGGTGATCTCCTCCACTTTACGCTCTCTCCTCTCCGGTCCCATCCGCCGCCTCCACAAGCCCTCCCACGGAACCCTAGTCCGGATGCTATCGCGATATCGGGAATTGTTGCCTGTTCCACATCTCCAGGGGAGGCTGGTAGAACCTCATCGGCATCGCTGCCGCAAACCATACACATAGAGCCTGCCTCATCGTCGCCACCGTCAACCCTTCGCCTGGAGCCTACCTTGCCTGTGGTATCTGATTCACCGGATGTGGTGATGGCGGAGGCTGTCGACGCGGCCAAGAGCTCGCCAAGCTTCGTGATTGGGCTTCTCAAGCGGGAGATGGAGGCGGAGAATGCGGGAAGCACAGAGGCTACAGTAATTCATCGCTTCATTATAGCCCTGCATGCAGCTCTGGTCGATGCTGGCTTCCTTGCGGCGAATCCACCGGGGTGTAGCCTCGGATTCCTGAAGGACTGGGCCTCGGGTGCTTTGCCAACACTGACGGTGAAATACACCCTACCGGAGATTGTTTCCGTGTTGCCTGTAGCCGAAGAGGGAAAGATAGTGGTGTTGAACTACTCACTAATGCCGAATTTTGTGATGATATATGGGTGTGTGCCTGGGGCACAATCAGAGGTGCACAGGTTATGTTTGGAGTTGCCAAAGCTGGCGCCTTTGCTATACCTGGATAGCAATGATGTGGGTGAAGTGGAGGAGAAGGAGATTCTTGACCTTTGGAGGGTTCTAAAGGATGAGATGTGCCTGCCACTGATGGTATCTTTGTGCCGACTGAACGGGTTGCCCTTGCCGCCATGCTTGATGGCATTGCCAGGTGATCTGAAGGCTAAGATCTTGGAGTTTGTTCCTGGGGTGGACCTTGCCAGGGTTGAGTGCACATGCAAGGAATTGGGTGATCTTGCAGCAGATGATAATCTTTGGAAGACAAAGTGTGAACTGGAGTTCAAAGCTTGTGGCGAGAATTCTAGATTGAGCAAAAATTGGAAGCAAAAGTTTGTGGCAGCCTGGACTGTGAAGGTTGCCGCCAGTAAGAGGCTGCAGAAGAGGCCAAGTCCAAGGTTTTGGAGCTATGGCTGGGGGAGCAATCCACATGGCCCACTTAACTTCCCAGTAATTGGTGGTGATTCGGACCGTCTCCCGTTTAGTGTGAATCACAATTTTCTTGGGCGTAGTTTTGGAAATCAGCGGAGAAACATCTCGCCCAGCTGCAATTTTGGGGGTGGTCGTCAAGGCTTTC
>BdiFBX_N0006 | Bd1-minus-26630812-26630964 | OsaFBX_0224 | 4846-4998 | gw_score 56.09 | pep | gw_score 48.71_48.71 | F-box|1.1e-06|13-46 | 
TGGCCACCGCCAGCACGCTTCTAGTACCCCTGACGTTGTCGGACGAGATGCTGGTGGAGATCTTCGCCCGACTGCCAGCCAAGTTCGTCGGCCGTTGCCGCTGCCTGTCACACTCCTGGGCCGCCGCGCTCTCGTTCTCCTCCTTTGTTGACC
>BdiFBX_N0008 | Bd4-minus-29748650-29753215 | BdiFBX_0359 | 4864-9429 | gw_score 261.95 | pep | gw_score 257.71_257.71 | F-box|7.4e-06|6-46 | 
GTCCGCTGGAGGGCGAGGACCTCTTACGTGAGATCCTCGTCCGCCTTCCCCCGCAGCCGTCCTCGCTCCCGCGTGCGTCCCTGGTGTCAAAGCGCTGGCTGCGGCTTGTATCCGACCCCCGCTTCACCCGCAGCTTCCGCCTCCGCCACAGCCTTAACCCTCCCCTCCTCGGATTCTTGGCCTTCAACTTCCCCGGAAGTGTCGAGTTCGTGCCAACCCTAGATCCCCCGAACCGGGTCCCGGACGCCTGTTGGCATCTTGATCTTCCACTTCAATCACTCGTATGAATGACACACTCCTAATCTCCACTGTCTCAATTTGTCCTCTATTGATCACCAGTGCACGTTAATATTAGAAATTAGGCAAGCTGCCTTGTATTTGTACGCGTCTAGTTTCAGAATTAAGTAGTTTGTCTCAGTATATGAGATTGAGTCCGTTTAGCAGTAGGAGTTCTTGTTAGAAATTAATCTTCATTAGAAAATTGAGTCTAACTAGTAGGAGGTTACGTTTCAACTTTCAAGCAAGATGCATGTTAATGTTTGTCAACATGAAGCGATGAACGGCCAGATATTTTGATTTTTTGTGGGATTTTCTAGCTTCTCTATCTTTTTTGTGATTTACTTTTAATATACTAGATGATGCCCCGCGCGTTGCGGTGGGACTCATAGCATGCATTTTAGTTAGACAGTCGATAAATACGATCAATATAATGATGAAATAAAAGGCTACAATTCTACAAAATGGTACTTGTAATGTAGCACGTCTCCAAGACGAAAGGATGGAGTGAAATAAGAGTCAAATTGTGGCATCCTTCAGCTTGGTTGATACACTTTATCTGGCAGTTTCTGCAAGAAGCAAATTATGATCCACTTGTTTGTTCCCTGCAACAACAAACACACCGATGGAACAAAAGGAGTAAACGATATGGTTGTGTCATTTGAAGTAAATTGTCTACTTCACTAACATGCTCATCTTGGTGTTGAACACTGTTTCGGAATACGATCTGACTTCAAAGAAAAATGGATAAATTAGACTCCCTTACCTTTTGTGTGTCTGATGCAACTGCATGTACCATGAACAAAAACTAAGTAGATTTTTTCTTAATTCACACCCAACATAAACAGGGAGCAAAAAAGTTTCAGAGCAGCCTCTTACCTTTATATGCAACTGAAAAATCTCATATCTGATTTTTGTATTGTGCCACAATTATCTACCGAGAAATGACCACATACAAAAACTGATTAACACCTTTGCCATCTAAAATAACCGCGGAGCGGAAAACATAGGAAAATTTGAACTCATCGTACCTACTTGCACAACGAAATAAGGTTCAACTATATGTTCTTCAGAGCCGACAAATCTTCAGAAGAGGCAAATCCTCAAACACATTCAGTGCAGGAGATGGGGTAACCTGGGCAAATAATCAAACACCTTGCAGGGAGGTGGGATAACCTGGCAGCGACAGAATTGACGGGGGAGATTCACCTTCAAGTCAACAATCACAATGAATTGCTTAACTGCAGCAATTTAAAGCAAAAGGGCAAGAAGTCAAGAACCTGACCTTGGATCCGAGAAGGTAATCCTCCTGCACTGGCCAGGACCCAAGCCAAAACATCCCGCCACCGACACACGGCAGAGCACGTCGAGAAGTGCCTCTGGCATGGTCAGCAACGTCGGTGGAGTAGACCTCCCCAGAGTTCGTGACGGAGATGCTGCAGCACGCACACTCGGAGAGGTCAAGCCGGTGCCCGTGCTGAAGAGGCATCGCAATGAAGGACAACATCATCAAGGAATGAAGCGTCGACGCGTACGACGAAGCCGCGGCCTACGAACATTGCATATCATGGGGGCTCCGGCAGGGTCGCTGCCGCGGCAAGAATTCCGGGTAGGGCTCGCCGTACGCATGGAAGTCCATGACACGGAAGCGCTCACCTAACGCCAGGTCGATGTCCGCGTTCATCCGGCAGAGGAGTAGGATGTGCTGCTTGCCAATGCTGCCGTGGACTCACATATATTTGAGACTTGAGAGCTGAGGAGGCTTCGGTTAATAAATGGGAGGAGTCAAAGCAGCCATAAATGGCTGCCTCTATGGGGAATACAAAGAGGAAGTGGGGGAGAAGAAGCAGCGTGCTGAGATTTATTTCTTGGACAGAAATTCTGGAGGGCTGAGAACATGGCCCATGCGCCTGCTGTGACGAAGCCCATGCTGGAACATGATGCGACGGGCGCACGGTTCACTCGCATATGACACGGGAACGGAACGGCACGGTTCGCTCGCGGGACTGACATGGGAAAGGAACGCGGTAGATTAGTGGTGATGACATGGCAAATTGCTGAGGTGGATAGGCTGCATGTTTAGATGATGCTTATGTTTTAACAACTACTTCATGCTCTTGCAGGTCCTCAGCAACCGTCATGGCCTCGTGCTCGTCTACTCCATGCACCAGCTCGTGGTCTTGGACCCCACCAACGGCCACCAGCAACGCTTTGACCTTCCCCTGGATTTCTCGCCGGTGCTGGCTGGATGGATCCACGGTGCGGTGCTTCGTGCCTCTGACGACGACGATGACTTACAGGTGGTCTTGGTAGGCCGCGACATGAATCAGCTCGATGCATCAGTGGCCGCCTGCGTTTACTCCTCCAAGAAGCGCGCATGGGGTAATATTGTTTCAACAAAGCTTCTGTTGGAGATATGCCCTAGAGGCAATCATGTGATGATGTTATTTCCTATGTATTCATGAGTTATTGTTATTGTCCTTAAACATCATCACTGATATGTATCAATAAATACGTGATTTGTTTGTGAGACTATGTATTCTATGATGTTGTTCTAATGGTCCCTAGTCATTGAGGTTATGCGGACACATAATCTAGACTAGCAATGTGAATCAGTATGATGATTATGTTTCACAAGTCATAGGGCAAGGTGTTGCCGACTGATAGCATGGACTCGACAATGAGATTGTTGAGTCGGACAGACCCGCACTGAGACACAACGAGATGATTGTCATTTGTTAGTCTCAAGTACGATGTATATGCCAGTCCTAGACCTGAGGTCATCGCATGAGCTTGGGATGTGAATCGGCCTACTTAGGGGTTGCCAAACGCTACTCCATAACTGGGTGGTTATAAAGGTAGCTTTCGGGTTTGCTGAGAAGCATGCTGCGAGTCATGGTTGAACAAGATGGGATTTGCCCCTCCTGTTCGGAGAGATATCTCTGGGCCCTCTCGAGTGATCAGATTCGGAAAGCATGGCCATGCGACTTGGGTTAAGTGTTAACCCGTTCGGGAATCTGTATCACAGGAACGAGAAGAGACTCGAGCTATCCACAAGGATGACAAGCACTCGCCTTGAGCTCAACACACATATCGTGAGGCAAAAGGAATGTTGCATATGACACATTGTATGGTTCGTCAATATACCTTGTGGTTACTTGGGAGTTGGCATGTGCTGCTAGGCGCCGCTACCAACTATCGACTTGAGTCGGTGCCAGTGGACGAGTAAGGTGTTACTCGGGCCCGCAGTCCGAGCTCGTAGTCGTGTCCGACTGACCGCGAACCTGAAGGGTCACACGCTTAAGGGGTGGGAACCGAGTTGGATTGGATCCAACTCGTATCGGGCTTAGACTCCTAACGGGCCTCAAGTGTTGAGCCCACTAGGGACGTCTATATAAGTGGAGGAGACCAACCCGTCTAGGGTTACACCAATCCAGACGCGAGTTAGACTCGGCCGTCACACCTCCACGCCCAAAGCCTTGCGATCGGATCTAGCAGTCCGCCGCACGGAGTTTCTCCCTGTACGTGTGGATACCTCGGAGGCGCTGCACCTGCGGCGCTTGGACGAACTGTTTGTGGGATCGGCGAGGAGGAGCAGGCTGTTCGACTACTCGGCATCGACGCGCTACATCGACTCTACTTCCGCTACGGGTCTGCGCGTCTAGTGGTAATCTCGTGATCCATTATCTACAGCATTGATCCGGGCGGAAGCGGTAGAAATTTTATTTTGTGCTAGCGTAGCGTACCGCGTTCCCCAACAGCTTCCACACGAGATCCCTAGCTGCTGGCTTATCGGTGTTCAAAGGAAACCTGCTATACTTGTCGGGGAATCTCTTTACTGGAAGCTTAGAGATCATCCATCAATCCTTCAGTTTGACCTACGCATGCAGAACCTTGTGGTGATAGCACTGCCAGATCATGGTCCCGGTGACTTCACGGTTATGCGAGCCGAGGGTGGTGGCCTTGGATTACTCCTTCTGTCAACTTGGGATAGCACCTGCACCCTCCAATATTGGAAGAGGGAGAGTACTGATTCCCGTGGTGCTGCTTGGGTGCTGAGAAGAACCGTAAATCTGGACGAGGTAATTCCCCAGCTGGTCGTGGATCCAGAGGAGTCGGATGATCCAGAGCAGGACGACCTAGAGATACAAGGGTATGCTGAGAGCAATAACGTGGTCTTCCTGTGGAGATTTCCTTACCTATACATGCTCCAGCTTGACACATTAAAGTTCAAGGAAGTCGAAACCTACTCTTGTTGTTGTCACCCGTTTGAAAGTGTCTATACTGCAG
>BdiFBX_N0011 | Bd5-plus-27007025-27007258 | BdiFBX_0848 | 4929-5162 | gw_score 120.41 | pep | gw_score 70.02_70.02 | Peptidase_C24|0.16|12-25 | F-box-like|6.9e-05|25-56 | 
TTTCCGTCCAGCGTGGCAAGTTCAAGTGGCAAGATCAAAGTAAACATGGCGACTGCGGTCTGCCTCTCATCGACGAAGCCCTCCTCGTCGTCTTCTCGGGCCTCTCGAGCAGCACCAAGAACCTTGCCCGTTGCGCCGTCAGCTGCAGGCGGTGGCTCCGCCTTGTCCCCGCCAATTTCACCTGCATCTGCCGCGAGCCACCGCGCTCCGACCGCTACATCTGCCGCCGCGCTT
>BdiFBX_N0013 | Bd1-plus-72003412-72003705 | BdiFBX_0024 | 4977-5270 | gw_score 82.86 | pep | gw_score 82.11_82.11 | F-box-like|9.1e-14|10-58 | LRR_6|0.29|84-96 | 
CGGCGGCGCAGGAGGCGGTGCCGGACTGGACGGAGCTCCCGCTGGACGTGACCCTGAGGATCCTCCGCTGCCTGGACCCCGCCGAGCTCCTCGGCCGCGCCGCGCGGGTCTGCCGCTTCTGGCGCCAAGCCACGCGCGACGAGCCGGAGCTCTGGCGCCGCATCGACACGCGCGCCTGCTCCCGGGACCTCCCCCTCGACGGCTTCGCTCGGGAGGCCGTGCGCCGCAGCGCTGGCCGGGGCGAGGGCTGCCCCCACTTGGAGTCCCTTGACATACGCAGTTGCGGCAATATCA
>BdiFBX_N0015 | Bd3-minus-15404086-15406594 | SbiFBX_0020 | 4780-7288 | gw_score 523.19 | pep | gw_score 486.50_486.50 | F-box-like|3.3e-10|26-73 | LRR_4|0.35|209-243 | 
TGCCGCTCACCGCCTCCTCTCGCCGTCGTCGCGGCTGCCGAGGCGGTCGCCGCAGCCGCAAGAAGGGTCGCAACTGGGCAGATCTGCCACTGGACGCGATATTTGCCATCCTCGACAAGCTCGACCACGTCGACATCCTGATGGGGCCCGGCCAGGTGTGCCGCTCCTGGCGCCACGCGGCGCGCGACGAGCCTGAGCTGTGGCGCCGCATCGACATGCGCAACCACGCCGATCTCTTCAACCAGCTCAACCTCCACGGGATGGCGCAAGCCGCCGTCCGCCGCAGCAAGGGGCGCTGCGAGGCCTTCTGGGGCGAGTACGCCGGCGACGACGAATTCCTCGACTTCCTAGACGACCAGTGAGAATCTCCATGCCCGTTCATTTTGATATTCGACGGGTAATTCTGTTTGATTTGGTCTGATATGGGTACATGTGCTGCAGATTTGTGGGAAACTTTGGGTTCCATTTCGTGCTTACATGACAATTTTGTAGAAATTTGTTCTTCTAAATCTCTAATTATCAAGCAACTTTGTATGAAGTAACAGAAACACATTTGTAGCATAATCTTAGAATTGATAGTTTGCCGGTCCATGCCGAAGATACACCGCTATAGTAGTTTATTCCTAAAAATATTGTTTAATTATCTTCCTGATTTGATCTAGCATCTCATTTCTCTGTGTTGCAATTTAGACTGCTTTACCGTTCGACTGCTATCATTGCAATGGTCTTAAATTTTTATATAGATTCCAATAAGAAATAATAGTGATCCCTCCTAATTTCCTCCATGTTGTCATACAACCAATGCTCACAAGCGAAAACATTCTCACTAATTAGCATCGCATGCATTTGTCTATAGTAGCATTATCTTTTCATTTTCTGCAACGGTTTATGATTTAGTGGTATGCTTTACATACAAGGGAGATGATGGTTGCCAAGGGGTGATTCTAGAACACCAAGAACTTTCATGTGATTCTCTAGCTGGGCGTCACTTTGGAAATAGAGTCAGTTCAGTCTCACTACTGAACATATATTGTGAATCACTGAAAATGTCGTACCATTAGATGATCCTTGATGTCGCGTCAGTTTCATAGGAATGGATTTTCCATAAATTAGCATTTATCCACTGTCAAGTTATTGACGAGGTGTCTTACACATTAATATGCAGCACCTTACAACATGCACTCTAACTTATTCCTTTGGGCTCATCCATCATCCAAAAAAGAAAAGGAATGTACAGATGCAGCAATGAACTCAGCTGAGGTCTTGACTTGTTAGTTTATTAAGACAAAGGAAAATGTTTTCTTTGTTTGATATAAGGTAGAGTGCACTTGGGAATTAGCTTGACAGTCATTTGGAACATTACCAGGGTGAAGCAATGGGGTTAAAGACAATTTTGACTTATTCGAATTATTAAACTAAATGTAATGAACTGAGCTGAATTCACATAACAGATTACAAGATTAGTTCTGCAATTGCTCATTGTGTTTTTTCAGTTGTTGCAACTTTCAGTCGCAGCAAGTTGCACTTGCAGGCCCCAGCCAGTTAAGATATCTGAAATGTTCCTCATGGCAAAACTAACAAAATAATGTTTTGTACTAAACTGCTAGTGTCTATGTAGTTATTTATGCGCAATCATCCCTGAATCATTTACCTCCATTCATTTCACTTATAATTTTCTGTAATGGGACTCTGCTACTGGAGTTATTTAAGTGAGGCTATCAAACACGAACAGATGCTAATTACTGGTTTTATACAGTGTGCTTACCGTTTCCTTTTTCGTGGCATATTTATTTGTTATTGAAATCTAAGTGCTATCTTTGTAGGGCACCATCTCTCAAGAGTCTGCGCCTCATCTCTTGCTATGATGTCTCGACTGAAGGGTTTGCAAACGCGATAGAGAAGTTTCCTCTGCTTGAGGAGCTGGAGCTTACATTATGTTTGAATGTATGTGGCGATAATGTGTTTGGGGTCGTTGGGAAAGTGTGCCCGCAACTGAAGCGCTTCAGACTGAGCAAGCACCTGTTCTACGACCATGGATTCAGTGGCTTCAACCCGGATGAGGAAGCCCTGGGGATCGCAACTATGCATGAGCTACGCTCTCTGCAGCTCTTCGCCAACATGCTAACCAATGAAGGACTCACCGCCATCTTGGACAACTGCCAGCACCTGGAGTCCCTTGACATCCGTCACTGCTTCAACGTTCACATGGACGAAACCCTGCGAGCAAAGTGTGCCAGCATCAAGACACTGAGGCTTCCCCATGACTCGACTGCTGACTACGACTTTCAGGTTCAGAGCCCTGTCTGGCGTACACGCAATGACTCCCAGAGTGAAGATGATGATGATGGTAGTTCTGATGACATGGGGTATGGTTTTGACTACGACGATCTGGACTCTGAGGACTACGACGACTACTGTGACCCTTCACGTTACCTTAACGGTGTCTACGAGGACGAGCTCGACGAAGAAGACAGGATGGTCCTCAGGGCTATGCGTGCGCTCTTGAAGT
>BdiFBX_N0017 | Bd1-minus-18109333-18109725 | OsaFBX_0571 | 4876-5268 | gw_score 101.20 | pep | gw_score 92.68_92.68 | F-box|0.0047|4-42 | 
GGGCCAACTTGCTTGAAGATCTGATCGAGGAAATAACTAGCCGGTTGCTCGCCCTCAACATTGTAAACTACACCCACTTTCGGGCCACGTGCAAGCATTGGCGTGACTGCACCGATGACCCACGTGTGTGCGGTGTGATGGATAGTCGCTTTCGCTCACGTGACTGGGTCGAGCCCTCCCTTTCTTGCTCACAAATGCTTCCCACCTTCCTTAACACCAACACCCTCACATGTGTCGTGGTAGACTTCCCGGCCGAGCTCACCACCCACCGCCACCTCGGCACGGCTGACGGTCTCATCATTATTGGCCACAACGCCGCCAACATCATCTACATCCTCAATCCTCTTACTCGCTTGGTCGTCAAATTCCCCACCATCACCATTGAGCAAGCCA
>BdiFBX_N0019 | Bd4-minus-31443147-31443341 | OsaFBX_0317 | 4849-5043 | gw_score 59.66 | pep | gw_score 58.44_58.44 | F-box|0.027|12-45 | 
CCACCATGCCCTCACCGGAGCTGATAGCCAACCTACTCGAGGAGGTCTTCCTCCTCCTGCCCCCTGATGATCCAGAGAGACTCGTTCGTGCCGCTGCCGTCTCCAAGACCCGGCACAGACTCATCACCAGCCCCACCATCCTCCGCCGCTACCGGAAACACGACAACCACCGAGAAACTCCCATGCTGGGGTTTC
>BdiFBX_N0020 | Bd5-minus-3209582-3210754 | BdiFBX_0015 | 4852-6024 | gw_score 172.75 | pep | gw_score 137.69_137.69 | F-box|0.079|10-42 | 
TGCCGGACAGCAGTGGCAAGACGGTCCTGGACGACTTGCCCGAGCCGGTCGTCACCAACGAGATCCTGCTGAGGCTGTCGGCGGAGGACATCGTCCGCTGCCGCGCCGTCCGCAAGTCGTGGCGCCACGACACGTCCACCCAAGAGTTCCTCGTCGCGCACCGCCTTCGCCAGCGCTCTCTGCCGCTCATCAAGATCGCCAGTCTTGAAGACGAGATCTACGACCGCCATATGGTCGTCTTCTCCGGCGCCGATGATGGCTGCCGGCCCGTGCTCACGCTGCCCGACTCCCACAGGGACGACATCGACGACGCCTTCCTGATCCACGCCGCCTGCGACGGCCTCTTCGTCGTCTCCTTCCATGGCCACGAGATGGTCATGGACATCTGCAACCCGGCCACTCGCCGGCGTGCGCCCCTGCCTCTGATTCCTCATGTGGTTGAGCCAATGCAAAGCAGCTTTTGGGATCCGATCATCCAAATCGGCATTGCCGGCTTCTACCGGCACTGCCCAACCCAAGAGTACCGGCTGGTCTACTGGACCAGGGAGTGGGAGGAAGAAGGCAGTGAGTTCTACACCGAAGCCTTCTACGTCTTTGCAGTGGGCTCAGAAAACGAGCCCAGGCCCATCCCAGAGCCGCCATTACTGCAACATGCGGTAATGGACCAACTCGTCTGCCATCAAAATGCACCCACCCTCCACCGGGGAAGGCTGCATTGGGAGCTCGGAAGGCAGTACTACCCCATCACCGGCATAATGGTGTTCGACACCACCGCCGAGACGTTCCGGTGGATGTGCCGCCCCGCCTGGATTCTTCCTTGGGCTTGGACAGCACTGTTCGAGATGGGCGACTCCCTTGCCATGTCCGGCAGTCTTGACGGCACCATCGTCAATATCTTCATGATGACGGACTATGCGGCGCAGCACTGGACCTTCAGGTCCAGGATCGACCTGTCGCCGTTCCCGCGGCTCGATCCATTGGTGAGGCGTGAGCTCAACATTGCTGCGCTCAATGAGCGCGAGCTGCTGATCGAGGGTGATGGAGCTGTTTTTCACTATGACAATGATGGCAAGTTTCTCCGAAAGGTGGGATGCGACGAGGACGAAGATAAGTACACCATGGAACTAACTCACTATCGCTTCCTAGAGAATATTATCCCATTTCCCTTCTTTG
>BdiFBX_N0022 | Bd1-minus-24844848-24846119 | BdiFBX_0753 | 4804-6075 | gw_score 190.20 | pep | gw_score 80.60_80.60 | F-box-like|0.00014|29-73 | 
CCCGCATGGCGCCGCCACGGAAACGGCAACGAAACAATGCCTCCTCCTCCTCTGCCATGGCGCCGGCATCGCCTATAGAGTGGAAGCTTCCGGCGGATCTCCTGCTGGAGATCATCGCGCGTTCCGACCCTTCGACCCTCGAGAGTTGCGCCGCCACCTGCAAGCTCCTCCGCCGCGACATCCTCAGCCCGTTCTTCCTCCACCGCATCACCACCCGACAAGATTGCGCCGTGCCTCCCTGCATCCTGGCCTACCTTGACACCACCAAAACCCTCTCCTTGGTCCACCCCATCAACCCTGCAGCCGCCTCCTTCTTCCGCGGCCACCTCAAGCGTTTCACATCCCGCGTCGCCGTCTTAGATCAGTACCACGGCGCCGTGGCGTCCCGCCATGGCCTCGTCGTCTTCCGCCGCCGACTCAGCAGGCGCCGTTCTTCCAACGACCTGTGCGTCTACGACGCCATGACCGGCGCTCACACCTTCCTCTCCTACCCGCCCAACATCCCGTGGAACAACGAGACCTCCGAGCTCTACCACAAGTACGTCCTGCTCACCGCCGCCGACGGCATCGACCGCTCCTCCTCCTTCATGCTGCTCGTCGCCGAGCTCAAACCCCGGACCGTCAGAGTACAGACCTTCGACGGGTCTTGCGGCGTCTGGGGACCCGTCGTCGCTTGCGAGAAGCACCTTGAGTTCCCCCGGATGCTGGTGAAAAGTTACTGCGAGCCCGCCGTCCTCCACGGCGGTGTCATCCACTGGCTGGCGACGCATGACCATGATGGCAACACCATACCCACCTATGACATCCGCTCAACCAAGCGAGGCACGACGAAGCTCCCGCCGGCCACCGCAAAGCACAAGAGAAGCCATCTCCACCTGGGGACGTCGCCGGAAGGGAAGCTGCTCGCCATCGACGGCTTCATGATATCCGTGTGGCTGCAACTCTCTGATGGCGGTTGGGGGCCAGAAGCCGTGATCGATGTGGAGGAGAAGCTACGGTCGCTAAAGCCTCTAGGCGGGGGGACGGGGGGAGGGCGGGGGGCGGGGGGGGGGGGGGGGGGGGGCGTGATCGTGTTTGATTGCTCCGGGGATAGGAACGCCAACGCGGTGCTGCTGCGGTTGCGGGTGCCCGATGGTCTTCGGTCGTATTTCATTGAGTCGGTCATTGTCCTTGACTTGGAGACCAAGGAGATGCATAAGCAAGCGGGGGCTTACTCCCTGCTGCTGGAGATCAATTTACTATCTCAGCTAAAAGCCATGAAAATCTATCATT
>BdiFBX_N0024 | Bd1-minus-68963586-68967669 | BdiFBX_0090 | 4867-8950 | gw_score 956.77 | pep | gw_score 909.01_909.01 | F-box-like|5.1e-06|4-49 | 
TGTCGATGGCGGCGCTCCCGGACGACCTCGTCGACCAGATCCTCTTCCGCCTCCCGTCCGACGACCCCTGGTGCTTCGCCCGCGCCTCCCTCGTCTGCAAGCTCTGGCGTGACCTCATCTCCCACCCCACCTTCCTCCGCCGCCGCGCCCAGGCGCTCCGCCGTGCAGCCCCCTTGCTGCTGGGGTTCCTCCTCGACGAGGACGATCGCGAATACAGAGTCGACGAGCGCGCCCTCGCCTTCTTCCCCACTTCCGCCTTCTCCCTCCCAATCCCCGACGGCGGCCCCTGGTCGCCGAGCGACTGCCGCCACGGTCGCGTCCTCTTCTGCTCCGCGGGCCAGGGCGACACGGAGGAGTTCCTTGTCTGGGAGCCCGTCACGGACAAGCAGTGGGTAGTGCCGATACCTGCGGCGCAGGATCACCGGATTCACCGGCCGCACCGCTACCCCAATGCGGCCGTGGTCTGCGCGGCCGAAGGGTGCGACCATCGCAACTGCCTCGGAGGTCCCTTCCGCGTGGTCGTCCTATTTCCCCAGGAGAGGCCGGGCGACGACCTGATCACGTGGGCGTGCGTCTACTCCTCGGAGACTGGCGCGTGGGGTAAGCTGAGCGCCGTCCCCAACATCTGCTCCTATTACGCTGAGTCCAGTGTGCTGGTAGGGAGCTCTACACTCTACTCCTTCTCGAACTACGGGGACATCTTCGAGTACAACTTGTCCACACAGAGCTTAGCTTTGATCTACCCACCTCAAGACAAGGATCAACTTTGGCGTGCAGTAAGCAATCACGGAATGGTCCTCATGGTGGCGGAGGACGGTGGACTGGGAATTGCCGAGGCCGACGAGTGGCTTCTCTGCCTTTGGTCAAGTAAGGTGAATGACGCCGGTGTTGCAGAATGGGTGTGTTACCGGGAGATCCGCCTGAGCATTGGCAGTTCGCTCCCAAAAGCCGCTCTCTCAGGATGGGGACCTATTATGATGGGATTCGCTGAGGAAGCAATTACCATTTTTATGAGCACCTCTGCTGGCATCTATATAATCGATCTCAAGTCAGGCCGGGTGAAGAAGGTGTGCGACCATGAATTCTCCTTCAAAATTTTGGTTCCAATTGTCAGCTCAGGCCATACACTCCCAGCACCTCGATGCGAGTACCAGTACCCACCGTCGCCCACATCTAGTGAGGAGGAGGAGGCGGACTCTTACCCAGTAAAGGAGGAGGAGGTGGTGGAGAAAGCACTAGAGCGGTCGCATGAGCTCTTTGTAAAGGGGCGTATGGCCATCGAGCAACCGGACTTTGTCAACGGCATTGACTGCCTCAGCCACGCCCTCGAGATCAGGTTAGAGCTCTTCTCCTGAACACCACTCATGTCCCAGCCATGCTCAAGTGTGTGTGGATGAATTATTTTTCTTAGGCAATCATTAGGTCGCCGATAATGTCTATTAAAGATGTTGTCATGGGGATGTCCTTGTTTGAGAAGCCCTTTGCATTTCGAGCCTTCCAAACACACCAAAGAATGATGCAGAGAACGGATGGCCGCTGAGTGGCGGGCAGATCAAGCGGCAAAGTTGTTTTCCACAGCAATTCAAAGCGAGAAGCTTAGATCTGCAATTGAATCCTTGACAGGGCATTAGGGCAAACGTGCATAAGATGAAAAGTTGGTGCCGGTCTTCCATCTCAGCATCGCATCGTGTTCAGTGTGTGGATAAATTGTGGAAAAATAGAATGCCTCCACGTAGTTCAGTGTTATTTTAAGGTTAGCTATATTTTCATTTCTCCTTTGTTGCTTTGACCCTCGGCCTTTTGAAGTTCGGGAGATGAGTTTGGTAAGGTTGAAATGTACTAAGGTGGTGTTACCAAACTTTTAGTGTGTCATCTAAAAAAAACATTTACTATGTTAGGATTCTTGTGTTTATTGGCACTGGCGAGCTCTATGGAGTTTATTGGTTTTTGAGGGAGTAATTAATGAGCCCACTTCGCCTAGTGTTACTTGATAAAAAAAATACTTGCTACCGTCTCTTGTTATGGTGTGTGAACAGCCAAGAGCATCAAATCAAATGCAATTAGTACATGGGTAGGTGTTGTCCTGTTTACGAAATTCATCGAGGCCTCTCCAATACTGTCTATTAGTTGCAAATCTTTTATGTCAGTGCAGTTTATTAATTGGAATATATGCTATGGCACCACTGTACTTCCCAATCTGTGGTGCAGTGGTGAGTAGGTTGTTATGAAAGGCAATAAACATTAACTTAGTTACTACTAATTTGCACCATACATATGTCGTCGAAATGGTCGGTAGAATAATTGGGCGGTTAGTTCTGATTATTCTGTTATATCTCAGATTACATTTCCTTTCATGTCCATGCACTTTTGTTATAACTTTACCAAATAACAATGACAAAGTTACATTTTTGCGGTCACCTAGGGCTGCACGTGACGGTGAACATACTCCAGGATGTGCCTTGCTCTACAAAGCTCAGGAAGAGGCAGTGAAGAGTGCAACCAGCAAAGCTTTTGCTGGAAACCCAAAGGCCTCTGGCAGCACTGTTGAGTGTGCCCCATCTTTGGAGCAAGCTGGTACTGAAGAAGGTCTATCCAGCCATATTTTGCCGTTTTCTTAACATGCATTTCATTTTTAATGTTATAAATAGCAGATAATGTCGCGGAAAGGAGTAAAAATGTTTTCAGCCATATTTTGAACAGGGGTGGCATATACCAGCTATTTTGTATCTAGGTTTATATATTTTTTGTTGCCTTTCTTATATCTACACTCAAATTGCCGAATGTCAATGCCACAATAAACAGATTAAGATCTACAATGCACTGGATTCATTCGGTTCTTTTGCAATTGGCTGTCTAAGTAGTATACTTGCATGGGCTAACTTTAGCCTACCCTAACTTGCGTGGGACAAAAGGCTTGTTGTTGTTGTTGCATGGGCTAACTTTACAACATAGAAGGTTCTCTTTTAGCGATTATGCATTACAAAAGCTGCCCAATAATGTGATTATGTGAATATCCATTGCCTTACATTTCCATCAGAATTATACTCCCTCCGGTCGGAATTACTTGTCGAAATATTACATGTATCAGACGCTTTTTAAACATAGATACATGCATATTGGGGCAAATTTGAGACAAGTAATATGGGTCAGAGGGAGTAACTAATTTGCTTTTAGATGCACAAATACTAATGATGGTCGTATGGTACAGATTAATTTTGTTCATTTATGCATTTCTATGTGTCTTATTGCTTTCTGTGGCTTTTTCCCTTTTCTATTTTCGCGATAGTCCAACACTAAAATAATTGAAGTTCATGATCAGTGTACTTTCTTTCTTGTTTGATACGTACTGACACAGTCGTTGATTAGGGCAAAACTCAAATGGCATAGCTCAGGAAGATAGAAAAGATGATGGTGACAAGTATCATGATGAGATGGGAGGTGATGAAAATGATTCTGATTTGAACCTGTCCTGGAAAATGCTGAATATTGCAAGAACAATAGTTGAGAAGAGCCTAGGTAACACTATGGGGTGTGTCGTCTCTGCTCCAGGAGAAGCTGCATCTGATGCTGAAGGAAGCTCAAAATCCTTTCAAGAAGACGAGATAGAGCTTCGTACTGGCATATTGGCTGAACTCAATAAGGTAAATAAACTTATTTTATTAACGGCATCACTTTGTTTTCCTAATAAACCTAGTGATGTACGCATGAATGAAGAAGAGAATTTTCCATGCATATATGGAACATTGACATCTCCGAATTGTTTTGATTCAGCTTGAAGACCTGGAGCAAGCAATGACAACCCCAAGTACTGCCACAGTTGAGATTATGATGAAAGTTGCCTCACAGGCAGAACATAACGTTGACAATACTTTGATAATGGTTGCACCATTGATTTCTTCACAGATGGACGGATTAAACGACAGCTTTGACTCCCCAGTCATGCCTAAATCAACAACAGGAAATGCTGGAAGTAGTGTAACTGACCTAGATGATGTAGGCGGAGGCATCAGACGAGCCAACGACGAGCCTTCCTGCGGTGAACCTTCTCCAAAGAGGCTTGCAGTTGCAGCAGATGATTCACCAT
>BdiFBX_N0026 | Bd5-minus-7469309-7469434 | BdiFBX_0405 | 4879-5004 | gw_score 72.10 | pep | gw_score 55.77_55.77 | F-box-like|0.00018|12-41 | 
ATCGGACCAGCTCTTCCCACCGCCGCCAGCCCTGGCCGGACCTCCCGCCGGAGCTTCTGGGCCTCGTGCTCGCGTGCCTCCCGTCCCACGCCGACCGCGTCCGCCTCCCCACCGTCTGCCGTGCCC
>BdiFBX_N0028 | Bd2-plus-5435049-5435276 | BdiFBX_0014 | 4998-5225 | gw_score 100.03 | pep | gw_score 86.43_86.43 | F-box|1.1e-11|2-39 | BAGE|0.027|36-48 | 
TGGATCTCCCCGACGAGATGCTGGCACAAGTCCTGCGCCGCCTCCCGCCACGGTACCTTGCCGTGTGCCGTGGTGTCTGCAGGAACTGGCGCATCGTGGTCGACGCTGACGGGCTGCTGCTTGCTGCCTCCGCGCACCTCCTGCCACGGCCCATGCGCGGCATATTCATCAACTACTTCGGAAAGGAGTGGCACAGCTTCTTTTCACGTCCTGCCGCGCCGTCGCCGG
>BdiFBX_N0031 | Bd2-plus-58953811-58954095 | BdiFBX_0390 | 4980-5264 | gw_score 85.37 | pep | gw_score 68.60_68.60 | F-box-like|0.002|9-43 | 
CCCACATGGATGACCGGACGCGGTGGGCTGACCTGCCGCCTGATCTGGTCCGCGTGATCTCCGGACACGTACGAGACGCCGCCGACCTGGTCCGCTTCCACGCCGTCTGCAAGCCATGGCGCGACTCGCGACGCTGCCACCCGCTGTCGTCCCCCGGGACAAGCACTGCCAAGGCCCAGCTGCTCCTGCCATGGCTCCTCGCGCCGCCGCCGCCGGCCGATTCGAAAGACCCCATGATCCGGTTCAGGTGCGTCTTCTCCGAGTCCAGCTACCGCGCGCTGCCGC
>BdiFBX_N0033 | Bd5-plus-19092769-19092873 | BdiFBX_0321 | 5007-5111 | gw_score 61.24 | pep | gw_score 51.35_51.35 | F-box|7e-05|8-34 | 
TGTCGGTGCCGTTGCTGATGAGCGACATCGTGGAGGAGATCCTCCTTCACCTCCCGCCGAACGACCCCGCATGCCTCGTTCGCGCCTCACTCGTATGCACGCCAT
>BdiFBX_N0001 | Bd4-minus-5626101-5626487 | SbiFBX_0679 | 4861-5247 | gw_score 105.53 | pep | gw_score 92.74_92.74 | F-box|0.046|25-48 | 
AGCGGGACTGGAGCGATCTCCTTCCTGAGCTAGTATCGGAGGTGGGGGTGGGCGACCTTCTGCTCCAGACGGACGTGACTGAGTATGTCCGTCTCAGAGCAGTGTGCAAGCCCTGGAGAGGCGCCACCAAGGACCCGAGGATCATGGAACCGCGCTTCTTCCCAAGGAACTGGGCGCTGACCCGAAGAGGGAATCGGTCGGTGAACGTTCTTACCGGTGCCTCCCTCCACTTCCAGCTCCCTGACCATATGCCAGCAGCGGAGCAAGGCGGAGTCATTGCAACCGCCGAGGGCTACCTCATCTTGGACAAACAACAGCCCCCATCGCCTGGACACAGACGACCGCTTCTGTTCAACCCAGTGACAGCCACAGTCGCAGACCTGCCAT
>BdiFBX_N0003 | Bd2-minus-2592515-2593684 | BdiFBX_0484 | 4837-6006 | gw_score 614.99 | pep | gw_score 402.51_402.51 | F-box|1.1e-08|12-49 | FBA_1|0.023|218-321 | DUF1652|0.23|339-368 | 
CCACGGCCGGCGGCGACAGCATGAGCACCGTCTCTTTACCTTACCACGTCGTCTTCGACATCCTCTTGAGGACGCCGGTCAAGTCTGTCTGCCGGTTCCGATGCGTCTCCAAAGCCTGGCGCGACCTCATCCGCAGCCCGGTCTTCGCGGCGGCCCACAAGTCCCGGCACGGCCCGCTCCTCGTCGACGCCGGCTCCTTCCACGAGGAAGAACCCGCCGGCGGCCGCGACCTGCGGCTCATGGACATGGACGGCAGCGTGGTGAGAGTCATCAGGGGCGCCGGTGGCTTCGGGATGATGAGCAACACGAGCCTCGACGACCTCATATGCGTCAACGGCGCCTCCTGCGACGGCATCAACGTGGTCGATCCGGCCACCGGGGAAGTTCTCCTGACATGCCCACAAGTGGACATCGTAGAGGAGCACGACAAGTTTCCCTACGTCGCCATGCGCTACTACGTTAATTTCGGCATCGGCCGTGCCGTCCCGTCGAATCAATACAAGCTGGTCCGCCTCGTCGCCGACAAGACTTGCGAGGTCTTCACTTTAGGAGACGGCGGAGGAGGGTGGAGGCAAGCGCAGCCGTTGCCGGTCCACCGACGCCAGCCCCGGTCAGATCCTATCCGCATCCTCCCTGATCAAGGCTCTCCCATCGCCGTCAATGGCGTCATGTACTTCTTGTCGCGAGATAGCTGTGCAAGCTTGCTCTGCTTCGACCTGGAGAGGGAGCAATGGAAGACGGGCATAATACAAGGGCCGCACAAAGTTGTTGGCTTGAAGAAGTGGGCGGAAACTGCAGGGATCCGCATAACGGAGCTCAACGGCGCCCTGTGCATGGTCCAAGCGGCGTGCGGGACGTATTCACAACCGATTGAATGTCCGGTCACCAACATATGGACCCTGGATAATTTGGGCAAGCAGGGTGACTGGATCAAGGCGTACACGATCCCAATGGCGCCGAATGCGTGTCGTTATATGCCATTGAGGGTGATGCGCGGTGGTGGGAAGCTGCTCTTGCAATGCTCTTTTGATCAAGGACGATCGTTGGTACTTCAGATCTACGATCATCACACTGATACCTGCACAAACGTTACCGGGGCGCCGGCCGATCTTGCGGGTAGAATTGGCCTCTGTAACTTCCGTTTGGACCATCCCGTGCCCGCCAAGAATT
>BdiFBX_N0005 | Bd5-minus-23502780-23502947 | BdiFBX_0244 | 4858-5025 | gw_score 54.31 | pep | gw_score 51.10_51.10 | F-box|0.00026|12-47 | 
AGACGGTCACGGCCTCGTTTCGGGATGACGGCATCCTCGAGATCCTTGCACGCGTGAAAGATGTACAAACGGTCTTCCGATGTGCTACAACGTGCAAGTCATGCCGCCGCCTCATAGCTGACCCCTCTTTTCTCCGCCGCCGCCAACCTTCCTCCTCGGCTTCTTTGT
>BdiFBX_N0007 | Bd1-minus-13077009-13077173 | BdiFBX_0405 | 4843-5007 | gw_score 74.22 | pep | gw_score 61.11_61.11 | F-box-like|0.0027|19-53 | 
ATCGGACCGGCTCTTCCCACCGTCGCCAGCCATGGCCGGACCTGCTGTCGGAGCTTCTAGGCCTCGTGCCTGCGTGCCTCCCGTCCCATGCCGACCGCGTCCGCCTCCCCACCGTCTGCCGCGCCTGGCGCTCCACCACGCGGCAGCACCCGCAGCTGCTGCTGC
>BdiFBX_N0009 | Bd4-plus-45788992-45790862 | BdiFBX_0020 | 5004-6874 | gw_score 653.30 | pep | gw_score 610.61_610.61 | F-box|1.9e-10|4-43 | 
TGGACGTGTTACCCGACGACGTGGTGGCGGACGTCCTCGGCCATCTAGACCCCCGCAGCCTGGCCGCCTGCCGCTGCGTGTGCAAGTCCTGGCGCGCAACCGTGGACGCCGGCCGCCTTCTCCGCAAGGACCTCCTGCCGCTCTCCGTCGCCGGCATCTTCGACCTCTACATGACGGGCATCGGCGAGGAGCTTCCCCCGATGTTCTTCGCCCGCCCGGCCTCCATCAACAACCCTCCCATCGACACGGACCTCCTCAGCTACCTCCACGCCGCCTTCTTCCACGACTGGGCCTACTCGTCGGAGATCACGGGCCACTGCAACGGCCTGCTCCTCCTCTTCGCGGCCGTCGCCAACCCGGCCACGCGGCAGTGGGCCCGCCTGCCGCCTTACCCCCGCGAGGATCCACGGCCCAACAAGGCCTTCTACCAGCACGCCTTCCTCGCCTACGACCCTACCACCGCCGCACCGTCTCAGCAACACTTTGAGGTCTTCTTCATGCAATGTCCTTTCCGCACGGTCAGCGAGCGCAGGACCAGGACTGAGCTCGACCCTGCCAACCCGGGCTTGGAGTGGCCGCCGTCGCCCTTCGTCATGAGCGTCTTCTCGTCGAGGACGTGGCGCTGGGAGGAGAGGTCTTTCGTCAGGGAAGGGATGGGTGCACGGCATATCGCAAGCTTGGTGCCGTTTCTTGAAGATGTGAGCCGCCATGATTCCGTGTATTGGCGGGGACGGCTCTACGTCTGCCACATATTTTTTATTATCAGGTATGCAATGTTTCCCTATTATGCACTTAATCAGCAATAGGTACATCCGTTTCTTTTTTATAAGATGTTGTAGCTTTGTTCAAGGTCAAACTTCTTAAAATTTAGTATTACATACTTGAGGTATACTTATTTGGTATCACGGAGTAGTATATTTTCCTACAGAACTTGATCAGATTTTAACAAGTTAGATTTAGGAAGGGAAGGAGTACTACATATGGTTGCCAACCAGCTGCAACCAAGCTTGTACCGATGCAGAAAACTCTTCCTCGAGGAACTTGACCTTGTCTGTCCATAGGGCTAAGAGAAAAGAAGGTACTATGTGGCTTCAGCGCATGGATCGCCACTTTTAGATGATTGGCCTTTTATTTCTTCTTTTGTACAATTACTTTTGATTAATATATATGGCAATAGGTCTTTTGACCTATTGCCTTTGCCCCTCAATTTTTTTTTTTATGGTTGCTAATAACAAAACTCGTGTGCAGATTGGACTTGGAGGATAATAGGTACCATGTGATTCAACTCCCCCCAATGAAAGAAGGAGAACCATGCAGAAAGATTGACCGATATTTCGGAAAATCCAAAAATGGTGTGTACTATGGATTTGTCCAAGGCTGGTGCAAACTTCAGGTTTGGTTTCTTGATGAATCAACTCAAGGGACGCATGAGTGGGTGTTGAAGCATGATACCGACCTCGAGCCCTTTCTGTCAAATTTCCCTTGGAAACATGGTGATGGACCTTGGTCTGTACAAGGCTATTCCGTCAATGCAGAAGATACACTAGAGAATGAAGAGAAACCAGAATGGGATTCAGATAACGATGATGGCATTACTGCTAGTGCTGCTCATGATAGTGTCCAAAAAAGATTTGGTATTTGGATACTTGGATTTCATCCTTACAAAGAGATTGTCTTTTTGCACACAACATCAGGCAGAGTAATGGCCTATCATCTTAATAGCTCAAAGGCTGAGGATCTCGGTTGTTTACCCTTAGACCGCTATGACTATGTTGTTAGATTGGGGTTGCCTTTTACATACACGCCTTGCTGGATGGAGATCAGCTGCTTGAGTTTAGAGGCCGGTGTCGATCGAGCTCTAGGGCGGCTAT
>BdiFBX_N0010 | Bd1-plus-26021005-26021454 | BdiFBX_0833 | 4989-5438 | gw_score 216.91 | pep | gw_score 202.66_202.66 | F-box-like|6e-05|4-39 | 
CGCGTCTGGCGGAGATCCCCGATCACCTCCTGGCGGAGATCTTCCTCCGGCTACCAACCGCCGTGGACCTAGCCCGCGCCACCGCGGCCTGCGTCTCCTTCCGCAGCCTCGTCACCGCCGATGGCGGCGCCTTCCTCCGCCGCTTCCGCCGCCTCCACGCTCCGCCATTTCTCGGCTTCATCAACCTCTTCGGGTTCCACCCGGCGCTCCCGCCTCACCCCTCCGCGCCCGCCGCCAAAGCGCTCGACCTCGCCGCCGACTTCTCCTTCTCTTTCCTCCCTTCGCACTGCCGCTGGACCGCCATGGACGCCCGCGACGGCCGTGTGCTCCTCCGCAGGGCCCCGGAAGTGGGCGAAAGGCAGCCGCCGCCGGTCGTCCGGGAGCTCGCGGTGTGCGACCCCGTACACCGGCGGTACGTCCTGCTTCCCCCAGTATCCGACGACCTCACTT
>BdiFBX_N0012 | Bd5-plus-27581778-27581924 | BdiFBX_0164 | 4992-5138 | gw_score 106.91 | pep | gw_score 100.41_100.41 | F-box-like|5.8e-09|6-47 | 
GTGATGGACCAATTGGTAGTCTCCCTAAACATCTCCTTGTAGAAATATTCACTCGGTTACCAATCTGTGAGTGGGTTCAAATATCATGTGTCAGCATGCATTGGGCAAGTTTATTTCAAGGAGAATACTTGTGGCACGATATGATTT
>BdiFBX_N0014 | Bd1-plus-58145892-58152717 | OsaFBX_0588 | 623-7448 | gw_score 427.38 | pep | gw_score 378.00_378.00 | F-box|3.7e-05|29-68 | 
AAGGGGGGGAAACCGCCGCCAAGCGAGCCAAGCTCTGCCCCACCGGCGCCGGCGTCGGCGAGGAGGGGGAGGGGGAGGACCGCCTGAGCGCGCTGCCCGACGACATCCTCCTCCACATCCTCAACAGCCTCGGCAACGCTGAAGCCGCCGCCCGGACCAGCGTGCTCTCCCGCCGCTGGCGCCGCCTCTGGGCGCTCCTCCCGGTGCTCCACTTCTTCTTCCGCGCCCGCCACGATAAGGTGCCCGCCGCCCTCACCGCTCTCGACGCCGCCCACGCCGCTCTCGATGCCGCCCACACCGACGGCGAGGCAACGCCGCCTCTCCGCAGGCTCGGCGTTATCGTCTCGCGCTCCTCCGCGGAATCCCTCCAGGCCTGGCTCCCCATCGCGGCCCGCCGCCTCGCCGGCGACCTGACCTTAATTGAGCTGAATAATGAGGAGGAAGGGGACGAGCCCCCCTGCGGCGGCGGCGCCTTTGAGCTGCCCTGCTTCGAGAAAGCCACCCAGATCTGGCTCGACCTGGTTCGAGGGTTTCACAGCCTCGCCATGCCGCCTTCCGGCGTGTTCGTCCGGCTCACCGATTTCCACCTAGACGGCGCCCAGCTGCACGGTCCTTGCGCGCTCGGCGAAGCCGTCTCCTCGCCGCGGTGCCCGTCCCTGCAGAGACTCACCGTCAGCAGTGTCGGAGGCCTCGGCAATCTTGCCATCCACTCTGCGTCTCTCCTGGAAATAGAGCTCAGTGGATCTGAACTGCAGCAGCTGACTGTCGCCGCTCCGGCACTCGAAAAGTTAACTGTTTTACACTGCTTCGATGGCGTGAGTGAGCCGGTTGCCGACATCTCAGCCCCTCAACTGGCATCACTCACGTGGAGAGATGCTTATGATCCAATGTCTGTCCAGTTTGGCGAGATGAGCAATCTGCAATGGCTGGGCACCTCCTTTTTCCTTGTGTATGGACACCCTGGCTTTGAACGCAATCGTGACTCTGCGAGGCTGTTGCGGCACTTTGAGGCCGTCCACACTCTTTCTCTACTGCTGGCACATATGTGGATGAGTATCGAGGTAAATATGGAGTTCAAGTTAAGTAATGTGCTATGTTGTTATTTTTCCAATATGTGTGGCATGTGCATCTTCTAGATTAAGGAACAATGATGCGGAATACACGCTTATTTTTTTTCTGCTTCTGAATAACTACACAAAGGTTATCCACTATCATCTCACGCACTGCATATTTTAATTCTAATACTTAGGCTGATGAAATCTGAAGTACGGAATAGTCTATTGCAGTTTCTTTTACTAGCTAGGCTGAGCTTGTTACTTATGCTAATCTCTTTGTAGAAAATGGGATGTTTGTGTCCATTTCTTTTCTTTTTTTGAGGAAAGGGTTTGTATCCATTTCAAACTCTTACATATTATTATTTATTTATTTATTTATTATTATTATTCACTTTGTATGAACCTACAGGACATGCATGATCCTGATTACTTGATGGAAGAGATGACAAGGCTCCCTGACATTAGATTCTTGACCTTGATTCTTTTGACAACTGGACATTCTTTTGGAGCCAGCTCATTCCATGTTTTCAGGATGTGTACTGGTATAAAAAAGCTGATGCTAACATTTAAAAGTCGTAAGGAGTGTGAGGTAAAGCTATTGTTGACTTTTTTTATCTACTGCCACATAACACCTTTTTATCTGATGCATTGCATTTCTTGGCACACCTAGGCATTCCCTGCGACTCATACTACCCTAGGTGTTAGTTCAGCAGTGATACTTTCCTCCCAAAGTTTATCTGTGGCTAGTATGGTTCCATCTCCCAACAAAGCTATAGCTGGGCTAGCCCACCTGGTCATCTCGCAGGGCTATGCTCTGGTTAGCTATACGTTTGGTTCGATGTGCTTTGCCAGCAAGAGTTCATGGAGATCGTGGGCTGTGGATGGCTCGGTGGAGTTTCTTTCCAATCTTGCCATCGAGAGCGAGTCAATTTGGCTCTCCCTCAGGAGCAAGCTTTTCCTTGCCCATAGCGCCAATATCTCCCTCAAAAGCTAGAAATTATTTTAGATACCAAACAACAAACCTAGCTAAGCTAGGCTTTAACTGATTTTGCTCTAAAAGCAAACAGACCCTGTATGCCTTAGGCATCTCCCAGTGAAAACATTGCTTTTCAATTTTGAAAAAAGCGGCATACTAGTTGGGTTTGTCGTAGGTTTCACTTTTTGAAGATTGTCAATCTGTTGGAAATATATAGGCAGTGGATAGAAAATTGTCTGTTATTCCATACATGGCAGGCAGGGCTCAAGTTTTTAAGGTTCAAGGGATAATAGTGCTATGATTACTGGAATGTGTTCATGTAAAGGTTGCGTTGTAACAAAGCCCAAGGGTCAATTGGACATCTTGAGTATGGGTTGTCGGTAGCACTATACCTATGTATCTCTGTAAATTTTATCATAATATCCCTTGTACCACTCTCTTTGCACAGAGAAATCAAGGTTGGCCTCAAAATAATTTCAAGCCGGTACACTTTTGTAAATGTTGTTGATGAGATATCTCCAAGCAATCAGGCGGTCCTACAGTTTCCAGTTCTGTTTCTTGTTTATCAGTTAAACTTTCTAAGTTGGTGTCTCCCCATTTCAGGTGGCAACAGCGTGTGCATCAGGTTGCATTTGTGATCAACCTACAAACTGGAAAACCGAGGACTGAACAATCGTTCCACAAGAGCAAAATCATGTTTAGTTCCTGACAAAAAAATTATTTCATGTTCAACTTGATGTAAGTTGCACCAGTTGATATTGAGTAGTTCAATTGTAGGTTAGAACTTCCTTTTTAACTCCAAAAAAAGATGTAAACTATTACTCCCTCCGTTCCGTAATATAAGGCGTCCACGCATTTCGAGGTCCAACTTTGACCATCAATTAGACTAACAAAATGTGAATTATGTGTTATAAAAATTATACCACTAGATTCATATCTGAAAGAAGTTTTGGACGGTATAATTTTTGTAATATATAATTCACATTTTGTTGGTCTAACTGGTGGTCAAAACAAAATCTTGAAATGCGTGCGTGTCTTATATTATGAAACGGAAGGAGTACATGATTTGAATGGTTGCCAGGATATCAGATTATTTGAACAGCTAAAGTGTCGTGTCATCTTTAGTATGGACTGGACTCTGTTGACACATTTTGCAATTCAGCGAAACGTCTATGAATTCATAAGCCTACAGCCTAGGGCCGACGAAGGTCTCACCTTGGGAGTGCTCCAAACGTTGCTTTCATTCCCCCGCTTATAATTTGCCCTTCAATTAGCTCTAAAATTACGACAGAAATGACGCCACGCCATCTCCCGAACCAATCGCGAACTCTCCTGTTCTCCTACCTTATGAACGGGTTCCGTTCTCTCTATGTCCGACTCCCCCACCTGAGCCATCGCGAACGCTCCTGACGCCCCCACCCCCGACCCCACCCCTTGAACGGGGCCTTGCTCTCTCTACCTCCTCCCCCATCACCATATTTGGAGTCGAGCGCTTAATACATGACTAGAAATCGAATTTTTTGAGTCTCTTCTGACAAAAGAAGTTTGTTCAAGATCGAAAGACTGCTCTTGAGAGACTAGGTTGATAGTAGCAGTAGCGTGTCTTCAGTTGAGGATAGCTGTTTTGGTGGAGGCTAGGTGACCAACGAGGCTGTGCAAGCCCCCCCCCCCCTAAGATTCAAGAATTACACCTAAGTCCCCACTTTCTTATACTAACAACGCATTTTTATGCTTTGCCCCCCGCCCCCAATAACAGTATTTTCTACTCTACTCTCTCGCCTCGCATATAAATTTTCCTACCTCTGCCCTCGATAGTTATGAGTTCTTTATGGCGGTTCAGAATAGGAAAATTCCTCTCTTCCATCTAGGGTTCCTCCATCGCCGCCACCCTTAGATCTCCACCCTCATCGACTGCCGCCGCCGCCACCCAAAGATCCGCCGTCATCGACTCCTGCCGCCGACCTCATAACGTCGACTCTGCCTCTTAGATCCACCATCATCGACTCCTGTCGCCGCCGCCGCCCCCTTAGATCCACCATCATCGACTCCTGCCGTCGCCGCCATCCCTCGGATCCTCGACTCCTGCCTCCGCTGCCACTCCTCAGATCCTCGACTCCTGCCGCTGCCGCTGCCACCATCCCTCAGATCGTCGACTCCTCCCCTCTCCCGACACAATCCATGACCAATTGACCTTATTCGCCGGATAAGGGGCAACCGTTCGCTTCCTTGGCCAAAGAGGCGACCGACCGACTCAACTCCTCATCAATGGAGGAAGGGAGAGAAACTGCTGCCAAACGAGCCAAGGACTGCCCCAGCCCCACCAGCGCCGGCGAGGAAGGGGGGGAAGACCACCTCAGCGCGCTGCCCGACGACATCCTCCTCCGCATCTTCCACACCCTCGGCAGCGCCGAAACCGCCGCCCGGACCAGCGTGCTTTCCCGCCGCTGGCTCCGCCTCTGGGCGCTCCAACCGGCGCTCAGCTTCTTCTTCGGCGCCCGGCACGACAAGGTGCCCGCCGCCCTCGCCGCTCTCGACGCCGCCCACGCCGCTCTCGATGCCGCCCGCGGCGACGACGACGAGGCGACGCCGCCGCTCCGCTTCCTCGTCGTCTTCGTCTCGCGCTCCTCCGCGGAATCCCTGCAGGCGTGGCTTCCCATCGCCGCCCGCCGCCTAGCCGGCGACCTCCACTTCATAGAGATTCCGCGACATGAGGAGGAGGAGGAGGGGGACGAGGCCGCCCGCGACGGCGGCGCCTTTGAGCTGCCCTGCTTCGAGAGAGCCACGGCGATCTCGCTCGAACTGGTCCGGGGGTTTCACGGGCTCTCCCTGCCGCCTACCGGCGTGTTCGCGCGGCTGACCAATTTCCACCTGGACGGCGCCCGGCTGCACGGTCCTTGCACGCTCGGCGAAGCCGTCTCCTCGCCGCGTTGCCCGACCCTGCGGAGACTCTCCATCGTCAGTGTCGGGGGCATCGGCAATCTTGCCGTGCACTCTGACTCTCTCCTGGAAATGGAGCTCAAAGGATGTGAACTGCAGCAGCTGACTGTCGCTGCTCCGGCGCTCATAAAGTTAACCGTGTTCCTCTGCTTCAGTAGCGCCACTCGGCCGGTTGCCGACATCTCAGCTCCTGAACTGGTGACACTTGGGTGGAGAGATGCTTATGATCCAACGTCTGTCCACTTTGGCGAGATGAGCCAACTGCAATGGCTGGGCACCTCCTTTTTCATTGTATATGGACAGCCTGGCCTTGCACAAAATCTTGACTGCGCGAGGCTGTTGCAGCACTTTGAGGCCGTCCAGGCTCTTAACCTAGTGCTGGCATATATGTCGAGTATGGAGGTAAATATGCAGTTCAATTTAAGGAATTTGACATTTGGTTATTTGTCCAATATGTGTGGCCTGTGCATCATGTAGATAAAGGAACAAAATGCGAAATTCTCGGTTGTTTTATTTATTTTTCCTGCTTCTGAGTAATTAGCACAAAGGTTATCCAGTATTATCGCGCACACTACACATTTTGATTCTATTACTTAGGCTGGTGAGATCTGAAGTACTCTATTGCAGTTTCTTTTACTAGCTAGGCTGAGCTTGTTACTGATGCTAATCACTGTGGAAAATGGGATGTTTGTGTCCATTTCAAATTCTTAAATATTGATACTATTTTTATTCACACTTTGTATGAACCTACAGGGCATGCAGGACCATAATTACTTGATGGAAGAGATGACGAGGCTCCCTGACATTCGATTCTTGACCCTGTTTCTTTTGACAACTGGGCATTCTTTTGGAGCCAGCTCATTCCATGTTTTCAGGATGTGTACTGGTATAAGAAAGCTGATGCTGACATTTAATAATCCTACGGACATGGAGGTAAAGCTATTCTTGACTTCTTTTTTTATCTACTGCCACATAAGACAATGTGCATTGCATTTCTTGGCACACTTAGCCTTTATCTACGAGTCATACTAATACTCCCCTAGGTGTTAGTTCGATACTGATACTTTCCTCCGAAAGTTTATCTGTGACTTTTATATATATACCTTAGGCATCTCCCAGTGAAAACACTGTTTTCAAGTTAGACAAAGGTGCCATACTAGTTGGGTCGGTAATAGTTTTCACTCTTTGAAGATTGTCAATCTTTTGGAAATATATAGGCAGTGGATTGAAAATTGTCCTTTATTCCATACATTGCAGGGCTCGAGTTTTTAAGGTTCAAGGGATAATAGTACTATGATTACTGGAATGTGTTTTCTAAAGGTTCCATTGTAACAAAGCCCTAGGTTCAATTGGACATCTTTTGAGTATGGGTTGCCGGTGGCACTATACCTATGTATCTGTGTAAATTATATAATAATATCCCTTGTACAACTCTCTTTGCACAGAAAAATCATATTTGTGCTACAACTATAGATTGCCTCAAAATAATTTCAAGCCGGTGCTCTTTTGTAAATTTTGTTGATGAGATATCACGAAGCAATCAGGCAGTCGTAGAGTTTCCAATTCCGTCTCTTGTTTGTGTCATAAAGCTATATCAGTTAAACTTTCTAAGCTGATGTCCCCCCATTTCAGGTGCCTACTGAGTGTGCATCAGGTTGCATCTGTGATCAACCTACAAACTGGAAAACTGAGGAACTTGTGCTGAGGCGCCTTGAAGACATAGAAATACAATATTTCCCAGGAACTGAAAATGATTTTGCTCTTGTGGAACGACTGTTCAGTTGGGCAGCAGTGGTGAAAACAGTGACAATAAGTTTCAATCGATCAATCACTGGAAGTATGGCCAACGAGTTCTGCC
>BdiFBX_N0016 | Bd1-minus-27051405-27052583 | BdiFBX_0095 | 4837-6015 | gw_score 308.33 | pep | gw_score 198.79_198.79 | F-box|1.8e-07|12-45 | DUF1668|0.023|129-244 | FBA_3|0.017|203-317 | 
CGGAAGGCGGCGCGGCGACCACGGCCACCACGTTGCCGAGAGACGTCATCTTCGACATCCTCTCCCGAACCCCGGTCAAATCCATATGCCGCTTCCGGTGCGTGTCCAAGGAATGGCAATCCCGGATCTCCGACCGGGCCTTCATCGCCGCCCACAGATCCCACGCCAACCCGGAGCCGCTCCTCGTCGGCACCGCCCATGGCGCCCTTCTCCTGATGAACATGGACGGCAAAATCGTGAAGAAAATCAAGGGCTTAGGCGTCCTCCCCACCTTCCGCTCCACCCTCGACGACCTCATCTGCGTCTGCAGCACGGATTCCACCACGCGCGTCCTCGACATGGCCACCGGGAAGCTCCTCCTGACATGCCGGCCGATGCCGGACGGCGGCAGGATCTACGCCGTGGGCCTGGGCCGCGCCGCCGCGTCGGGGTCCATCAAGGCCGTCCGCCTCACCGAGGGCCTCCGCTACGACGGCCCGTCCGACCAGGCCTGCGAGGTCCTCACGCTAGACGACGGCGGCGGCGCCTCCGCCGCGCAATGCCAATGGAGGCCGGCGCCGTCGCCCCCTTTCCTGGCGTGCCTCTACGCCTTCTCGGGCGCCGGAACCACGGCCAACGGCGCCGTGCACTTCCTCACCCAGAACGTCGCCGCCGCCCGGGCCGACGACGACGACGACGACATCCCCGTAGACAGCGTGCTCCGCTTCGACCTCGAGAGCGAGCAATGGCGGAGCACGATACAAGGGCCGTTGCTCAAAGGGGATCACGACGGCGACGACGGCGCCGGGTCGGCGTGGATGAAGACGGGGCAGATCCGGCTCGGCAAGCTCGGCGGCGCCCTGTGCATGGTCCAGACCGAGGTGCGCCGTGCCGGCCGCGTGTACTGGGCCGACATCTGGCTCCTGGATGATCCCGACCGCAGCGTCTGGGCCAAGGCGTACGCGATCCCGATGCACTTGTCCTCTGACATCATCGAGCCTTTGAGGGTGATGCCTGACGACGGCGTGAGGCGGCTGCTCTTCCATTACTTCAATCCGGCCGTTCAGGTGCCCTGGCTGAAAGTCTATGATCCTCGGGATGAGGCTTGCACGGAGGGGGTGCAGATGTTGCATACCAGCGGGAGAATTGGCCTTTGTAGCTTGCACTTGGAATGCTTTGTGGGGGCAACGACCAAGAACT
>BdiFBX_N0018 | Bd3-minus-34848555-34849673 | BdiFBX_0592 | 4867-5985 | gw_score 387.68 | pep | gw_score 33.54_33.54 | F-box-like|8.8e-07|5-45 | SH3_4|0.1|285-303 | 
TAGACGACGAGGACCTTCTGACCGAGATACTCCTCCGCCTCCCCGCGCGGCCTTCCTCCCTCACCCGCGCCTCCCTCGTCTGCAAGCTCTGGCGCCGCCTCGTCACTGATCCCCAATTCCTCCGCCGCTTCTGCGCCCATCACAGGGAGCCCCCCGCCATCGGAGTGTTCCTCAACTTCTACCGCGGGGATCTCTCCTTCAGGTCGGTTCTGGATCCGCCGGACTCCATCCCACCGGAGAAATTCTCCGTGCAGCTGACCGACGGCATCGAGGACGGCGGCGTCTGGTCCTTCCGCCGCTGCCGCCACGGCCGCGTGGTCTTCACCAGCGGGGACCACCTCGGCACCGGCTGCCGCCAGGTCCTGGTGTGGGATCCCGTCACAGGCGACCGCAGCCGCATAGGCAGCCCGCCGCCGCAGCTGGATCACGACTGGAGCACGTCCCATGTGCAAGCGGAGGTGCTCTGCGTCGCGGGCGACAAGGATCACGTGCACGGCGCCTGCCATTCGAGCCCCTTCAAGGTGGTGTTGGTGTGCGGCGACAGGAGCGTCGCGCGAGCCTGCGTGTACTCATCGGAGACTGGAACCTGGGGCGAAATAATCTCGACAGCGATTCCATATAGCCCACTGTCGTGTGTTGGCATTGGCAGTCGAAGCATCCTTTTAGGGAATTCACTTTACTGGATTATTTTTGGTTGTAAGATTGCAATCCTCGAGCTTGATTTGGATACACAGAGGCTCGCTGTGATAAAGGTGCCACCGGATGCCCATGTCGGGCATCATGGCATCTACTTGAGTAAGCTGGGTGGTGGGCTTGGCTTCATCGTTGTCTCGGACGACTACGTTGCTCAGCTATGGGTGAGGATGACTGATTTTGATGGTGTTGCCGGATGGATACCGGCACAAACAATTGAATTGGGCAAGCTTCTTCCGCTGAGACCAAGGGAGTGGACAAATCTCCAAACGGTACTGGGGGTTGCTGGGGAGGACAATGTGATATTTGTGTCAACAAATTCAGGCGTCTTCGTGGTTCATCTTGAGTCAATGCAGTTGAAGAAATTTTTTGAAAGCAATCCTTTCGCCGACTGTTCGACTTCCACCATCCATCTATTCACAAGTT
>BdiFBX_N0021 | Bd3-minus-14070259-14071227 | OsaFBX_0020 | 4876-5844 | gw_score 182.10 | pep | gw_score 174.71_174.71 | F-box|6.8e-10|3-40 | Kelch_6|0.17|105-123 | 
TGGATCTACTTCCCGACGATGTGCTCGCCCACGTCCTCCACAGCGTCCCGGTGCGCAGCCTCGCCGCGTGCCGGAGCGTCTGCAAGTGCTGGCGCGCCGTCGTGGACTCCCGCGGGCTTCTCCTCGCGTCCGCGCACCTCCTGCCGCGGCGCCCCCCGCGCGGCGTCTTCTTCAACCACGCCGACAAGTACGACCACAGCTTCTTCCCGCTGCGGCGGCGGCGGCCGAGCGCCGGTCGACGCCGCGCTCCGGTTCCTGCCCGAACGTTGGAGGTGCCAGACCTCGCGCGTCCTGGACCACCGCAACGGGCCGCCATCTACGTCTGCAACCCCGCGACGCGCCGCTGGGCCACGCTGCCGCCGCCGCCTTCTTCCGCGCAACAACGCTTCCACCCTCCGGCGCGCCGTCTGTGCCTCTTGTTCGACCCCACCGTCTCGCTCCACTACGACGTGCTCTGCTTCCCTGAGGCGCCTGCGAGGCCCAAGCCGTCTTGCGCTCCTCTCGCGGACCTGCCGCCGTCGGTGAGGGAAAGCTACGAGCGCGAGCTTACCACGGTGGGTTCGACGGAATGGCCGCCGGAGTCGTACGGAGTGGAAGCCTTCTCGTCGAGGACCGGCGCGTGGGAAGAACGGCGCTTCACCCGATCCCAAGGCGGCGCGCGCGGCAGCACGGTGGTTGCCGTGTCAGACGTGTGGAAGGACCAGCGGCCGGTGCCGTCGTGTAGCGCCGTGTGCTGGCGGGGGGCAATCTACGTCCATCACCGTGGTGGCTTCGTCATGAGGCTGTTGCCGGAGGAGGGGCAATATCTGGCGATCAAAGCCCCAAGGCTGGACACCATCGTGAGGCCTGATCCACTTAGTGGCTACGACTATCTTATCGTAGCGTACGGGTATCTGGGGAAATCGGAGCACGGCGTCTACTACACCCTTCTCCAGGAGTACCAGCTTCGGGTGTGGATATTACGCGAGC
>BdiFBX_N0023 | Bd5-minus-25245680-25246939 | BdiFBX_0176 | 4876-6135 | gw_score 918.05 | pep | gw_score 570.44_570.44 | F-box-like|1.2e-08|10-42 | 
TGGCCGCTGCTGCCGCCGAGCTCCATGACGAGCTCCTCCTGGACATCTTCTCGCGGCTCCCGGACCCCATCGACCTCCTCCGCTGCGCCGCCACATGCGCACGCTGGTTCCGCCTCATCCTCGACCTCCACCCCTACGCCGCCGGCAACGCCAACCTCGGCCTCCAGCTCCACCGCTCCTCCTCCGTCCTCGGTGCCTTCTACCACAACAATGACAAACTTTCCTTGCCGCCCAAGTTCGTGAGGCTCCACGCGCCGCCGCGGCCCGCCGGCTCCTGCTTCTTCCCCAGCTCCGACGACGGGGTCTTGAGCAGCTACTCCGCCAAGCCCCTGGCCTCGCGGCGCGGGCTGCTGCTCTCCCGCCTGACGCCCACGCCGCTGGACCAACGGAAGCTCCACCTCGCCGTCTCGCACCCTCTCCTCGGCGGCCGCACGCGCGTCCTCCCGCCGCCCCCCTTCGAGCTCGACCCGGAGCTCCACCGCGAACTCACCGGCTACGCGCTGCTGTTAACCGACGCTGGCTCCTTCAGGGTGCTCATCACCGCCGTCGTCTTCAGCTCCGGCGACCACCACCAGCTCGTGCACCGCGCCTACTCCTACTCCTCCGCCGCGGGCCTCTGGAGCGCCCCCATCGACATCGAATATTGCCAATCCCTGGACATGTCCGGGCCGCGCGCCGGCACCGTGGACGACTCGCACGGCACGGCGCACTGGCTCTACCGTGACGCCTCCTCCTTGTACATCCTCGCCGTCACCGGCGACGCCACACGCGCAGCCCTCACAAAGCTCCCCTTCATCCCCCCGCTCCAACGCCATCTCCAACAACAACAACAGACATTGTTCCCCTGCGTCACCAGAGGCGGCGACCTCGCGCTGTTCTTCCACAGCACCGGCGTCGGCGGCGGAGGGCTACATCTCTGGAAGACGGCCGATCATGGAAGAAGCTGGGTGCGGTCGGAGCTGCGGGCGCCATTGCCATCGGATCGGTTGTTCAAGGTGGTGGGATTCGCGGAGAGCGCAGGCAAACTGCTGGTGTGCAGCGTGGACAGGTTGTGGACCTTGTGGTGGCTTGATGTTGAGAGCGGGGAGACGGAGCCCGTAGGAGCTAGTGGCCGCCGTGGTTGCTACTATCCCACGGAGGTGTGTCGGAGGTCGAGCACCTGCCAAGGCTACGATAGTTGCAGCGAGTGCACGTATAATTGCCGTGTGCTCTACGAGGTGCACTGCCCCTCCTTCCTTGGCCACATGGCAGCTTGGAGCT
>BdiFBX_N0025 | Bd3-minus-1056077-1056760 | BdiFBX_0667 | 4915-5598 | gw_score 366.38 | pep | gw_score 339.26_339.26 | F-box|0.00071|3-28 | 
CGCAGCCGTCCTCCCTCCCGCGTGCCTCCCTCGTCTGCAAGCGCTGGCGCCACCTCGTGTCCGACCCTGGCTTCTCCCGCCACTTCCGCTTCCACCACCGCCGCAATCCTCCTCCCATCCTCGGTTGCTTAGTCGAGCTCCCCAACCAGGGCCTGCGAGGTATATCCTTCGTGTCAACTCTTGATCCCCCCAATCGCATCCCCGCCGGGCGCTTCTCCTTGGAATTTGACCATGGGGACCCCCTTCGGTTACTTGGATGCTGCCATGGTCTCGTGCTCCTCTTCTCCATCACGCGGTGCGAGGTCCTGGTGTGGGACCCAGTCACCGATGACCGGCACCGCCTACCCATTCCCCCGAGGTTCTATGAGTGGGAGACCTCGATCAGTGGGGCGGTGCTTCGCGCTGCTGAAGACGGCCGCCACTTCCTGGTAGCCTTGGCAGTGACACAACAATCCGTCTGGAAGCAACATTCACGAGCACAAGCACTCGCCTGCGTTTATTCATCGGAGACCAGCGTTTGGGGTAATGTCATCTCCATACTGCTCCTATCTGAGGTTCATGCATCTACGGCAAGCATGCTGGCCATCTTATCGAAGACTCCCGCCATGTGTTTCACGGGCAAGTCCGTTGGCGCCGTGCTGGTTGGGGATTCTCTTTACTGGCTGGTTACTCCATCAGAGCATT
>BdiFBX_N0027 | Bd4-plus-15317813-15319321 | SbiFBX_0332 | 4917-6425 | gw_score 229.43 | pep | gw_score 226.17_226.17 | F-box|0.00012|28-62 | DUF295|1.9e-10|360-413 | 
GGAGCAGAGCAACGAAGAACAACAACCAACAGACGCTACTCGCCGCATCGGACGCCGGCGCCGGCGCCGACGATGACGATCACTGGTCCGGCCTACCAGAGGACCTCCTACTCGTCGTCATCATGTCCTCCCTAGACGTCCCGAGCCTCGTCCGCTCCGGCGCCGTCTGCACCACCTGGCGCGCCGCCTACGCGGCATTCCGAACCCTCCGCCTCCCATCCCCGGCGCAGGGCCCGTGCATGCTCTACGCCGCCGACAACGGCTCCGACGGAGGCGCAATGTACATGTACTGCCCCTCCACCAACGCCAAATTCCGCGTCCCCTTCTTCCACTCGGAAGAACGGGGCGGACCCGGATTCGTCTTCTCCGCCTCCGGCGCCTGGGTCTTCACCACGGACGAAGCCGGCGACCCGTTCCTCCTCAACCCTCTCACGGGCGCCCGCGCCTTGCTCCCGCCCGTCAGGACGCTCCCGGGCCTGGACGCCTTCTTCGACGCGCAGGGTGATTCGACGGGGCCCGGCGGGCTGCCCGTGCGCGCCAAAGACTGGGCGTTCCGCCGCGTGGCCATCGGCTCGGACGACGACAGGACACCACTCGTCATGGTCGTTCACATGCTGAACGAGATGCTCGCCTTCGCGCGCCCCGGGGACGCCCGCTGGACGCCGCTCTCCGGCGTCGGGCCCCTGGTCGGCCAGCACCGCCGCTGCTTCAGCGACGTCGTGTACCACCGAAGCAGAGGACTGTTCTACGCGCTGCGCCGCGACGGGTCCGTCTACAACGTCGATCTCCATGGCCATGGCGGCGGCAGGCGTTTGCCGGAGGTGAGGAAGATCATGCGTGAAGTGTCGGTGGTGTCAAGCGACGTCAAGTACCTCGCCGTAGCGCCGCGGGACGTCAATGGCGGCGGAGGAGGGCTCCTGCAGGTGTGGAGGATCTGGCACCACACGCACGGGCCCCTCGAGCACCGGCACACCTTCCAGGACTCCGTCCGCCGGAAGCTGGTCTTCCAAGACCGCCTAGACTGCAGCGAAGACGACGCCGACACCGGCAATATCAACGAGATAGGCGACCACGATGCTGACACGGATGACGAGACGCCTAGCACCACTAGCACCTGTCTGGGGACTGCGGCGGGCAAGAGGAAGAAGAAGAAGCTGGGGATTGCGACGAGCGAGGTGGTGGTGTTCAGGGTGGACGAGGGGAGGCAGAAGCTGGTGAAGCTGCGGGGGATCGGCCGGGAGCACGCGCTGTTCGTCGGGAACAACTCCGGGGTGTGCCTGCCCACCAAGGACTTCCCGGCGTTCGAGCCCAACTGTGCCTACCTCACGGCCGACTCGAACGCGTACGGCGCCACGCTGCCGATCGACATGGGCGTGTGGAGCTTCGAGAAGAGGAGGATGAGGGGGCATGGCGCTGCCGCGTGGCCGGAGGAGCTGCGGCGTCGTCAGCCGAGGGCGGAGTATTGGCCCGGTTCATTGCCGGCTCCCGTTTGGATCACGCCCTCTCTTT
>BdiFBX_N0029 | Bd3-plus-3517115-3517381 | OsaFBX_0517 | 4998-5264 | gw_score 72.25 | pep | gw_score 51.59_51.59 | F-box-like|0.036|2-35 | 
GCTGGACACACCTTCCAAATGAGCTACTGCATTCCTTCATTATCCTGTTGGGTTCAACCCGTGATCTTCTTGCGTTCATTGCCGCCTGTCCTAGTTGGCATGTCGCTTTCATGTCAATCAAATCCACCTTAGGCGTGTTCTTCCAACCTATCATTTTCCGGAATTATGCAACCCCTATTGACTCCAACATTCGGAACACATGGGAGCTTATTGATCTCGCCTATCCAAGTACTCCATTGTGCCTCATGAGTCCCCCAAGTGTCATGA
>BdiFBX_N0030 | Bd5-plus-14413932-14414279 | OsaFBX_0384 | 4980-5327 | gw_score 83.81 | pep | gw_score 73.32_73.32 | F-box|3e-06|8-43 | 
GGGTGAGGTGCCGCCGCAATCCATGGTCGGAGCTCCCGGACGAGCTACTCAGCGTCATCCTTGACCGACTCCCTCCAGCATTGGGCGACCGCCTCCGTTTCCGCGGCGTGTGCCAGGCATGGCGCGCCGCCGAGCTTGCCCACCCGCGCCCTCCCATGCCATGGCTCGTCGTCCCCGGCCACTGCGTCAGCCTCCACGACGCCGCTATCCACCGTGTAGTCCTGCCCGAGGACGACTGCGCCGCCGCCTGTCGAGGCTCGTTCGGCGACTGGCTCGCCCTCGTGCCGCCCGAGTCAGGTCGCCCCTACCTTCTGAACGCTTTCACCATGGCGCGGATCAAGCTACCGC
>BdiFBX_N0032 | Bd5-plus-26762002-26763213 | BdiFBX_0685 | 4983-6194 | gw_score 437.66 | pep | gw_score 156.73_156.73 | F-box-like|0.017|10-43 | 
CGGCTGCGGCGGCGGCGGACCGGCTGAGCGCGCTCCCGGAGAAGGCGCTGGTGAGCGTGCTCTCGCAGCTCCGGTCCGACGAGGCGGCGCGCACGAGCGGGCTGTCCCGGCGATGGCGGCGCGTGCACGAGGCCGTCCCGGTGATCGACCTCGCCGACACCAAGTGCGGCGACCGGTACGGCGGCGCCTCCGACAACAAGCTCTGCTTCGACCTCCAGGTGACGAGCGCCATCTTCTCCAAGGCCGCCTACACCCCCCTCCGCGCCTTCCGCCTCAGCGCGTTCCACCCGCCCTACGACCTGCTCGACCAGTGGGTCGTCACGGCCGTCACCTCCGGCGCCGAGGAGCTCGACCTCACGCTCCGTTACTGGGACTCCGCCATGCGCCGCCTCTGCCCCTTCTCCGGGTCCGAAGAATCCCCCTCGACCGACTTCTGCCGGGACGACCAGAAGCGATTCACGGCGACGCAGCGCCACATCTTCCGCTGCCGCTCGCTCCGCCGCCTCGGCCTCGCCAACTGGAGCCTCGACCTCCCTTCCATGCCGATGCCGATGCCGATGCCGGCGCTGGACACGCTCTGCCTCTCCCGGATCATGGACCCGGCCAAGCTTCTCCCGCGGCTGCTCGCCAGCTGCCCGTCCCTCGCCAGCCTGACGCTCGAGCAGTGCCCCACCATCGTCGACCTCGAGGTGCCGTGCCTCTCCCTACGGAACTTCTCCATGCTCTGCTGCCACAACGCCAAAGCCGTCGCGCTCCGCACGGCCCGCCTGGAATCCCTCCGCTTCAAAGGCGGCCTCGCGACAGTCTTCCAGATCGCGAACCACAGAGGAATCAGGGCACTCACCATTGATATCTGCGAGGAGCTCTCGAGCAAATCCCCAAAGGAGATCGCCCCTGTAACGACGCTCATCGGACGGTGCAGCAACCTGGACTACCTCCACCTCTCCCTGCGCCCGTCGATCGCCTACTACAGCAGCCTCTTCACCGGCGTCCTCCGCGAGCTTCGGTGGCTCCGGCGGCTGAGCCTCGAGGGCTGCCTGCTCACGGCCCACGGCGTCAAGTCCGTCGCCGCCTTGCTCGCCAACACCCACAACCTGGAGGAGCTGTCCCTGTTCCCTCTGGCTCCGCCGCCTCCCAAGAACGAGCAACTGTATGATGGGTACGATACCGTCTACGGTGGATCAGACTCAGACACCGAGGAAGAAGACGGCG
>CpaFBX_N0001 | supercontig_17-minus-2706012-2707142 | MtrFBX_0908 | 4771-5901 | gw_score 572.24 | pep | gw_score 567.77_567.77 | F-box|0.22|38-72 | Kelch_1|0.37|142-159 | Kelch_1|3e-09|161-207 | Kelch_1|1.4e-11|209-255 | 
CCAGTGAGAAAGAACCAGCATTGCTTTCCCAGGCTGGTGAAGCAGAGAACCAGTCTCAAGAAAATGAGGATAAGGGCGATTGCAGTCAACTCATCTACCAACTTGGCCGAGATATGTCCATCAACTGTCTCCTTCATTGCTCCAGGTCTGATTATGGCGCTGTTGCATTACTGAATAAGAGCTTCAACTCTCTTATCAAGAGTGGTGAGATCTACAGGCTGAGGAGAGAGATTGGGCGGGTAGAGCACTGGGTTTACTTCTCTTGCAATCTCCCTGAATGGGAAGCTTTTGATCCCAACCGTGGTCGCTGGATGTACTTGCCAAAGATGATTTCGAATGACTGCTTCATGTTTTCAGATAAGGAGTCATTGGCAGTTGGTACTGAAGTTCTTGTTTTCGGAAGAGAAATAACATCCCTAGTTATTTACCGATACTGTCTCTTGACCAACACATGGTCATATGGCACCCCTATGAATACACCCAGGTGTTTGTTTGGCTCTGCCAGTCTTGGAGAAATGGGAATTCTGGCTGGTGGCTGTGATCCACATGGCAAGATTTTGAGCTCAGCCGAACGTTATAGTTCCGAAACTGGGCAGTGGGAGATTATTCCGAGTATGAACAGAGCAAGGAAACTGTGTTCTGCTGTATTCATGGATGGGAAGTTTTATGTTCTTGGTGGAATGGGGGTAGACAATCCAGATTTGCTTCCTTGTGCTGAGGTGTATGATCCAAAGAAAAAGACATGGACTGAGATACCTAACATGTACCCTCCACTGAAAGGAGCATCAAACACACCTGCTGCAGGTTGTGCTCCTCCTTTGCTTGCGGTTGTAAAGAATGAGCTGTATGCTGCTGATTATGCAGAAAAGGTGTTAAGGAAATATGACAAACAGAGGAATGAGTGGATCACACTCGGGGGATTGCCTCCCCGAGCATATTCAATGAATGGCTGGGGACTGGCATTTAGGGCCTGTGGAGATCGTCTAATTGTTATCGGAGGACATCATACTAGGAGTGGAGGAATCATTGAGATCAACAGTTGGATCCCTACTGAAGGCCCTCCTGAATGGGAATTGCTTGCATCAAAACGCTCAGGAAGTTTTGTGTACAATTGTACAGTGATGGGATGCT
>CpaFBX_N0003 | supercontig_43-minus-800345-801592 | MesFBX_0055 | 4675-5922 | gw_score 896.96 | pep | gw_score 884.28_884.28 | F-box|5.5e-08|67-106 | 
ACAGATGGTGCTTTCCCACTATCGATGATGGTTCTGCAGATGATTGCAAAGGTCTTATATTGGCATCAGGAAAGTCCGGGAATTTTAATATGTTGGAACATTTGAAGCCTCCACCAGCAAAAAAATCTCGGAAGGAGCAGAATCGAGGAAAATTATCTGAAGCTACTGATGGGGATGAGGTCATGGATCAGGAAATCTGGAAAGAATTCCCCGAGGACCTTTTTGAAGCTGTCATAGCTAGACTTCCTCTTGCTACTTTTTTCCGTTTTCGGTCAGTTTGTCGGAAATGGAATTCCTTATTAGACTCGCAAAGTTTCTCTCAACAATGTGCCCAAGTTCCGCAAACTGTTCCATGGTTTTACACCATCACTCATGAAAATGTGAATTCTGGAGCAATGTATGATCCTTCCTCCAACAAATGGTATCACCCTACAATTTCCCACCTACCAACAAAGATGATTGTTTTGCCAGTTGCTTCAGCAGGAGGTCTTGTGTGTTTTCTTGACATTGGGCATAGGAACTTCTATGTATGTAATCCTCTGACTCAATCCTTCAGAGAACTGCCAGCTAGATCAGTTAAGGTCTGGTCCCGTGTTGCTGTAGGGATGACTTTAAACGGGAACTCTACCAGTGAGGGGTACAAGATCTTGTGGGTGGGTTGTGATGGAGAATATGAGGTGTATGACTCAGTGAAGGATGCATGGACCAGGCCTGGGAGCATGCCGTCAAATATTAAGGTACCACTATCACTGAACTTCCGGTCGCAGGCAGTTTCCACTGATAAGACACTTTACTTCATGCGGTCAGATCCTGAAGGAATTGTGTCATACAATATGGTAACAGGAATGTGGATGCAATTCCTAATCCCAGCTCCATTGCATTTGACTGACCACATTCTAGCTGAATGCGGGGGGCGAATTATGCTTGTGGGTTTGCTGACAAAGAATGCTGCGACATGTGTGTGTATATGGGAGCTGCAGAAGATGACGCTCTTGTGGAAGGAGGTTGACAGAATGCCAAACATATGGTGCTTGGAATTTTACGGTAAGCACGTTAGAATGACTTGTTTGGGCAACAATGATTTGCTCATGTTGTCATTGAGATCGAGACAGATGAACCGGCTAGTTACTTATAATGTAAGGAGCAGAGAATGGGTTAAAGTTCCGGGATGCGTGGTACCCTGTGGGAAGAAACGGCAATGGATTGCATGCGGCACCGCCTTTCATCCATGCCTCACTGCTATGGCTT
>CpaFBX_N0005 | supercontig_94-plus-890597-890770 | MtrFBX_0366 | 4947-5120 | gw_score 68.91 | pep | gw_score 68.91_68.91 | F-box|9.7e-06|21-55 | 
TGTTAACTACATGTCAGTTTGATCCACAGAAAGGATACAAACACGCCGTGACGGATTTTATCAGCGCCTTACCAGAGAGTCTCCAGGTACGAATCCTCTCGTTCTTGTCCACAAAAGATGCTATCAGAACCAGTGTGTTATCTAAAACATGGAAGCCCCTTTGGACCCACCTCC
>CpaFBX_N0007 | supercontig_1627-plus-4518-5823 | MesFBX_0130 | 4518-5822 | gw_score 855.62 | pep | gw_score 811.92_811.92 | F-box|1.5e-05|42-77 | 
TGGATGTGTTCAACACATCTCTGCCTTTACCCTTTTCCTACACCTTCACCACTAGCAGTAGCAGTAGTATTGCTACAACCACTAGCAGTAACGCCATTTATAGTCCTTGGATGGACAGTAGGATTTGGAGTAAACTTCCACAAAGGCTGCTAGATCGGGTGATTGCTTTCCTTCCACCACCAGCCTTTTTCCGGGCACGTTGTGTTTGCAAGAGATGGTATACTCTCTTGTTCTCCAACACCTTCCTTGAACTTTACATGCAAATTTCGCCACATTGTCGTTGGTTTCTCTTCTTCAAGCACAAAACCCTTAAGAGCTACATCTACAGGAACAATACCACACGAGCTGCCAATGACAATAGACCCAACATCTGCCATGGTTACCTCCTCGATCCTTATGATCTCACATGGTACCGCCTTTCCTTTTCCTTGGTCCCATCTGGGTTCTATCCAACTTCTTCTTCTGGTGGGTTAGTGTGTTGGGTGTCAGAGGAGGCCGGTTCAAAGAGTCTTATTTTATGCAATCCTCTTGTTGGTTCTGTTAGCCAATTACCACCCACGTTAAGACCACGACTCTTCCCTTCAGTTGGCCTGACCGTTACCCCTACTTCAATTGATGTAGCTGTTGCAGGAGATGATTTGATCTCTCCGTATGCAGTTAAAAATCTATCAACCGAGAGCTTTCATATTGATGCAGGCGGGTTTTATTCGCTTTGGGGTACTACTGCTTCCATGCCAAGGCTTTGCAGTCTGGAATCAGGTGGAATGGTTTACGTGGACGGGAAATTCTACTGCATGAACTACAGCCCTTTCAGTGTCTTATCTTATGACATGGCTGCAAACAACTGGTTAAAGATTCAAGCCCCAATGAGAAGATTCTTGAGATCACCAAGCTTGGTGGAGAGTAAGGGAAAGCTGATTCTGGTTGCAGCAGTTGAGAAGAGTAAGCTGAATGTGCCGAGAAGCCTTAGACTATGGGGTCTGCAAGCCTGTGGAGCAACATGGGTAGAGATTGAAAGAATGCCACAGCAACTCTACATACCATTTGCAGAGGAAGAAAGAGGAAACGGGTTCGATTGTGTTGGAAATGGAGAGTTGATAGTGATAATGATAAGAGGATCAGAAAGAGGATTGCTATTTGATATTTGCAGGAAGAGATGGCAATGGATACCTCCATGTCCGTACAACAATGGCGGCAGTGACGGGGAGGAAGGTGAGCTGCATGGATTTGCATATGAACCAAGACTGGCTACGCCAGTCACAGCTCTTTTAGATCAGTTGACACTTCCATTTCAGTCTTTTGCTG
>CpaFBX_N0009 | supercontig_7-plus-1253291-1253482 | CpaFBX_0106 | 5001-5192 | gw_score 93.55 | pep | gw_score 79.20_79.20 | F-box|0.026|5-37 | 
TTTTGGTAAATTTATCGAAATTAGGAGCAAAAGATGCTGCAGGAGTCGCATGTGTCAGCCGGGGGTTAAGGGTTTCTTCCTATGAGGATTCTCTCTGGTCCGATTTTTGTTCCAGGGATCTTAATCTCTCTGCTCCTCTCGATCCTCATGGAAGCCCTCCCCTCGCCTTCTTTCAAGGTAATTGTTCCTGGA
>CpaFBX_N0010 | supercontig_14-plus-1739607-1740350 | MesFBX_0115 | 4929-5672 | gw_score 602.73 | pep | gw_score 597.80_597.80 | F-box-like|0.003|24-65 | 
TGATTCTGACAAAGCAGTACCGCTGCATACATTCAGCAAACTGTCAATGCACGAAAGGACATCTGAGTGAAGAACTGATATTCCTAGTATTCCAGCAATTGAACTGGAACCCTAAATTGATTGCTGCTCTGTCCTGTGTATGCAAATGGTTTGATGATCTTGCTAAGCGGATACTATGGAAGGAATTTTGCCGAACTAGAGCACCAAAGATGATGATTGATCTGCAATCTAGTGGAAGTCACAGTGTTGATGGGAACTGGAGGGCACTTGGAAAGCTGCTTATATATTGTTCAGGATGTACCAAGGGTGGTCTTTTCAACAGCATTCAAATCCCCGGTCATTTTGTTTATAGAACGCGGTTCTCTAGGACATCAGGAAAAAGCTTTCTTCTGCCTCAATGCAGAACAGATGTTTTATATGTTTCTGACCCTTGTGAACATCTTGACCAAGGGGAAGAAGGTGATGTGGGATTTTTCCGCGGGGTCTTCAAATCATTCTCAATGTCAAAGGTTAAGAAGATGCTTATTAAGAAGGGAGCCGAGTTTCATCCCACTGAAGTCTGTCCGTACTGTAAGGCAAAGTTGTGGAGCATGCTGCAAGCGAAAATGATACCACCAAGTGCCAGCTGCAGGTTGGGTGCTTATGAGGATTGCATCGAATATTATGTATGCCTAAATGGACACATGCTTGGGATCTGTACCCTCTTACCCTTGTCTGATTCAGAAGAGGCGTCTGAATTGGAGT
>CpaFBX_N0002 | supercontig_73-minus-1176231-1177292 | MguFBX_0575 | 4852-5913 | gw_score 150.94 | pep | gw_score 128.53_128.53 | F-box|0.00095|9-48 | FBA_3|1.7e-05|195-280 | 
GTAGCAGCAGCCAAGTTTTTGTCAATGAAGATATTATATCCAACATTCTTGTTCGGCTCCCTGCAGAAATTTTATTGACAAATATGAGATGTGTTTGCCAACGGTGGTATAATGTCATTCAAAACCCCGTTTTCATTGTTGAACATCTCCGTCTATTGAGAACTGGCCTATTGATTCAAAGCATAAATCATCCATTTTCTTCCCATTTTGTGGAGATTAGAGAAAGCAGTATTAAGTCATGTATTGATTTTGACTTCCCTGGAAAAATTATGGCTGGTCATGATGGCTTATTAGTGTTCAAAGACGCTAAAGATAATAAGAGTCTTCATGTGGCAAATCCTGTAACAAAGCAACAGGAGAAACTCCCTTTGCTCACCTTCCCATATGATGTAACTAGCCTTAAATGTGGTTTAGCACGAGTAGCTTCAACTGGGGAGTATAAAGCAGTTATTACTTACAAAGTTGGAAAGTTTAAGCAAAGATTTCAGCAGATGGTAACACTGGGCTCTGATAAGTCATGGAGATGGATAGATACTAGTCATGTAGACAGTACTGCCCAGAGAACCTTCGACTTTGCTCCATTCTGTATAGGAGGGTTCATTTATTGGTGTTTCTGTAAAAATCCTTATGTTGTAGTTCTGGATGTTGCTACCGAGAAAGTTCACCAGGTTCCCGTCCCTGAATGTTGTGTGTCCATAACGTCGACCTATCTATCAATGGGGAACTCTCTATCCATGATATTGCGTGATGCTGTTGAAATGCAATTGGAAGTCTGGATTCTAACAGACATGAAGGAAGGGGAGTGGGTTGACCTGTACAGAATCAATCTGGAACCTGAAAGACACATGATTTCCGACATGTTTGGTATGGAAAATATTGTTCTTAGTCCTTTTGCTTGGATGAACAATGGTGAATTGTTGATACTTAGGGTTGAGTCAAATTTCTGGCCCTTTATTTCCTGCAATGTTAAGACAGGAGAGATTAGATTTGTCGAGTTATATTGCGATGTAGCACAACAGACCAGGCGAGTTCATGTCAACAGCCTAGTTTCCTGGAGGGTTC
>CpaFBX_N0004 | supercontig_12-plus-2260996-2261151 | OsaFBX_0006 | 4974-5129 | gw_score 49.02 | pep | gw_score 46.36_46.36 | F-box-like|3.5e-09|10-46 | 
TTGAAGCTCCTTCTGAATTATACTCATGGTCTGATCTTCCACAGGATCTTCTTGAGTTGATCTTCACTTTCACCAAATACCCAGCAGACATCATTCGCTGCAGTGCCGTCTGTCAATCATGGCACTCTGTTGCTTCAACCTATTCAATATCTCCCG
>CpaFBX_N0006 | supercontig_17-plus-1960357-1962181 | CpaFBX_0109 | 4974-6798 | gw_score 270.27 | pep | gw_score 158.77_158.77 | F-box|0.0019|12-46 | Cmyb_C|0.011|380-416 | 
GAATGGAGAGAACTCAAAGAAAGATTGATTTTTGCTCAGATTTACCCCAGCACATACTTCACCGCATTATGTCTCAACTTGCTTCAAAGCAAGCAGCCAAAACAAGTGTCCTCTCCAAGTCTTGGTACGCTGCTTGGCTTTCCTTTTTGATGTCTGATTTTGATGATTCCTCGGTCCAAGTTAACTACGATAGTGATGATATAGTGATGTGATGTGATGATGATGAGACACTCTATCAACAGACATCTCTTTGTTTATTTTGTTGGCGAACGCCTCCGAGCACTCTGCAACGAAAAAAGATCAATGGGGTTAGACAGATTTAAGTTAAGTATACGTAGATATCACCTGGACCATGCCTTTTATATTGATGAATGGGTTCCTTTGGCCATAACCCATCATGTCAAAAGTCTCCATCTTCACATTCTGAGTCACCAAAATTACTATGCTTTACCATCCATTGTTTACACTTCTCGCTCACTCCAAGTTCTAGAGTTAACACGATGTAATCTTGGTGAATTTGATTCCATCCCACTACTTCCCCTAAAACAACTCTCACTTTCCTTTTTGGAGTCTAGCCAAAAGCTCCTTCATGATCTCATTCATGCCTGCCCTTCTCTTGAACAACTTTGTTTGAATTCTTGTTACTGTTTACTTACTCTCAAACTACGTGGTTTTACAAATCTCAAAAAGGTTAAAATTATACCATACTATCTGGAGATGATCGATATTGAGTTGGAGTGTTTAGAAGAATTCACGTTCATTGGATATCCAAACAGAGATCCATGCGACATCAACATGTCTGGTTGTAAAAATTTGAAGGTCTTCGAATTGAAACGTCACAGAATGATTGCAAAGGAATGGTTACAACCATTGCTGCATAATTTTCAACTTCTGCAGTCATTAGTGTTGCACGATTGTCCACTTTATGGGAGGATTAGAATATCTGGTCATCACCTTCGATGTGTCGAAATATCATCGTCAAATGGAAACCTCGGTGAATATCCCATTGTCAATGCTCCCAATCTAGAGTTATTTTCTTATGCAGGAGATATAAATTCATTTTTGTATTCTATGGAGACATCACATATTCAAATTGCAAACTTCAAATTATATTTTAACCATCTCAACACTAGGAAATTCTTTCAATTGAAGGAGCTTCTTGCTAACTATTCCCAAGCTCAATTTATCAACTTGCATATCAATCCCAACATGGTATGTATATGCTTCTTCTTTTTTTTTCAACATGTCTTCTTTAACTGAGATGTGGTTGTAATAGTAGTAAATGTGTTCGGGTTAATATGTTTTTGCAGGTTAAATTTCAACAAAAAGATATGACAAGTACTCCAATATGTGGTGTAAGGTTAACAATAGACCCAACAATGAAGTTGGAAGGGAGGACTGTTGAATTCTCCATTGATTACCAAGCTCTGGTGGATGGCTTGCTCTGGTCCATTCAGCCAGAAATTCTCTCCCTCAAATTGGATTGCAAACCCAATATTCAATTTTTAGAGGTACCCATATTATTACACTTTCAAAAACAATGTATTGTAATGTTTTTACAGTATATCTGATTCAAAATTATTTTCATTACTGTATACTTTGATGTATAAAGCAAGCATCCTGTTTATGCAGGTTTTATGCAGGAAACTGGGGAGCATGAGGCAAGAATCCTGTTGCAAATCAACTGGACCAAGATGTTGGGTGCACCATCTACGACATGTCAAGATTGTGTGGGGAGAAAATACTACTTGTGATTCCACAGAGATTTTGAAGTTATTGCCTGCCTTTCGACCTTTTCACATAATTTCTTTTCAGTTTAAATGGT
>CpaFBX_N0008 | supercontig_26-plus-1734716-1735900 | PtrFBX_0295 | 4995-6179 | gw_score 630.03 | pep | gw_score 628.40_628.40 | F-box-like|0.026|6-40 | DUF295|6.9e-15|307-352 | 
TGAGTGTGGATTGGACCCAACTCCCAAAAGAATTGGTGGATATAATCTCCAAAAAACTCACTATCTATGGCGATTACCTCCGGTTTCAGGCCGTGTGTCGCACGTGGCGGTCCTCCGTACCCAGTATTCCGACCCATCTCCCTCCTCAGCTCCCATGGCTTATGCTTCCCAAATCCCAGTCCCGGCTCCAACCTCGCCGTGCCTTCTTCGATCTTTCCAACCACAAGGTCCACATCCTCAACCTCTCAGAAGCAGCTTCGCGCAAGCGCAGTTGCGGCTCCTCCCACGGCTGGCTCGTACTCCTCGACGAAACCCCTGAGGTTATACTTCTAAATCCGCTCTCTCGGGCCAAGCTTTTTCTCCCTCCGCTCTCCTCTTTCCCTAATGTTATAGCCTTCAATTATTCTCATATCGGCCGAGAATACTTACTTCTTTTACTCTCTTCCGGCGATCGCTACACGCGCAATCTAAGGCAAATGCGTGATTACTTCATCAAGAAAGTCGTATTATCCTCCAGTCCCGGGATGGATACAGGCTTCTTCGCATTAGCGATTCTGAATCAAACTGGCGATTTAGCCTACTGCAGAAACGGAGACAACTGTTGGAGGTTGATTGAAGGCTTGCTTTCTTATTGTGAAGATGTCATCTTCTTCAAGGGATCATTCTACGCTGTCGATAAGTACGGAACAATCATGGTGTGTGATCTTCGGGGCTATACGCCTAAGATTTCGATCGTCGAAACGCCACGACAACTCGGTGGTGATATGCAGTATTTGGTTGGTTTGGGAGACGAGTTGTTGCTGGTGACCCGGTATCTTGATCTTGAGTTGGATTTCGAGCCTAGTAGGCAGAATTTGATCTTTAGGACCAATCGCTTTGAGGTGTTCAGGCTTGACGCGAGCGGGTTACAGTGGGAGAGAATCTTAAACTTGGGCGATAATATGATATTTGTGGGTGAAAATTCTTCATTGTCATTTTCAGCTTCTGATTTTCCAGGTTGTACCGGGAACTGCGTATATTACACCGATGATTATTCCTACACTAATGATGGGGTTTTCATAGAACCCGATTTGGGCATTTACAGGTTATCAGACGGAAGCATCGAGCCGTTGCCCTGCTACCCTGCGAATTCTTTTTATGGGCTACAGTGGCCACCTCCGATTTGGATTACCCCTAATCCGTGCT
>CsaFBX_N0002 | scaffold02856-minus-147686-147955 | CsaFBX_0055 | 4852-5121 | gw_score 106.79 | pep | gw_score 82.21_82.21 | F-box-like|1.3e-05|11-48 | 
TGGCGAATGAATCTCTTTCTTTTTGGCCACCATGGGAGGTGTTGCTTCTTGTTGGTGGATTTCTTGACCCCAAAACCCTAGCCATGGCCTCCTGTGTGTGCAAGTCTTGGTTCATTGCCTTGGCCTCCGACCACCTCTGGGAGCCCATTTTAGCCCATAATTTTCCTTCTCTCTTAAATCGCACTGTCTCTTCTACCACCACATCACCATCTACCTCATTTTGTCGCCTCTTCGGCCTTGGCCACAATTCCGCCACCCATTGTTATCCTC
>CsaFBX_N0004 | scaffold02023-plus-71641-71739 | PtrFBX_0415 | 5001-5099 | gw_score 49.39 | pep | gw_score 44.10_44.10 | F-box|2e-06|2-33 | Varsurf_PPLC|0.019|5-29 | 
ACAGAATCAGCTGTTTACCAGATTGTATTCTTCATGACATTCTATCCTTTTTAGAGAAAAAaCAAGTTGTTCAAACTTGTGTTCTCTCAAAGCAATGGA
>CsaFBX_N0006 | scaffold03356-plus-1523410-1524366 | CsaFBX_0057 | 4998-5954 | gw_score 642.62 | pep | gw_score 561.20_561.20 | F-box|5.4e-10|6-47 | Kelch_1|0.0087|177-196 | 
TGCCGTCTCTCGGAATTCTTCCCAAAGAAGTGATGATCGAGATTCTCTCCCAACTTCCTCCCGAATCTCTACTTCGTTTCAGGTGCGTTAACAAATCCTGGAATGCACTGATCAATGACTCTAAATTCGGAGCAAAACACTACTCCAATTCTCAACGGTGCAAACACGTTTTTCTCTGGTGTCCTCGCATTGACACAAAGGTAAATACCTTCTCCTTCCTCGAATTACCCCTTTCACTCAATTCATCAATGTCCTTTTTCGATATTGATTTCCCATTGAACGAGTATTTTCGGTCGGTAGAAATCATTGGGCACTCTCACGGCTTAATTTGCCTCATTGTTCGTCATTGGGACATTTACCTCTGGAATCCCTTGACTAGAGAGTTTCGTAAACTTCCACCGTCGGTTATAGTCCATCCTCGTGACAGGTACAATTCGTTTATAAAGGCAGTTGGATTTGGGTACGATTCAAAATCTATGGATTTTAAAGTGGTTAGGTATATGGGTTTAGAAGAACCTGGATTTTATTATACTTCCAAAGTCGAGATTTATGATTTGAGCAAAGATAAATGGAGAGAAATTGAAAGTCCTTTTCTTACCCATAGATTTTGGAAGCCTTGTTTTAATATGTGTCATGAAGGAACATGTTACTGGTGGGGGCTGAATGAAGAAGGTATCAAGACTCTAGAGACATTCCACATGAGCGATGAGGTTTTCGGCCAAATTCAGGTACCCAATGATTTCAATGTGATAGATAAGTGTTTAGGGATTTTTAATGGATCCATTGTCCTGTTTCCTTATCTATATAAAGGATATGATAGAATGTTCAACGTGTGGAAGATGGAGAAAGATGAACTCGGTGGGGTTTCATGGTCAAAAACGACATTGACAATTGGGTCGGTTTTTGGAATTGACAAGGCATGGTTGATTGTGAACTCCGAAGCACTTGTTATGGAGG
>CsaFBX_N0001 | scaffold03806-minus-324229-324462 | CsaFBX_0132 | 4855-5088 | gw_score 76.55 | pep | gw_score 55.11_55.11 | F-box|0.00087|6-43 | LacI|0.32|19-30 | 
TGATAATGAATGAACTACCGGCGGATTGTGTTGGTTGGATTTTGGCCTTTACGTCGTTGAAAGATGTTTGTAGATTGGCTGGAGTTTCGTCAGTGTTCAGATCGGCGGCTGATTCAGATTTTTTGTTGAAGCTGAATTTTGTGCCGGTGAATTACAAAGAGATTATTATTAGTACATCATCTGCTTCCTCCTTCTGTTCGTTTCTAAATTCACTGTTGAAGAAGCCTCTCTATA
>CsaFBX_N0003 | scaffold03487-plus-697023-697697 | CsaFBX_0146 | 4992-5666 | gw_score 212.19 | pep | gw_score 178.97_178.97 | F-box|0.0015|4-35 | 
GAAGAGGGCTTCCACCGCATATTGTTGGTGAAATCTTGTGTAGGGTTGTCATCTCCAATTTTCCCAACTTGAGGCTTCTCTCTAAAGCTTGGAATCATTTTATCTTACATAACGCTCACGATTTCTTTTTTACAAACGCAAATGATGCCTTTCTTCTCTCCACATGTGATCGAACTCCCGATAACAAAGATCTTAATCCTAAGATGCATTGTATCCGTTTTGATACTACCAAACATTTGGGTTTGGATTTGGAATCCGAATGGACTAAATCACCATCGTTAACCTTTGATGGTGACTGGTCCTTTATCTATATGAATGATAATTCCTGCAATGGTCTCGTCTTTCTTTGTAAAGGTGCTTTTTATTCTCGTCATGATGGCATATTCAATCCTATGACTAATGAGTTCTTCCAAGTTCCTCGAAGTGAGTTTGATGGTGATAATTATCACTTTGGATTAGGTTTTAGCCCTATAACAAAACAATACAAATTGTTTCGAGTTACTGACTCATTCTTTATTGATGGTAACTTTGACAATAACTCATCCATAATGGATGTTTTACACTTTAGTAGAAGGAGTGAAACTAATCACAACTATAACCAATGGAGACAACTCCACTCTATCCCTCCTATCATATGTAGTCATGGTGCTTATTTGAATGGTGCCATCTATTGGN
>CsaFBX_N0005 | scaffold01374-plus-253794-254912 | PtrFBX_0375 | 4998-6116 | gw_score 289.30 | pep | gw_score 285.68_285.68 | F-box|1.3e-06|6-37 | 
TTGATCTTGAAGAAGCAATAGCAAAGCATGTTCTTCGCTTCCTCCCAGCAAAATCATTGATCAGATTCAAATCGGTTTCTAAAAACTGGTACAATTGGATAAATTCCCCTTTCTTCACCCACCAACAAGCCACTCATTTCACTAAAACCTCCGCCTTCATCTCTCAGGCCTACCACCGTTTCTGCCCTTTCTTCATCCCTCTCCACCGTCATTCCCACGGCGTCCCTTCCTCTGCCTTCCTCCCTTTCCTCCCTCAAATGTCCACCATCAGAACCACTTCCCACGGCCTCCTCTGCTGCAAAAGTACTTTCCAAGACAATACTTATTTCATCGCTAACCCCACCACTGAACGATGGATTGAACTCCCTGAACCTACTCTGTTTCACTCCTCTGTTTCTGCCCTGTCTCTTGCTTTCACCCCTTCCACTTACAATTTCTACTCCCATTTCCAACTCGTCTGTGCTGTCCCCATTCCTTCTGTTCGTGCTGTTTTCTTTGAAATTTACTCTTCTAGGACTAATTCTTGGAGGCTTTCTGATTCCCAATACTTTTATGATGCTGATCACGATTTGAGCTTTAGAGGTGATGGGTTTTTTATGGATGGATTTGTGTACTGGGAGACGTCAAATGGCGTCATTCTCGCGTTCGATTTGACAAATGAAGAATATGGAGAGATTTTGCTCCCTCTCGATCTCCCTTCTCCTCACTATGGAGCTTTAATGGAGATGAATGGAGAGTTGTGTTACGTTACGGTAATTACGAAGAACCACGATGATGGTCATGATAATGGCGATGACGATGATTGTTATTATTGGTTAGGGGTGTATGGTGGTGGTGGCCATGGGATGGTGTTGAAGAAAAGAATTCCACTTTATGATGATAATGGGTTTTTTTTtGAGGGAGATGTTAGAGTTTTGTCTGGTTTAAGTGAAGGTGCAGTGATGATTCTTGTGGGAAGCAAAGTGATTCTTTATCATGTGGAAGAAAGGAAGAGGAGGTTTGTTGGAATAGTCGAACCGGCAGAGATTGCGGCGATTGATGTCGATGATGGTGCCGTGCGGTTTTTGCCATATGTTAATAGTCTTGCGAGCGTGTGTCCGGTGGACGAAATGCCGCCGG
>CsaFBX_N0007 | scaffold02977-minus-1051-1651 | CsaFBX_0144 | 4900-5499 | gw_score 427.66 | pep | gw_score 355.86_355.86 | F-box|4.4e-05|1-32 | 
TTCTATTGAAGCTTCCTCCACTTTCTCTATTTCGATTAAAATTTGTGAGCAAATCGTGGAATGCTTTAATCAACGATCCTACATTTATATCAAAACATCTCTCACTTTCTCTTCAACAAAAACACATTATTCTCCAAGGTCGTCTCGTGAGAACCAACTCTAAACAATTTGTACATTCCATCCTCAAATTCCCCCTCCATCGCTCTTTGACCTCTATTCAAGACGTCCATTTTGCATTTGACGAGGATCGATCTGTGTCTCTTCACGATGTCAAtTTTTCTGATGATTCTGCTTATTTATATATGATCAACCATTCTCATGGCTTAGTTTGTCTACGTGGGTCTGATGACGATAtTTTTCTTTGTAATATCGCAACTAGACAACTCCGTAAACTTCCACCCTCAATTATTTACCAAGATGAAATGGAAAATCAACCTGAGGATATATATGTGGCAAAGTATTTGAATTCTGGCACCCAGGGATTTTGTTACGATGCAAAATCTAAGGATTTTAAAGTGGTTAGAGTTCTTCATTTTTTAATAGAAGATTGTTATTCTTATGTTCCTCCGAGGGTGGAAATCTACGATTTAAGCAAAGATA
>GmaFBX_N0002 | Chr08-minus-20900048-20900203 | GmaFBX_0645 | 4870-5025 | gw_score 107.32 | pep | gw_score 106.99_106.99 | F-box-like|0.00048|5-43 | 
TGTCATCTGAAGAAGTTCTGAAGGTTGTTTTCCCTTTCCTGGACGGTGTTGATCTTGCTTCTTGTATGGGTGTTTATAAGCCGTGGAAAGAATTAGCTAGCGGTGATTTCTTTTGGAAATGTTTGTGTGCCAAGAGATGGCCTTCAATCTGCAAGT
>GmaFBX_N0004 | Chr13-plus-14560680-14560802 | GmaFBX_0061 | 4989-5111 | gw_score 85.23 | pep | gw_score 83.87_83.87 | F-box|0.00041|5-41 | 
TGTCTGGACTGATTGAAAGACTTCCTGATGCTGTTGCAATTAGGTGCCTTGCACGTGTTCCCTTCTACTTCCACCCAGTGTTAGAGCTTCTCTCTCGTTCTTGGCAAGCAGTTATTTGTAGCT
>GmaFBX_N0006 | scaffold_1831-plus-2674-3370 | GmaFBX_0292 | 2674-3369 | gw_score 535.23 | pep | gw_score 534.66_534.66 | F-box|1.5e-08|12-49 | 
TGCGATCAGAGAAGAAACCATGGTCGCCACTCCTCTGTGACGAACTCATCGAGGAAATCTTGTCTCGTCTTCCCGTGAAACCTTTGATCAAATTCAAGTGTGTGTGCAAGGGATGGAACTCCCTGATGTCAGATCCCTATTTCATCAAATTGCACCTTAGCAAATCTGCTGAGAAGGATGATTTGGAACACCTTCAACTAATGAAAAATGTATGCCTCGGATCCATCCCTGAAATCCACAGGGAATCGTGTGATGTAAGTTCGTTATTCCATTCCCTACAAATTGAAACGTTCTTGTTCAATTTCGCAAACATGCCAGGTTACCATCTGGTCGATTCATGTAATGGGTTGCACTATGGGGTTAGCGAAATACCAGAAAGATACCGTGTTTGTTTCTGGAACAAGGTGACAAGGGTGATATCCAAAGAATCGCCAACGCTGTCTTTTTCCCCGGGCATCGGTCGTAGAACAATGTTTGGGTTTGGCTGTGATTCGTCAAGTGACAAATACAAGGTTGTAGCAATTGCGTTGACTATGCTCTCACTTGACGTATCTGAAAAGACTAAGATGAAAGTTTATATTGCGGGTGACAGTAGTTGGAGAAACCTTAAAGGTTTTCCTGTTCTTTGGACTTTACCTAAAGTTGGTGGAGTGTATATGAGTGGAACCCTTAATTGGGTTGTTATTAAGGGAAAAG
>GmaFBX_N0008 | Chr17-plus-1337951-1338145 | GmaFBX_0113 | 4968-5162 | gw_score 60.83 | pep | gw_score 57.18_57.18 | F-box|9.2e-05|14-45 | 
CAGGAGAAGCAAGCGAGAATGAGATGATGAGGGTGTTTCTTCCGCAGGAGTTGACCATTGAAATCCTGTTGAGGTTGTCGGTGAAGTTTCTTCAGCATTTCAAAAGCGTGTGTAAGTCATGGTTTTCTCTTATTATATCTGTTCCGCACTTTGCAATTTCAGATTTTGACATATCTGTCGCATGCACAGAGAAAG
>GmaFBX_N0011 | Chr08-plus-15864609-15865328 | PtrFBX_0198 | 4983-5702 | gw_score 88.90 | pep | gw_score 76.74_76.74 | F-box|1.5e-07|6-43 | ANAPC5|0.16|60-112 | Ca_bind_SSO6904|0.26|71-106 | 
TTGAGAAGGATCCTCTGATCTCCACCATGCCTGAACACATCATTCATGAAATTCTCAGTCGACTTTCAATGCTAGACGTTGCTCGAACCAGTTGTCTTTCCAAGCAATGGAATAACTTTTGTGTCTCCTTTCCTTGCTTGAACATTGACCAGAGTGACTTTAATCATCTTCCTTTTCACCACTTCAAGAATACTATGCTCCACAAAGTTATGAGCATCAAAGAAGAAGAAGAACGTTTGGTTATCCACAAATTTAGGCTACGCATGCATTTTGAATACGTGCAAAATGCCACAAAAGAGATTGAAGAATGCACAAGACTAGTATTGCAGACGAGCACAGTCAAAGAGTTCGATTTCCAAATCATGCATCATTGTCTTTACGCGACTAAAGGTAATTGGTGCCAACTTTTTCATCATATTTATAATGCGAAGACGTTTGTGGTGCTAAGGTTAAGTGGTTTGACATTGATTCAGCCCTCTGATAGGGATATAATAAAGTTTTCCCACCTAGAAATTCTAAGGTTAGAAAATGTATGGGTAAAAAGAGAAAATGTCATTGATTGGTTGTTTACTAGTTGCCCTCTGATAAGGGAAATATCACTTGTTAGATGTAATGGTTTGAAGCATTTGAAGGTGTGTGGTAATCTTGGTCACCTCAAACAGCTAGAGGTTGTTTTTTGTCAAATGCTTGAGAGTGTTGAAATCCAAGTGCCAAGTCTAG
>GmaFBX_N0013 | Chr18-plus-15158292-15158435 | GmaFBX_0243 | 4998-5141 | gw_score 75.95 | pep | gw_score 73.93_73.93 | F-box|2.8e-07|7-39 | 
TCCCTCCTGTTATAGTACTTCCTGTGGAACTTATTGTGGAAATTCTGTCATGGCTGCCGTTAAAGACTCTCATGCTATTCAGATGGGTATCTAAGACTTGGAATTCCCTCATCTTCCATCCTACATCCGTTAAGTTACACCTTT
>GmaFBX_N0001 | Chr05-minus-18183509-18183886 | MesFBX_0050 | 4864-5241 | gw_score 64.91 | pep | gw_score 57.17_57.17 | F-box|5.3e-05|5-44 | 
CTGTAGTCCGAAGCGAAGACCTTTTGGCGGAGATTCTTCTCGATTTTCCTGTAAAATCATTAACGAGGTTCAAATGTGTTTCAAAGCAATGGCTTGCAATCATCTCTAGCCCCTATTTTGTGCGCAGATACCTCACCTCTCATTGTTTCCCATCTCTATTACTATCACTCACACCCGCACACCTGGCCTTGAAAATTATCTTCCCTTTCACATCTTCTCATGCCGACGCCTCTCCTTCAATGGTTAACTTTGATTTTCTCAAAATTCTGGACTCAATACTTCACGTTAGGCAATCATGCATCGGCTTACTAAATCGGAATAGATTTCAATCCCTCTTCCCTTATTACTTTGTGTGTAACCCTACCACTAAGCGTTTTT
>GmaFBX_N0003 | Chr01-minus-12333213-12333365 | GmaFBX_0202 | 4900-5052 | gw_score 58.65 | pep | gw_score 50.73_50.73 | F-box|8.3e-07|1-32 | 
GTGATGTGATTGACATCATTCTACAACACTTGCCCCTCAAAGACCTGGTTAAAACCAGTATATTATCCAAGACATGGAGATATAAGTGGGTTTCAGTACAACTTGAGTTTACAGATAATTTTTTGAAGTGTAATAATCCTGAATACCATAAGT
>GmaFBX_N0005 | Chr01-plus-33373761-33375066 | GmaFBX_0603 | 4944-6249 | gw_score 690.63 | pep | gw_score 689.29_689.29 | F-box-like|6.2e-09|20-59 | 
TGGATAATAGCAATTCAGCTGCAACGACCGGTGTCTGGAATGATTTTCGGTCAATTGATATAATAATAACAATACTTATGAACCTCAATGTTGTGGACCTTGCAGTTGCCTCGCTGGTCTGCAAAATGTGGAACAAAGCTTGTCATGACCCATCTCTTTGGCGCAAAATTGATCTGTCCGAACTCAATAACTCATACCTTTTCAACATACAAAATAATAAACCGGGAGCTTACAAGCATTCGAGGGGGAAAATTACTCAATTCTTAAAGTATGTTTTGAGTCTGAGTAATGGAAATACAAATTGCTTAATATTTAACTACAATGTTGACTTAACGGATGAGCAGTTCATCATAGCTGCTGAAAGGTAACATATTCTCTTATTCTTAATTACCCTTTAATTTGTGCATGCATTTGGACTATTATTTATACAACCTTCTAAAACAAAACACCCATCAGTATTAATTAAGAAGTCTAAATTAAATACTGCATATATATAAAAGTTGTTTGGTAGTACATGTTGCAAAAAAGAAGAGGAGACTATAAAAAATCAAGGAGATTCTCTTCATTTGACATACTTAGTTACATAATTTGATTCTCTATTTATAATAATGCAACTCATAGGCATTAATACACAACTCTTCAATTAAGACACTAAACAAACATAATATCATGACCCTTTAGATACATAATGGTTATACAGAAATAATGCCCGTTAATGCTTAGTATCCCACACCCATATTCATCTTCTATCGTCTAATACATAATGGTGCGTTTGTCTTGTTTTGTAGGACCCCAAATCTGAAACGACTAGTTCTACCAAAGACATGTGTCTTTTCAAGAAAAGCAGTGCATACGGCAATGAAGTCATGGGGGGGCCTAGAGTCCATTACCATTTCCTTCGATGACCCCAATAAATACATATTTTCTGCAATTGCCAAATACTGCAAGAACATAACAGAGATGAAATTTAGTCACGGTTGCCTCCTCTTTGAAGAAAATTATGTTAAAGCGCTGCTTAAATGTGCCCCTAACTTGAAGGCTTTGAGCATTCGGTGCATAATGACAAGCATGGGTGCTTTGTGCGGTGTGTTCACTTCCTTCCAACATTTGGAGGCGGTGAATATATGCCATAGCTCCATTATAGATGCACCATATTCTGATTTTGGTGTTGTGGATATTACTTATGTACAAAAGCATTTGCCGCCATCGAATTACGGAAAGCTTATATACTGTAAAGAAGGATCATGCCTTAGGTGCAAGAATGACAGGAGCATTATTCCTGCCGGAATTTTCCAAATTACAAGCA
>GmaFBX_N0007 | Chr18-minus-36959365-36960513 | GmaFBX_0322 | 4846-5994 | gw_score 877.76 | pep | gw_score 864.22_864.22 | F-box|1.2e-07|8-46 | SMI1_KNR4|0.17|315-356 | 
CAGAGAAGAAACCATGGTCGTCACTCCTCTGTAACGAAATCATCAAGGAAATCTTGTCTCGTCTTCCCGTGAAACCTTTGATCCAATTCAAGTGTGTGTGCAAGGAATGGAACTCCTTGATTTTAGAACCCTATTTCATCAAATTTCACCTTAGCAAATCTGCTGCAAAGGACGATTTGGAAAACCTTCAATTGATAAAAAATGTCTGCCTCGGATCCATCCCTGAAATCCACATGGAATCGTGTGATGTAAGTTCGATATTCCATTCCCTAAAAATTGAAACGTTCTTGTTCAATTTCGCAAACATGCCAGGTTACCATCAGGTCGGTTCATGTAATGGGTTGCACTGTGGGGTTAGCGAAATACCAGAAGGATACTGTGTTTGTTTCTGGAACAAGGCGACAAGGGTGATATCCAGAGAATCGGCAACACTGTCTTTTTCCCCGGGCATTGGTCGTAGAACAATGTTTGGGTTTGGCTATGATCCGTCAAGTGACAAATACAAGGTTGTAGGAATTGCGTTGACTATGCTCTCACTTGACGTATCTGAAAAGACTAAGATGAAAGTTTATGGCGCGGGTGACAGTAGTTGGAGAAACCTTAAAGGTTTTCCTGTTCTTTGGACTCTACCTAAAGTTGGTGGAGTGTATCTGAGTGGAACCCTTAATTGGGTTGTTATTATGGGAAATGAAACCATTCATTCTGAAATTGTAATTATTTCTGTTGACCTAGAGAAGGAGACTTGCATATCACTGTTTCTTCCCGACGATTTTTACATATTTGATACAAATATTGGAGTTTTTAGAGACTCGTTGTGCGTTTGGCAAGATAGCAACACCCATCTTGGCTTGTGGCAGATGAGGAAGTTTGGAGATGATAAGTCTTGGATTCAATTAATAAATTTTAGTTATTTACATCTTAATATTTGTCCTTATGAAGAAAAATCGATGATTTTACCATTGTGCATGTCTAACAACGGAGACTTCTTCATGCTGAAATTCACTAGAAATGCTGATGATGAATACCAAACAATTCTGTATAACCAGAGGGATGGTAAGTCTCAAGTTTCTGTCGCTCCCTCAGGTAGTTTCAGAACTTTGTTGTGGCGCAACCTCAAGATTTTTACCAAAAGTTTGGTCATACCTTATT
>GmaFBX_N0009 | Chr08-plus-41412146-41413147 | VviFBX_0041 | 4959-5960 | gw_score 115.03 | pep | gw_score 97.67_97.67 | F-box|2.2e-06|17-55 | CD45|0.04|217-260 | 
GGAAGAAACAAGGGGAATCGGCAGCTAAGTGTAAAAAAGAAGATTATATCAGCAAACTTCCCAATAGCATCATATGCTACATCTTATCTTACCTCAAAGTCAAGGATGCTGTGACGACCAGTGTTCTTTCATCCAAATGGAGGAACATTTCTTGCAATCCAAGCAACCTTATTCTGGATGAAGACAACATGCTAATTAAGCGAGAACACTCTCTAACCTATGTTTTGCTCCACCAAAGCGTGGTGCAAAGGTTGGAATTCAAAAGGGACAGAACCTTAGCCTTCGTTAGTAATGTCAACATGTACTTGTCACATGTTGAAGAAGTCCAAAAGATTGACAAGTTAAAGGTTTGCTTCACATTTCGCCATAATGAGTATGGCTCCACTGATCTTGATCGGTGGATTCGTTTCGCCGTCGAGAAAAATGTGGAAGAGATTGATCTTTGCTTGTTGGAAGAGAATCATCATCACCAGATCAATGCTAGTCCAAATGATGGATACTATGTTTTCCCCTGTGAAGTTGTTGGCAATTATGAGGGTGAAAGTGGCTCCAAGTCATTTCTGAAGAGTCTTCGATTGGCACATTGTGTACTTGCACCCCACATGTTACATAACTTGGGTTTTAGCACACTTACCACTATGGAACTCTTCAAAGTAGATCTGAAATCTGAATTGCATATTCAGATTTTGTTGTCTAGCTGCAGTAACCTTGAGTTTTTTGGGCTGTCTGAATGTTACAACATGAAGAATCTGAAGATAGAGCACCCCTATTGCCAGAAGTTAAAGTACCTGAAGGTGAAGCTTTGCCAGGAGTTGAAGAAACTTGTGCTCTACAGCACCAGCTTGGAGGCCTTGGAATTCAAGGGAAGCAAAATTGAATTTGTGTTCGATGCTCCAAGACTTAAAACTTTCTACAGTCCTGTGAGTGATACTGATGCTTGTCATAAGGAGCTTTGGCCAGTCTTTAGGCTTCCCATTGACATACCCCAGCTGGAAACTTTGA
>GmaFBX_N0010 | Chr10-plus-11820020-11821189 | MtrFBX_0951 | 4929-6098 | gw_score 389.20 | pep | gw_score 321.89_321.89 | F-box|0.0023|25-60 | DUF295|1.1e-09|308-360 | 
TAAACGAAGCACATGTACCATTTCCATTTAACACTTTGTGTAAAAACTTATTCATTCATTCATCAATGGCAGACTGGTCTGAACTCCCAAAGGACCTCCTACACAAAATATCACAACTCCTCCTCGAAAGCCCTCTCTACCTCCTCCGCTTCCGATCCGTCTGCTCCTCATGGCGTTCTTCCACTCCCCCGTCTCCCTTCAACCCCTCAATCTCCCTCACCAACACCTTCTCCCTCTCCCACCGCACCCTCCTCCTCCTCAACCCTAACTCTAACCCTAACCCTAACCCCCGCCCCCGCCCCTGGCTCGTCAAGCTCTCCCTCGACCCACACGCCAGCACCGCGCGTCTCTTCCACCCTCTCTCCCGCTTCCCCATGAAACTGCCCCGTTTCGCCCTCGACCTCTTCACCCTCCCCGCCCTCGACCTCGGCCGCGAGTTCCTCCTCACCAACACGCGCCACACCCGCGACTCCCTCTACATTGAAAAGCTCGTCTTCCTCCCTCTCACCCATCGAAAAGACCGTTTTGCCCTCCTCACGATCCACGTCTCCGGGAAACTCGCCCTCTTCCGCTCCGGCGAGGACGGCTGGACCGTGATCCCCGACATGCCGACCCCCTACGACGACGTCTGCGTCTTTAAGGGCAACCTCTACGGCGCCGACAGTAACGGCCGCACCGTCAGGGTGCGGCCGGATGACGGTGGCCTCACCCTCGCCGCCGAGCCTGTCTTTGGTGGCGACAAGAAGTTCCTCGTGGAGTCCGAGGGCGCGCTGCTGCTCGTCGACATGTACCTCTCCTACTACTCCTGCACGCAGGGTTTGTTCCACGAGGATTTCGACGAGGAAGATGTGGCCGGGATGGGGTGGGAGAGGACGGTGAAGTTTGACGTGTTCAGGCTCGACGAGGAGGGGAAGAAGTGGGTGGAATTGACCGATTTGGGGGAGAGGGTGTTGTTCTTGGGGGATGATTGTGCTTTCTCGGCTTCTGCCAAGGATTTGAACCTTGGGAGAGGGAATTGCGTGGCTTTTAGAGATGATGGGTTGGGTTTTAATAGGGTTTTAAATGGAATGGGGGTTTTTCGTTTGGATGATGGTAAGATCTCGCCCTTGTCGGAGTGTGCCGGGTTTTCGGAGTTGTTCTGCCCGCCGCCGGATTGGGTCGGGTTGCAGT
>GmaFBX_N0012 | Chr12-plus-1489200-1489418 | GmaFBX_0305 | 4980-5198 | gw_score 101.04 | pep | gw_score 87.28_87.28 | F-box|1.8e-07|10-44 | 
CATTCAAAAAAATGTATGGTCCCGTACTCTGTGAGGAACTATTGATGGAAATCCTGTCATGGGTTCCCGTGATGGTTATGATGCGATTAAGGTGTGTTTCCAAGTCTTGGAATTCTCTTATTTTCAATCCTACGTTCATTAAATTGCACCTTGAAAGGTCCTCTAGAAACACCGATATCCTATTAACATTCCGTGCATTCCACGACAAAGAGACAGGTG
>GmaFBX_N0014 | Chr18-plus-14713085-14713237 | GmaFBX_0173 | 5043-5195 | gw_score 88.66 | pep | gw_score 79.40_79.40 | F-box|0.0016|1-30 | 
AAATTTTGTCGTGGGTTTCGGTGAAGACTCTCATGCGATTTAGATGCATTTTTAAGACTTGGAATTCCCTTGTCTTTCATCCTATATTCGTTAAATTGCACCTTCAAAGATCATCCAAAATCACTCACATCTTGTTAACATTCATGAAAGATA
>MesFBX_N0002 | scaffold08928-minus-32899-33006 | MesFBX_0174 | 4894-5001 | gw_score 59.49 | pep | gw_score 59.49_59.49 | F-box|1.9e-05|3-35 | 
TGTCTCTTTTTCCAGAGTTCATCCAAGATATCCTTCTAATACTGCCTGTTAAATCTTTACTGCGATTCAAAAGCGCTTCCAAAACATGGTATTCTTTAATATCTAAAA
>MesFBX_N0004 | scaffold09974-plus-334144-334554 | MesFBX_0237 | 4956-5366 | gw_score 285.55 | pep | gw_score 278.92_278.92 | F-box|1.6e-06|16-61 | Kelch_5|0.014|111-132 | 
TGGCTGAAACCACTAGCACCAGCGGATCATCATCTTCATCGTCCCCAATTATTAACTTGGCTCCTGACCATCTCTTCACAATCTTACTTCTACTTCCTGTAGATTCGATTCTCTCGTTTTCCATGACCTGCAAGAGATTCAGGTCCTTGACAAGTTCTGATAGTCTTTGGGAGTCAATTTGCAAGAGAGACTGGGGATCCACATCAGTTGATGCCCTTAAGTCTTCTGCCAATAATCAACACTTGCCATGGATGAAGTTGTACAAGCAGGTCTCACAGCTTGACTCAATTTCTTGCCATAAATTGTCTGATCCAGATCCTGAATCGGTGCTTCCTAGCCCCAGGGCTTCTCACTCTCTCAATTTTGTGTCTGATTGCTTGGTTTTGTTTGGTGGTGGCTGTGAAGGAGGTT
>MesFBX_N0001 | scaffold06914-minus-169512-170690 | MesFBX_0047 | 4837-6015 | gw_score 784.81 | pep | gw_score 692.94_692.94 | F-box-like|0.0031|16-49 | 
TTTTCAACAACCAAGAAAGAAAAATGCCTTATCAACTTTCGGAAGAGATGCTCACAAGAATGTTTTCAAGCTTTCCGGTGAAATTACTCCTGAAATGCAGGTGCGTTTGTAAAGCTTGGGACTCTTTAATCACAGATCCTTCTTTCATAGATAAGCACCTCAAGAAAACTGCTGCAAGAAAAAGTGAACTACTTCTCTTTAGATATTACATCGACGTAGAAGCATTCAAAGGAAATGAGCATTATTTCCTATACAAGACTTTCCCTGAAAACCCAGTTGAAGAACTCCATTGCCCATTAAAGGGCTTTGCTCGTTTTATTAATATAGTGGGTTCTTGTAATGGAGTTATCTGTCTATCTGATGATTTTAATGGCACGTACACTGATAGAGCTGCTTTATGGAACCCTAGTGTCAGAAAGATTGTTTCTATTCCTTGTCCTAATGTTAGTTTTAAGTCTCATGGACCCTTCTTTCACTCACTTGGGTTTGGTTTTGATTCCACAACTGAGGACTATAAGTTGGTGAGAGTAGCGTATATAGGAGACGATGATTTTGACTTCATTGATATTCCTCCTTTGGTTGAGATTTACAGTTTGAGAGAGAGGCATTGGAAAAGAGTTGATAATAATCTGAATTATGTGATCTGTGAGTGTTCAACTTCTGCTTTTGTCAATGGAGCTTGTCATTGGGTTGGCTCTACGCCAGAGACTGGGGGTGGTGTAGGCCAAGTGATTGTGACGTTTTCTTTGGAAGATGAATTGTTTAGGGAAATGGAGATACCAGAGTGTTTGGTTAAAGAATATAGCTTCATGGATATTGCAGCGTTTGATGGATCAATTTTGCTGGTTCCTTTTATGAAAAAGAATGGGAAAGAAGATTGGTTTTCAGTTTGGATAATGAGAGAATATGGTGTTGCAAGATCTTGGACCAAACTTTTCAGCTTTTCAAAGGCGGAAAGGGTAGAAAGGTTAGTTGCATTTAGGCAAAATGGTGAGGTTCTGTTGGCAAAAACAGGTGGAAAGCTAGTTTCCTATGATCCAAACACaAAAAAAATCACTGCCACAGGAATTGTGGGCTATGCAAAGTCCTTTTATTTGGATACTTTAGTGGATAGTCTTGTTTTAATAGGTGAATCAAATGAATTTACAGAAATCATGGAGGAGGATGCATCTAGTTGTG
>MesFBX_N0003 | scaffold10719-plus-55991-59866 | PtrFBX_0171 | 4660-8535 | gw_score 141.88 | pep | gw_score 114.21_114.21 | RP-C_C|0.054|16-110 | AAA_11|0.091|18-89 | CDC45|0.11|22-77 | F-box-like|2.7e-11|88-132 | 
TGACCATCTCGGACGATGAGGACGATCTCTTGGCCCATTTCCTCGAGTCAGAGGTTCTCTCCGAAGTATCAGATCAGGTAATTTTGCAAAATCTCTTAGGTATTTTTTTAATCGATTTGATGAGTGGTTTGTGGGACAATTTTGATCGATGCTGTAGGAAGAGGCGGAGGAGACAGAGATTGAAGAGAAGGAGGAGGTGGAGCCTAAAGCGAAAAGAGTTCGTTCAAATGAAATTGAGAGGTCGAAGGAGAAGGAGAAGGAGAAGGAGAAAGAGAAAGGGAAAGGGAAAGGGAAAGAGAAGTATAGTACCAAGCCAAGGAGGATAGAAAGTGGGATTTTGAGCAAAATCCCCCcTGAACTCTTCCCCCATATCCTCAAATTTCTTTCTTCTGAGGTTAATTTTCGATTTTCTTCTCTTAGTATATtTTTtGTTATAATTAGTCTTTTTtATTAAAaAAAAAAaTAAAACTCTTGATTCTTTCCCCTTTTCTGTTCGAAATGAATTGCAGGATCTTATGGCGTGCTCTCTGACATGTAAATTTCTCAATTATGCAGCATCTGATGAGTCCTTGTGGCGTCGCCTGTGAGTACTTCCATCAAACTTCTCGTCTTATTGAGCAAGTGATATTAATCATACCAAATCTGTTTTGTTCTTCAAATTTTTAGCAGCTTTCAACTCtTTTTTTATTATCTATGCTACCTGCTGGAAGAACTTAAAACAAACAAACTCTTGCTAATAAGCCTGTTACAAGGGATAATATATGGACATTTATAACTCTTGTCACACAAATTGGCCTAATTGTTGGCGGTGGAACAACTATTAGCTGGCTGGCCACAACATCTAACGTAAATAGCCTCAAATGGTTATTACTACCAATTACCTCCTTGTTAACCTTTTGGAATTATGTTTAGTAAGAGGAGGTATTTTCAAGCAGAATGTTTGATGCATTTGGTAATGGGGTGAAATGTTAGTCAAGGATTTAATGGTTTTTGTGGGTTGGGGGATGTAAAAGATTAGATTTTGATAGATTTTGAAGTGTTTTTtGTTTGTCCTAATTTGATTTTTTGTTTATTTGTATTTACGCTTGATGAATACATTACATGAACTCGTGTACTGTTAATAGTTATGGTGAAAGCTGCTTTGCTAGTGGTTGGCTGGTAGGAGTGGTGGGAAGTTCTGAAAGTGATGATGATATCCTTGAAAATTCTTTAAATATTTTTGCCTTCACCCATTATTCTGGAGTCGTAACTCTAAGCTAGACCTTTAATCTTCTTTTTGAGGTTTTTGATATTAAAGGGGTTTAGCCTCATTGATTAAAATTTAACATCCTATTTCTGTATCTTGATTTAGAGTAAATCTCTCCATTTGAGGTTTTTGATTTTATTTTTAAAGGAATTAAGTAGTAAATCCCCTAACTTTTCCAGTCCCTAAGAAACATGATTAAAGGATAGTAATTGTTGCACCATTAACCTAGTCTCTTTAATGGGGTAAAATGACATAACTATATAATGAATTTGTAATAAATTTATTATCAGCCAGTTTCGCAGCAATCCATTGCCACAATAATTGCCGCCAATGTGCCTTTACCATTGCTAACAACACCATTGTTTTTTTTTtGCGCTTGTTTACAAaGGTAAACCAGACACATTTGAAAAAAAaGCATTAATCCATTAATGATTACACGATTAAGCATTATTTAGCCTGTGCCTTTATAATTTGACCTGTGAAAGTGAAATCCTTTATATCATTCAACATAAGGTACTTGATACATTTATAGTTACAAAAGAGTCAACTAAATTCCTGTGCATCAAGAACAAGAATGGAAAAGAATAAAACCTTAGGAAAGACAAGAATGGAATGGATCAAAGCTGGAACAGAGAAATTACTGGAGGATAATTATAGGAGAAAAGAAAAAGGAATACATGCTAAATTGTGGAAAGATAAAAAGAGATATTTTAGGATTCTCAACACTTGCCCTCAAGTTGGTGAGGAAATATCTTACGTTCCCAGCTTGCTTGTAATGTTCTGAAATTTTACTGTGGGTAGTCCTTTTGTTAAAACATCAAGTAGTCGTTTATTTGTTGGCATGTAAGAATTGTTAATGAGACCATTTTCGAGCTTCTTCTTTATGAAATGTTTGTCTATCTCCACATGTTTGGTTCTGTCATGCTAAATTGGGGTCTGACCGATGCTAATTTCTGATTTGTTGTCACAATAAAACTTCATTGTCCCTTGTCTCTTAATCTTGAGATCATCAAGAATAATCTTCAGCCATAATAATTCATAAATTCTATGAGCCATTGCTCTAAGAATTCAGTGCTGGATCTTGCCACTACATTTTGTTTTAACTTCTCCTTGTCCACCAAATTTCCTCCTAAGAATGTGCAATAACTTGATATTGACCTTGGCCTTCTGTCCACCAATGACCCAGCGTAATCTGCATCTGTATAGGCCTCTAAAGTCATCTCTTCTCCCTTCTTAAACAAAATTCCTCTATCTGGAGTAGCTGTCAAATAAGATAAGATTCTATGGACAGCTTGTAGATGCTCTTCTTTTGGCTCATGCATTAATTTGATTCACCACTTACGTTATATGATATACCCAGTGTAGTATGAGAGAGATAAATTAATCTCCCAACAAGTCGCTGATATCTCCATTTGTCAATGACACTACCTCCTTTCTCTCCAATCCTATGATTTGAGTCAATCAGACTTGTGCTAGCTACCCTGCAACTAAGTGTTCCTATTTCTTTAAGAAGATTGATGACATATTTCCTTTAAGATTGGAAAATTCCTCTCTTTGAATCTACCACTTCGATGCCAAAAAAaTTCTTCATTTTCCCAAGCTCCTTTATTTCAAATTCCATAGCCAAATGATCTCTAAGATTCTCCCTCTCAATTGGATTATTCTCAGTGACAATAATGTCATTAATATATGCCAAGAGAGTTGTAACTTTCCCTTGAGAAATGCGTTTACAATCTGTGACCGCTGAAGGTAATTTTTCCCATCAAGTAGATAGGTCAAGCTCATACTTCGAAGTTCTCCATTTGATCCATGTGAGGAAGACTCAAGAGATACGGTTTGATTGGTGCCTACATTCTCAGAGATTTCTGACATCTCTGTGAAGAATTAAGTTGGCTGAAACTAATACAATTGTGAGTTTAAGAAATAAAAAATGGAAGACGAATCATTTTGATCAGCATTTCAGGCTGATCAAAGGCATTAGCAGTAACTGTAATGAAGACTGAAATTAGGCAGTGTAGGCCAACAAGAAAATCACTAATAAACACTTAACAGAATACTGCTTAGTGTTAGCTGCTCTGAATCTGATACCACGTGAAGTGAAATCTTTCGTATCGTTCAGCATGGTACTTGAGGCATCTATAGTTACAAAAGAGTGTGCTAAATTGCTGTGAATCAGGAACAAGAATGGAAAGGAATAAAACCCTATGAATCAGGGACGGAGAAATTACAGGAGAAAAAAaTAGGAATATACATGCTAAATTATAGACAAATAGTCGGGGATATTTATGATTCTCAGCAGATCCTATTCCTTTTAATCCATAAAaGAAGCAACATTGATATGTCTTCTAAAGTTGAAGGCAAAGCATAATAAAAATTGCTATTATAGGGACTTTTTACTGCTTCAGTCGGCTTCACATTGTGGATTTTATGTCAAAATGAAGATGGAATTTTGTTGACATGTTTACTTCAGTTGACTTTGTGAATATGTATGCTAGTATGCATTATCCTTATCACCATAGTTATCAATATAGTTCGCATTTTTAATATTGGCAGGTACTGTATGCGATGGGGTCTACTGCCCCCTTTCAAGAAGTTATGTGATTGTGTTTGGAAGAACCTCTATATACAGG
>MguFBX_N0002 | scaffold_1-minus-6382002-6383417 | MguFBX_0666 | 4816-6231 | gw_score 1073.65 | pep | gw_score 689.75_689.75 | F-box|1.2e-05|16-52 | LRR_2|0.24|268-286 | 
TGAAAAAAGCCAAGGGGAAAGACTGTAATTACATGTCGATGGACAGAATATCGGATTTGCCAAAGGACATTTTGCATAGAATTTTGTATTTTCTCTCTCAAGAAGATGCTGTCCGAACATCTGTCTTGTCCAAATCATGGCGCTACGTTTGGTGCGCTCGTCCCAATCTTGATTTTTCCGACATCAACTTCAAAGGTAACAGACAAGGTTTTCTATCAACTGTGGACAACACTTTACAGCAATACTACGATCAAGGTTTGTCCTTAGAGAAATTTCACCTTTATGCATCGCTGCTAGGCAAAGATTATTCGGATCACGAATCGGTTTTGCTTCTCGAGAAATGGGTCCCATTACTCACAGGTATGGGCGTAAAGGCCTTTTCTCTCTCTATTATTTCAGATCGCACTCCAGGAATTACCGATCTGTCGTCAGTAGTCTTTAAAGCCGATTCACTCGAGTATTTGCATCTGAATAGGTGCAATTTGGGCCAGAATATTCCCGAGAATATACCATTTGTGGGTCTACAAGTACTTCGTCTCCAAAATGTCTTGATGGAGGAAGAGATTTTTGAAAAGATAGTCTCGAGCTGCCCTTTGCTTACTACTATGTGGTTTAGAGAGTGTAAGGGTTTGAAAAATATAAAGTTGGAGAAGAAGCTTCTCAAATATCTCAAGAAATTCAGTTGTATTAATCGCAACACTCCAAGAATAGACGAATGCAGCGTTGAAATCGATTTCCCAAATCTCGAGAAAATGGAGATTATAGGCAGTAAGATTAGGTTTCACATCCATAAGTTCGATAATCTAAAGACTTTGTGTCTAGACATGGTGGAAATATTCTCTAGCAATTCAATCGAACAATCTGAGCTATGTATCGATGCCCCAAACATGGAGTATTTTTACTATTCAGGATGTTTTATGCCATCCGTCGCTTTCGCACCAACTTCCGTGGAGTCAATTCTGAAACTGTATATTATTCGGGATTACGCAGGTGGTGCTCGGTCATGGTTCCTCGGACTAAGTAAATTGCTCCAGGCTTTACGTAATTCCGTAGTTTTACTGAGTGTTTTCCATCTCGCCATTGGCAATATGCACGTTGAACAAGATATTCTAGAGCAAGGCATTATTAATGGTGGTGGTAATAATAAGCCAATTGTGATAGAGTTTTTGCGATTGAGTTTTGGTCACGTACTTTCACTTATGTCTTTTTTGAATGGTTTGTTTCGTATCTGTCGCCCGAGAATCATATTTCCATGCTGGTTCCCTCGAGGAATTGAGAACAAAGAAAGGGAAAACGAGGAACTCAGTGAGTTTTGGTGCACTATTCAAATGATGAGAGAGAGTGGAAGCCCAAATCAAATCTGGCAAGATTTGGAGGACTTAAGTATTGACAGTTTTGATACGAAACGAAAAAAGT
>MguFBX_N0004 | scaffold_7-minus-4216828-4217286 | MguFBX_0486 | 4837-5295 | gw_score 322.51 | pep | gw_score 316.66_316.66 | F-box|0.00033|11-53 | 
TGCCGTCTGATATCTGTGGATCAAGCTTGCTTTTGGCTTTGCCTGATGATATATTTCCTGTTATTACGAGTTCCCTCTCTCCAAGGGATGTGTGTAGTCTTGGTATCAGCTGTCCAGGTCTCAACTCTGTTCTGTCTTCAGACGAAGTATGGCTTGCCCAATGTAATAAATTAGGAATACTACTCCCTTTTAGCAACCTCGTTGAATGGAGAGAGGGAGTTTCTTCTTACAAGGCCCTCTGTCGATTCTTGATGACTATTCATCCATTGATGGGCATTTGGGTTCACGAAACCCCCGTGCTCGGCAATGTAGTATATGTTATGCCTGGTTTTCTATCAGTTTTTGGATGCCGGATAATTCCCCAAAAGATAGGCCATTTAGGCCTTGAAGATGGTCCGATTTTGTGGAGACCCGTATTTGTAATTATCTGCAAATACGACGGCTCCACATCGTTCTTTT
>MguFBX_N0006 | scaffold_3-minus-9186417-9186746 | MguFBX_0533 | 4876-5205 | gw_score 158.49 | pep | gw_score 156.37_156.37 | F-box-like|0.03|5-22 | Vta1_C|0.44|41-54 | DUF3287|0.023|54-105 | 
ATGGTGATCGGATAAGTCGGTTGCCCGACGACATTCTTCTCGGCATACTGTCGTTCAAGGAATCCACACGCACCAGCGTCCTTTCGTCTCGTCGGATCAACTTGTGGAAACACACCCCCTCCCTCGACTTCGACGACGCTCAAACTTCAATAGACAACCTGATCGATTTACGCAAGAGCGAGAGGCGCAAGTATATGAAGTGGGTCGACTCCGTTTGCCGGTCGCACAAATCCCCCACCTTGAAAGAATTCAAAATCCGTTTCCCTATAAACCGATCGGCCAGAAACGCGAAAGCAATCACCCGTTGGCTTAGATTCGCACTCTCCAGAT
>MguFBX_N0008 | scaffold_10-minus-16721030-16722172 | MguFBX_0596 | 4849-5991 | gw_score 466.88 | pep | gw_score 275.11_275.11 | F-box|3.9e-05|22-49 | 
CACGTTCCCCCCAAACGGCGGCGGAGTTAATCGCCGAAAACGACAATTTGCTGACTGGATTAATCCTCCTCCGCCTCCCGGAGAAATCCCTCTTGAGATTCAAGTCAGTAAGCAAACACTGGCAGTCTCTCATCTCTTCCCCTCACTTCGCCGCCAACCACCACTACCGCCGCCGCCGCGGCAAAAACCTCCCCAGTTTCATCCTCGCCACCGCCGCCCAGCCGCCGGAGTACTTCTCCTTCAACCCCAACACCAGGGTTTTCCTCCCGTACACCTTCGAACACCCGCACACCAAAATCCTCCAATCAAGCCACGGCCTTCTGCTGCTCGAGTGCGGAAACCCGCGATTGGGGTTCCCGCGCGTGCACTACCGCGTGTACAACCCCACCACGCGAAAATCACGGAAGGTTGAATTCGACGAATACGAAGGCCGGCTGGCATGGATTTGGGGGCTGTCACTTTCATTCGACCCTTCGATTTCCCCTTATTACAAACTCATATGTACGAGGAGACCTAATTTCTGCTCAACTCTCTGGATCGAGATCTACCACTCAGAGCTCGACACGTGGCAGCATATCACAGGCGTAGAGATCAACTACACTCCGATTCACGACCTTCAATACTGGGCCGGCATTTCGTGTAACGATGGGGTGTATTGGATCCGACCCGGTTCGAAATCATACCGCTTCGACATCCAAACCCGGCATTTGGAAGAGATGAGTGTCATCAAGTTTCCTCGGGGCGAACCAGATTCGTCGTCCGGCAACAATAACTACATCGTGGAATCGGATGGAAACGCGCATTGCGTCCGCACGTATTTCGGTTACGAAAACAAGTATTTGATTGTATACGAGTTGTCGCCGGATCGTAACACGGGTTGGGTCGAGAAATACCGGGCCGACTTGAACCCGGTGTCGAAGGCTATTGGGTGCCTTCGGGTGGTAGGAATAATCGCGAGGGGCGACAAGGAAGAAGATTCTTCGGTTTTGCTCCATGCACCGGGGACGATTGTTCGTTACTGGTTTTTCGATAAGAGATTTGAGGTTTTGTGTAATTTCGCAAGTAGTACGATTTATAAAGAGGATGAGTTCCAATTCGAGACTAAGTTTTGTTATCAATTCATTGAGAGTTTGGCTCCTGTTT
>MguFBX_N0011 | scaffold_6-plus-17841365-17842480 | MguFBX_0155 | 4974-6089 | gw_score 747.64 | pep | gw_score 282.66_282.66 | F-box|1.2e-10|12-54 | FBA_1|1.9e-05|196-304 | 
TGGCGGAAGGCAACAACAGAAATGCAGTTCACATTCCCATCCACGTGATAGAAACTATCCTGTTCAAATTGCCGGCGAAGTCCGTCCTCCGGTTCCGAGCAGTTTCCAGATCGTGGAGGAACCTCATTTCCGATCCGGCATTCCACCGAACCTACATCCGAGGCTACCAGAATTCGTCCTCCCAACCCAATCTCTTCGTCTCGAAACCGTCGTACCGCCATGGCGTTTCTCTGGTCAAATTCGAAGGGGGGAAATTCGTCGCCGTCCGGCAATTGGTAAACCCTAACACTAGAGACTGGTCCGTCTCGTGCTTTTGCGACGGCTTGGTTCTCCTACGGCCGCCGTCGCTGTCGAATTACGTCCTGTGGAATCCCTCAACTGGAGCCACCATGGAATTCTACTCACGTTGGTCCCTGAGCCTAACGAGCGCCGGGATGTGTTACGGCCCGATTCTCGACGAATTCAAGGTCGTCGTCATAGCGAGATCGTGGCTGCCGGACTACATAGTCTATTCCTGCAGGACCGGAATCTGGGAAAAGAGGCGGAAGCCGTTCGCAAAGACCGATCAAGTCAGCGAATCGGGGTTGTATTTCGACGGGGCCGTGTATTGGCTCAACGTCGACGACGATAACCCGAACATTGTCAAGATCTTCTATTTCGATCCGAGAGACGACCAGCTCAAAATTCTAAAGAAGCCAGCTGGCGCGGGGGGCAACAACGACAGACCGATTTTCCTGACGTGTTTGAAGGGGCGTCTGTGCGTTTACAGCAACGATGCGAAAGACGAGACGGTGGTTAGAATCTGGACGAGGAACGAGAACAATAGTTCTTGGGATGTGTTGATGAGTATCGGTATCGAGAATGTGCCGGAAAATATTAGCTCTATCCGGCCGATGTTTTTCGCCGGAGATAAGGTTGTGATACGTCGGATGATTATAAGCATGACGTATTGGGAAACTCCGGTAGTTCTGGTCTACGACGCTCGGGAGCAAAAGTTTGAGGGTTGTGATAAACCCGTGGGTTTTGGGGAGGTGTTCGTTCCTTACGTCGATAACCGTTTCTTCCCTGTTCAAAAAGTCGCCAGGCCCAAGAGGAAGCGTAATACTCTGCACAGTA
>MguFBX_N0013 | scaffold_14-plus-2701062-2701463 | MguFBX_0366 | 4971-5372 | gw_score 149.94 | pep | gw_score 126.29_126.29 | F-box-like|5.5e-07|14-49 | 
GATCGAGAGTCGACAAGAGATCGAAAACCATGCACGGTGATCTCCCCGAAGAAATAATCGAAGAAATCCTCTTGTGCAATCTTCCGGTGAAAACCCTATTGAGATTCAAGTGCGTTTCGAAACAATGGCGGTCATTAATCTCCAGCAAACATTTCGTCGAACGCCACCTGGCGAAGAACTCGTCGAGCCTCGATCACCGCAAGCTCGTCGTCCTACACCCCGATCTCCCCAACCGCAGTTTCAGGTCGTGTTCTCTCCAATCCCTACACGACAATTCGAACATCACGAGTTTCGATCACCACCCGCTGGACGATCTCATTCCCTTAATAAGGTCCCCTTACGACGACGCCGAATACAATAATTTCTGTGTGTATTTCAATCCAGCCCCTCATTATTGCATGA
>MguFBX_N0015 | scaffold_14-plus-1783974-1784802 | MguFBX_0697 | 4995-5823 | gw_score 344.05 | pep | gw_score 117.84_117.84 | F-box-like|0.23|5-46 | PP2|2.3e-21|97-176 | 
TGGACTGTTTTGCAAGGTTGCCGGAGGGATGCATATCAGAAATTGTGTCACTTACATCAGCTTTGGATGCTACAAGAGCATCGATTCTATCGAAACAATTCAAATCTGCGGCGGAATGCGACTACGTATGGGGGAGATTTTTGCCGCCAGATTATCGAGAAATAATTTCAACATCGGTTTCTCCTCTACTCAAATGTGACACCAAGAAAGACCTTTATTTCAGTCTTTGTGACTCTCCAATCCTTATTAATGGCGCCAAAATGGTAACAATATTTCAATCTCATGATTTATATATATATATATATATATATATATATATATATATATATAAACAATTTTTTGTATGTTAAATAGAGCTTTTATTGGACAAAAGAAATGGAAAGAAGTGTTTTATGGTTGGAGCAAGGGAACTTGCGATTTCTTGGAAAGGCTGTTGGGATTTTACGCCGAATGCAAAATCCAGGTTCTTGATGTTACAAATTTTATTTAATTAATTAATTATTCGTAATTTGGAATGTAAATGAATTAAATTTTAAATGAAGCATTAATCGTATTCGATTAACTTTTTCTTAATTAATTGTAGGTGTTTGTTTGTATTAATGAGCATAAAAATCGAATATAATTTGCAGATTTTCGGAGGTGGCGAAACTAAGATCAATAGGATGGATACGCATTCAAGGCAAGATAAAAACTCGAATGCTGTCTAAAAACACGAACTACGCCGCGTACATGGTGTTCTCATTAGAGAGGATGGACGGCCTTAGATCATCGAAAACCGTAGTAAGATTTCTCGAAAATCAATCAAAAAATAAAACGAGCAAAAAGGGGC
>MguFBX_N0017 | scaffold_813-plus-5943-7028 | MguFBX_0213 | 4953-6038 | gw_score 660.44 | pep | gw_score 335.21_335.21 | F-box-like|1.8e-06|19-60 | 
GAAATTCAAAGATGTTTTGGGGAAGCAAGAGGAAGAAGACTTCAACAAATATAGGGTCTCTTCCCGAAGATTTGGTGTTCGAGATTCTTCTACGTCTCCCGGCCGAAGATATTTACAAGACGGCAATTCTTGTTTGCAAGAAATGGCACAATGCGATCCATAGCTGTAACTTCGTACACAAACACCTTCAGCATTCAGCTCCTGTACTTCTCGCGCAGTTAATTGACCACGGTGACGATCGCGATTACGGTTTTCACCAGTTAAATATTAAACGATTTCTGCCAATGGGACGAGGCTCGGTTGAGGAATCGGAATTCAGTTACGATACCATGGGAAGAGTTTTAGGTAGTTGTAATGGTTTGATACTGGAGTGTTTGGAAACCGAGGACCGTTACAATCTTTCTATTGTGAATCCCGTAAGATTTGAAAGCTTTGATCTCCCTTCGATTTCTCCTGAATTCGACATTGCTTATGATCCCATGATAGCGTACGCCGAGGCTTCGAATAAGTATAAAGTGGTCGTCATGGGTTTTTGGAAGTTCGAGCCTACAGGAATAGAGAGCTGTGTTATGCTAACTGTGGGAGTCGATAAGTCGTGGAGGCGTGTCGATACCAAACACTTGGATATCGATCGTTGTTTGAGTACTCAACGTTTTATTCACTGGACTCGCAGCGAAGGCACTTGCATTGCGAATCTGAACGTAGAGACTGAAATTGTTACGGAGACTCGTATCCCTCAGGGTTATGAAAAGAGATTCAAGTATTATTTGTCAATGGGGAGTTGTCTGACGTTGCTCGTTGAGTGCGTTGAGTTTTCGTGGGAGGTTTTGAAGATGAAACCAGAAACGGGAGAATGGACTAGGATGCTCAAGATTGACTTGGAACCTCTAAAGGGTAAATTCGTAAATTTGGTATGGAAATGCGTCTCACCAATTGGTTGGTTGAACGAGAAAATGTTGGCCTTGCGGATTTTTTCACCTCCGGTTTGCGTTCTCTACAATGTGCGTACACAAGAAATCGAATCCCTTGAGTTGGAACGTCCTTCGGATGATTATTTCTTTAATGTTCATAGGGACAGCTTGATAT
>MguFBX_N0019 | scaffold_10-minus-4916926-4917996 | CpaFBX_0087 | 4867-5937 | gw_score 194.50 | pep | gw_score 124.00_124.00 | F-box|5.6e-09|1-39 | FBA_3|1.3e-10|203-291 | 
TCCCCGACGATCTAATCGTCGACATCCTGTTAAGGCTGCCGGTAAAATCCCTGGGTAAGTTCAAATGCGTTTCGAAGCAATGGCGTCGCTTAATCACAGACCCACGTTTCAATTCTCTGCACAGAGAGCTCTGCTCGAAGAACCCTAGCATTCTCATGGTGAAAAAGTACCCCCTTTTACGGGAACCCCACATGAGAAAATGCACCACCGTCGATCTCTGCGCCTTTAATTTTAATGGGTTTCGAAAAAATCTCGAATTCTCGCTGTATTTAGACGACGACGAGAAGAACATCGAAATGCTGCCATCGAAGCGGGGCCTCGTTTGCTTCGTGAGCGAGAGTGGGTTCTACGCGTGCAACCCTAGCACTCAGATCACGACGAAATTGCCCGAGGCGAGCTGCTGCACCTCGGGCGAGGTGAACGCCGGGATGGGGTACGTGGCGGAGACCGACGAGTACGTGCTCGTGCATTTGTTCGATCGGAGTTTGGATATCCACGTGGATTACGACATCGGTTGCGAGGTGTTGAGGTTACGCGATGGCGAGGATTGCTCTTGGAAAGTGGTCGACGCGAATTGCCCCTTTGTCGTTCGGGGGTGGGGCGTTTTGGTAAATAACGTTTTCTATTGGATGATTTGGGACGAGTATAATGAATTAGGCGATGAGGCGATTGTATCGTTCGATCTTGAAAAGGAGGAGTTTGGGATTGTGGCTCCGCCCGAGGGGTGCTTCGATCCGCATGGCGCGTGGTCGTTGGTCGAATTGGGTGGGAGGTTGTGCTTGGTGGATAACGCGGCTCGGCCATCGACTATGGATATTTGGGTGTTGACCGATTCGGAGAGCCGGGGTTGGGTTAAGGAATATAGTATTCATATGAGCGCGTATAGTAACGATATGTTGAGCTTTATTGCTCCGTTGGATTATTGGAACGGGAAAATTGTGATGGATGTGAAGCAAGAAAGTCTCGATTTTTACGATGTGGAGGAGAAGAAAATCGAGAGGATGGATCATTTGATATCGGGGGAGTGGAATTGGCTAAGGACTTACACCGAGAGCTTCTTTTCGTTCGGAA
>MguFBX_N0020 | scaffold_13-minus-4838231-4839412 | MguFBX_0385 | 4792-5973 | gw_score 667.41 | pep | gw_score 129.34_129.34 | F-box|4.1e-05|27-68 | FBA_1|5e-05|253-348 | 
CGGATGAAGAAGACCAGCAACCCCAACAACAAGTGGTGGCAGCGGTGGCGGCGGCGGTGGCAGAACCACCAACCGATCTCGATTCGATTCCAGACGGCATCCTCGAAGAGATCTTCACACGGGTACCGGCGAAAACAGTGTTCTGCAGCATGGCCGTCAACACAAAATGGCTGTCAATCTTGGACAACAGAACATTCTTCAAGAGGCACCACTCTCTCTCATCGGCCCGACCGCTCGTGGTTTTCAGCGACCCGTCGGGCCGAAGATCGAACCGGGTTCTCCACCTCTACGAGGGCCGGGCTCTACCCGATTACCGACCCATGCCGGCCCGTAGCCTCGGCACCCGAATCGACTTTCCAGATATGGCGAGAGGCCGGTGCACGTTCCTTCACGGCGTGAATTCTTTCGTCACCTCGTGTAAGGGTTTGGTCTGCTGGGCGACTCACCGTGGGGCGGGCGACGTCGTCCTTTCGAACCCGATCACGGGCGAGTACATGTTGGCCAACGCCCACGCGCGTGGGATGAACAGCCTCAGAGAGCTGGCTTCGGTTTTCGTGGGCGTCGGGTATAGCCGGGAGACGAAGACTTTCGAGCTCTTGAAAATGATTCTCGCGTTGGAAGACGACCCCGTCGACTACTCCATGGTTTGGTATCCGGAGCTCCTCGCTCTGGGTGGCAACTCATGGAGGCCCGCCGGTGAGGCTCTACAATTCGATTTTTCTCGGATGATTTACAATTTGGTCAACGTTGACGACGGAACCATATACTGGAGGTACAAAGACGATTCCTCGATTTGCACCTTCGATTTCGACCGGACCCTCTTCCGTGTCGTGGACCTACCCGACTTCGAGGGTCCGGTTCTCAAGACAGTTAGTTTGGGAGTGTTGGACGACACTCTATGCGCGTCGTTCGCATCTCCTGACAATACCTATCTGGAGTTGTGGTCGGCTAAGACGATTGACAACTGTGGGGCCCGTGGTGTAGAGACGGCTTGGAAGATGCTTCACCGTATACGTATCAATACTTCGACGGCTATGCTTGAAAATAACGGTAGGGTTTGGAATAGGGGTGCGTATCGACCGGTAATGCATGTGGAAAACAATAAGATACTGATGCATGATCGGAGGACCAATTTCCGTTTGTACGATGTCGTGACGGGGAGCGAGACTGTGTTCCCTCTTG
>MguFBX_N0022 | scaffold_12-plus-9513518-9514513 | MguFBX_0080 | 5013-6008 | gw_score 722.12 | pep | gw_score 699.95_699.95 | F-box|0.00071|1-29 | FBA_1|0.00012|189-245 | 
TCCTCTCTCGACTGCCGTCGAAGTCTCTTTTGATATTCAAATCCGTCTGCAAGTTATGGAACGCCACAATCTCCGGCAAAAGATTCGCCGGAGTTCATCTCCGGCAATCCCGACAGAGCTCCGGCCACCAAGATATCTTCTTCTGGTGCGAGGTCCGACGCTTTACATACGAATCCCAAATAAGGGTCACCAAAATACCTCAACATATAAAGACAAAGATGAAACTCGAAAAATTGGAGCACGAACAAAAACTCGATCCGAGTGTTTTGTGCTATTGCGACGGCTTAGCTCTCCGGCGATACGGCAAACTTCTCCACAACCAGTACGTGCTATGCAATTTATCCACCGGGGCCCACGTCCAGTTCTACTGCCCTTACGACGAAATATTATACAACTCACATGAAACGGTTTACGCAATATGCTACGATCCGTCCATTAATGACTACAAGGTGATAATTATCGACTACACGCGCTACGCGATTTACTACTGTCGAACCATGCGGTGGAGCGAGATTAGAGAAACCCCGGAAGAATTCTTGGGCGGCGGTTTATTAATTGGCAAAAGCGTGTCTTTGAACGGCGACTTGTATTTTATGCTGAAAACCGTGGAAGATGGCGGTTATAGGATCAAGATAGTGGGGTTCGATTCGGTCAACGAAAAGTTCAAGAGATTTCCCGAGCCGACGTATCGGAAAAAAGATAGCTTGTTCATGTACATGACTTGTGTGGGGGGCTATCTTTATTTGTGCTTCAACAACAGCCGTTGTCAGATGATCAAAGTCGGAGGCGGCGGAGAAAACAAAGAAGAGTGGAATTGGGTCGATTTAAACGGTAGGCCACCTAATTCCGAGCGCGTCGAGTTTGATATGGCTTCCATTGTTCAAGAAGATGTGAATATACTTGCCTTCGACCGCATTTATAGTATTAAAACGGGTTATCAGCGCATACCGTATCTGGAAAATCTGTTTATCAGCGAACCAAAAAAAAGGATCAAGA
>MguFBX_N0024 | scaffold_3-plus-16817021-16817602 | MguFBX_0065 | 5001-5582 | gw_score 468.24 | pep | gw_score 224.86_224.86 | F-box|3.6e-07|1-37 | 
TGGATTGGAATAATCTTCCTCAAGACCTCGTGGATTTGATACTATCGAAGGTGTTTGCTAAAGACAGACATAATTTCAGCCTAGTGTGTCGATCCTGGAACACAGTTGTCGCAGCTTCACCGTTTCGTCATTCGCCGTGTTTAATGTTCAATCAAAGAAAGAAAAAGCATGTATGGAAATTATCTCAGAACAACAATTTCTTCTACATGGAATTCCCCGAACTCCAAGGTGGAAATATTCGCTTCGCTAATCATGGGTGGTTGTTGATATCTCGAGGTGATGACGAAACTCTTTTTTTCTACGATCCTTTCAACCACCATATGATTGAAGTGCCCTCACCTAGCGATTCGAATTGTGCCGGCTACACTACCATCTGCTTCTCTCACCCACCGACTTCTTCAGATTGTTTTATAGTTGGAATCGCCACCCAAATAGACGTGGGTTATGATACAGTGGATATAGGGGTTCTTAAACACGGAGAAGACAAGTGGGAAAATTGTACTTACCAATCTCAAAAATTTCAGTCGTCCATTGGTCCTCCGATTTTGCATGGTGGTTTATTGTACTTCTTGGATATTGATG
>MguFBX_N0026 | scaffold_3-plus-16898229-16898876 | MguFBX_0065 | 5001-5648 | gw_score 275.95 | pep | gw_score 240.08_240.08 | F-box|0.0024|1-43 | 
TGGATTGGAATAATCTTCCCCAAGAACTTGTTGATTCGATAGCGTCAAAGGTTTTTGCTATTGACAGACACAATTTCAGTCTGGTATTTCGATCCTGGAATACAGCAGTGGCAACTTCACCATTTCGTCATTCTGCGTGTTTGATGTTCAATCATAGGAGCAACTGCTCGTGGAAATTATTTCAGCACAACAGTTTCTTTCACATGGATTTTCCTGAAAAAATCAAAAGCGCAAGAATACTTTTTTCCAATCATGGATGGCTATTAATGATGTGTCCGGACGACGAAAATCTCTTCTTCTTCCATCCTTTCAACAATCAGATAATTGAACTACCACCCCCTTTAGAAGAGAGTGACTACACCACAATTTGTTTTTTCCATCCGCCAACTTCCCCTGATTGCTTTATTTTCGGAATTAACGCTGAATTACGTAGAGGGAAAGTAGCTAATGTGGTGAAAATAGGCAATCTTAAATACGGAGAACATAGGTGGAGCAGTCATGATTCGTCAAGCAAAAAATATGGAGGATTTAATCTATGCATTGGGCCCTCAGTTTTGTGTGACGGATTTATATACTTTTTGGATATCAGAGGAAACCTAGCATATTTTGATATCAATGAAAGTCTATGGATGGTCTTCTTGAAATGTT
>MguFBX_N0028 | scaffold_5-plus-2868179-2869636 | MguFBX_0539 | 4962-6419 | gw_score 1134.69 | pep | gw_score 1124.49_1124.49 | F-box-like|0.028|16-52 | 
TGAAAAGGGCAAAGGAAGAAGAGGGCTCGATCTCCATGGACAGAATATCCTCCTTGCCAAAAGAGATCCTGCAGAGAATTCTGTATCTCCTCACCCAAGAAGAAGCCACCGGAACCTCGATTCTGTCGAAATCGTGGCGCCACGTTTGGCGCACTCGCCCCAATCTCGTTTTATCCGACGCCGATTACTTCAAAGACAAGGGACAAGAATTCCTATCCGTCGTCGACGAGACGCTGCAGGGGTACCTCGATCAAGGGGTGTGCCTGGAGGAAATCCACCTTTGCATGTCGAACCACGTGTCGGTTCCGCTTCTCGAGAAATGGATCCCGAGACTGGAACCGATGGGCGTGCACGATTTCCGTCTCTACGTTATTTCGAGACGTGAAGTTGGGGAAATCGTAGATATTCCCGTAGTCTTCGAAGCCGAACCCCTCACGCTTTTGTTTGTGTTTAATTGCGATTTGGGAAGAAATGTTCCCGAGAATATACGGTTTGTGCGTCTACAAGTACTTCACCTCAAAAACGTCGTGATCGAGCAAGAGATTTTCGATAAGATAGCCTCGAGCTGCGGTTCGCTTACCGATATGTGGTTCGAAGAATGTAAAGGGTTGACAAATATAAAGTTGGACAATGAGCTTCACAAAAATCTCAAGAACTTCACATTTATTAATCACATCGCCTATAGTAAAGACGAATGCATGATCGAAGTCGGTGCCCCGTCTCTCGAAATGGTCAAGATTTACGGCAGCAGGATTCGGTTTCTCGGCCACGAGTTCTGTAATCTCAAGTCTTTATGTATAGCGAACGCGGTACTCTCTAGCGATTTGGTCGAAGAATCTCAGGTGTTTTTTATCGATGCCCCGAACATGGAAGTTTACGAGTACACGGGACCCGTTATCCCGTACGTGTCTTTCGCACCGACTTCCGGGAAGTCGACTTTGAGGCTGTATATGCGGGACGACGACGCGGAAGATGCGCAGTCGTGGTTCCTACGGCTGAGTAAATTGCTCCAGGGTTTACGAAAGTCCGAAATTTGTCTGAAAATATTTCATCTCGCCCGTTTCGATCTGCGCATCGAAGAAGGCATTTTAATGCGCGACGCGATTAGTGGTGGTAATAAGCCGGTTGTGGTGGAGAATTTTATACTGGAGATCAATCATTTCTCCGCGTTTCCGTTTGTATTAAATGGTTTGTTTTGTATTTGTCGTCCGAAAAACGTAACTCCGCACAGAAGTTGCTACAAAGAAACGGAACTGGAGGAACTCAGTGAGTTTTTCCGCAAAATCAAAAAGATGATAGATAGCGGAAACCGAGAAATCTGGCGAGATTTGGAGGGGTTAACCGTCGAACGTTTTAATCGGGTTCAACAAGAATGGCAACCTGTAATTAATGTGGCGAAGTTGCCGGAATCTATGTTTAAGGAATTTCGGGTTCGATTGAAATGGAGTGATCGAGATT
>MguFBX_N0031 | scaffold_3-plus-18142180-18143664 | MguFBX_0521 | 4998-6482 | gw_score 303.51 | pep | gw_score 285.55_285.55 | F-box-like|3.6e-05|4-37 | PH_17|0.56|133-164 | FBD|2e-10|350-386 | 
AGGACTTCATTAGTAAACTGCCGGACGAAATTCTGGTTTCGATCCTCTCACGTACGTCCACAAAAGACTCTATAAGGTCGTGCGTTTTGTCAAAGAGGTGGAGGGATCTTTATAAATTTGTGCCTAGTGTAACTCTCCGTTGCACTGACCTGGTTAAGCGTGGCGGTGATCATGATGCCCATAGCTCATACTTAGTGACTAATCGATTGCGTAATTATTTATTGCTTCGTTCGGGTTCCAGAATCCGTTCTTTCAGTTTTCGTTGTTGTGAGCCTCGGTCGTCGGACCGATTCGTGTCTTGCGTTCATTCTCTAGCAAGACTGGGTGTTGAAGAACTTGTTCTCCACTTCTCGTTGCCTTTTCGTTTTTCTTGCCATCTTCTTTTCGAAATGCAGTCCTTGAAATATTTCCATCTGAAATGGTGCTACTTAATTCGAAATTGGAAAAGCCAGAAATATTGCAACTCCCTCCAAACTCTCGAACTCACTTCTGTTACAGTATTATATTATGGTGCTTTAGACTGCATCTTTTCCAATTGTTTGAGCCTCGAATCACTGAAAATTGAAGAATGTACTTTTTATGATAAATTGTGGATCTCTGGTTCGTTGAAGTCTCTTCAGATTAAAGCTTGTAAAGGCGTCAAGGAGATAGAGATGGGCGCACCTAATCTCGTTAGATTCGAGTTTATCGATAGTAAATTGCGTAAATTAATATTCAAACATGTCCCTCAGCTACAAACTATATATCTTCGTGTATTATATGAATTTCTTCGTATCTATCCTATTCGTCGGACACTTGCGAAAGATTTGCCTCAGCTCAAGTCCTTGAGTGTTTATACGGAAGGCGACTTTTTTCAGGTACGAGAGAATAAGCATAAGCCAATTTTATATTTCTTCGTCGGTGTTTTTTTTTATTTTTTTTTTAATTTCTCAGGGTAAAGAAATTTACGCGTTTAGAAACCTCAGGCGATTAGATTTTAGCCTCTGTTACAGAAGTAGAATCGATCTGCTTTCGATGATTCCTTTCCTGCAAAATTGCCCCCTCCTACAGGAGTTTCACATGGATGTAAGTTTTTTCGAGTTTTCGTTGTAAATGTGAAGTCTGTAAATACTTAAACTAGTCACCTTTCTTTTTTCGTGTTTTGACTGTAGGCGAACTCTGTGGGGTACAGTGGAGAACAAGTGAGAAAAGATCGAGCGGTGGTACTGCACAAGGAGCTGCAGAGAGTGGAAATTACGGGATTCGAAGGGACGGAAAACGAGATGGAATTCGCCTCGTATATAGTAAAGAGTGCAGTGGCTTTAGAGAAAATGCACATATTTAGGTGTGGGAAGAGATACATTGGATTGAATACTTGGGATTATAGAGATGAAAGAAGTCAATGGAAGCAAAAGAAATATGAAATGATCCACAAACAGTTGAAAGAGGAAGCAATTTCCAGCAAGGCACAAATTGTTGTTCAGTCTGCTTTGCTGCATGAGAACA
>MguFBX_N0033 | scaffold_5-plus-3134708-3135547 | MguFBX_0646 | 4998-5837 | gw_score 591.64 | pep | gw_score 547.29_547.29 | F-box|0.00018|4-40 | DUF1987|0.034|51-132 | LRR_2|0.00029|155-178 | LRR_4|0.0056|243-277 | 
TGGACATGATATCCGAGTTGCCGAAACACATCTTGCAGAGAATACTTTATTTCCTCTCCCAAAAGGAAGCTGTCAGAACATCTGTCTTGTCGAAATCATGGGGTAATATTTGGTGCACTCGCCCCAATCTTGATTTTTTATTCAACAACTTCAGGGATAACAAACAAGAATTTCTAAACACTGTGGAAAAGAATTTACAGCGATATTGTGATCAAAGGATGTGCTTAGAGGAATTTAGCCTCCGAATAATTCTAGACAATCACGAATCTGTTTCGTTTCTTGAAAAATGGATCCCAACTCTAAAAAATATGGGTGTGAAGAAGTTTCGACTTTCTATTTATTGGAAATACAGTCGTCAACTGCCGTCTGTAGTCTTTGAGGCTGAATCTCTCCAAGATTTGCATATGGAAGGATTCACGTTGGACCAAACAACTATTGGAAGGAATGTTCTCTCTAAGCATCTGAAAAGACTTCTTCTCGTAAAGGTCGAAATTGAGGACGGGGTTTTTCAGAAGATAATCTCAAGTTGTCCTTTGATTGAAATCCTGTTAGTCAAATCATGCAAGACCTTAAGAAACATCAAGGTGAACAATCTTCTTCGTCTCAGGAAATTTCACTTTTCATCTAGGCCGGACGAAAAATGTAGCATCGAAATCCATCCCGCGTCTCTTGAAACCATCAATATTGGGCATGCGGATGTTTTGTTTCCCAAAGGCGCGGAGTTTCAGAATCTCAAAAGTTTATGTCTGAACCATGTCATGTTGACTTCGTTTGACAACTTCTCTTCGTGTAAATTCCCGAGTCTTGTTAACTTGTCTATTTCACATTGTGACGGACTCT
>MguFBX_N0035 | scaffold_7-plus-5595986-5597098 | MguFBX_0156 | 5001-6113 | gw_score 637.00 | pep | gw_score 406.65_406.65 | F-box|3.8e-09|7-42 | FBA_3|0.075|202-255 | 
TGCTGCAGAAATTCGATGAAGACGTTTTGGAGCAAATCCTGTCACATCTACAAGTCAAAGATCTCTTGAGATTCAAATCAGTCTCCAAGAAATGGAATTCCATAATCTCCACCCCACGTTTCGTTAACCTGCACCTCAACAAATCAATGTCCACCCCTTCCCACCACAGGATCATCATGCCATATCCCAAATCATTTCGGGCCGTCGATTTCCACATAATGGACGTCCAAGATCATTTGCCCAGGCCCGAAGAAGCCGTCGGCACTTTCGTCGGTTCCTCCGGTGGTCTGATCTGTTATTTAGACAAGTTGACTAGGAGAATCTGTGTGTGGAATCCATCTCTCAGGCTATCAAAAACCCTAGATTTGAACATACAAGGAAGCGTTTCTTTCTTCTGGTTCGGGCGAGAATCCTCCGACGATGAATACAAGGTTGTCTTAGGGATTCGATCCGTCGTTAGAAAAAATACAGACCCTAATTTGTATGCAATTAGGAGAATCACGATAATGCCGGACCAAGACGAATATAGAAATCATATATATGTAATTATGCCGTTTGCTTGCGTATCGGAATCGTCTACCCAATTAGAAGTAGATCATATATATTTCTCTTCCTCGGATGAGGGTACCCTTTTTTCCGGACTAGTGCATTGGTTTGCGGGCAGCTATCGAATTAAATCGGCTATTGGATCAATCTATCACGATGCGGTGTTTACGTATGATTTGGGCGGGAAAACTCTCGGAAAACTATCGACGCCTGTGGGATTGAGTTCTAGCACGGGGTCGATTGGGGTGATAGATGGGTGCCTTTCTGCAATATACCGAGTTTGTGGGGGCGATTGTGCAATTTACGAGTTTTGGATGATGAAGGAGTACGGTGTGAAGGAATCATGGACTAAGATGACGAGTTTGTCGTTCGGTAACTGCGATGATGGTTTGTCGTCCTTTTCGCGGTTGAAATTAGTTGGAGCTACTGATACTGGGGATTTAATTTTATGTTGCGCTCCGGATTGTCAACTTTTGATATATAATGTGGCGGAAAAGAAATCGAAGATTGTTTTGTCCAATGGTTACGGGTTTGCGAGAATGTACGTCGAGACTTTGGTTTTCCCCT
>MguFBX_N0001 | scaffold_2280-plus-1466-2093 | MguFBX_0686 | 1466-2092 | gw_score 231.95 | pep | gw_score 62.29_62.29 | F-box-like|0.076|16-50 | 
TGGAAGAGGGCAAAGCGACTGAAGCAGCGATCGCCGCCGAAATTCAATTACCAGAAGCAATCATCCAACGCATACAATCTCTCCTCAGCAGGAAACAAGCCGCTCAAACAACTCTCCTCTCGAAATCGTGGTACAGGGCCTGGTCGACTCGCCCCAACCTCGCGCTCGACACGCGCGATTTCCGATCTCCGAGCAGCTTCTCGGCGTTCGCGGCGAAGGCGATGGAGAGGTACGAGGAATCGGATCTGAATATCGAGAATTTGAGGCTGTATCTGGACGTTCGGAATCGGGAATACAAATCTCTGGCCACTCAGTTGATAATCAAAGCGCTGAAGATCGGAGTTTTGAATCTGACTGTTGAGTTCCGCGTCGCGGATTCCGTATCCCCTGCGGCGGCGGCGGTGGTGGTGGAATCGCGAGTCGAGACGGTGGTGCGGTGGTCGGTGACTGGCCGTGAAATTGGGCGGGGGAAGAATTGCCTGCGGCATAAACCCCTGAAATCGATCGGAGAGTTTGTAATTGATGAAATATTTGGGAATATGATTCCGGTGTTACCGCCGGTTGAGAATCTATGGTCGTATGAATGCGGTTGCTTGGCTCAGTTGAAGAAAATTACTATCTTCAGAG
>MguFBX_N0003 | scaffold_4-minus-3813424-3815087 | MguFBX_0231 | 4855-6518 | gw_score 626.65 | pep | gw_score 480.86_480.86 | F-box|3.5e-08|5-39 | FBD|1.4e-07|404-438 | 
ATGACGACGATCTGATAAGCCAACTGCCGGATGATATTCTGGTTTCAATTATTTCACATATGCCCACAAAGGATGCTGCTCGAACAAGCCTTTTGTCACGAAGATGGAGGAATCTTCACAGATTCTCCCCTCTATATACAATTGAATTGGGTTGTTCCTATCTTCTGAAGCACTTTGTTGTAAATAATCCTAATAGTATTAGGGCGCGCATATCTTCACATAAGTGGAGGAATCTTTCCCGATTCCTCTATAACATCGAGTTCGGTCTCGGCTACTTTTTCGCCCAACAGAAACCTCACAATTCCCCGATTAACATTACTTCAATCGGTAGCTTCTTGAGGCTTCATTCCAGTTCTAAGATCCGTTCCTTTCGTTTGGTTTGTTGTTTAGACAAATCGGTCACCGGTCCATTCGGCCGGTGTATTTCTTCTCTAGGAAGATTGGGCGTCGAAAAGCTCTTTCTTCAATTTTGCTGTTCCCCTTCTCGGTTCACTAGTGATTTTTCCTTTTCTTGTCGCCTTCTTTCTATGATGCCGTCGTCCTTGAAATATTTCGAGTTGAGCCGGTGCTCTTTGCAGCCATGCTTGGGAAGCCAGTTTAATTACTCCCTCCAAACTATTGTGCTTATGCATGTTAGAGTTTCTCCCGGTGCCGTAGAGTGCATTTTGTCCAATTGTTTGAGGCTCCACTCGATGACGATTTCACATTGCAATTGTCCTCCTAAGTTAAGATTTTGTGGTCCCCGTCTAGAATTGAAGTCTCTCTATATCAGCCTTTGTAAAGGTGTAGACGAGATAGAGTTGTACGCCGGTAATCTCGTTGTATTTGAGTATTGGGGTCATAAAAGAGTTAACCTTATATTCGATCATGTTCCGCAGCTGCAAAGTGTATATCTATACATTTACTGGAGAACGATTGTTCCTTATGTTTGTGGGAAACTTGCTTTTGATCTGCCACACCTGAAATCATTGGATCTTGTTACTTCAGTAATGTTTGGGGGTAATCTTCGGGTACGCGCGCTTTTCTGAATGTAATAATATTTTTTTAATACTTTTTGCCATGCAATTTTCGTAATTGTCTTAATAATACTCTCAGGATAGGGATATGCACATGTTCAGCAAACTTAGGCGATTACACATCGACATGCATCATCACACATCGAAAATCAATCTTCTTTTGCTGATTTCAATTCTGAAACACTGTCCCCTTGTACAGGAGTTTCACTTGAATGTAAGTGTATACGATGTTTAATATTTTTGTTTATATCGTTAAATTTGTAAATACCTTTGAAATGTTGTTTGGTGTTTGGTTCCCGTAGGTAAATTTTGAAGGTGTTGAGGGACCGCGAGTGGAAAAGCAAGACGTGGTAGTATTTCATCCGGAGCTGAAGAAAGTGGAAATCGGTGGATTTGAGGGGACGGAGTACGAGATGGAGTTAGCGTTGTACGTACTTAAAAGTGCGATAAAACTGGAGAAAATGCACATAAGTAAGTGTTTTAGGGAGTACCGGCCATCTCTCGATGGAGCTGGACCTGGCAGGTGGCGCGTCATACGTAGAACTCCGTGGAGTTTGAAGATGCAGGGAATGATTCACAGTAAATTGCAAGGACAAGCTGTTTCCAAGACTGCACAACTCACTATTCAACACAAACCCCCCTTTTTTT
>MguFBX_N0005 | scaffold_3-minus-15174330-15175460 | MguFBX_0065 | 4882-6012 | gw_score 475.83 | pep | gw_score 259.51_259.51 | F-box|4.5e-07|1-36 | 
TGGATTGGAACGATATTCCTCAAGAACTTTTAGGTTTGATACTATCAAACGTATCGGCTATAGACCGATATAATTTTAGTCTAGTATGTCGATCTTGGAACGAAACTATCTTTGCGTCGCCGTACCGCCATTCACCGTGTCTAATGTTTAATGGAAGGAGTAAGAAGCACCTCTGGAAATTCTTTCAACACAACTCCTTCTTCCATCTGTACTTCCCCAAACTCGAAGGCGCAATAATATGTTTCTCCAATCATGGATGGGTATTGTTATTGATGTCTCGTGATAATGATGAAATCCTATTTTTCTACGATCCTTTCAACCATCATATGATTGAACTACCCGCACTATGCTTAAAGGGTCGCGTGGCCGCCTACTCTACAATATGTTTCTTTCACCCACCAACTTCTCCGGACTGTGTCATTGTGGGAATAGGCACAGTAATAGACCAAAGATACATTGTGGCAGGAATGGACCAAAGATACAATGAAACAGAAATAGGAGTTTTAAAACATGGAGAAGATGAGTGGAAAATTTATATTTACGAGACACCTCATAAATTTCAGGCGACCTTTGGGCCCCCAGTTTTGGATGGTGGGCTATTGTACTTCTTGGATTTGAAAGGAAATATTGCAACCTTTGATATTAGCAAACATGGCTATAATCTTGCATGGAGTGTCTTCACCGGTTGTCTCAAGCCGCGTCAACTTCGTAAGAATATTAGAGAGCACTACTTGATCAAACCTAAGGGCCAGAAAGAAATTTTTGCTGTATTTGAGATGTACAGCGAAAGAAGAGTGAGTGTGTATAAGCTCTCGAAGGGTCTCAGTTGGGAATTTGTGGAAGATTTAGGGGACAAAGTATTTTATGTGTGCAGGACGTCGTCTTTTGGTTACACGACCAATGTAAAAAGCCTGGCGAATAAAGTTTTCTTCCCCAAATTTTACCGCGATAAAGTTATGTATTACTCGTTGGATACAAGAAGATATCATTGCTTCGAGGGAGATTATTCCAGCAACAATTCTAACGGTCTTGGAGGACCGCGCTGCGTAACTTGGACGGTGCCTATATCGGGTGATACACAACATCCAAAAGAATCATTAGAATGGTGCCCACAAGTGGATCAAACTACAA
>MguFBX_N0007 | scaffold_3-minus-1860479-1861084 | MguFBX_0701 | 4861-5466 | gw_score 193.88 | pep | gw_score 187.33_187.33 | F-box-like|0.00013|20-67 | 
TGACAAGAAATCCGAAGAACAAGAAAAGAAACACTAAAGCTGTTTCGAGTATGTTCGATAGTATTCCCCATGAATTGGTTTCCGAAGTTTTAAGCCGAGTTGCATTGTCTTCCATCAAGGACATCTTCAATGCCAAATTAAGGTACGTTAATATAATTAACTTCAAGAAACATGTTCTTGCATGATTATGGTTTTACGACCGTTGATTTATTTTCGTTCGTTTCGTTTCTATTCCCTGTTTTTTTATTTTAGATGTTTAAATTTTTTTTCGATCTCAACCAATTCTTTATAAACTGAAATTTTAAATCCAGATATTATGTGGGTTATCGAGTTTTCGATTATTAATTATCAATTGATATAATCGTGAGCGATGTGTGTTTGTGCGTGTAATTATCATCTTCGATACCTTAGATACTTAATTTTTCTAAACATAATTTTTTTTTGGGCACAGCTGCAAGATGTTGAATGAAATTGCCGAAGATATGTACGTGTATCAACATGTATCGCTAGACGAGGTTCCAGTCATACCATGGAAACCTATAAGCCAAGAACAAGTAACGTTCTTGAATACGTGCCTACAATCCGAAAACCCCGAGTCGTTGTATA
>MguFBX_N0009 | scaffold_6-plus-2682243-2683363 | MguFBX_0701 | 4551-5671 | gw_score 509.91 | pep | gw_score 491.58_491.58 | F-box-like|0.00098|20-67 | 
TGACAAGAAATCCGAAGAACAAGAAAAGAAACACTAAAGCTGTTTCGAGTATGTTCGATAGTATTCCCCATGAATTGGTTTCCGAAGTTTTAAGCCGAGTTGCATCGTCTTCCATCAAGGACATCTTCAATGCCAAATTAAGGTACGTTAATATAATTAACTTCAAGAAACATGTTCTTGCATGATTATGGTTTTACGACCGTTGATTTATTTTCGTTCGTTTCGTTTCTATTCCCTGTTTTTTTTATTTTAGATGTTTAAATTTTTTTTCGATCTCAACCAATTCTTTATAAACTGAAATTTTAAATCCAGATATTATGTGGGTTATCGAGTTTTCGATTATTAATTATCAATTAATATAATCGTGAGCGATGTGTGTTTGTGCTTGTAATTATCGTCTTCGATACCTTAGATACTTAATTTTTCTAAACATAATTTTTTTTTGGCACAGCTGCAAGATGTTGAATGAAATTGCCGAAGATATGTACGTGTATCAACATGTATCGCTAGACGAGGTTCCAATCATACCATGGAAACCTATAAGCCAAGAACAAGTAACGTTCTTGAATACGTGCCTACAATCCGAAAACCCCGAGTCGTTGTATAGACAAGCAGTTGTAAGTTTCTTGATTTCAAAAATTAATTACCAACGAACTTTATCGAATTAGTTAATTTAAATTAATCAAGATTTAATTAATTTTTCTTTTTTTAAAATCTTTTTCAGCTCGACTACTTCAACAAAACGAATCTGGAATCAACGTGCATGCACTTACAGAAAGCGGTGAAAAACGGCCACACGGGCGCTCTGTACGTAACATGCATTGTTTTGCTCTTCAGTGGGGACGAAGAACTCAAGCAACAGGGCATCAAGTTATTGGGGAACATGAAAAAGACGAACGGATTGAGGAGAAGGCTTCGAATTTGCCGCAATAATTTGAATAGCATTCTGAAGATGATTTGGGTGAAGAACCCGGTTTTGCTGGAGCCGCCGGTTTGCTGTACGTCCCGAGATCAGCATCACAAGAAAAGGAGATGGTCTGAAGTAGAGGAAGATGTCACGTGCGAGGCTTGTGTTGCTGATCAAGAGATTAATTTACTTAGTAGTAGATACAATTTTGATT
>MguFBX_N0010 | scaffold_12-plus-9504901-9505923 | MguFBX_0080 | 4986-6008 | gw_score 368.50 | pep | gw_score 335.07_335.07 | F-box|2.4e-10|7-43 | FBA_1|0.00026|195-252 | 
AAGACGGAGCCAAGAAAGAGCTGCCATATGACATCATGGAAAACATCCTCTCTCGGCTGCCGGTGAAGACTCTCTTCAGATTCAAATCAGTCTGCAAGTCATGGTACGCCACCATCTCCGACGACCAGATATTCGCCGGAGTTCATCTCCGGCAATCCCGAAACATGAGTTCCGGCAAACGAGACGTATTTTTCTGGCTCGAAAAACAAGGCCCGGATTTCTGGCCAATTGTCTCCCACCAGCATCAATTTCTACCGAAGAAGATCGAGTCTCAATTGGATCCAACCGTGTTGTGCTATTCGGACGGCTTAGCTCTGCGGCGCTACCACGGAGTCGACGCCGGGATTTACGTGCTCTGTAATCTATCCACCGGGTACCGCGTAAAGTTCGCCTGCCCTTGTCCAATACACCATCACCCTCACCAAACGGTTTACGGGATTATCTACGACCCGTTGATCAACGATTACAAGGTTATCGTTATCGATAATAACATGCGCTACGCGGTTTACCAATGTAGAACCGAAACTTGGAGTGCGTTGCAAGAAACCAACTTTTCGTGGGGCCCGCTAATCACGGGCAAAGGCGTGTCCCTCAATGGCGATTTATATTTTATTCTCAAAACCCTAGAAGAAGAAGAGGAAGAAAGTCGAGGTAGGATTAAAATAGTTGGATTCGACCCGAGTCGCGAAAGTTTCGTCCGTTTGCCGGAGCTAAATTACACGACGAAGCCGGATTTCTTCATGTTCCTGACTTGTTTGGAAGGTTGTATGTATGTGTGCATCAACCACAGCTGTCTGGTGATCAAAGTTGTTGGCGGGAAACATGAAGAAAAATCTTGGCGGGAGTTTGAGGGTTTCCCGCCACTTTCTACGCGACGGAATGTTGATACTATTAATTGGTATTATCCAGGAGGAGATGAGACTGAACTCGACGCGGGTAATAATTATATTATTCGAATGGGTTATTATCGAATCCCGTATCTGGAAAATTTGTTTATCAGCGAACCCAAACGAGTGACAAGGA
>MguFBX_N0012 | scaffold_1-plus-3209062-3210192 | MguFBX_0355 | 4914-6044 | gw_score 472.96 | pep | gw_score 413.37_413.37 | F-box-like|1.4e-07|31-67 | Alginate_exp|0.021|94-189 | 
TGAATTGGGGAAAATGCAATAGTGTATACACGAATACCCGTACTCGACCATACTATTCGAGGAGATGTAAATCGAGTTTAACGAAATTCGATTCTCTTCCAGACGAATTAGTTTTCGAGATTCTTCTACTTCTCTCGCCTAAAGATATCCACAACGGGGCGAGGCTCGTTTGCAAGAAATGGTACGAAACAGTCCACACCCGTATTTTCAGATACGAACACATTCACCGTTCGACCGTCGGAATCCTCATCCTGAAATCTTACTGCGAGTACCCCTTTTTCGTGGCGATGCGTGAAGGCAGAGTCGAGGTATCTAAATTGAGGTACAAGTTCGGAATCGAATCAACTGTTTGGAGTAGTTGCAACGGTTTGATACTCGACTTCGATTCGAAGAAGCGTAAAGCGCTTTATACTTTAAACCCTGCAACCAAACGTCGATTCTATCTCCCTCAATTTCCTAGTCAATGGGAAGACCACAATTACTATTATTCCGGTATAGCGTATGCCGAGGCGTCGATGGAGTATAAAGTCGTTCGCACGTATTACAGTTGCAGTAAACGAAACTGCGTTATTTTGACCGTCGGAGTCGACGAGTCTTGGAGGAGTGTCGATGCAGAACACTTGTCGGACGCAGCTAGAAAATCTCTGAGAGATATTCCGTTAACTACCGATGGTTTTGTTCATTGGTTTGGCAGAAACGATGTCGTAACTTTGAACGTAGAGACTGAATTTCTCACCGAGAATGCCGTTCCTCGAGGCTATGGAGAAGGATTGAAGTATTATTTGTCGATGGGGAGTTCTTTGACTTCGGTCGTTGCTTGCAGTGAATATTCGTGGGAGGTTTTCGAGTTGATACTAGAAACCGGAGAATGGAGAAAGATGTACACGATTGACTTGGCGCGACAAAGATGCAAAATCGAACGGTTTGTCGGTGAATGCTGTGGCACGCTCGTACGACCGAGTAACGTTGTCCTCAAACCAAGGGGTTGGTTAAACGAAGAGGTGTTGGTTTTTCATGTATATCCGTCTCGGGTTTGCGTTCTCTACGGTGTCTGTACACGAGAAACTGACTTCTTTGAGTTAGATTCCGATTCGTATTATTACTGCTTTGAAGTTCATAGGAACAGATTCT
>MguFBX_N0014 | scaffold_9-plus-8542060-8543226 | MguFBX_0385 | 4932-6098 | gw_score 714.08 | pep | gw_score 179.82_179.82 | F-box|2.1e-07|21-64 | 
TGGAGGAAGACGACCAGCAACAAGTGGCGGCGCCGCCGTCGCCGGAGGAACCAACGGAACTGGATTCCATTCCATACCACATTCTAGAGGAGATCCTGACACATGTCCCCGCAAAAACCGTGTTCTGCTGCATGGCCGTCAACACACCATGGCTGTCAATCTTAGACAACAAAAGATTCTTCAAGAGACACCACTCTCTCTCATCGGCCCGCCCTTTGGTGGTTTTCAGCAACCCGTTGGGCAGCAAATCGAATCGGGTCCTCCACCTCTACGAGGGCCGGACCGCATCCGATTTCGAACCCCGGACCCGGAACCTCAGCACCCGGATCGAGTTTCCGGATATGGCCCGTGGCCGCCGCACTTTCCTTCAGGGCGTCAATCCTCTGCTTACCTCCTGTAAGGGTTTGACTTGTTGGGCCACTCGCCACGGTGGAGGTGACGTGGTCATCTCCAACCCTATCACGGGCGAGTACATCTTGGCCAACACCATCGCGCGTGGGAGGAAAAGCTACCGAGAGGTGGCTTCGATTTTCGTAGGCCTCGGGTTCAGCCGCCGCACCAACACTTTCGAGCTCTTGAAAATGACGATCGGGTTGGCCGACCAGAACGACTTCTCCATGACCTGGTACCCAGAGCTTCTCGCCCTGGGTGCCAGGTCTTGGAAGCGCGCCGGTGTGGCACCGCAGCTCGATTTCTCGAGAATGATTTACGATCTCATGTACGTGGACGACGGCACCATGTACTGGCGGTACAAAAACGAGCCCTCGATCTGCGCCTTCGATTTCGACCTAACCCTCTTCCGGGTCGTGGACCTACCCGAATTCGAGGGTCCGGTTCTCAAAACGGTTAGTTTGGGAGTGTTGGACAATACTCTCTGCGTGTCGTTCGTTTCTCCCGATGATAGCCACGTGGAGTTGTGGTCGGCTAGTAAGACGGTGGTTGATCACAACGGTGGGGCCCACGGTACAGGACAAACAACTAATTGGAAGAAACTCTACCATATCGAGACTCTGACCACGATGCTCGAGAATAGTGGGAGGGTTTGGTCGAGGGGAGCATATCGACCGATAATGTATGTGGAAAATAATAAGATACTGATGCATGACTGGCGGACTAATTTCCTTATGTACGATGTAGTGACGGGGAGCGAGAGCGTATTCCCTATTA
>MguFBX_N0016 | scaffold_14-plus-2064350-2065318 | MguFBX_0472 | 4956-5924 | gw_score 321.17 | pep | gw_score 319.12_319.12 | F-box-like|1.3e-08|17-60 | FBA_1|0.0011|205-303 | A2M_recep|0.29|230-284 | 
ACGAACACGCGTTGGGAAAAAAGGACATGGCAACACAAGAAAAAACAACATCAAGTCTTCCACCGGAGATCGTCGAAATTATCCTGTCAAAATTATCGTCAGTTAAGTCTCTGCTTCGATTTAAAACAGTTTGCAAGTCATGGAATACTATGATCTCCGATCCCTTATTCGCCGAAATTCATCTGCAATCCTCCAAATCTTCGAATTATCTTTTCCTACGTATGTATAGAAATAGTAGCGGCAGAGGGTTTTCTTTGGTTAAACTCGAAGGTGGAAGAATCCACAATGAAGCAGTGTTGAAGGTCCACTACGGGTCGTTCAATCAAGTCTTAGGCGAGTGTAACGGTGTGCTACTCTTGAACGAAAATCTGCACGCGCGTAAGGAATATGCTTTCTGGAATCCATCCACTCGAAGGCAGGCCCATTTTTCGTCCCCATACATACGTGATCAATTTAAACCAGTGACTCATGGGATTTGTTACGATCCGATAACGGATGATTTCAAGGCTGTTATGATTGCCAAAGAGAGTTACAGAATTTACTCGTGTAAGAACAATTCTTGGACGGAGAAAAAAGGAATCGGTCAATTCTATTTTTGCATGGTGGGCTGGGGAGTCTTCGCTGATGGAGCTATTTATTGGGTTTTGGGTGAATTGGATAATAACTGGATTATACAATTAGTGTATTTCGATCCAAGAACCGACGAGCTGAAGAGGTTGCAGAAGCCCAAAGAGCTAATTGGCGGCAATGATGAAGTAATTATGAAAGTGGCTTCTTTGAGAGACAACAGCCTGTGTTTGTACTTCAACACGATCGATGATAGGACGAGAATTCGATTCTTGATAAAGGAAAATGGCGTTTTGGAGAATCCTAATTGGAAGGAGTTTGTAGTTATCGAGAACGTTGTGGATGCTCCGACTGTGTGGTTTCAACTACTAGACTTTGTGGAAAATAAGATTGTCATTAAAA
>MguFBX_N0018 | scaffold_10-minus-682501-683933 | MguFBX_0497 | 4828-6260 | gw_score 736.55 | pep | gw_score 517.83_517.83 | F-box|2.4e-05|12-49 | FBD|1.1e-09|368-404 | 
AGTGTGCTAAGAGATGCTTTGGTGATGGTGATCGGATAAGTCGGTTACCGGACGACATTCTCGTTGATATACTGTCTTTGCTATCGCTCAAGGAAGCTGCACGCACTAGTGTTCTTTCTTCTCGTTGGATCAACTTGTGGAAACACACCCCCTCTCTCAATTTCGATGCTAAAAGTTCACTGCGCAAGATTAAAAAAAATATCAAGTTACTCAAAAGTGAGGGATCCAAGTATGTGGAATGGGTGAACTCCGTTCTCCAATCCCACAAATCGACCACCTTGAAAGAATTTATAATCCATTTCCGTTTTGACATAACAGCCGAGAATTCAATCACTCAATGGCTTGAATTCGCTTTTTCCAGACAAGTTCAGAGGTTGGAATTGTTCATGGAGAAATCTGGCATCTTTTATTGTTTTCCTGAAGAGTTTTTTAGCCCGTGCAGTGGCACAGAACCTAAGTTGCAACAACCTCGAATGCTTTTCGACTTCAAGTCACTCAAACAATTGTCTTTTAAAATGATTATTGTGAGTGATAGAGCTATTGAGTTGTTCTTACATAACTGCCCGCTACTCGAACAATTGATTGTCCACTACTCTAAAAAAATATCAAAGCTTGAAGTTTGTGGTCCATCCCTTATGTTAAAACACTTGGAGTTATACTATTGCATGGGTTTGGAATCACTTAAAATTTCTGCACCTAGACTTACTACGCTTAATGTTACGGCTTTGAAGGCAGTTGTGCTCGAGAATGTTCCAATGCTAGTTGAGTTAACTGGCAATTGTGACGATGACAGTATTTCTTTGAGGCATTTAATTTCCACACTGTCTTGCTGCATTTCTCAATTGGAGTCCCTTAACTTGCACCTGGTGGACCAATATGTTCGACATGGACAAGAAACTGACGAGCTCTGCAATTTCCCTGAAATGCCTAAACTGAAGAAGTTGTTCATCGAATATGATGACATACTCGGTGACAAAAGTCTTATTAGACTAGCTGCTTTGGCAAGGGCATCTCCTCACTTGGAGGAATTCTTTTTTGAGGTAGGTGATTTATCTTTTACGTGTCTTCATCTTCATCTTTAGGTTTTTTTTTTTTGGTTTATCTATTTTTTATATTTGATTTATTCTATCAGAATGAATGGCGACAGTTGAGGAAAGTGAGACCATTTGTGAATGGTGTGATAAGGTTTCAGCACCAACACCTAAAAGTGTTCAAATTTTCTGGTTATTATGGTCGCGCGAGTGATATTGACTTTATCCAGTACATTCTGGAGAACTGCGATGTGCTCGAGAAAATAATAATCCGTCCCAGTCCCAGTGCTGTATCTTCTCGTGTGGAACGTGACAGATTAAGAAGAAAGCAAATTGCGCGTGAAAATGCAAAGCGAGATCTTGAACCACTGTTGCCTCCGCACGTTGAATTAGTCATTCTAT
>MguFBX_N0021 | scaffold_6-minus-6606839-6607564 | MguFBX_0423 | 4828-5553 | gw_score 547.29 | pep | gw_score 390.76_390.76 | F-box|3e-07|22-57 | Kelch_6|0.12|128-149 | 
TGAAAACCAATATCAAAGCCTTTAGAAGAGCGCATTCATCTGCTCAAATTGTTAATTCCATCGACGATCTCTTGATCGATATATTTCTCCGCCTCCCGATTAAATCACTCGTTCGTATCAAACTAGTATCCAAACGCTGGCATTCCCTCGTAACCGACCCGCGGTTCTGCCTCATGCGTAACCCCAATCCCAATCCTGCCGTTGGCCTCTTCTTGATTTCTCCCGACGTCAATCTTTCATACGATTACGTTCCCTTATCGATCAACAAATCGAGCAATCCACCGTTTAGAAAGCTGGATTTCGACGACGAGCCACGTGGCTTTAGGATTCTGCGATCGTGCAACGGGCTATTGCTCTGCTGCAGTAACTCGGCCCGTGAATGTAATAAGAGATATTACGTCTATAATCCCACCACCAAGAAATTCTCGACGCTTCCGAAATTGAACGGAGTCGGTGGGATTTCGAAGAGAATGTGCGGGATGAATTTGGCTTTCGATCCTGCAAAGTCTCCTCATTACAAAGTCGTTTGTGTCCGAAGATTGCAATCTGACTCGGGCGAGTACCGATACCAGTTTGCGGTTTACTCGTCCGAGAAAGGCTCGTGGAGGAAATGGGGCGACCCGTATACGGCCGAAGTCGGTTTCGAGAAAGGGGTGTATTGGAACGGAGCCATCCACTGGATCAGCAACAGGACCGCAAATTCTTGCTATTTCGATCTCGAGCGCC
>MguFBX_N0023 | scaffold_3-plus-16132574-16132744 | MguFBX_0065 | 5001-5171 | gw_score 90.60 | pep | gw_score 70.76_70.76 | F-box-like|2.1e-06|3-40 | 
TGGATTGGAATAGTATTCCCGAAGAGCTTCTTGAGTTAATATTATCGAACGTATTTGCTAGAGAGAGATACAATTTCAGCTTAGTGGGTCGATCTTGGAATGCAGTTGTGGCAACCTCACAATTCCGTATTTCGCCATGTCTGATGTTCAATCTAAAGAGGAAGCATGTTT
>MguFBX_N0025 | scaffold_3-plus-16828530-16829642 | MguFBX_0065 | 5001-6113 | gw_score 775.88 | pep | gw_score 243.09_243.09 | F-box|9.5e-07|1-37 | DUF295|0.013|274-312 | 
TGGATTGGAATAATCTTCCTCAAGACCTCGTGGATTTGATACTATCGAAGGTGTTCGCTAAAGACAGACATAATTTCAGCCTAGTGTGTCGATCCTGGAACACAGTTGTCGCAGCTTCACCGTTTCGTCATTCGCCATGTTTAATGTTCAACCAAAGGAAGAAAAAGCATGTATGGAAATTATCTCAGAACAACAATTTCTTCTACATGGAATTCCCCGAACTCCAAGGCGGAACAATACGCTTCGCTAATCATGGGTGGTTGTTGATATCTCGAGGTGATGACGAAACTCTTTTTTTCTACCATCCTTTCAACCACCATATGATTGAAGTGCCCTCACCTAGCGATTCGAATTGTGCCGGCTACACTACCATCTGCTTCTTTCACCCACCGACTTCTCCAGATTGTTTTATAGTTGGAATCGCCACCCAAATAGACGTGGGTTATGATACAGTGGATATAGGGGTTCTTAAACACGGAGAAAACAAGTGGGAAAATTGTACTTACCAATCTCAAAAATTTCAATCGTCCATTGGTCCTCCGATTTTGCATGGTGGTTTATTGTACTTCTTGGATATTGATGGAGATGTGGCAACATTTGATATAAGGGAACATGGCTCGCTATCTTCGTGGAAAGTCTTCCCCGATTGTCTCCCCAAGTGTCCCCCTAAGTGTCTTGAGAAACATTGGAATCGTAAATGTATTAAAGAGCATTATTTCATTAAACCTAAAGGCGAGGAAACTATTTTTGGTGTATTTGCCATGCACGGGGAAAGAGAGGTCAAAATATTTAAGTTATCAGACACGATTTCATGGGAACCGGTTAAAGATATAGGGGACAGAGTATTTTACGTGAGCAACACTTCGTCTTTCGGGTATACAACTGATGCGAAGAGCAAAAGCATGAAGAACAAGATTTTCTTGTCGAAATTCCATGGTGATAATGTTGTTTACTACTCTTTAGATACACAGAAGTATCATTCTTTTGAAGGGGACTATTCAAGCAACAATCCGCACGGTCTTAAAAGATTGGACTTTGCAACTTGGATTATGCCGGGATCGACTGATTCACAAATTCGAAAAGAATCATTGGAATGGTATCCAAAATTAAGTT
>MguFBX_N0027 | scaffold_5-plus-2859342-2860487 | MguFBX_0327 | 4959-6104 | gw_score 564.45 | pep | gw_score 531.84_531.84 | F-box|5.8e-07|16-54 | LRR_2|4.5e-05|173-196 | 
TGGAAAAGGTAAAAGCAGAAGTCAACTCCAATAACTCCACGGATAGGATATCCGAGTTGCCAGAAGACATCTTGCAGAGAATACTTTATTTCGTGTCCCAAGACGATGCTGTCCGAACATCTGTCTTGTCGAAATCGTGGCGTAATATTTGGTGCACTCGTCCCAATCTCGATTTTTCAGACAACACCTTCAAAGGTAACAACCAACAATTTCTCTCAGTTGTGGATACTACTCTACAGCGATACTGCGATCAAAGGTTGCGTGTAGAGGAGTTTCACCTCCGTATATTCTTACGTGAAATGGATCATGAATTCGTTTCTCTTCTCGAAAAATGGATTCGAGCACCCACGGTTACGGGTATGAAGAAGCTACGCTTTTCGAATGGTTCGGGACATTTTTTGGGATCTGTCGATCTGCCGTCTGTAGTCTTTGAAGTCGAATCGCTCCAAGATTTGCACGTGGAGAGCTTCGTGTTGGGCCGAGAGACTATTGAAAGGATAGTTGTCTTCAAGCATCTAAGATCACTTTGTCTCGAACAAGTCCGCATCAAGGACGACGTTTTCGAGACGATAATCTCGAATTGTCCTTCGATCGAAACATTGGTTGTCAACCAATGTAAAAGGCTGAAAAAAATTAAGGTGAATCATCTTCACAATCTCAAGAAATTTTCTTTTTCGAAGCGTCGTGTTGACTGTAGCATAGAAATCCACCCCCCGTCTCTTGTAACCGTAAATATAAGTGATAATATTTGGCTCCACGACGGAGGAGGGTACTTTCGTAATCTTAACAGTTTACGTTTGTGGCGTGTCAAATCGTCATTGGAACACCTGTCCTCGTGTAAATTCCCGAGCCTCGAGCACCTGAAATTTTTTTTCTGCGATGGAATGATGGGAATCAAGCTATTTATCGATGCACCGATAATAAACAATTTTACGTATACGGGAGTGGACTTTATCCCGTCCATCTCTTTTGCAACGACTACTTCCGGCGAGTGGCGTTCGCTTTTATTTATATATTTGGATGACGATTCTTCTTCGTGGCTCCTCGAGCTAAATGAACTGCTTGAGTCATTAAGCGAGTCGAAAATTTCACTGAGTATTAGTAAAAATAACTTCAATCCCGCCGTACGAGGAAATGGTTGTGACA
>MguFBX_N0029 | scaffold_5-plus-5261020-5262766 | MguFBX_0607 | 4446-6192 | gw_score 668.26 | pep | gw_score 530.77_530.77 | F-box|1.7e-05|25-62 | 
TGGCAGAGAAGCGAGTCGCCAAGTTTCAAACCAAGAAGGTGAGTTCTCTCAACAAACCAAATAAAATTATTTATTCCTTCATTGCTAGGTATTATTCTTTTCTTCGATCTGAACCAACCGATTGTGTGTTTCTTTTTTGGGGAATTATCAGAATTATTTATCCGTTTCTTCAATCTGGATATACACACACCTGCCAGGGCGTGGGTATGCTACACCTGGTTATTTACACCGGGTGAATCTGATTGAATAAGTATCTTGTAAGCACAGAAACACATGAATGAGTGGGTGACTATATGTACATCTACGGATCAAATCCAACCAATATAAATAACCAGGTGTACCATCTAATTTTCACATGCACGTGTATGTGCTTGTGTTACGCCGTTTCTTCATGGCTTCTCAAAATTGGACCGTAAATAGTTTGTGTGCAGATCTATGGTGTGAAATTATATGGTGTATTTCACCAGGTGTAGAATCACAAAAGCCCCGGAGTGTTATAACTTTCTTTTTTTTTTCTTTCCCTATAGTGTGCCAAGATAGTTTACGGTGATGATGATCGGATAACTCATTTGCCCGACGACATTCTCGTCGATATACTATCTTTACTATCGCTCAAGGAAGCTGTATGCACTAGTGTTCTCTCATCTCGCTGGCATAACTTGTGGAAACAAATTTACCGTCTAAACTTTGATCCACACTCTTCTTTACAAAAACGGACTAAACAAGGATTCGAATCATGCAAAGAGAAGAGGGAAAAGTACGTGAAATGGGTGAATTGTGTCCTCAGAAAACACAAAGCAGCCATCTTGAAAGATTTCATAATCCGTCTGAGGTTGAGCAAAACATTCCAGAAGGACGTTACCCGATGGATTAAATTTGCAATTGTGAGGCACGTGCAGAGGTTAGAGTTGGATCTTACCACAGGCGACTCGAGCCTAATTAATTGTTCTTTACCCCAAGAGTTGCTCACTCGAAATACTAGTTCCGAAATTGACCTCAAGTTCAAGTCTCTCAGAGTATTGTGTTTGAAATCTGTTGATGTGACAGAGGAGGATATTAAGTTCTTCCAAAGTAAATGTCCGATGCTCGAAGAATTGGTTGTTGATCGCTCGTTGGAATTATTAAACGTTGAAGCTTGTGGTGGTCCGTCCCTTGTCTTAAAACACTTGGAGTTAACCCGCTGCTACAATTTGAAATCGGTTAAGGTTTCCGCCCCAAACCTCACCTTACTTTCTATTCACGGCAGCCATAGTTGTTTGAAATCGGTTAAGATTTCCGCCCCGAATCTCACCTCACTTACTGTTCAAAAAGTAGAAAGTCTCTTCCTTGAGAACGTCCCAAGGCTTGTTGAGGTATCTATTTGTCGGGTATATAGTGATGTTTCTGCCAAAGACGTATTTTCTGCTTTTGCTTGCTGCGATTTCCAATTGGAGATTCTTACACTGGAGATTAAACCGTTTGAGGTTAGACGATAGAATTATATTGTGTTTTATTTTCTTTTATTTAGAATTAGAGATCCCGTAGCGCTTATTAATATTTACTTGGTTGATTTCACAGGAAACATTTCTCTCCACAATTCTTCAACTCCCTAAACTGAAGAAGTTGGTGGTATTCGTAATAGGCGATGAAAGTTTTATTTTTCGAAAAAGTTATGCAAGTGATACGGGACTGACAAATTTGATGAAGACGGCTCCCAACTTACAAGAATTCGTTTTAAATGTATGTTTTTACTTGATTTTTCTGAATA
>MguFBX_N0030 | scaffold_9-plus-10565966-10566355 | MguFBX_0664 | 4959-5348 | gw_score 178.13 | pep | gw_score 149.11_149.11 | F-box|0.012|17-53 | Flavi_capsid|0.59|21-50 | HU-CCDC81_bac_1|0.18|41-80 | 
TGGAAAACGCATCAGAAGAAATTAAAGATGGTGGTAGTACGGACATGATATCGAATCTTCCAGAAGGAATACTGTACAACATACTATTTTTCCTTACGAAAACCGAGGCAGCTCGAACTTGCGTCCTGTCGAAACGATGGGGTTCTCTCTGGACCAACAGGCTTAAACTTTCTTACGACGAGAGATCATCCTCATTCGATGGACCTCACCGCAGCAGATTATTCAACTCCCACGTGACCAACGCCCTCGCTCACACTCGCAATCATCGTATAGAGGAGTTACACCTTTTTGCCACTCACAGTTCCGAATCGATTCTCCATTTCGAAAAGTGGATTCCTATGCTCGCAGCGACTCGCCATGTCAGGAACTTGTATATTTCCATCGTCCCCG
>MguFBX_N0032 | scaffold_324-plus-17438-17659 | MguFBX_0696 | 4992-5213 | gw_score 159.93 | pep | gw_score 130.52_130.52 | F-box|9e-06|4-43 | Arena_glycoprot|0.065|26-59 | 
TGGTAACATCAAATATTCCTCCGGAGATTATCGAAATTATACTGTCAAAATTATCATCAGTTAAATCTCTTCTTCGATTCAAATCAGTTTCAAAGTCATGCAATACTATGATCTCCGATCCTTTATTCATTCAAAATCATCTCCAATCCTCGAACAACTCTCCGTATTATAATCTCTTCATAAGTGCGCAAATAAATAATCACGAACATCCTGGGTTTCCAT
>MguFBX_N0034 | scaffold_5-plus-3233129-3234982 | MguFBX_0671 | 4962-6815 | gw_score 1155.13 | pep | gw_score 781.75_781.75 | F-box|0.0028|15-48 | LRR_2|5.7e-05|175-198 | 
TGAAAAGGGCAAGAGGAGAAGACGATTCCAACTCAGTGGACAGAATATCCGAGTTGCCACAAGGAATCTTGCAGCAGATACTGTACCACCTCTCCCAAGAAGAGGCTGTCCGAACGTCTGTCTTGTCGAAATCATGGCGCTACAATTGGTGTACTCGTCCCAATCTCGATTTTTCCGACCGTAGCTTCTTCAAAGGAAGCAAACAATATTTTCTATCCGTTGTGGACGAGACTTTACAACGATACCGTGATCAAAGGCTGTGCATAGAGGAGTTTCACCTCAGTATATCGCTAGACGATTCGGATCCCGCGTCGGCTTCGTTTCTCGAAAAATGGATCCCGACACTCGCAACAACAAATAAGGGTATGAAGAAGTTTTGTCTCTCTATTCGTTCGGAACAAGGTTCGGGATCGACTCATCCGCCATCTGTAGTCTTTGAGGCGGAATTACTCCAAGATTTGCACTTCGACAATTTGACGTTGGACCGAAAGGTTATTGACCGGATAATACTCTTCAAGCATCTGAAAACACTTCATCTTCTAGATGTCCGTATCGAGGCGGAAATTTTTCAGAAGATAATCTCGAGATGCCCGATGATTGAAACTTTGCATGTCGAAGACTGTAGGGGGTTAAGAAAAATTGAGGTGAACGAATTACATTGTCTCAAAGACTTATATTTCATCGAGTATGACTTACAAGAGCGAGATGAGGAATGTTGTAGCATCGAAGTTTATCCCCCGTCTCTTGAAACCATCAAAGTTAGTTGCGGTAATCTTCGGTTCAACAAAGGAGCGGTTCTTTGCAATCTGAAGCATTTGTATCTGCGGGGGGTTGAAATGTTATTGCACCGCTTGTCGTCGTGCAAATTCCCAAGTCTCGAACGCTTGATTATTGGCCGTTGCGATGGACTGAGAGGAATCAAGCTATTTATGGATGCCCCAAACATAGTTGATTTCAGCTATAATGGATTTTTTATCCCATCCATCTCTTTCGCATCAACTTCTATCGAGTGGAAGTCGAGAATATATCTGCGTTTACGTGATGCTCCCTCTTTGTGGTCGGTGAAGCTAAAAAAACTGCTCAAGTCATTAAGTAAATCTGAAATTTTTCTGACTATTGAACAAGAATATGATGGTGATGGTGGTGATGATGATGATGATGATGATGATGATGATGATGATGATGATGATGATGATGATGATGATGATGATGATGATGATGATGATGATGATGATGATGATGATGATGATGATGATGATGATGATGATGATGGTGATGATGATGGTGATGATGATGATGATGATGATGGTGATGATGATGGTGATGGTGATGGTGATGGTGATGATGATGATGATGATGATGATGATGATGATGATGATGATGATGATGATGATGATGATGATGATGATGATGCTGATGATGATGATGGTGGTGATGATGACGATGAACGCATAATTCAAGAGAACATTAATCTGGTAAAAGACAAAGGTTGTGATAAACTTGTTGCGGTTGAGAGACTTAAAATCCAATGGCCATGTTCATATAGTAATATTTCATCTCTTTTCAATAGTGCATTGTGTGTTTGTCGTCCAAGAAATATCGGTTCGTACCACCGCATCAGTTTGGCTAAGGAAATGGAGTGTGTGCTGAAGATTCTGATGGAGAGAGAAAGTGGAGACGACCAAGACGATCAACTCAGACAGCTGTGGTTGCAAGATTTGGAGGAAGTACGCATGGAGATTTATGACACGGAAGGGAGAGAATATCATCCGACAACTCTGTCTGAATTGCCAAACTATGAAGAAGATAGATATAATCGTATTCGCTTTGCATTGAAATGGAGACAACGTTGTT
>MtrFBX_N0002 | chr7-minus-14728592-14729551 | MtrFBX_0521 | 4804-5763 | gw_score 750.08 | pep | gw_score 470.47_470.47 | F-box|6e-07|21-59 | LRR_2|9.4e-07|172-197 | 
TGTCATCATCAAATTTACATAAGCTCCAAAGACATGATATAGGTGATATGGAAGATATGATAAGTGAATTACCCGAGGCTGTTCTTCTTCATATTCTTTCTTTACTCCCTACTAAAGATGCTGTAAGAACTTCCATATTAGCTACAAAGTGGAAATACTTGTGGACACATTTATCCATCTTTGATTTTCAAGTTTCTTGTAATCCGGATGTATCAAAGCCAGAACAGGAGTCGGAAAATTGCCTCATAGATTGGGTGGACAAACTACTTCACACATCTAACCATGTAGAAAGACTTTGCGTTCAAGTACAAAAAGCTGATATTGATGGAGATAAAGCTAATTCTTTGTTATCTTCAGCATTGATGCACAAACTCCTTGATCTTAAACTTTCCCTAGACCAAACATTTGCTAGGTTTGTGTTACCCAATAATTTCTCAGCATCCCAATCATTGAATAAGTTGTGCTTAGAATTTGGTTTCACTCTATATATACCTGATGGTATACGTTTCCCTAACTTGAAGACGTTATATCTTTCACATCTTTCCTTCGAAAATGAGAAGTCGGCTCAACGGCTTTTGTCTGGGTGCCCTGTCCTACAAGAGTTGACCTTGTATAAATTTTTTTGGTTGAACATAGAACAAATCAATGTTGCAATTTCCACACTAAGGAAGTTGACCATCGAGTTAAATCATTTTGATCCAAGTGATTTGCGTATTCGCAGTTTTACAATCAAATTTGATGTTACGAATCTTTTATCTTTAAGCTACACAGCCCATCCAATTATAAAATTTGTCCTAGTTAACCCTACCTCCATAGTTGATGCATGTATTGATCTTAGGTGTTATGATCTCCAAAATCAACAGCAAAATACTAAGCAATTTGCAATTGAGCTATTGAGTCGACTTGGTAGTGTCAAATCTCTCACAATATCAAATGATACTCTTCAGGTATGTTTTACTG
>MtrFBX_N0004 | chr3-minus-9369479-9370618 | MtrFBX_0820 | 4870-6009 | gw_score 588.96 | pep | gw_score 438.75_438.75 | F-box-like|0.3|3-36 | DUF295|7e-08|304-339 | 
CAGATTGGTCTGCACTCCCGATGGAGCTTGTGAGTTTGATATCACAATTCATCGACAACGAAATCGATCTCATTCGTTTTCGATCAATTTGTTCCAATTGGCGCTCTTCCTCCATTCCAAATCACCATCTTCAAACTTCACCCATCAAATTCCCACTCGTATATGATTCCGGAAACTACCATTCCTCAGAAAAAGAAATCATTGATTCCCTCAACAATACCAACTCACCATTATGTTACCTCTCCAAACGCACTCTCGTCCTTGTCAAGCCACCACAACATGGAAAAACCCTAATTCGTCGTCGTCCTTGGTTGATTAGAGTTACACAAAACTCACATGGAAAAACTAAATTCTTCAACCCAGTCATCTCATATCGACGACCACAAGAACAAACCCCAATTCCTCCTCACGTGCTTGACTTCAACAAACTCTCCATCCTTTATTTAGGAACTGATTTCATAATCGACGAAGACAAGTACCCTAAAACGGTCCTTGCCGTCATGTGCCACGGGAAAAACCCTCTTTTACTCTGCAGATTAAGTCATTGTTCCAACCGTCCGATGATGATTTTCCGTGGCCTCAACGAGCAGTGGACGCTGATCTCCCGATGGTCATATAAATATGGAGACATCTGCTTGTTTAAAGGGAGTATTTACGCGGTCAACCAGTCCGGCGAGACAGTTACGGTTGGACCAGACTCGAGCGTCGAGTTAGCAGCTCAACCTTTGGATCCTGGTATTCCTGGGTTGAATAAAATGCTAGTGGAGAGTGAGGGTAGGTTGTTGTTATTGGCAATTCATGAGATATTTTATTGCTTCAGTATTGATTTTTTTAAACTTGATGAGAAGGAGAAGAAGTGGATGAGGTTGATGGATTTTGATGAGAAGGAGAAGAAGTGGGTGAAGTTGAGGCATTTTGGGGATAGGATTTTTTTCATTGGGCGTGGATGTTCGTTTTCTGCTTCTGCTTCAGATCTATGTATTCCGAAAGGAAATTGTGTCGTCTTTATTGACGAATCCGTCCTCTGTATTGACAATATGTTTCATCAGAAACGTGTATTTCACTTGGATCAAAATCAACTTTCAGGTGGGGCTAAATATCTTAACTTGTTCTTGCCACCGAAGTGGATCCACAATATCT
>MtrFBX_N0006 | chr7-minus-38157734-38158249 | MtrFBX_0342 | 4867-5382 | gw_score 261.92 | pep | gw_score 101.01_101.01 | F-box|1.1e-05|13-41 | 
TGAAGAGGAAGAGGTCTAAAAAGCCCAAGATTGCATTGCCTGATTGTATTTTATCAAATATATTTTCAAAGTTAGGTTTGAAGGATTTGGTAAAAACAAGCACACTTTCAAAACATTGGTGTCATGAATGGGCATTAAGAATGGACCTTAACTTTGATCTCCATAACATGTTTGACTCTAATACAGTTCAAGAGTTACCACAAAGTCTTCCGCTCCTTCAAGGGTTTCAATCTGAATTTGCCAAAAGATTGGATCAATTCATGCTGCATTTTCAAGGCGACATGATTAGTTCAATCCGACTAAGTTTTCCATTAGGTCCTAAATACAATGATTCCATTGACAGAATGATTACCAAAGGAATTGCTAAGGGTGCCAAACGTATTGAATTGCTCTTCTCATCTGAAACTAATGATCCAAGTCATTTTTTGCGTCGAATAGAGCTATACAAGTTTTCCTTTACTCTCTTATTGGACACTAACTCTCTCACTTATCTTCACCTACAAAATTGCCTCCTAG
>MtrFBX_N0008 | scaffold0038-plus-20295-21404 | MtrFBX_0952 | 4992-6101 | gw_score 154.04 | pep | gw_score 99.41_99.41 | F-box|0.21|5-39 | 
TGGCAGAGGCAGATTGGTCTCAACTTCCAAAGGATCTTCTCAATCTGATATCACAACAACTCGACAGTGAAGTCGATCTCATTCATTTTCGATCTGTTTATTCCAATTGGCACTCTTCTTCAACTCCAAATCATTGTAACGTTTTATGATGATTTGGAATAGAAGAAGAGTGTCAATTGAAACGAACAGATCGAAAACGAATGAGATCGAGTTCATTGTCGAGTCGTTGTGATATCAGATTGAGAAGATCCTTTGGAAGCTGAGACCAATCTGCCTCTGCCACGAATTGAGTTAGGTTGCTGATTTGTGTAATGTGGGGATTGAGCTTTTTTTTGGTTCCTTCTTATATAGATAAACAGCGGCTCCTTTTTACTCGAATTCCTAGGAAATTTTTGTGGTTTTGTTCTACATGGAAGCAAGTGGCACATTTTGACCAATATATGAATGCCACATATCAACAGTTTTTGCAACTGGTCTTTTACGATGTATTAATGTTGTGACTATGAATCATATATTCTAAATTACTTAATAAGGAAGTATCTTTTGCAATGAAAAATATAATATAAATTCTTATCTTTTGCAATGACATAAACTAAATAACATTCTTATAGTCAAATTTATTAACGGGTATATAATTTGTCAGCTTAAAACTATGCATTCTCTTTATGAAAGAATTGACTTAAATATATTTTTTCTCCATATTGTATTTTCCACTTAGGCTTCAATCTGTCGCTTTGACTAGTAAAGATAAGTGTCAGTTTATTGATCATACTTTTTAAGAATTTCACAATTCTACCATATGTCTCAAAGCATTGACGATGTTGGTCATGTTCTACCTGGATTTCCTCCCATTCTAGCTTGTTAACCTTTATTTTGAAAATTTATTGACGATGTTCATGCTGAAAATTCTGCTCATAATTGTATGATAGCCAATGAAAATATTCATGCTTCTTCCAAGTCTATGAGGATTGTAAGCATGTTTTATAAGCATTTAATCGTCCATTGTTCTTCATCATATTTAGCAGAGTTTGAGCAATCAATACAGTTTGAAGGAAGATTTTGAAGATGCAAATGGAAGCAACGATTTCAGGATGTGTCTAGTGACAGATT
>MtrFBX_N0011 | chr3-plus-21536993-21538006 | GmaFBX_0537 | 4989-6002 | gw_score 162.18 | pep | gw_score 153.04_153.04 | F-box|0.0055|7-44 | 
AAACAGAAGTGGACATAATTAGTACCATGCATGATTGCATTATTTTACACATCATGGATTTTCTGATTACAAAAGAAGCTGTTCAAACTTGTATCTTATCCAAAAGATGGAAGGATCTTTGGAAACATCTTCCTACTTTGAATGTTAGCCATGTACACTTTAAAAGAGCAGATTTTTTCAAGAAGTTTTTGAATAAGGTTTTGAAACACCGTGAAAAATCTAGTGCGAAGATTTTGAATAAGGTTTTGAAACACCGTAAAAAATATAATGCGAAGATTTTGAATAAGGTTTTGAAACACGGTGAAAAATCTAGTGCCTTGTGTAACATTGAAGTTGAGCATCAGGGGTATGTTCCATCTAAACTTTTGAGCAAGATGATCAATTGTGCTGTAAAACATGAGGTGGAAAAATTCAAAGTTGGCACCTACCTTCGTGATAAGGAAAGTAATACCCTACTTTTTCGCTCAATATTCTCCCTTCATTCTTTGAAGTGTCTTGACCTTTCATTTTATACATATGGATGGGAAGTAAAACTTCCAGAAACTATAGATCTTCCAGAGTTAGCAAACTGTTGTTTAAGACATGTTACATTTACTTTGGCTAATGACAAAGATTATGCTATGCCTTTCTTAAAATGTAAGAAGCTTAGTACTTTAGTCGTCGACGATTGCAAAGTAAGTGGAGATGACAAAATACTTGTTATATCCGGTGATATACTTTCTAGTCTAACAATTATGTATCAACATTCAAGAGTTCAGATATCTGCTCCATATGTGAGGTCATTCAGTTTTAAGGGTGCGTTTAAGGGTTATATTAATCATCATCAAGTCTTTGAGCACAACATGGATTTTATTGAAAATGCAAGCATCACTGTTTTGTGGTATCTACCTAATCCAAAACTTGTAGAGATCTTTATAAACATGTTGAAAAGGATCAGTAATGTACGCTCATTGAAACTTTATTGGAATAGTCTTGAGGTATTGAAATTAGTTTGCTCCTATGTCTTATCAAATC
>MtrFBX_N0013 | chr3-plus-20948572-20949015 | MtrFBX_0982 | 4923-5366 | gw_score 201.92 | pep | gw_score 194.42_194.42 | F-box|0.00029|29-72 | 
AATGTAATTCAGATGACGAGATAACGATTCCACCGCCACCGACGAAGAAAATTAAGCTCAGCGATTGCGAAAACGAAGATAGACCGAGTGATTTACCCGAAAGCGTTATCCTTTACATTCTCTCCTTTTTAAACGCCCAACACGCCGTTCAAACTTGTGTTTTATCCACAAGATATAACGATCTCTGGAAACGCATACCCACTCTTAGATTACATTGCAAAGACTTTAGAACATACAAGATATTCACCAAGTTTGTGTCTAAGATTTTATCTCTTCGTGATCCCTCTATCGCAATACACACTCTTGATTTTAAGCGTCATATTGTTCGCTTAGAGCCTCACATACTTAAAAGGATTGTGAATTACGGTATTAAACACAATGTTCAGAGATTACGACTTAATGTCACTAGCGACATTGAATTAATTCCAACCAGCTTATTTTCGT
>MtrFBX_N0015 | chr7-minus-19610185-19610403 | MtrFBX_0424 | 4774-4992 | gw_score 75.84 | pep | gw_score 72.98_72.98 | Filaggrin|0.14|5-30 | F-box|4.8e-11|31-67 | 
TGAAACCTCCTCAAGCCACCAAGTCACGCCACTCCAACTGCACTCAAGGAATGTCACGGAACTCCAATGGCACTCGAGGAAAGAGGCGCTTATCGCTCCCTAATGAGTTAATCACCGAAGTCCTGTCATTTCTCCCGGTGAAATCTCTGATGCGATTTAAGTGCGTCTGCAAGTCATGGAAAGCTCTCATATCCGATCCCACTTTCGCCGACTTACACT
>MtrFBX_N0017 | chr7-minus-9235838-9235999 | MtrFBX_0296 | 4840-5001 | gw_score 83.18 | pep | gw_score 68.81_68.81 | F-box|0.00012|17-52 | 
TCAAAAGAGGAAGAAGAAAAGATCGCGACCATTTAAAAGAAGACCGCCTCAATGATTTACCCGATTGTGTTATTCTTCACATAATCTCTGTTTTGGACGCCGAATGTGTTGTTCAAACTTGCATTCTCTCCAAAAGATGGAACAATCTTTGGAAACTGTTGT
>MtrFBX_N0019 | chr5-minus-9891620-9891847 | MtrFBX_0351 | 4909-5136 | gw_score 131.33 | pep | gw_score 98.73_98.73 | F-box|0.91|2-24 | Holin_BhlA|0.051|23-71 | 
TTCTTTCGTTACTCCCTACCAAAGATGCTGTAAGAACTTCCATATTAGCAAAGAACTGGAGGTACTTGTGGGCCTACTTATCTGCCTTTGATTTTGAAACTTTTTGTCGTCTGAATGAGTCAAGCCTCCAAAATCAGAAAAACAGGGAAAATTGCCTCTTAGATCTAGTTGAAAGATTACCGCACAAATCTAATTGCGTAGAAAGGCTTAGTGTTATAATATTTAGAA
>MtrFBX_N0020 | chr7-minus-47479556-47479723 | MtrFBX_0519 | 4909-5076 | gw_score 81.78 | pep | gw_score 73.46_73.46 | F-box|0.00019|1-29 | 
CCTTTCTTCCCGTTGAATTTCTTATTCGATTCAGTTGTGTAAGTAAGTCTTGGAAAACCCTAATTTCCGATCCTGCCTTCGTGAAACTGCACCTCAATCTTTACTATTCTTTGAACGATAAAGAATGCTCTCGTATAGTTGGTACCTGCAACGGATTGATCTGTTTGA
>MtrFBX_N0022 | chr4-plus-55773086-55774129 | MtrFBX_0929 | 4977-6020 | gw_score 509.80 | pep | gw_score 487.78_487.78 | F-box|5.1e-06|9-39 | 
GAAGAATTGTAGCAGCTAACTATGAGCTTTCTTGGGATGTTCTTGATATCATTTCCAAATCTCTAGACTTTGATGATCTCTTTCAATTTGCTTGTGTGTGTAAGAATTGGAGGGCATTTCATAAAATGTATTGGAGAAATTTCTTGGCATTACAAGAACCATTACTTGTTCAAAAGTCTTCCTTTTTCAAGAAATCTTTTTCCTTTATCAGCATACCTAACCAAAAAGTTTATCGCTCAAAGATGATCAATTATTTCTGGCACTTTGCATATTCTGGATCTTCTAGTGGATATTTGATCATGACAGGGAACAATAACTCATTTCTGCTAATGAATCCATTTACGAGAAGAAAGAAGGTAATCAATACCTCAACCTTTAAAGTAAATTTTTCTTATTTCGCTTACCGTGTCTTGCTTGCTTTTGACAAAGGCTCCAAGGATTTTGTCTTAGTGGCTTTATGTAAAAGTTCTAACAGTTTGCATGTCTATCAATCTCGAAATTTTGGTTGGGTTACTTATTCAACAATGGGATATCCATGGATGATTGTTGACTTTGTTGTTTTGCACAACACTATATATGTTGTCAACGACAAGGCCAACATAGGGATACTCAACTTAAATTCTGCAAATATTAAGTTTTTAGAAATGAAGTGTATTCCTAGCGTAACTTCCTTGTCACACCTAAGGTTGGTTAGTTGTGATGAACAACTTTTTGTGGTTCATACCAAGCCCGGTGTAGTATTTAATGTGTATAAGATTGACTTTTCAACCATGAAGTATGTCAAGTTGAAAACTTTGGGAGACATTGCATTATTATATGCTCCTGGTGGAAACTACTATGCCTTGAGCAACCCGAACAGATGGGGTTATGAAAGCAACTCTGTGTATGTCATTGATCGTTCCTCTACAAAATGCAGAGTGTATGTAGGGGATGATAACAAGCTGCCAAAGTACATTAGGCCACATGAAGATCTTCATATTATGAGACCCTACTGGTTGGACTGGTCTTTTAGACATCTTCACTACGAGATAGATTATTCTCTAG
>MtrFBX_N0024 | chr7-plus-14677094-14677237 | MtrFBX_0985 | 4956-5099 | gw_score 62.20 | pep | gw_score 53.90_53.90 | F-box|9.2e-08|17-48 | 
TCTCCAAGGCATTAAAGTGCCTGCTAAAACCTAAGGCATATGAAGATAGGCTAAGCGACTTACCCAACAGTGTTATCCTTCATATTTTGTCATTTTTAAACACCAAAGAAGTTGTTCGAACTTGCGTTTTGTCTACAAGATGGA
>MtrFBX_N0026 | chr3-plus-12217095-12218306 | MtrFBX_0576 | 4854-6065 | gw_score 837.43 | pep | gw_score 465.76_465.76 | F-box|3e-06|50-94 | 
ACATCATCATGGGTTTATGTTTTTCTTCGAACAACGTTGTTAGTGGCTCTAATTGTAAACAGACAAACCGTAAACCAAATTCAACAACGAAGACAGAAACGGTTACCTTGACGGAAACCCTAACATTGCTTTCACTTCAGGCGGCACCACTACCCACGCTTCCGTTTGATCTTGTTGCAGAAATTTTGTGTAGAATTCCGGTAAAGTTACTCATTCAGCTTCGCTGCCTCTGTAAGTCCTTCAATTCTTTAATCTCTGATCCCAAATTTGCAGAGAAACATCTTCGCTTGTCAACCAAGCACCGCCATCTTATGTTATGCTCCTGGAACAACCAACATAAGTTTTTTATGTATGATTTCCCTATCCATTCTGTTTTCTCAAATTCTAGTGTCACGCAGACACAACTCACTTACCCTATCAGTCTCAAAAGTACATATGGCGCACCTTTAGCGGTGTGCTCTTGTGCCGGCATCCTTTGTCTCACCATGCGTCAAGGATCGGCTGTTTTGTGGAACCCTTCCATTCGAATGTTCAAGATATTGCCTACTTTGAATTATATTGCACACGGAGCACATTATTATCCCTTATATAGTTTTGGGTATGATCATTTCATTAATAATTATAAGATTATCGCTATTTCTTTCTTCAATGAAAAATATGAAACTAGAGTTTACACTCTAGGTACAGATTCTTGGAGAAAAATACAAGACTTCCCAAATTTATCCTTGTATCGTCCATCAGGAGTATTTGTGGGTGGTGCCGTTAATTGGTTGGTTTATGATGGTTTTCGTAGTTTTATTGTTTCTCTTGATTTAGAGAAGGAGTCATATCAATATATTTCGCCGCCTGTTTTGGAGATGAGTTTGTTTACTTTGGGGGTTTTGAAGGATTGCTTGTTATTTTCTGCAACTAATACCAGAGTTACGTATTTGGTTATATGGGTTATGATGGAATATGGAAATAAAGAGTCGTGGGCTAAATTGCACCACATTCCTTTAATGGGAGATCCGGGTTTGTGGGTCTTTAACAAGGTTTTACATGTTTCTGAGGATGATCAATTGCTGTTGGATTTTTATGAGCTGGGAAGTAACAAAAAGAAGTTGGTTGTTTATGGTTCCAAAATTGGTACTTTGAAGATTCCCAAGTTTCTAAACGCCGATCTTCTGATGGAGTGGGAAGTGTTTGTTGAGAGTTTGATATCACCTTGTTCTT
>MtrFBX_N0028 | chr7-plus-20422992-20423168 | MtrFBX_0872 | 4947-5123 | gw_score 80.75 | pep | gw_score 64.37_64.37 | F-box|0.0015|23-49 | 
TGCATTACCTCACTCCAACTCAGTCACAACGTTCTCATAACGGCATACCATCGCCGAAATTCATTCCCGAGGAACACGTCAGTGATATTCTTTCATTGCTTCCCATCAAATCATTCCTTCGATTCAGGTGCTTAAGTAAGTCATATGACTCTCTCATCTCTAGTCCCACCTTTGTTG
>MtrFBX_N0031 | chr8-minus-11699594-11700085 | MguFBX_0382 | 4855-5346 | gw_score 71.92 | pep | gw_score 67.23_67.23 | F-box-like|1.5e-05|6-49 | DUF4419|0.21|46-162 | 
TGGAAAATTTATCAAACGACGTCCTACTCTATATAATAGTGATATTGGCATCCACAAGTGTGCAAGACCTATTCAATATTATGTTTGTTTGCAAATATTTGAAATCGGTTGCGGAGGATACCTTCGTGTACAAGAATGTTTCTTTGAACAAAGTTTCACTAGTCCCTTGGGAAACCAGTGAAAGGAAAGAGCGTTTTCTAAATAGGGTATGCCTTAGTCTCAACACCAAGTACCATTTTCGCATTGGTTGTCAAGAAATATTTTGCCCTATACCAAATATTTTAGCTGCAACCAAACATTTGACAATTGCAACATCACAAGGACATTGTGCAGCAACCTATGCATTGGCATTGCTAATGGTGTTCAAAGAGGATGGAAGCACCTTCGATGAAGGCACTCATTTGTTGACCGAGTTATGGAACAAACAATGTCTTTTAGAATGCAGGAAGCTAGTCCATGACATAGAGAGTAGAGGATGGATAACAACTCCAA
>MtrFBX_N0033 | chr7-minus-34181064-34181573 | MtrFBX_0342 | 4867-5376 | gw_score 216.54 | pep | gw_score 62.24_62.24 | F-box-like|0.00016|11-39 | DUF1803|0.28|80-134 | 
CAATGAAGAGCTGTGTAAAGCTTGAGAATGAGTTGCCTGATCATATTATATCTTATATCTTTTCCAAGTTAGCTTTGAAAGATTTGGTGAAAACCAGTGCATTGTCCAAACAATGGATTCACGAATGGGGATTAAGGATGGACCTTAACTTCGATCTCTATACCATGTCTGACTATAACACAGATCAAGACTTGTCACAAATCCTTCCTCTCTGTCAAAGGTTTCACTTTCAATCTGAATTTGCCACAAGATTGGATCAATTTATGCTCCATTATAAAGGTGCCATGATCCGTTCCATTCGAGTAAAATTTCCATTATGTAATGAACATAGGGATGTCATTGATAGATTGATCTCCAAAGGAATTGCTAAGGGTGCCGAACATATTCAACTTCTCTTCTCTTTTGAAACAACTGATACTACTATTTCTATTTTGCCATACAAATTTTCCCTTATTCTCTTACCTAAGAATGATTCTGTGACCTATTTGCACCTACAAAACTGCCTCTTAG
>MtrFBX_N0035 | scaffold0508-plus-11819-12244 | MtrFBX_0604 | 4986-5411 | gw_score 238.37 | pep | gw_score 204.09_204.09 | F-box|2.5e-08|10-44 | 
TGGCGGAGGTGGATGCACCACCATATCTTCCTGATGAATTGATCACCAAAATCTTAGTAAGGTTACCGATTAAGTCTCTTATCCGTTTCAAATCCGTTTGTAAGTCATGGTTTTCTCTTATCTCTGATAATCACTTTGCAAATTCACATTTTCAACTTACTTCTTCAACACACACTCGTAGGATTCTGTTCTTAACAGTACATTCACAGTTTCAACTTTCCTCTCCAACACTCTTTACCACTACTCCTGAATTTCGATCTATAGATTTACTGTCATTGTTTAGGGACGATGATTATTATGAACCTGTTCCGCTGAACCCTAGTTTTCCACTTCCGGAATCTCATTTTGATCTTCAAATTAAAGGTTCATGTAGAAGGTTTATATTTTTGCACACTTGTTCAAAGGCTTATATTATGAACCTTTCCC
>MtrFBX_N0001 | chr3-minus-9448134-9449264 | MtrFBX_0820 | 4825-5955 | gw_score 741.26 | pep | gw_score 484.08_484.08 | F-box-like|0.0033|6-42 | DUF295|6.8e-10|293-346 | 
TGGCTGAGGCAGATTGGTCTCAACTCCCAAAGGAACTTCTCAATCTCATATCACAAAGGCTCGACAATGAACTCGATCTCATTCGTTTTCGATCAGTTTGTTCCATTTGGTGCACTTCCATCCCAAATCATCATAACATTTTACCCTTCAAATTCCCACTCCTCAAATTCTCATACACCTATATCATCGATATTGATTCCATCAACAATAAAGACAACACTTCCTTTTGTCACCTCTCAAAAAACAATATCTTCCTCATCAAACCAAAACAACAACAACAATACCAAACCCTAGGCCCTTGGTTGATAAGAATTGTCCAAAGCTCAATTGGAAAAACCCAACTGCATCACCCACTATCACGTGACCCTTTTCATTTTCCACATGTGCTCGATTTTAACCAATTCTCCCTCCTCCATTTGGGATGCATGTTCACCGCAGATGACAACTTCCTTGAACCCTCTCCTTTTTGCTTCATGTACCCTGAAAAGGTCGTTGCTGTCACAGGCCATGGAAAAACACCTATTGTTCTCGGAAAGTTGACCTTTGCCCCCCAACCAGGACTGTTCAAATGCGGCGATAAGACTTGGAAGGTGATCCCCGACATGTCAATTAAATTCGGAGACATCTGCTTTTTCAAAGGGCGGCCTTATGCTGTTGACAAAATTGGCGGGACATTTATGATTGGGCCGGACGACTCGAATGTCCACTTAGTTGCTGAACCTTTGATTGATGGAGGGGACATAAAATTCTTAGTTGATAGAGAGGGAGACTTGTTGCTAGTGGACATTTATGAGTGTTTTTGTTTCGAGTTCCCGGGTCCTGATGCTATAAGGGTTGATGTGTTTAAGCTTTATGAGAAGGAGAAGAAATGGGTGAAGTTAACAACTTTAGGGGATAGTGTTTTGTTCTTGGGGAATGACTGTTCGTTTTCTGCTTCTGCTTCGGATTTGTGTCTTCCTAGAGGAAATTGCGTTGTCTTTACTGATGGTAGCGACTTCCAGTATTTTAAAAACATGTGGTGTGGGAATTGTGTTTTTTACTTGGATCAAGGCCTGCTTTCACCTTTGTCTGATTGCCCTGAAATTTTGAACTTGTTCTGGCCACCTCCAGAGTGGATCGTCCAAAGTAGCC
>MtrFBX_N0003 | chr3-minus-9420447-9421442 | MtrFBX_0953 | 4846-5841 | gw_score 828.41 | pep | gw_score 441.77_441.77 | GMP_synt_C|0.11|6-32 | F-box|0.11|29-45 | DUF295|8.7e-08|253-291 | 
TGGCTGCATTGAAAATGAAAGCAGACTGGTCTGAGCTCCTAACTGAGCTTCTGAATCTGATATCGCAACGAATCACCACCGAAATCGATCTCATTCGCTTTCGATCAGTTTGTTCCAATTGGCGTTCATCTTCCATCCGAAATCATTTTCACATTTCACCATTCAACGTTCCACTCCTCCAATACATTGATTCCATCATCATCAACAACAACAACAACAACTATGGCACCATCCCTATTTCCTTCTATTACCTCTCCAAACATAGTTTCTACCTCATCAAACCATCACAGGAACAAGAACAAGAACAAGAAAACTATCCTTGGTTGATTAGAGTTACCCAAAGCTCATGTGGCAATACCGAAATATCTCAATCCTCCTTCCTCTCAACTGATTCTTTTGATTACCCATTCGACATACTCGACTTCAACGAACTCTCCATCCAGTTAGTGGCGGGAGATTGTTTCTTGTTGCCCGACGACGACATGCTAAGGTATTATAACATCCGCGTGTTTAAAGGGAGGGTTTACGCAGTAATTGACAAAACTGGTAGGACAATTACAGTTGGACCGGAGGATGACCCTAAAGCCCAGTTAGCGGCTGAACCATTGGTTGATTGTGGGCCAGAGGATAACAAGAAATTCTTAGTGGAGAGCGAGGGTGAGTTGCTGTTAGTTGACATTGATCCTGTTCCTGTTGATTTAAAGATTCGTTTGTTTAGACTTGATGAGAAGGAGAGGAAGTGGGTGAAATTCGAGAAGAATTTAAGAGATAGGGTTTTGTTCATAGGGACAAAATATTCCTTTTCTGCCTCTGCCTCAGATTTGTGTGTTCCTAAAGGGAATTGTATCATCTTTATTGATGAAATCTTCTCTGAGGATAGATTAAGTATTGTTCACTTGGATCAAGATCGTCAGCTTTGGCCTTTGTGCAATCATCCTGAATATTACGACTTGTTCTGGCCCCCTCCGAAGTGGATCATCAAAAGCCAGCTTCACT
>MtrFBX_N0005 | chr3-minus-9710287-9710568 | MtrFBX_0959 | 4882-5163 | gw_score 107.17 | pep | gw_score 96.33_96.33 | F-box|5.7e-06|4-39 | 
TGGAGGCGGATTGGTCACAACTTCCGAGTGAAATTCTGCAACTCATATCCCACAAACTGAACAACACTGAGATCTACCTCATTCGCTTGCGTTCCGTATGTTCCACTTGGCATCGATCTTATTCAATCGCTAACCACCCTCGCAACTATTCTCTTCCAATGTTTCCCAATTCTCGCGACTTCGATTGCTGCCTCTCCAAAAAAAACATCTTTCTCATCAAACCACCAAACCAATTCCCGCGACTTCGCCCTTGGTTGATCAGAATTGGTCCAAATTTAAAGT
>MtrFBX_N0007 | chr5-plus-20110797-20112384 | MtrFBX_0472 | 4956-6543 | gw_score 372.43 | pep | gw_score 365.91_365.91 | F-box|0.00019|17-51 | LRR_2|0.13|164-189 | FBD|4.7e-12|323-365 | 
AGAGGAACAAAATGTCGACGACACAGTCGACGATGGTAGAAAGGAGGATCAACGACTTCCCAGACGATATACTAACTCACATCGTCTCTTTTCTTCCATTCAAAGACGCTTTCAAAACCACCGTTCTCTCAAAGAAATGGGTCTCATTATGCTACAAACTCTCCAATCTCGAAATCAACGATGAAGGCGTGAACAATGCGGAGGACTGGATTCACTTCCGTAGATTCGTGGACGCAATCATTCTCTCCCCACACTCTCAAAACGTTACCCTCAAATCTTTTAATCTCAGATGTTCTTCCGAATTTGTCGACTGTGATGGTTTTGACAAGTTGGTTGAAGCAGCAAAGCAACGTCATGTCGAGTATCTCGATCTATGCTTGTTAAACGTTCCTTTGGCGCCAAGTATTTTTTGTTGTGATACACTTGTGGTTTTAAAATTGGCAAGAATACGTGTAGGCACTTCGTTTAATTGTTCTGCTCATCTTCCGTCGCTCAAAACCTTGGTTATGTTCGCAGTTTTCTTTGAGGATATGGAGAACTGTTTTAAACTTCTTTCAGGGTGTCCAAAACTTGAATGTTTGGATACAACTTTTATAAAACCAGGTTTTACAATTGTTGAAGCTAATGCCGGTGTTACAGAAAGAGGGTACTTTAAACCCTTGTCCAACTTGATCAACGCTAGTATCCATATACGCGATGTTCCGCTCAAAGCACTTTATAATGTCCAGTATCTCTGTGTTACTAATTCTCGGGTATAATATATGATAGTCATGCATCCTCTTTTATTATCGATATCATATTATTGCACTAAATCACCATTCTAGTCATTAAAATCGGAAGGGTTATAGTCACTTTAGTCCTTCATTTAAATGTTTTAGGTTTATTTTGATGCAAAAATACCAAGATGTTTTCTTGAATAGTCTCTTTTAGAAGACTAAATTTGAAGGACTAAATTAACCAATCATTACAACTCTTCTTATATCATGTTTGTGGTTCGATTTAGTTTGTTTTTGCAATCTTCATGTCTCTTATTGTGTCATGCAGTTGGGGAAAACTATCTCCGATGACGAAATATATTCATATTACAAAGGACTTCCCTTGTTCGGAAACTTAACAGAACTTCAACTATATTTTCGTCGTGGCATTCATGACTGGGGTGAGGTAGTGAAAATGCTCCAGAAATGTCCCAAACTTCAAGCACTTAAAATTGTAAAGGTTTGTTTGTCACATCAAAGGATAGTTACTGATTTTTTCTTGTTCTTTTTTGTATTCAAGTATTTTTACAAATCCTATTTTGTTTCCGATTGACAGGGGTTTGATTCAACAACTAAAGAGAATTGGAAATACCCATATGATGTTCCTGAATGTGTTTTGTCTCGTCTCACAACATGTAACATTGTAGGCTATGAAGCTTTCGAACATGATTTTCAATTTGCAACATATATTTTGCAGAATGCAAGACTTCTACAGGTTATGACAATCTGCAATGCTAAATATTCAAATCCAAATCCAGTGCCGAAACCCCAATATTTAGAAGATTTGTACTCCTGTCCCAAAATTTCTCCCGCATGTAAGCTGTCAATTATAT
>MtrFBX_N0009 | chr1-plus-22064231-22064395 | MtrFBX_0377 | 4974-5138 | gw_score 61.11 | pep | gw_score 54.61_54.61 | F-box|0.014|18-47 | 
TTCAAAGGCATGCGGCGGTGCCGATGGATATGATCAGTAGCTTAGCTGACAATATCATCATCTTCTGCATTCTCTCTTTACTCACAACCAAAGAGGCAGTTTCCACAAGCATTTTGTCCAAAAGATGGACTCATCTATGTCACTTTGTCCCTGAGATCAACTTGC
>MtrFBX_N0010 | scaffold0024-plus-161027-161338 | MtrFBX_0795 | 4989-5300 | gw_score 169.76 | pep | gw_score 152.63_152.63 | F-box|6e-08|9-47 | 
TCAACCTCAACACCCGCACTGTTCTCCATGACGAACTTATTGTCGAAATCCTAACGTTCCTTGACGTAAAATCTCTTATGCAGATGAAGTGTGTTTGCAAGTCTTGGAAAACCCTAATCTCCGATCCAGTCTTCGTCAAAATGCACTTTAAGAAACAATCTACAGGAATGACACACCTCGCTTTTCTCTCAAACAAGTTTGAAGGTTCTGGTGATTGTATGGCTGCACCCATCTCTCGTTTGATGGAGTGTTCTTCGAGTTCTATCACCCTTACTGATCCTTACCACCAATTCAATTACAAGGACGCCGGTG
>MtrFBX_N0012 | scaffold0141-plus-40484-40761 | MtrFBX_0376 | 4980-5258 | gw_score 222.88 | pep | gw_score 222.88_222.88 | F-box|6.5e-07|9-45 | 
TGGATGATTTTTCGGGTCCTGATTTGATCAGTGACCTTCCTCAAAGTATTATAGAAACCATTTTGATACAACTTCCTATAAGAGATGCTGTTAGAACTAGCATTTTGTCGCGTAAATGGCGGTACAAATGGTCCACAATTACTCAGCTTGTTTTCGACGAAAAATGTTACCCTAACTCAACCGACCGAGAAGTTGTTCAAAAAAGTGTTGTTGAGTTTATTACCCGATTGCTGTTTCTTCACCAAGGGCCAATTCATAAGTTTCAAATTGTGAATACA
>MtrFBX_N0014 | chr7-minus-19981335-19981613 | MtrFBX_0444 | 4834-5112 | gw_score 109.29 | pep | gw_score 104.47_104.47 | F-box-like|0.0013|11-43 | DUF2009|0.19|40-81 | 
CTAAACGATCAATCCCAACCGAAGATAGGATCAGCGCATTACCGGATCCCATTATATATCACATACTTTCATTTCTCCCAACCAAACTCGCTGCGATCCCAAGCGTCCTCTCAAAGAGATGGAAACCATTATGGCTCTCAGTTCCCATTCTCCACTTCGACGACAAATCCATCCCAAACTTCTTCTCCTTTCTCCGTCTTTCTCTCACGAGATATCACACTATCCCTCCGATCATTCCACCTCACAATTATAAAAGCCAATGCCGCAACGTAGTGTATG
>MtrFBX_N0016 | chr6-minus-5121631-5121819 | MtrFBX_0962 | 4876-5064 | gw_score 65.42 | pep | gw_score 64.20_64.20 | F-box-like|0.0036|14-41 | 
TCATCCCTTTAAGCTCTTTAAATTTAGAAGCACTTCCTCTTAGTTTGATTTTTGACAAGTTAGTAGAGCGTATCGATCACATTTATTTCAGCGTGGTATGCAAGAATTGGTATTCCATCGCAAAGTTTAGTTATCAAAATCGCCAAATAAAAAACAATGTATTACCTATGCTAATGATTCCCACAAAAA
>MtrFBX_N0018 | chr7-minus-20416914-20417060 | MtrFBX_0303 | 4867-5013 | gw_score 47.99 | pep | gw_score 47.55_47.55 | F-box|1.2e-10|4-44 | 
CTCCACCGATTCTACCTCCTGAACTCATACAGGAAATCCTTTCATGGCTTCCGGTGGAACCTCTCGTGAGATTCAGTTGCGTGTCTAAATTATGGAAATCACTCATCCTCAACCTATCATTCGTAAAACTCTACTTTAAAAGATCAC
>MtrFBX_N0021 | chr3-plus-8311658-8311786 | MtrFBX_0357 | 4962-5090 | gw_score 52.49 | pep | gw_score 51.32_51.32 | F-box|7.6e-06|15-43 | 
TGCCGCAAAGGAGAAGTTCAAAAGCAGCGGCGACCGCCGATAAGATCAGCGGTTTACCGGACGATGTTCTTTGCCACATTCTCTCACTTTTCACCACCAAAGAAGTTGTTGCAACAAGCATTCTTTCAA
>MtrFBX_N0023 | scaffold0009-plus-33070-34366 | MtrFBX_0930 | 4980-6276 | gw_score 328.60 | pep | gw_score 307.45_307.45 | F-box|0.00027|8-39 | LRR_2|7.7e-05|158-182 | FBD|6.2e-11|313-354 | 
AACATACGACAAAGTCGAGGTCCATCAACGATCTCGCAAACGACCTACTCATTCACATACTCTCTTTTCTTCCGATCAAGTATGCTTTCAGAACTTCGGTTCTTTCGAAACGATGGTTCCCATTGTTTTACTCGCTTGCAGTTATTCGTATCTGCGATAACAAAGTCTACACAAAAAAGGCTTGGGTTCACTTTCGTCGATTTGTGAACACGGTTTTAATCTCCAAACACGCACAAGAACAAACTCTTAAAAAGTTTCATCTCGTCTGCCAATCTAAAAATTGGAGAGCTAATAGTTTTCGTTGTTTTGACACATGGGTTAAAGCAGCAAAACGACGTGGGGTCGAGGATCTCTATCTATGCATGGTAGAAGTGACCTTGTCGCCTACCATTTTCGTGTGTGAAACACTTGTGGTTCTCAAATTGGATAGAATAATTGTACCATCTCGTTGTTCAGTTGATCTTCCTTTGCTTAAAACGCTCGATCTGTGTTGTGTTTGTTTTCGAAATAGGGATGATTTCATGAAGCTTCTCTCCGGCAGTCCCAAATTGGAGGATTTGAAAACTTTATATATCCAACTGAATATCGGTGTTACAGTGATAGAGAACTTTGAAAAACCCTTGTTATCCAATCTCATCAAAGCTAATTTTCGTTTATTCGAAGTTCCTTTTAGAGCAGTTTATAATGTGCAGTTTCTAAATGTACTTGAGGTATTATATATGAAGCATCCATTTTTTTTTTGGTATCATCACTATTACGTATGTTGTTTGATTTTTGTTTGTTTGTGATGTGCAGATGGGGACTCGTCTTCCCAATGAAGAAAACACTTCATATTACAAAAACTTGCCTCTATTTGAAAACTTAATTGAACTTCGGTTATCGTGGACTTCACGTGTTACTCATGACTGGAGTGAGGTAATGCAAATGCTCCAGCATTGTCCGAAACTTCAAACTCTTTCGATTAAAAAGGTTTGTTTATCTTGCTTATGGATAGTTATAATTTGATTTTTCTTTGTTCTTCTACTTAACCATTTTTACAAATCATATTTTGTCTCTGATTGACAGTGGTGGGGTTCAGTTGCAAGTATCAATGAGACTGGGAAATACCGAAATCATATTCCTGAATGTGTTTCATCTCATCTTACAACGTGTAATATTAAAAATTTTCAAACCGTGGAAGCTGATTTTCAATTTGCAGCGTATATATTGATGAATGCGAGACTTTTAAAGGATTTGACGATTAGCTTTGCTAGATGCACAGATATAATGCAGAGGTCGAAATGTATTGAAGATTTAT
>MtrFBX_N0025 | chr3-plus-9694791-9695939 | MtrFBX_0959 | 4992-6140 | gw_score 383.46 | pep | gw_score 375.98_375.98 | F-box|2.9e-08|4-41 | DUF295|9.8e-10|290-335 | 
CCATGGCAGATTGGTCTCGCCTTCCAAACGAACTTCTTCAATTAATTTCTGAAAAACTCAATTTCAGTGAAATCTACATTATTCGCTTTCGTTCGGTTTGTTCTTCATGGCGATCTTCCATTCCCAACTACCCTCACAACCATTCACCCTTGAAGCTTCCGATATTCCCCTACTCTAAAGAAATCTATCGTCCATCCCAAACTATCCTCTATAAACACAACATCTTTCTCATCAAACCACCCATAACCCCTCACCATCACCAACAACAAACTCATACCTCCTGTTTGATCAGAATCGGTCCAAATTTAAACGGTAAAACCCAACTCTGGCATCCCCTCTCAATTCACCAACCACCTTTCAATTTCCCTTACCATGTGCTTGACTTCAACCAACTCCCCGTGTTCGATCTTGGAGAAGAGTTATACATCCACGACACTGACTTGCTTCAAAATAATCGGTATATCCATTTGGAAAAGGTTGTTGTTGTTGCGACGTGTCAGGGAAGGCAATCTCTTGCTTTCCGCACAGACAACTGCTCTGCTGGGGTGCCGTTTGGGGTGCCGATGGTGCTCGGTTGTGGGGCCGATGGTTGGACGAGGATTCCCACCATGTCAACATCTTTGTTGGGAGACATGTGCATTTTTAAAGGGCGGCCTTGTGTGGCAGACAACAATGGGCACACTGTGATGATTGGACCAGATTCCAGCGTCCACTTGCTGGCCAACGCGGTGTTTGGTGGCTACATTAAATTCTTGGTGAAGAGTGAACATGAGTTGTTGCTGGTGGATTGCAATGGAATTGATGCCGGTGACGATGATGTAAGTATTGATGTATTCAGGCTTGATGAGAAGGAGAAGAAGTGGGTCAAGTTGACCAATTTAGGGGATAGGGTTTTGTTTTTGGGGGAAGACTGTTCGTTCTCTGCATCTGCTTCAGAGTTGTGTGTTGCAAATGGGAATTGTGTCATCTATAGTAGGGATTATGCTTCCCACGGGCTTTATTCCATGGAGTCCGGAATGCTTGATTCCATGGAGTCTGGAATGCGTATTTTTCACTTGGATCAAGGTCGGGTTTCACCTTTGTCTGGTTATCCTGATTACTTCAAGTTATTCTGGTCACCTTCGGACTGGATCGTTGGGCTGCAGAAAT
>MtrFBX_N0027 | chr7-plus-12483345-12483734 | MtrFBX_0508 | 4992-5381 | gw_score 258.90 | pep | gw_score 207.27_207.27 | F-box|2.6e-06|6-41 | 
TTTCAACTCTCGACAGAATCAGCGCCCTTCCTGATTCCGTTATCTGCCACATTCTTTCTTTTCTCCCTACCAAACAATCTGCTGCCACAAGCATTCTCTCCAAAAGATGGAATCCATTGTGGCACTCAGTTTTCACTCTCAACTTCGACGATCAAAGCTTTACAGACTTCCACGCTTTTCTACTTTTCGTCTACTCAGTCATGCTCATCCGTGACCCCACATTGCCTATCCGATTGTTCCACCTCATATGTGGTACCTCTCCGGGATGTTATCCTCATGATATCAATCGATTTGTTCCTGTTGCTGTCAAAAAAGGAATTGAGAATCTCATCTTAGATTTTACCGGCGCTAGTCACGATTTTCTAATCAGATTAGGTCTTACTTTTTCAT
>MtrFBX_N0029 | chr4-minus-38490357-38490629 | MtrFBX_0970 | 4834-5106 | gw_score 132.46 | pep | gw_score 124.74_124.74 | F-box|1.5e-06|6-43 | 
TTCCCACTGCAGATAGAATTAGCGACTTGCCTGATTCGATACTCTGTCACATTCTCTCTTTTCTCCCAACCAATCTTGCTTTCATCACAAGCTTCCTCTCAAAGAGATGGAAATCGGTGTGGCTCTCAGTCCTCGCCCTCTTTCAAGACTTCAACAGCTTTCACAAATTTGTTTTCTTAACCATGTTCTCGTTGCTAGATAAAAAGATTTCAATCCATTCTTTTACCTTCAAATGCGGTCAATCTTCTCGCTTCAACCAAAAAGATTTGAATG
>MtrFBX_N0030 | chr2-minus-29785606-29788566 | MtrFBX_0348 | 4807-7767 | gw_score 565.59 | pep | gw_score 528.80_528.80 | F-box|0.00018|19-56 | FBD|5.6e-09|414-457 | 
TGAGTGAAGGAGAACAGAAAAAAGTGAAAGTGGCAGAGGAGGAAGAAGTAGATTTGATCAGCAATCTTCCCGATGTACTTTTAGGTTCTATCATTTATCTACTTCCATACATGGAAGTTGTTAGAACAAGTGTGCTTTCCAAGCGATGGGAGACATTGTGGAAGAACGCTCATGATCTTAGTTTTGACCAAAGACAAATGTTGAAGTCTTTGATTGAAGATTACATTCAAAATTCTCCACTTGTTGACCGCCTTACAATGGCTATGGAGCGCAAGGTAATTTGTTATGGAAATCATATAAAATAAGTTATGTGTTTTTTACTATATGATTTATGTTTTAATTTATGCTTTATGAATAATTAGATTAATTAAATGGTTCACATTTTCATGGAGAGTCAACTAGGAAGGGCTATAGAGAATCTAATTACATATTTTAGCTTCCATTTTCTGAATGAACTTTAATCCTAAACGTATTTAAGATATGATATATTGATGGAATTCATGCATGACAGGTAGCTCCCATAAATGAGGAATATTTTGATGTAATTGCTGAAGCAGCCTTGATGATTACATCAAATATTGACAATCATATTGGTCCCTTGAAGAGTTGTACCATTCGACACTTGCCTGAGAGTTGTGCAAGTGCGGATGTTGTGGGGTGGTTGAGGAAATTACTGGAAAAAGGGGTGATTAAGGTTTCAATAGAACGTGAATCTTGTGATTATCATAACGGAGGAATATCAGACATGGATGTAAAGCTTTCTGCATCAACCATTGATTTACCATTTGAGGTTTTCTCCAATTTTAAGGTTCTTGAGTTAAAGAACTACTATTTTAACACTACACCTTCCCCTGATTCCCAACAGACTTTAAAAACACTTACTCTTAACAAAGTGCGTATTATATCAAACACTTTTTACGATATTCTCGCCTACTGTTCATCTCTTGAAAACCTTACCGTCGAGAACTGTGATTTCTTAAGAGATGAACTTAAGATTGTAAGTCCAAGTCTGAAATATATTAAAATTTGTAAGATGAATGTGCTTAGGATTTTGATTTCTGCATTTAATGTTGAAGTCATAGAGATTGACTCCATTATTTGTAGTCATCAAGATTTGGTCTTTGAGGCCCCAAAACTTCAAGTTCTTCGTGCTTACAATGAATTTCAAATGCTTGGAGAAATTGTATTTATCGATGGAAGAAAGCTTTTGACAACAAGGGATATCATAGAAATTTGCAGTGGTATTCTGGTATGTCTCTCTTCAAGTCTTTCTTCACTTGGAAAATTGATTAACTTCAATTTTCTGTTTTTCATTCAAGCGTATAATACATTTCTTTGTATTTAATAGAGGTCTATCTAATGTTCTAATTTTTGTTGCATCTAAATTATCGTTGGATATATGTACAACTTAACATATGGTCTATATATTCAATTACATTGAATGTTACAATGATATCCGTAGATGCAAACAAGTGAGTCAAGGATAATGATTAAGCTTTAATATCCCTTAATGCAAGTATGATTCCCTTTTGAGACATCACAAAAAATCACGTTTATTGGGAAATATTCCCTAGAAAAATATCATAGCTTATTATATGTGGACTAATTGAGTAATTGTGATGGGGTGATTAAACTTTTTGTTTATGGTATCTATTTTATGCTTAGGGTGAGCACTGTCTAGTAACCAAGTATGTCATCACCACCTTACTGAATAGTAATAAAAGTTTCCCTATCTGAATAGTAATAATCCAATTTGATTTTGCTCCTTAGAAAAATGTCATGTAAAAAAATACAAGTATATATTAGTTTCTTACTTAACATTAGTATATTTATTATTCATGTATATATATAATTTAGATTGCTAAGTATCGCTAATATAATTTTACAACAACCCATGAATTTATATTGACGGTTAAAGCTTTGACTGCACACTCATAATGTAACATTGCTATATTTTATGAACATTTATGTCAATTTGTTGTATGGGTAATGTTAACATGTGCCCTTAGGACATATGTTAAGGATGCCAAAAGTGGAAATTATGTATTGGAAATGATGCAATTTTATTTCTCAAAAGATTGGTAATTAATTTTTCTAATTAAATATTTTCTATTTGAAGAATTCTTAACATGTGCCATGAAGGCACATGTTAGCATGACCCTTTTTTTATAACTATCTTTTTTTATTGTATTAGGGTCATCGAGGTTCAGGCATGGGAAATATATTTAAGCATTTGGTCACTCTTTGCCTCGACTTTGAATTAAACAGTAGCAGAAATACCAGAGCTCTTTCTTTTGCACTCAAGTCTTACCCGCAACTAATGAATCTTCAAATAAATAACCAGGTATGCTTGGGATTAATTTAGCCATATATTTGCAACTATCTTTCCTTCGGTTACATGTGTTCAATTATTCAAGTTTTTAAAATGGTGTGTAAGATGAACTGTGGTGGCAACGATAATATTCTTTTTTATTTAAGTGTGATCGTGATTGTAGTCAAATAAGTCATATATGACCATGATATAACTATAAATTAATCTTGATTTAAATTATGCTTCATTATGTTTTTTTTTTGACATTTTTTTCCTTATACTCTAGGTCAAGTTTGATTACTATGATCAGAATGACAATGATTCTCTTCCTTACCCCGTAAGTTTGTTTTGGCTCAAAAGGGACCCGTGTAGGTGTGTTAGCCGCAACCTAAAGTCTGTTTGTATAAAGGGATACAAAGGTGGAGAGTTTGAATTTGAGTTCGTTAAGTACTTAGTATTAAATGGCGGAGTTATGGATAATATTACCATTTGGTTTTTGGATGAATGCTCGTGGGATGAAGTTGTAGCAACTGCATGTTTGCGGTCATATCCAAAACTCTCTCCTAAATTGTCAATTGATTTGAAACCTGGGACCGAGTATATACAAAAGTATGGAGGTAGCTTTGATGAATGGGTGAGAACCCTAAACT
>MtrFBX_N0032 | chr7-minus-20364871-20365446 | MtrFBX_0451 | 4888-5463 | gw_score 174.28 | pep | gw_score 173.18_173.18 | F-box|2.7e-05|2-30 | 
TTGCCGAAGTTCTCTCTTTACTTCCCGTGAAATCTCTTATTCAACTGAAATCTGTAAGCAAGTCATGGAACAATATCATATCTCATCCTGCCTTCATCATGAAACATCTCAAGCTTTCTTCACAAAACCCCCAATTCACACTCATCCGTTCTTTGTTTTCTTTTACTAGTGTCGTACCGATCTCCGTTCATCATTTGCTGGAGAATCCTTCAAACTTGATCATACTTACCAATGATCCTTACTACTGGTTAAAATATAATAGATCAATCTTTGGTTCATGCAATGGGCTACTGTGTTTGTTAGGTGATTCTTCTCGGAAAGCAAACAATAATCAAAATTATCGAATTATCTGGTTCCGTTTCTGGAACGCATCTATAAGAACAATCTCTGAAAAATTAGGGTCGTTTGACGATTTTAGCAATCTCCTCCCTAGCAGTTTTCATTTTGCCTTTGGTTATGATAATTCAAACGACACTTATAAAGTGGTGGCATTACGCGATAGTGACGGTGAAGCTAAAGTGAAAAGAATCACGGTTAGAGTTTTCTCCTGGAGTGATAATGTTTGGAGAGACATTT
>MtrFBX_N0034 | scaffold0455-plus-10834-10977 | MtrFBX_0820 | 4989-5132 | gw_score 94.92 | pep | gw_score 78.14_78.14 | GMP_synt_C|0.0018|3-29 | F-box|0.35|5-38 | 
TGGCAGAGGCAGATTGGTCTCAACTTCCAAAGGATCTTCTCAATCTGATATCTCAACGACTCGTCAATGAACTTGATCTCATTCGTTATCGATCTGTTTGTTCCAATTTGAGCTCTTCTTCAACTCCAAATCATTGTAACATTT
>OsaFBX_N0002 | Chr5-minus-13685359-13686738 | OsaFBX_0124 | 4816-6195 | gw_score 367.11 | pep | gw_score 332.12_332.12 | F-box|3.5e-09|17-53 | 
CGAGGCACTCCAAGAAGATGAAGACGGTCGAGACGACATCTTCCGGATTGTTCTCACTGCCCATCGACCTCGTCGAGGAGATCCTCATGTGGCTCCCGTCCAGGTCGCTTGCCAGGCTCCGGTGCACCTGCCGGTCTTGGAACGAGCTCATCTCCTCGGGTGGCTTCGTCGATCGCTACCTGCAAAATGCGGCGGCTCGGCACAGCGCCCCCGCTAAGTTGGTGCTCACGCCCCTGTCAAAACGACATGCCAGGAGCTTCCACGCCCCCATGTGCTGCAGAGACTGCCCTAGGATCATTGGCGCGAGGCCGTGCCGCGGACTCGTCCTCTTCTGCCGCCCGTGCGCCTTGACCTACTCCGTGTGCAACCCTTCCACCGGCGGCGTGCTACACCTTCCCCCGTGTCACTCAGAGTGGTACATGAGCAGCGCGGGGATCGGCTTCGACTCGGCGACCGGGAAGTACAAGGTGGTGCAGCTCGTAGATCCAAGTTCCCCGAAAGTAGTGGGGACACAATGCCGTGTGCTCACCGTTGGCGACGACCCTTTGGGCTGGCGGGAGCCCTTGGGCGAGGCCTGCACAATCCTCCAGGAGGACCACGCTAAAGAAGGAGGCTGCATCGCCGATGTCGACCCGGTTTTCGCGAACGGGCGCCTCCACTGGACGCTCACCCCAAAGTTCCTGGTGTGTGACACACCTCAGGGCATCCTCGCATTCTCGATCGGTGACGAATCCTTCGTGACGGTCCCCTTGCCACCATTCGCATCGGCTGACTTAGACGTGTGTAGCAGCAGCGTCTGCGTTGCGACAAATGTGTACCTTGAGCATGTTCGGCCGAGCAAGTTGCTTCCAAAGAACAAGGAAATCTTTGCGCCGGCCGGCACGGTCCTGGCCGAGCTCGACGGCTGCCTGTGCATGGTGCGGGACCTCCGCCACCGCCGCAACATGGACTTGAACGAGACCACCATGTTCGAGATATGGAAGCTCGGGACCTACGAGACCGGGGAGTGGTCGCTGGACTACCGGATAGACCTACCCCGAGGGTACAGGGCCGCAGAGCGACTTGTCACGCCATGGCTTGTCATGCCGCTAGCTTACGTCGGTGGTGATCCCGCCTCAACTGGGGGGCAGCGTAGGAAGGCCGTCCTGCTGGCGACGACGGCTCATGAGGCGCATGTTTACGACCCGGAAGCGGCCGTGCTCCACAGGGTGGCCTCCATGTCAGACGACGAGAGCCGCAGCTGCGACGCGGCGTTTTACCTGGATAACCGTTTGCGTCTCACGCTGTACCAGGAAAGCCCTGTTCAGATGGACGGCATGGAACACGATGGTGGTGATGCCAAGCTTATCGGGTATTCCATTCTCAACTCGGAGCAAAATT
>OsaFBX_N0004 | Chr1-minus-12596023-12597294 | OsaFBX_0072 | 4804-6075 | gw_score 840.09 | pep | gw_score 828.70_828.70 | F-box-like|9.7e-06|27-60 | DUF2291|0.078|241-293 | DUF295|3.1e-08|339-392 | 
TGGAGCAGGCTTCTTCTTCTGTTACCGCAGAATTGTTGCAGCAAGAAGCTCCGTATCCGTCAACCTCCGATGTCGATTGGTCCCAGCTTCCGGCCGACCTGCTCGTCCACATCTTTGGTATGCTTGACATCCCAGATATCTTCAGCTCCGGTGTGGTTTGCCGCGCATGGTGTGCCAGCTTTCTGGAGGCCCGCCGCCTAGGCATTTGCTCCGGTAACCCGGGGCCATGCCTCGTGTTCTCGTCCGGCGACCGTGACCCAACCGTTGCCACCCTGTACAGCCTCACCACAGGGAAGGAGTACTATGTAACCATGCCGGATCCTCCTTTCCGTAGCCGCTACATTGTCGGGTCCTCCCATGGCTGGCTTATTACCGCCGACGAGCGGTCCAATCTGCTCCTTGTCAATCCGGCGACTCAGGCTCAGATCGCGATGCCGCCACCGGAGACAATAGCGAATGTCAAGATACATTGCAATGCTGACGGGGTGCCAGATGGCTATGATCTTCTTACAATGGATATGTCATCACGAGATGTTGATACTGAAGCAGAGACAGAATTTCATTCCTGGGAAGAAGGCCGGTTTTACTTCTATGGGAGGGTTGTCCTGTCAGCAGATCCATCCAGTGGAAACTGCACAGTAATGATTCTGCACCTGCTCGATAATCACCTCTCGTTTGCAAGGGTGGGTGGCACTCATTGGACCTGGATCGATGTTGATGAGCAATGCTGGGATTATCATGATGTTTTGTACAACGACGATGACAGATTGTTTTATGCAGTCCGAGGCAATGGTGATGTTCATGCTATCGATACCAATGGACCCTCTCCGATGTTAAGGGTTCTCCTGGACACCAAGAATACAGTCGTCGATTGTACCAGGTATATTGTTCGGTTGGAATATGGTGATCTTCTTGAAGTATGTAGGGATTGCAAATATGTTAATGATGACCGGAGGACTGAGGAACTGATCGTATATAAGGTTGATCTTGTTGAGAAAGAACTTGTTAAGCAGAAGGATTTTGAAGGCCGTGTGCTGTTTATTGGCTTCAATAGCTCCTTCTTCCTACGAGTAGAAGATTTTCCCATGTTGACTCCAAATAGTGTCTACTGTACAGATGATTCAATGGAAAATATTTATTCTGAGCGATTTGGCTGTCGAGAGGTTGGTGCCTTCCATTTGGAAGATAGTAGCTTCACCGATCTATTGCCTGTTGGCTCGTGGTTGAATTGGCCACCTCCTGTTTGGTTTAGGCCATCATATTCTAAAGGTA
>OsaFBX_N0006 | Chr12-minus-16498538-16499104 | BdiFBX_0736 | 4810-5376 | gw_score 111.97 | pep | gw_score 67.60_67.60 | F-box-like|2.3e-10|17-64 | 
AAGTCATGGCCGCCGCCTCGCCGCCGGCGGCGGCGGCGTCGAAGGACTGGGCGGCGCTGCCGAGCGACCTCCTGTGGAGCGTCTTCGCCGCGGCCGGCCAGGAGGAGATCCTCCGGGGCGCCGGCCTGGCGTGCTCCTCGTGGCGCCGCGCCGCGCGCGACGAGCCCGCGCTGTGGCGCCGCATCGACCTGCACAGCGACGTCGCCGCGCACGGCGCCGACTCCAGCTTCAGCGACGGCGGCGACGACGACGACGACGATGCCGACGATTCCGACGGCTACTCCGTTCCCGTCGAAGATGGCAGCCGCAGCGACGCCCTTGTCGAGGAATCCAACTCCGACGACGCGGAGAACAAAGGCGATGATGCCGCCTCCGTACAGTCCAACCGCAGCAGCGACGACGACTTCTTCGGTTTCAGCGACGCCTTCGTCGACGTCGAGGAATCCGACGACGACGACGACGATGTTCCAAGAAAAGAATCCGCCGACTACGAGTACGAGCCGAAGGGATGGAAAGAGATGGCGCGCGCCGGCGAATGCGTGGCTTTCTGGGGACGTGCTATAGATG
>OsaFBX_N0008 | ChrUn-minus-215593-215721 | OsaFBX_0545 | 4894-5022 | gw_score 80.36 | pep | gw_score 80.36_80.36 | F-box|0.00021|2-30 | HTH_31|0.044|14-37 | 
AATCCCTCTCGGAGGAGCTCCTCGAGAACATCGTCTCCCGTATCTCCCTCCACGACGCCGTCCGCTCCTCGGCAATCTCTCGCTCCTGGATCCACCGGTGGGAGTCCGCCCACGATCTCCGCCACTACT
>OsaFBX_N0011 | Chr4-plus-31955892-31956152 | OsaFBX_0006 | 5001-5261 | gw_score 77.92 | pep | gw_score 73.38_73.38 | F-box|1.5e-07|1-35 | 
GGTGTGACCTCCCCGACGACCTGCTCCGCGACGTCCTGCAGAGGCTCCCCGCCCTGGGAGACCGCCTCCGCTTCGCCGCCGTGTGCCGAGCATGGCGAGCCGCCGAGCGTTCGCACTACCCGCGCCCCGCCGTCCCGTGGCTCGTGGCCCCTGGCCACTGCGTCAGCCTCCACGACGCCGCCATCCACCGCGTCTGCAGCCTCCACGGCGGCGCCACCGACGTCGTCTGCCGGGGCTCGTTCGACAACTGGCTGGCGATGG
>OsaFBX_N0013 | Chr7-plus-9857090-9857251 | OsaFBX_0143 | 4941-5102 | gw_score 117.30 | pep | gw_score 116.82_116.82 | F-box|2e-08|23-52 | 
TGGTGATGATGAGCTGCAAGAGGAGGAAGGTTTCACCAGCCAGTGGTGCTGGTGCACCGGTAGTGCTGCCAGAAGAGATGATGATTGAGGTGCTCCAGTGGCTGCCCGTCGAATCCGTCCTACGTTTTCGAGCCGTCTGCCGATCCTGGGCCACGGCTCTCT
>OsaFBX_N0015 | Chr12-plus-20374823-20376040 | OsaFBX_0644 | 5004-6221 | gw_score 547.51 | pep | gw_score 291.50_291.50 | F-box-like|0.0016|7-36 | 
TCATCAGCGAGCTCAACGACGACGTGCTGCTTCACATCCTCGGCTTCTTGCCGTCGGCGAGGGACGTAGCGCGGGCCACCATGCCGTCGAAGCGGTGGCGCCGCCTCTGGGCTCTCGTCCCGGTGCTCCGCTTCGCCGTCGGGCCGGGCTCCTTCGCGGATGAGCACGGCGAGGTCGACCGGGAGAAGTTCGCCGTTTCTCGTCGCGACGCTGCCCGGCGGCTCATCACCGCCGTGGACGCCACACTCCTCGCGCGGCGCGCCGCCGGCGAGGGCAACGACGTCGACGTCATGGAGATCGCCTTGGTGTACAGCTCCGTAGACAAGTACTATGTGTGTAGTTATGGCATGGAGAGGAGGTACTACCTCCATGACCATCGCCATGAAGCCGACATCACGTTGTCGCGCGTCGACTCGTGGCTCCACTTCGTCGAGCGCCACGTGAAGGGGAGCTTCACCCTCGAGCTGCCGCTGGTGGCGCCCGTGGCGGCGGCGGTGGCTGCTGCGGAAGCGAGGAGGGCGGCGTGGCTGGAAGCCAACACTGCCTCGGACACGGACGAAGGGGAGGTGATCTTCGTCGAGCATGTCGCGCCGCCGGCGGACGTTGAGGAACAAGAAGAAGAGATCGATGTGGAGGTCGTCGAGCTACCTCGGTCGACGAGAGCGGAGGTGATGAGCCTTACCCTCGGATACGCCACCGTCAGCGTCCCGGCCACCGGCGCCTTCCGCGCGCTCACCGACTTCACGCTCCACCACGCCGTGCTCGACGCCGGCAGCGGCGACGACGACCTCCGGCTCGGCCACCTGCTCTCGTCGTCCTGCTGCCCGCGGCTGCGGAGGCTGAGCCTCAGGCACGTTGCCGGCGTCGCCACGCTGCGCCTCGACGCGGCCGCCACGCTCGAGGAGCTCCGGCTGGTGCATCTGCCCGACCTGCAATGGCTCGACGTCGACGCGCCGGGGCTCCGGCTGCTCCGCGTCGGTGGCTGCAGCCGCCTGCCCTATTCCGATTCCTCCGCCATGGCCATCTCGGCGCCGAGGCTGGAGGAGTTCTCGTGCGAGAGCCTCGTGGACCCGGAGCGGCTGGAGTTCAACGGCGCGGCGGCCGTCCGGCGCATCAAGAACCTCGAGATCATGTCGTTCGGCGACGCTGACGACAACGCCGCCGCCGTCTGGCTCCTCAAGAACTGCTACGCCGTCGATCATCTAAAAGTGAAACTAG
>OsaFBX_N0017 | Chr12-minus-20759020-20760204 | OsaFBX_0644 | 4858-6042 | gw_score 339.51 | pep | gw_score 261.30_261.30 | F-box|0.0068|2-37 | 
TGATCAGCGAGCTCAACGACGACGTGCTCCTGCGCATCCTCGGCCTGCTGCCGTCGGCGAGAGACGTGGCGCGCACCGCCGTGCTGTCGAAGCGGTGGCGCCACCTCTGCGGCATCGCGCCATGCCTCCGCTTCGACGTCTCCTCCTCCGCACGTTGCCACGACGCCGCCCGGCGCCTCATCGCCGGCGTGGACGCCTGCCTCGCGCGGCGGCGCGGCGGCGGCGCCGCCAACGCCGCCGACGTCGACGTGCTCGAGATCTCCCTGGTGTACACCGACACCTCGGAATCCAAGCACGGCACCTTCAAGCGGGTGCCCGTGGGGAAGAGGTTCTACTTCCACGACCACCGCCACGAGGCTGACGTCACGCCGTCGCTCGTCGACTCGTGGCTCCGCTTCGCCGAGCGCCACGTGAAGGGCAGCTTCGTCCTCGAGGTCCCGTTGAACGCTGCCGCCGCGGCTGCGCTGGATCGAGCGGAGGAAACGTCGACGGCGGAGCAGGACTATCAAGAAGAGGAGTCACCGGCGCCGGAGCTGGAAGAGGAGGAGGTTGTCGAGTTGCCAGCCACGTCGAGAGCGGAGGCCATGAGCATTACCCTCGGTGGCGCCAACACCGCCGTCCCGATCGCCGGCGCCGGAGCCTTCCACGCGCTCACCGACTTCACCCTCTGCCGCGCCAAGATCAACGCATACGATGACGGCGACCTCCGCCTCGGCCACCTCCTCTCGTCGCCGTGCTGCCCGCGGCTGCGGAGGCTGGAGCTCCGGCACGTCGCCGGCCTCATCAGGCTCCACCTCGACGCCGCCGACGCGCTCGAGGAGCTCCGGCTGGTGTACCTCCCCGACCTGCTCCGGCTCCACGTCGACGCGCCAGGCCTCCGGCTGCTCCGTGTCGGCCACTGCGACAACCTGCCGTGCTCCGGCGACCCCGCCCCGGTGAGGGTCTCGGCGCCGAGGCTGGAGGCGCTGGCGTGGGACCGCCTAGAGTGCATAGCCTGCAGGGAGGTCATCGCGACGGCGACCGTCCGGCACCTCAAGAAGATTTACCTCTTCTCGCACGGCGGCGACGACGACGAGACCAACGTCGCCGCCGTCCGCCTCCTCAAGAGCTGCACGGCGGTGGATCATCTCGAGCTGAGATTAACACTCCGCGTCGTATGTCATCTCTACTTGATCTCTCTCTTGA
>OsaFBX_N0019 | Chr11-minus-5040708-5041394 | OsaFBX_0171 | 4795-5481 | gw_score 372.90 | pep | gw_score 184.60_184.60 | F-box|1.3e-07|24-61 | 
TGGCTACGAGGCGCGACGGCGGCAGGAGACGCGAGGGACTCACGGCCGAGGAGAACAGCGGCGAAGACTGGCTTAGCACCCTCCCGGACGAGATCCTCCACAATGTTCTCTCCTTCCTACCAGCGCACGAGGCCGTGTGGACGTGTCTGCTCTCCCGCCGCTGGCGCAACCTTTGGAGGTCCGCCCCCGTGCTGCGCATCAGACACAGATGGGTGGGTGTGGAGAGGTTCAACAAGTTTGTCAACAATCTTCTTCTCTTGCGCGACCCGGTGCCTCTTGATGAGCTCGAGTTCCAGACCTACACATACTGGCCTACCATGATGCCCAGACCTTGTATCTACGAGGTCAAGTATGCTGAACTATGGATCAGGCATGCGCTCATGTGCAAGGCTCGGGTGCTCAGGGTCCTCGTTCAATCTGAACATTTAGCCCCGCTGGAATTGAGCATGCCTCTCATCTCTAAACACTTGACCACCTTACAGCTTCGGTCTGTAAAGCTGGACAACCATGCTCTTGATTTCTCAAACTGTCCTGTACTGGAGGACCTTCAGATGAATTGCTGTACGATTTCCACCCCCTACAATATTTTTTCCCAGTCACTAAAGCGTCTTTGCATCACCAAACGTAATAGGACTGAGACTAACTTCATTGACGATCTGTCAAGCTTACCTGCATTGGAGGACCTTG
>OsaFBX_N0020 | Chr10-minus-22232765-22236293 | BdiFBX_0049 | 4681-8209 | gw_score 1162.26 | pep | gw_score 1162.26_1162.26 | F-box-like|3.7e-07|61-107 | Arm|5.5e-05|445-479 | Arm|0.00021|484-520 | Arm|4.8e-06|523-565 | Arm|2.1e-06|567-607 | Arm|3.5e-09|614-651 | Arm|6.4e-05|655-695 | 
TGACGCGCCGGGTGCGCCGCCGGCTGTGCAAGGACGGTGGGAAGGGTAAGGATGTGGCGGCGGATGAGGAGAGGGAGCTGGTGAGCTGCTCGTCGTCGAGTCGGCGGCGGGGGGGTTTGGGGGTGGCGGTGGCGGCGAGGGGGGGTGGCGGTGGCGGGAGCGGGAGCTGCGTGGTGGACTGGAGGACGCTGCCGGATGACACGGTGCTGCAGCTGTTCGGGCGACTGAACTACCGCGACCGGGCGAGCATGGCGGCCGCGTGCAGGACGTGGAGGGACCTGGGGGCGTCGCCGTGCCTGTGGAGCGCGCTCGACCTCCGCGCGCACCGGTGCGACGCCGAGGTGGCGTCGTCGCTCTCGTCGCGGTGCGGGAGCCTGCGGCGGCTGCGGCTGCGGGGGCACGAGGCGGCGGCGGCAGCCTCGGGCCTCCGCGCGCGGGGGCTCCGGGAGGTGGTGGCCGACGGCTGCCGCGGCCTCACGGACGCCACGCTCGCCGTCCTCGCGGCGCGGCACGAGGCCCTCGAGAGCCTCCAGATCGGGCCCGACCCACTCGAACGCATCTCCAGCGACGCCCTCCGCCAAGTAGCCTTCTGCTGCTCGCGCCTCCGCCGCCTGCGCCTCTCGGGTCTCCGCGATGCCGACGCGGACGCCATCGGAGCGCTCGCGCGCTACTGCCCCCTCCTAGAAGACGTCGCCTTCCTCGACTGCGGATCCGTAGATGAGGCCGCCATCGCCGGCATCCTATCCCTCCGGTTCCTCTCCGTCGCTGGATGTCACAACCTGAAATGGGCTACAGCATCCACCTCCTGGGCTCAGCTGCCCTCCCTTGTTGCCGTTGATGTGTCCCGCACCGATGTCTCACCAAGTGCCATCTCTAGGCTCATCTCCCACTCCAAAACCCTCAAGCTTATATGCACGCTTAACTGCAAATCTGTTGAGGAGGAACAGGCACACAATCCTGGAGCATTTAGCAACTCCAAGGGCAAGCTTGTACTCACCATTACAAGCCACATTTTCAAATCGGTCGTCTCACTTTTTCCTGATAAGGTTGTGAAGGAGAATGAGGTGTTCAATGAATGTAACTGGAAGGGCAAAGACAATGCACTTGGTGATATGATGAGCTGGCTCGAGTGGATCCTGTCGCAGACACTTCTACGGATAGCGGAGTCCAACCCGCAAGGAATGGATGACTTCTGGCTGCAGCAGGGCGCAGATATGCTGCTGAGTTTGGTGAAGAGCTCTCAGGAGGATGTACAGGAGCGTGCAGCTACCACACTTGCTACGTTTGTGGTTATTGATGACGAGAGCGCGAATGTGGATGCTGCAAGATCAGAGGCAGTGATGCGTGTTGGGGGCATTCCAATGCTACTGGACCTTGCAAGGTGTTCAAGGGAGAGTGCACAGTCAGAAGCAGCAAAGGTAATGATGTCCATTTTAGCTGAATCCCTGGATCTAATTGCCGATATCTACTATGTTTGGTATTACCATTTTCTTACAGTTGTTAATGTGACTTCAGGCTATTGCCAACTTATCGGTGAATGCCAAGGTTGCAAAGGCAGTTGCAGACGAGGGAGGTATCACAATACTAACCAATTTGGCCAGGTCAATGAATCGGCTTGTTGCTGAAGAAGCTGCTGGTGGCCTTTGGAATCTCTCCGTGGGTGAGGAGCACAAGGTTGTCACTCCTTGGATGCTGAATACTCTGATTGCAATGTCTGATGTGTTGCTGGTACTAACAATATATTGATTATTCTTTTTCAGGCAGCCATTGCAGCAGCTGGTGGTATAAAGGCTTTGGTCGATCTCATACTCCGCTGGCCTGCTGGGACTGATGGAGTTCTTGTATGTATCTTTGATACTTCTCAATTTTCAGTAATTTCAATGCTGCTTGCTATCCTTTTCTGGATAATAAATTTTTTATAACGGTTGCTCTTTTTCTTTAGGAACGTGCTGCTGGGGCACTTGCAAACCTAGCTGCTGATGACAAGTGTAGCATGGAAGTTGCAAAGGCTGGTGGTGTCCATGCTTTGGTCATGCTTGCTCGATCATGTAAACTTGAGGGTGTCCTAGAACAGGTGAGCGGGTACATCATGTCGTCATGCTTGTACGCATTCGTTCTAGTCAGCTAGTTATACCATAGCTTTTTTTGCTAGCTCTGATAATACAACTAACGGTACAAGATCTACAAAATAGGAAGCACGATAAAGACAAAACGGGATGACCTGTGCACATGCTATCTTTATTTTATGCTTGCATATTGAACTTTATCCTGCCAAATGAGGATCTCTTGGTTCACGCCTACTTCATTGATTAAGCACTGGGTGCAACTTTTCATGCATGGACTTGGATGATTTTTTATATTTATCAGATCGCTCAATCTCATGGCATGAGCCACGTGGATTCCCAATTTCCTATAAGAAAGGAAAGTCTGTACCTGCCATACTTATCTCAAATGATTTGTCGGGATGCTGACTGGACTCTTACCATGTACATGTAATTCCAAGATACAGTTTATTCTCAACTTGCACAATCTATATCTGCTTTAAAACAATTGGATTTGTCGTGGAGCCACTTAAAATTGCTATTTTCTTATAGTAGCAGTTTGCTGCGTTTTAAGCTCTACAAATAAATGCTCCATCTAACTTGCTACCTAGTGCTTTGTCTTTTACATGCTCACAATCACTGTATATGTACTGCATTTACTTTCTAATACTATCACTGTTGTTCATGTAGGCTGCAAGGGCATTAGCTAACTTAGCCGCACATGGAGATAACAACAATAATAATGCCGCTGTGGGTCAGGAAGCAGGGGCTCTTGAGGCATTAGTGCAGCTAACAAGCTCTCAAAATGAGGGTGTAAGGTATACTTCTAGCTGATGTGCTGTTTTAAGTTGCAACGCCTGATTTTGCCATTAAATTATACTTTATATTATCCTAATTTAATATTGTGATTCCTGTGCATTTAATTAGACAAGAAGCTGCTGGTGCTCTGTGGAATCTGTCATTTGATGATAGAAACCGTGAAGGCATTGCTGCTGCGGGTGGCGTTGAAGCTTTGGTACGTGCCCCATTTGTGCTTTAACACAGCTTTGCATCCTTTGATCAACATTGTATTAAGCAGTACATCTAGTTCAGTAAATAGATGCAATCCCTCTATAAAGTTTTTCATATAGCAGTTCTGAATAAAAATATTGGTCTGTAGAAACCTCTAGTTATTTGATTAATTCTGATTGAACATATTCTCTTGAATATGTTTATTAGTACTGTGTTATACCGACTATCAACTAAATAATAATAAATCTTCTATGTTTACCCGTGGAACTGGTTCTAGGACACAATGTTTTAAAGATCATTTGTGTGTGCTCCTCCCATCTTTTCATAAATAGACTTAAATAAGCTGTTTATATTTTTCACATAGATGGCTTTCATATTTTAGGTTTCACTTGCACAAGAATGTTTGAATGCTTCGGAAGGCCTTCAGGAGAGAGCTGCTGGCGCATTATGGGGACTATCTGTTTCAGAAGCTAACA
>OsaFBX_N0022 | Chr1-minus-19095883-19097115 | BdiFBX_0750 | 4846-6078 | gw_score 586.89 | pep | gw_score 557.12_557.12 | F-box-like|0.0019|14-52 | DUF295|2.1e-09|321-381 | 
CGATGGCGGACGAGCCGACGCCACGGAGGCCGAAGTCGTGGTCGGACATACCGGCGGACATCGCCGGCCTGGTGCTCCGCCTCCTCCCCGCGCACGCCGACCGCGCGCGCTTCGCCGCGGTGTGCCCGCAGTGGCGCGCCACCGCGCGGCAGCGGCCCCTCCCCCCGCCGCCGCCGCTGCCGCTGCTCGCGCTCCCGGACGGCACCTTCTACAGCCCCCCCTACGACGAGCCCTTCCGCTTCCCCGGCTTCGGCTTCGCTGGCTACAAGGCCACCTGCGGCAGCCGGCTCGTCTTCCCGCGCGACGACGGCTGCTTCTTGGTGAATCCCTTCACCGGCGCCACCGTGACGCTCCCTGCCCTGTCCAGCGTCCGCCTCCGTCCACCAAATGCAGTTGCTAAGTACGATCAACAAGGCACTGCATACCCTGTCACATGGATGCATATCCGCGGCTCAGAGCATCTGCACATAAGCAAGCTGATCCTGTGCTTGCCAAGCCTTGTCGCTGCAATCGTTGGCGATGGACACATCAGTCAGATTCTAGTGTGCAAGCCAGGGGGCCTGTCATGGTCAGTACGCGCATACGACATGGTCAGAAACTTTCAGGACATGGCATTCTACCAGGGCAAGCTCTATGCCATTGCCAACGATGACGAGGACCTCCTCGTCGTCAACATCAGTCAGGACCAAAGCACCGGTGATCCACAGGTTTCTAAAATTGGGCAGGCCATCAAGGGCGAGCCCTTCCATTCAGTTTGGCATGAATTTGGCACCATGGACATTCTTGCCAACAAGAAGCTCTATCTGGTAGAATCGCACGGTTCACTGCTGATGATACGCAGAAAGATTTGGTGCTGGAGCAAGCAAGCGAGCGATACTGATCCAGAAGCTTCACGTCCCATTGTGGCTGGACCAAACGAGTTCGAGGTATTCAAGGCCGACTTTGAGCAGTCTAGGTGGGTCAAGATGACAACATTGGGGGATGAGCAGGTGTTGTTTCTAGGGCGAAGGTGCTCCAGGGCTATGTCAGTGTCGCAGTATGGGATGTCAGGCGATCAGATCTTCTTCTTGGATGACGAGGAGGAGAACCTCAAGCAGTATTATTACAGCACGGAGATCACTTCTTTCTGTGTGTGTGATATGAGAGACGGTCAGGTCGACTCCCCTCTGCCAAAGGCCTCCTGGAAGCGCTGTGACGAGATGCGTCCGGTGGCATGGCTATTCCCCCAGGACT
>OsaFBX_N0024 | Chr4-minus-14068295-14068423 | OsaFBX_0443 | 4879-5007 | gw_score 81.28 | pep | gw_score 65.97_65.97 | F-box-like|0.0038|11-39 | 
CGGCGCCATGGTGCGACCTCACCGCTGTCGTCCTCTGCCTCGTCCACGAACGCCTCCCATGCCTCGTCGATTGGCGCCGCATGGCCCGCGTATGCCACACCTGGCGCACTGCCGTCAAGGGGGAGCAGA
>OsaFBX_N0026 | Chr8-minus-25728424-25729401 | SbiFBX_0291 | 4819-5796 | gw_score 564.70 | pep | gw_score 451.44_451.44 | F-box-like|0.0021|19-54 | FBA_3|4.6e-05|223-312 | 
TGGCGCCGCCGCCGCGGTCAGCTTCCGCCGCCGCCGCCGCCGGCGGTGGCTTTATCCCTGATGATATACTTTTCTCCGAAATCCTCGTCCGACTTCCCGCGAAGTGCCTTGTGCGATTCCAATCCGTGTGCAAGCTGTGGCGCGCCACCATAATCAGCACCAGCTTCGCGCGCCGCCACCTGGAGCATTCCAGGCCCAGGCCATCCATGGTCGTCATGCCACGGATGTTTCTGAGTAACCCCAAGAAGTTTAAACTTCAGGGTGTCACTTTCTACAGGTTCCAGCCAGGGCAGAGCAAGGTTGCCGAGCTCATCCTAGAGAAGAGATTTCCCCGTGGGATCCCAATGTTCAGCATGCCTCTGCACTGCGACGGCCTCATCCTGATCCCTTGCGTCTCGGGAGAGATCTTCGTGTGCAACCTGACGACCAGCGAGTTCGTTGAGCTGCCGAGAGGAAGCCACAGTGTTGCACTGGAGCACAGGGTCGCCTTCGGGTTCGACCCTTGGAGTGGCAAGTACAAGGTGGCTAGGCACTTCCTCCGCTCATCACACAGCGGAGGAGAATCCCGGGCTGGACATGAGATCTTGACTCTTGGTGATGGAGAAGATTGTTGGAAATGGAAGGCGACCATAGATCCGCCATATCCTATCAATGCTAGGACTCCGATCTGTCTCCCAGGGTTCTTCTACTGGAGCGCTCTCCACTCCACGACCGGCCATGGCCTTAGCAAGGTGAGCTCACATGTTATCCTTCGATTTAGCTTGCGCGATGAAACATTCACTGTCCATCCCAACCCTCCATGCAGGGGCTTTCTGAGCAACAACGACATGCTATGCCAGCTTGGTGGCAAGTTGTGCTATGTCCACTCCGCCTCGCCATGTGAGTTAGCCATTTGGTTGGCAGCAGATGGACCAAGCCTTGCTTGGTCGCTGCGCTGCCGCATCCGCTTGCCGATTCCTAAACAGCTTGTTAAATATG
>OsaFBX_N0028 | Chr6-plus-2527962-2528105 | OsaFBX_0386 | 4977-5120 | gw_score 87.38 | pep | gw_score 82.79_82.79 | F-box-like|3.9e-05|15-45 | 
TGGTATCTAAACAACAGTCCTCAAGTTGGGCAGATTTCCAGCCAGAACTACTTGGTCTTGTCCTCAGGCGCCTCCCTTCGCACGCTGACCGTGTTCGATTAAGAGCAGTCTGCCGCCCATGGCGCTCCAATGCTGAGATGCAGT
>OsaFBX_N0031 | Chr12-plus-26330533-26330784 | OsaFBX_0224 | 4971-5222 | gw_score 162.15 | pep | gw_score 84.91_84.91 | F-box|1.5e-06|15-49 | DUF4281|0.089|37-72 | 
TGACGTCAATGCCGGAGTCATCGTCAGCGCCGGCGCGCCATATCCCCGACGAGCTCGTCGAGGACATATTCGCGAGCATGCCGGCCAGGTCGGTGCTCCGCTGCCGTTGCCTCTCCCTCGCCTGGGCCGCCGCGCTCTCCTCCGACGCCTTCGTCGGCCACCACCTCTGCCTCTCCAACCTCCGCCGCCACGGTCCCAAGCTCTGCATCCCGCCGGTATCGGCGTCCGCCGACACGATCAACGCGTGTTCCC
>OsaFBX_N0033 | Chr7-plus-10376453-10376713 | OsaFBX_0217 | 4929-5189 | gw_score 107.15 | pep | gw_score 98.76_98.76 | F-box|7.8e-05|29-71 | 
TCGGGAACGCGGGTCACAGTCCGAAGAAGCGGAGGTCAGAGGCACCCGAGATTGGGGACGCGGAGGAAGAAGAAGGCGTCGACATCATCAGCAACCTCCCAGACGCCATCCTCGGCGAGATCATCGCCCGCCTCCCCACCAAGGAAGCTGGCAGCACGCAGGTCCTCGCCTCCCGGTGGCACCACCTCTGGTGCTCCACGCCGCTCAACCTCAACTACCGTCCTCTCCGCGCGAGGAAGGACGCCCTCACCCGCGCCGTCT
>OsaFBX_N0001 | Chr10-minus-1755681-1757821 | OsaFBX_0202 | 4834-6974 | gw_score 559.36 | pep | gw_score 464.49_464.49 | F-box|8.5e-07|6-42 | 
CCGCCGGCAGGGACAGGCTCAGCGACCTCCCCGATGAAATCCTCCACCGCATCATGTCCTTCCTGAACGCGCGCCAGGCCGTGCAGACGTGCGTGCTGTCGCGGCGGTGGCGCAACCTCTGGCACACCGTGCCGTGCATCAACGCCGACTTCGTTGAGTTTGATTCCATCGGATACCAAGGGCCCGTGGTGCCGTTCAAGAGGTTTGTTAACCGGCTGCTGGAGTTCCGTGATCCTGCCTCCGTGATAGACACATTCTTGCTCAAATACGCCATGCCGGACAGATTGGATGGATACAAGGCTTCTAATGAAGAAGCTAACAGGTGGATTGGCCATGCTTTGCAGAAGCAGGCCAGGATTCTAGAGGTTGCCGTGTTCTTCTTCCCATTGGATCTTGATCACTCAGTGTTTACTTCATTCTACCTGAGAAGAATTGAGTTCTCCCATGTGTACTTACGCAAAGGTTTCTTCGAGCAAATTGAGACGGGCTGTCCATTACTGGAAGATCTCTTATTACATCAATGCTTCATTTGGGATGGTGAGATCTCCTCCCAGACACTGAAGGTTTTGACCGTCGATGCAACTGAATTATACACGGTGAAGGAGATGTCTATTTCTACTCCAAATCTTACTTCTCTGACCTTGTCTGGTCTTGAGTATCCCAAAGCTGTACTAAAGGACATGCCATTACTAGTGACTGCATCAGTATCGGTTACATTTGATGCATTAAACTTCGACGGTTATTATGATGCTAATGACCTCCGCCAGTATCTCTGGGGCCTTTCTGCTGTTAGAAATCTGGAGTTCCATTATGAGGGTGCAGAGGTATGCTTATTGCTAATAATTACATAGTATACCAATGCATGTTTATTTAGGTACCAATGTGAAAACTGAAACTTAAGAATGCTGGTTCTTCTTGACACTTCATTATTGCTATACTTTAACTACCTGTACCTGCAGAACTACCGTTCATAGCTAATTCTTATGCCGTGAAATAATTATGTATCGACAAGATAACTGATGTTAATGTTATCAACCACAAGGCAATACAATTCATGTACTCTGGTCATTTTTTGAACATAAATCGACCCACTGTCTTGAAAGTTTATTAGTTGGTAGTTTGATCTCGAAAGGAAACTAGATCATTTCTCATGCAAGGACTCAAATGTTCTAGTCTGGGTGCAATATCAGGGTTGCCAACCAAATATGCATCTTCTCCGATATCTGGTTGATTGTTTAAGTTGAAATCAGTACAAATAATCTTATCTTACTTTTTGAAAGAGGGGATTGGGGGTGATTGTAGGTTGTACACTCACCCCGAGTCCAGACATTTTGTAGCTGCAAACATGCATGTTGTTTTGTAAGATGTTTATAGAGAAAATTTTCATTTGTGCCCGGCGAATATATTTCATTTGTATAGGTGATCATTTGGTCTTGTATATTCATGCATATTTTAGATTTCAGGATTAATTGTTTATTGCATTTATATTTTATAGTATAGTTAATTGGGATGTGTTACAATGCACGGACACTATGCTAGCATTAATTTGAAAATTAAGAGACATTCCAAGGCAATGTACAAACAGAAAATTAAGAGACATTAGTGCTCTTAGTTGGGCAAGTTTGGTGATTATGGAAGTGTATAATCATTTAAATCTTTTGCAGCTGATGATTGCAAACAATTCGCAATGGTGTCCGGAATTTGTCGATGTTGTCAACCTGACTCTTGGTGAATGGTGCCTGGATGCAAACTTCCATGCACTAATTGTATTCCTTCAGAACTCACCGAGGCTAGTGAAGCTAACTCTGAAACTCGCGAAGGTAACTGCTTTCCTCCAAATGTATATTGTTCCTGCTTGAAAGATTTTTCACAAGCACGCATATCATCAAGAATAAAGCTTTACCTGTTTTGTTTGCTATAGGATCGTTGGACAACACCACAAAGAATCATTGGTGAGCTTGAAGAAAGATCATTTACATGTGAGCACCTTAAGATTGTTGAAGTGATATGCTTGGAGAATGATCCCCAGGTCATCGGTGTTGAAGATTTCTTTGTTCGTAGTGGTATGACATCCGTTCAGTTTCATATCAAACACTGGAGAAAAGACGAGGAGTATAAGTTACCTGCTTTTATTCAATACT
>OsaFBX_N0003 | Chr8-minus-5517799-5519231 | BdiFBX_0375 | 4843-6275 | gw_score 210.22 | pep | gw_score 173.83_173.83 | F-box-like|0.00093|18-52 | 
CGGCGGAGATGAGGGACTGGTCGGAGCTGCTTCTGGACGCGCTCTCGGTTGTCTTCACCAAGCTCGGCGCCGTCGAGGTCCTCATTGGCGCAGGTCTCGTGTGCCACTCATGGCTCGACGCTGCCAAGGTGCCTGAGCTGTGGCGAACCGTGGACATGGCCGTGCTCTACAGGGACATGGGCTCGAAGAACTTGGGCATTCTGACTGCAATGGGGAAGCGGGCTGTGAAGAGATCTAACTGGCAGCTCGAGGTGTTCAAGGGTAGGGATTTTATTACCAATCAGCTCCTCAAGTATGTAAGGCGCAGGTATGGCAAACAAGCGAAGCGATCTCTCTCAATTTATATATATGTAGTACAGACTTAATGATTCTTGTGCCACTTTTTAGTACAGATTTTGTCCTTGCGTAGATCAGAGTCGATCCCATTCTAATTGTTTTTTAATCTTTCATGGTAATTGTTTTAATCGAATAAAGATTGATATACAATTTATTATATCAAACACAATAATTTTTTAATACATTTCCGTTTAATTGGCTCTGGGAGTTTTTTAGATGCTTAACTTTTATGTAACTTTGTATGAATATTTTTTTTGAAAGGAAGTTTGTATGAATATTTGCTTTATGTTCATTAGATTGTGTACAAACTTGTATATGGAGATGTCTCAAAGTGATTGGGAATTTGTAATTCATTTCCTAAGATTTTAAATATGCAGTAATAGCTGTCATTGTCTCCGGCTATAGCTGTTTAAGTAGGCACTAACTATTTGCTTTCATTTATAATTAAGCTGCTATTTGTCGCTATATATAGTCTCATTTAGTTCACTGTTACTGCATCCGTTTCATATTGTAAGACTTTCTAGCATTGCTCACATTCATATAGTTGTTAATGAATCTAGACACTAGTCTTACATTATGAAACGGAGGAAGTAACTATTAAAGAAGTTTGATCGCTAAATGTCTTAACCGGCGATTTAAAACACTGACGTTTCCTCATGGAGTGCCAAAATGCCAATGTGCCATCCGTTGCAGGTCGCCGTGCTGTCTGAAGAGCCTTCACCTCGAGTCATTCACCAAGCTGATCACCAAGTCTCCATTGCTGGAGGACCTCGTGCTCAACTACTGCCAAAGCATCCGCGGCGACGTCTACGCCACCGTCGTCGAGGCGTGCCCGCGGCTCAAGCGCCTCGAGGTACGCAGGCGCTTGGGTTGGTGGGATGACGACGACATGCTGCTTACGATCGCGGCGATGCACGGGCTGCGACGCCTGACGCTCGAGGGCGTCCGCGTCCGCAGCAGAGAGCTGACGGCCATCGTCGATGGCTGCCCTCGCCTGGAGCTTCTTGACGTGAGCGAGTGCTTCCTGCGGCGTGACATCGTCGTCGACGGCGCCCTGCCTGCGAAATGCGCCTCGATCAAGACGCTCAAGCTGCCCT
>OsaFBX_N0005 | Chr9-minus-22500995-22504724 | SbiFBX_0367 | 4882-8611 | gw_score 197.78 | pep | gw_score 175.50_175.50 | F-box-like|8.8e-05|1-37 | DUF295|6e-07|306-351 | RRM_1|2.8e-13|423-485 | 
GGCCCAACCTCCCGCCGGACTTGCTCCGGGAAATCTCCGGCCAACTCCATGACGCCGTCGACTTGTCCCGCTTCCACACCGTGTGCACGGCATGGCGTGACATGGTCCGGTTGCCGGCGGCGGAGCCCCAATGCCCCGCGCTGCTGCCGTGGCTCGTCGCCCGTGGCTGGCCCGGCTGCTTCTCCCGCTCGCACCTCCGCTCCATCTTCTCCAACGCGACGCCCGCCTGGCACTCCCCGAGGACGACCACCCGCGACATGTGGCTGGCGTCCACGGACGGCGCCGGGGTATGGGTCCTCACCGCCGACGGCGACAGGCTCGTCGACCCCCTCACCGGAGCCACCGTCCGCCGGCTCCCTCGCCTCCCTCGCACCAGCAACAATGACCACGTCTGCTACATCGACGGCGTCGTCTGCGGCGACGGCACCATCGTGGCGTACGCCACTTCAGATGGGTTCAAGCACACCTCCCAGATCGAGGCAGCCATCCTCCGCCCCGGCGACACGGCATGGACGACGGTAGAGTCGAAGGGGATGAATTACTCCGCCTTGGGGTACGGCTGCTGCACCACGTATCACCAAGGCGGCGTCGTGTTCGCCGACCTGTACCAGACGTTCGTCGCCAGGGTGCTCGTCGACGACGCCGGCGGCGGCGGCCGAGTAGTGGAATCCAGGACAAGAAGATGGCCGCCTGATTATGGCTTCCTGTACAAGCGGCTGCTATCGACGTACACCTTCGAGTTTCGGGGCAAGCTGATGTCCGCCTGCGTCGAGATTCCATGGCAGAGCAGCGCCTACCAGATCGACGCCGCCGCGCTGTCGGTGTCCCTGTACACGCTGGGGACGGCGGCGGCGGCCGGCGACGGCGACGAGCTGGCGCATCTGTGGGTGAGGGCGGCGGACGGCGGGAGGCTGCTGGGTGAGCACGCGCTGTTCCTGGGGTGCCCGACCAGCTTCGCCGTCGACGCCGCCAGGTTCGGCGCCGGCGGCGAGGTGAGCGGCGGATGCGCCTACTTTGTCATTTGGACAATGCCGGATGTGTGCCACGTGTACAAGTACTCCTTCCACGACGATGCGGCGACGCCAATGGCAGAGCTGCCATTCGAATGGACCTTCATGATCAAGAGAACACTGTGGTTCCTGCCCCAGTATTCCAGCGTAGCCCCAACTCCAACCCAAGTAACTTATACTCCTAACTATTTCCTTCCTCCCTTCCGCAATCCCACCCTAAAATTTTTTAACATGTCACATCGAACGTTTGAACACCTGTATAAAATATTAAATATAGGCTAAAAAAAAACTAATTACGCAGATTGCGACTAATTTGCCAGACGAATCTTTTAAGCCTAAATGCTCCATGATTTAACAATGTCGTGTTTACAATGTCATGTTACAGTAAACATTTGCCAATGACAGATTAATTAGGCTTAATAAATTCATCTCACGGTTTTACTGACGGATTCTGTAATTAGTTTTTTTTTATTAGTGTCCGAACATCCCATGCGACACCATATATAATATCCGATGTGACACGCCACAACTTTACACCCCTAGATCTAAACACCCCTTAGGACTTGTTTAGTTCCCAAATTTTTTTTCCCAAAAACGTCACATCGAATCTTTGGACACATGCGCGAAGTACTAAACATAGATAAAAAGAAAAACTAATTGCACAGTTTGTATGGAAATCGCATAACGAATCTTTTGAGCCTAATTAGTCCATGATTAGCCATAAGTACTACAGTAACCCCACATGTGCTAATGATAAATTAATTAGGCTTAATAAATTCGTCTCGTGGTTTATAGGCGAGCTATGAAATTAGTTTTTTTTCATTCGTGTCCGAAAATGTCTTCCGACATCCGGTAAACCATGCGATGTGACACCCAAAAATTTTCTTTTCACGAACTAAACAGGGCCTTAGTTTTGTTTTTGTCCAAATGGCTGTGTACATCTGGTTTGAATAGGAGAGGGCCGTGTTCTTAATTATTTTTAGAAAAGAAATCATTTTTTCTAAGTCAATTTTGTTAAACATTGACCGATCGAGTTTATGACAGCATGCACCAACATCTACAAGATCAGAATAATTTTATTATTAAATTACCCATCAAAGATATTTTGTTAATGATATATATTGTTATAGGTGTTGGGTATATTTTCCATAAACCCGGTAAACGTTAGATAAGTTTAACTTAAGATAAAGCTAAAATAATTTACTATATTAAACGGAGGGAGTACCCATCTTTCTAATAACAAACGTGCAAATTCTTAACTTGTTTAGGTCACTAAAATTGCTTTGAATTTTAGTTACCTTTAACCTAGCTTTGGATTTGGGAGAAATAGGAGGGGGTGACTCACCGATGACAACTACTTTCATGCGGTGGTGACTAGATGGCGAGCTCTTCTTCGGCAACTATGTGGCGGTAGGAAGGTTAGAGTTTGGAGGTTTTGGGTAGGGGTCAGGGTGGAGAGGGGCTTGGGGAGTGGAAATGATATCTCTACTGTTTACATATGAATTTCGACGCAATCCTAGTTGTCTAAAAATGTAACCATAAATTTATGGTGTTTTCATACGGTTTTGTAATTTTACTTGCGATAAGGCTCCTATATTTCACTTTTTTCATCCATATGATCTTGCATCAAGATTCATGTTCTTGTATGTTCAACTTATAGTTTCATACACTCAGTTACAGTGCACCAAAGTTGATTTTATAACAATTTTTTCCTCTAGATTTACAGTTTTTGACATGTTTGTCTATTAGTTATTTCATTTAAAACGGGCTATATGCATTGGTTGAAAATTTTACAAGATTCGAAACTACAATTCTGTCGAAAGCTCAATAGATAGTCCCATTTTCATATGCTTGAAAAACTAGACAGACCCATAATACATTTGTGTCGTTTGGCAGGAAATCAGAGAGAGGCTGATTCGGCATGGAGAACGACCAAAAACTTTCAAGATTAAGTTGAACAATCTGACACCACGGGCTAGGCTAGGATCGAGTGGAGATTCTTGGTTGCGAGGGGAATTCCGCGATCATGGCTACGTGATCGATGCTAACGTTCACTACCGCAACGGCGCAATCTTCGGGGTGGTAACAATGACCACCGTCCAGAAACCGGCTGATATTGTCGCTGCCTTCGACAAAAGAGGGGTCAGACCTTGAGTTCTTTTTAGCAGCTACCTTGATATAAATATATAGCCTGAATGACTGACTAATGCACCATTTGCAAATTCATCATTTGCATGATTACCTGCATATATACTTATGTTTCACCATGTTGGATCAATTCTGCATTATCAGTAGTAACTCAGTAGAATCTTGGCTTGCTATATATGAATTTTCACCTGCTTATAATTTTAATCTTCACCTTGTTGGATTAACCCCTGCATCTGCATGCATGCAGTTCCTGGACTTGCATCCCCTGTTAGCAGTGGAATTTGCAGAGCAGCAGCCGCGACAAGAGTGGATCCTGACAGAGGCGGCTCTAGCTATAGCTCCAACGACTGTTCATAGTTTTTCACCGAAAGATTTCAGTATCTACGTGGGAAATCTTCGATGGGATGTTGATCGCCTTCGTCTGCTAAAGTTTTTCGGAGAGCATGGCCGAGTTTTGGTAGCTCAAGTCGTGTGTGACAGACAAACCGGGCGGTCCAGAGGATTCGGCTTCGTGAGCATGGCCACATTGAGGGAACCAGACGATGTCATCGCTTCCCTCAACGGACAGGTGA
>OsaFBX_N0007 | Chr2-minus-23426080-23426232 | OsaFBX_0065 | 4855-5007 | gw_score 85.57 | pep | gw_score 84.17_84.17 | F-box|3.4e-07|12-48 | 
CAGCCAGGCCGGCGAAAAAGAAGCGGAAGCAGATGGACTGGTCGTCTCTCCCGTTGGACATGCTCGTGCTCGTCCTAGATAGGCTCGGGTGGTCGAGCCACCCGAGCTTCGCGTCGACGTGCCGGCACTGGCGCTCCGCCGTGTCGCCCTTCC
>OsaFBX_N0009 | Chr10-minus-12480746-12482775 | BdiFBX_0853 | 4903-6932 | gw_score 244.25 | pep | gw_score 226.93_226.93 | F-box|0.0088|2-32 | 
AGGATATATGGCAGCACATACATTCCCGGATGCCGATGCGAGACGCCGCTCGTGCTGCCTGCGTGTCACACAGGTTCCTGCGTTTCTGGAGAGGCTACCCCACTGTCACTATCGATCAAGAAACCCTGGGATTAAGCTCGCAACGATTCTGGATCACGAGCGAAGACGAGAGAGGCGAGTACATCCTCACCAAAGCGCAGAAGGTTCTTGAGAGCCGTCTTTCCGGCTCCACCATTGTGCAGTCGCTCAAGCTTGATCTCTCCACCTTCCGGAAGGCTATAGTTAGTGCCACTGTTGCCGGTGGCCTCCTCGACTGCTGGCTCCGCGCCTTCGTGAAGCCCGGGATTGTGGATATCACTGTGTTACTCCCAAAGTGCGAGGACGACGACGACTGTTACTACTACTACGGTCATGATTGTCTGCCTGAGTACACATTTCCCTGCTCGCTTCTCTCAGACGATGAGGACAAGATAACGTCGCTTCAGTCTCTTTCACTGTCCTCCTGTGGCTTCCACCCTACAGAAGGGATGACCACACTGCTTGGCTGCTGGAAGAGCATGTCGACGGTGTGCTTGCACAGAGTCGCCATCACGGACGAGGAGCTGGGTTTCTTCCTCGCCGGCTGCCTTGTGCTGGAGCGGCTGGATCTGTCCTTCTGCAATTCGATAGGCGCCCTCAAGATACCTAGTGCACTCCGGCGGCTAAGGTCCCTACGGGTGCGCTCGTGCAGGATGCTGCGGACCATCGAGAGCGGCGCGCCGATGCTCGCCACGGTCTGGTACGACGGGTGGCCGCTGCTGAGGTTCTGGCTCGGTGGCGCGCTCGAGACGACGCATCTGGAGGTGCATGCCACTCGAATGGGGGACGTTATCCAGTATGCCGGCTCCAAGCTCCCCTCCGCCGCGCTGAATCTCGAAACGCTTGTGCTGTCGACTGTTTACGAGGTACCATTGCCATCAATGAGCGGTTGAGACTATTTTGTGCAATCATGCATGTTAAGCATGCATGGTTGCGTGCTCAGTAATTCAATGTTTTGATCTCTTTTCTTTTTTTGTTCAGAGGTTGAAGGCACCAGTGATGCATGACAAATTCCAACAACTCAAGCATCTCGTCATCTGCCTTGGCCAATCAACTATGTTTTGCGCAGGCTATGACTTTCTCTCTTTGGCTAGTTTCGTTGATGCTTGTCCTGCCTTGGAGACCTTCATTTTACGAGTCAATCCTCAGTCACAACTCTCAACTCTTTATGTAGAAAACCCCATATTTTATGGTCAAAATTGCAAAATAAAAAAAAATCACAAAACCATAGTTTTTATGTTTTATGATCTAAATGTTTTATAAATCCCCACAATTATTGAAATCTTGATTAATTCAAGAATATCTGAAGCAGTTTTTTTTTTTTTGCGAAGTAGTGAAGAGTTAAACTATCTACCTTAGTGAAGAAATTAATAATTATGGTTTAGAATTTTAATTAAATCCATGCTCAGCATTTACGTGGGTGGGGTTATGTAAAACTTTAGAACCGTAATATACTTAGGGTTTTCTGTAACTTTGACAGTAAAATATAGGGTTTTCTCAAATTTACTCTATAATTAATTTGTAACTTATGACATGTTAATCAAATTCATGTTTACAGATTGCATATGGTATCAGATGGTACAACGACCAGAACCGTGGGAATCCTGACGATGGAGCTTCATGTAGGGGGCGGGAGGCCAGCAAACTCCGCAATGGTGGCATCGTCGGCAACCTGAGGAAGGTGACCATCACCGGTTTCTGCTCGGCGAATAGCCTGGTCGAGCTGACATGCCATATCCTCGTGATCGCAGCGTTATCGCTCGAACACCTGACGCTTGACACCTCCCCTGGTTACGACAGGAAGTGCTCCTCCTATGATCGGTGCAGGAAGATGAGTACAGAGGCTCTCCGGGAGGCCGAGACAGCCCTCGCCGCTGCAAGGAAGTACGTTGAGCCGAAAGTCCCTGACAGCGTTAACCTGATGGTTCTTGGGCCCTGCGGCCGGTGTCACC
>OsaFBX_N0010 | Chr1-plus-41919867-41924851 | SbiFBX_0061 | 3738-8722 | gw_score 2187.84 | pep | gw_score 2140.47_2140.47 | F-box-like|0.0049|231-264 | SNF2_N|5.5e-118|278-901 | zf-CW|1.5e-14|506-549 | zf-C3HC4_3|0.74|981-1014 | Helicase_C|6e-08|1120-1216 | 
AGGTTGCCGGTGACGTGCGCCGCAAGTTGGGGGGCTACCTCCGCGCCGTCGTCTCCGTTTCATCCGATGTGGGCGTGGAGGCGCTCGCGCCGCTTTCCCCGTGCTCGCTCTTCGCCTGCGGGGGCGTCTCCCTCGCGCCGATCCCCGACGGCGGTGGCGCGACGCCGCGGTCCAAGGGGAGGGCGTGCGGCGGAGGGGGCGTCGTGCGGCAGCTGAGGGCGCTGGTGTCGAGCCGGTGCGTGGAGGTGGAGGGGAGGGTGCTGAGGGCGGTGGCGAGGAGGGGGAGGGAGGGAGGAGGAGGGGATGGGGAGGTGGAGGCGAGGGCGGTGGTGCTGTTCGACGTGTACCTCCCCGTCTCCGTCTGGTCGGGGTGGCAGTTCCCGCGGTCCCGCGCGGCCGCGGCCGCCGCGGTCTTCAAACACGTCAGGTGCGTGCATTGCCCTCTGCTCTTCGAATTTGGGTGGTCGCTACTGCACATGGCTGCTCTTCTCCGGGGAGGTTTAGAGGTTGGGGGCATTTCGTCGATTGAGTGGCGAATTGTTCATGCGCGCCCCCCTGCGATTCGAATTGTGACCTGCATGTGTGAAAATTGTAGTCATTTGTCTCATTTTGTGCCTCACAGTAAATCTGAATTTGGCATCCCCTGATGCGTCATGTCTCTGATAACTGATAAGGCTACAGTTTGCATTCAGTTTCCCATGATCCTATCAGAAGATTTTATTGAAACTGTTGGAAGGTCTTAAATATGTGCCAATTCCAACCTAGGCATTTTCCCATCTGAAATGCTTGTTCATTTTAAATTCAGTGCGTATCACCATGCGTGCTCCTATCAATATTGGCTGAAAACTGCAACAGTAAGTGCATTTCTCATGGTAACTAGTAAGATGCAAATCTAGGACTATGTGATGCACCAAGTGGATCCTGGTTCATGTCTCACTTGTTTCTGTAATTTTCTCATCATTATTACTTACCTCGTAGGCTAAGATTTTTTTTTTTTCAGTTGCAATTGGGATGCCAGGAATGCTTTGCTTGCTTTTAACTGGACCTCTCCTGACAATCCACACTGTGATGACCAGTATATTTGGACCTGCACCGATTGCCACGTCCTTGGTTGTGAGGTACATCAGATACCATCTGTATTGAATAATGATAAGTCGTTTGACCTGCATGAAATCTTCAAAACTCTACCTAGTGTTATGGTGGAGAAGAGGATGCAGATAACAAGAATAACACCAGATGAGGCAGCATCGGGAGTGGGTATTTGGTCTGTCCCTGATGATGTCTTGTATAAGGTGCTGGTTCGACTGAAACCCAGAGATTTGATTAGAGTTGCAGCTGCTTGTCATCATCTAAGGAATCTTTCTGCTTCTATCATGCCTTGCATGAAACTTAAGCTTTTTCCTCATCAAGAGGCAGCTGTTGAATGGATGCTAAGGAGGGAGCAGAACTTGCAGGTCCTAGAACATCCTCTATACAAGGGTTTGTGCACCATGGATGGTTTCCCTTATTACATAAATGTTACCTCTGGTGAAATATCCACTGGTAGTGCTCCAACTGTACATGATTTTTGTGGAGGTATGTTTTGTGATGAACCTGGGTTAGGGAAGACAGTGACTGCACTGTCTCTTATTCTGAAGACACATGGGACTCTGGCAGTCCCTCCACCAGGGATGAATGTTATGTGGTGCATGCATAAACCAGATAAAAAATATGGATACTACGAGCTTAGTGCTAGCAACTCTTCTAATGGAAACATCTTTTTGTCGGGATCAAAAAAGTTGCGAAAGGACGTGATTAGAGAAGATACATGTTCAAGTGAGTCACTGAATAATGGTGGTTCAGTTGTTAGTACAAGGTCATCAAGAAAGAGAGGCAGGTTAGTAAACCCTGATTTGAATATGATCGCTGCACATCCGAGTGGGAAGTCGCCAATGTCAGCACCAACTGGTGCTCATTCAACTCCAGCTACTCATGTGCTAAAGATTACCAAAAACTTGAAACATGTTAGGAAAAACCTCATGGAGGCATATAGCGATGGTTCAGTTGGCAATAAAAGGAAGAGAGATGCCACCTCTGAGTTAAGTGAAACCTGGGTTCAATGCGATGCTTGCAGAAAGTGGCGGAGATTATTGGACGGAACTGCACTTGATTCCAGTACAGCATGGTTTTGCAGCATGAACCCTGATTCTGCACGTCAGAAGTGCAGCATCCCAGAGGAATCTTGGGATTTAAAGCGAAAGATAACTTATTTGCCCGGATTTCACAAGAAAGGTACACCACCAGGAAACGAGCAAAATGCATCTTTTTTTACAAACATATTGAAAGAGCATGCTGCTTTGATCGATTCAGAAACCATGAAGGCTTTGTTGTGGTTGGCGAAACTTTCTCCCAAGAAACATATCGAGATGGAAGCAGTTGGTTTGACACGGCCAGTTCTAGATGCACGTGCTAACATAGGAAAGGGTGCCCGCCCGTATTACAAGATTTTTCAAGCATTTGGCCTTGTGAGGAAGGTTGAGAAAGGCATAACTCGATGGTATTATCCATCTATGCTTGATGATTTGGCATTTGATTCGGCTGCACTTGGAATTGCCCTTGAAAAGCCGCTGGATTTGGTGAGGCTTTATTTGTCTAGGGCAACCTTGATAGTGGTACCTGCTAACTTAATTGATCACTGGACAACACAGATACAGCGGCATGTTTCCTCGGACACACTTAATGTTTATGTATGGGGAGATCACAAGAAACCATCTGCTCACAACCTTGCATGGGACTATGACATTGTCATAACCACATTTAGTAGATTAAGTGCAGAATGGGGTCCAAAGAAGAGAAGTGTTTTAAAGCAGATCCATTGGTTTAGGGTAATATTAGATGAAGGACACACATTAGGTTCCAGTCTCGCCCTCACAAACAAATTGCAGATGGCTGTTTCATTGGTTGCTTCTAATAGATGGATTCTAACTGGTACCCCTACGCCAAACACACCAACTAGTCAAGTTGCTCACCTTCATCCCATGCTTAAGTTTCTTCATGAGGAAGTTTACGGTCAAAACTACCAGTCATGGGACACTGGAATTCATAGGCCTTTTGAGGCACAAATGGAAGACGGACGCAGTCGTCTCCTGCAGCTACTTCAGAGGACTATGATTAGTGCAAGGAAACAAGACCTGAAAAACATTCCTCCTTGCATAAAAAAGATAACTTTCCTGGACTTCAGTGAGGGGCATGCGAAAAGTTACAATGAACTGGCTGTTACTATCCGCAGAAATATATTGATGGCTGATTGGAATGACCCTTCTCACGTGGAATCACTTCTGAACCCCAAGCAATGGAAATTCCGTACTACAACTATTAAGAATGTGCGCTTGTCTTGTTGTGTTGCGGGGCATATCAAAGTAGCAGAGGCTGGTCAAGATATACAGGAAACAATGGATGCATTAATGCAGCTGGGCCTTGATCCTTCTTCGGGGGAGTATCAGTCCATAAGATATGCTCTTTTAAATGGTGCCAGCTGTTTCAGGTATGAAAGGTTTAAACAAAAATATATATGTAATATCCATCACTTTGATGATTTTCCTTAATAAAATTTCCTTATTGCTATATTCAGGTGCAGAGATTGGTGCCGCTTGCCTGTTGTCACGCCCTGTCGGCATCTGTTGTGCCTTGATTGTGTAGCTCTTGATAGTGAGAAATGCACGTTACCTGGCTGTGGCAACCATTATGAGATGCAGACTCCTGAAACTCGTGCACGGCCAGAAAATCCAAACCCAAAATGGCCAGTGCCCAAAGACCTAATTGAGTTGCAGCCTTCATATAAGCAGGTCAGTACTTGTGTGCTATGTTATGCTACTTCATCATTCTTTTGTTGCAGTTGAAAAGATTGTCTCTAAATACAAATTTCCCATCTTATGTAGGATGACTGGGATCCAGACTGGCAGTCGACAACAAGCAGCAAAGTTGCTTATTTGGTTAATAAGTTGAGAAGTTTGAAGGCAGAAAACATAAAACATGGGTACTCTAGGAACATGGCCAATGGTGCTTGCCTTTCTAGTCAATCTTCTTGTCAAGACCATAATAATGTGGAGGGCAGGTTACCACACACAATGCCTGACAAAGTAATAATATTCTCTCAGTTTCTGGAGCATATCCATGTGATTGAGCAGCAGGTAAATTTGAAGTGGTCATACTGCGTTTACTTAAGAATGTGAACTAGTTGGTCGCTGATCTCCTCTCTGTTCAGCTGACGATTGGGGGCATAACATATGCTGGAATGTACAGTCCCATGCCATTAGGCAGTAAGGTACGTTTTACAATTTATTCATCCTGTTCCACACTGCCCTCTGTTCCCTCTTTAAAATGAACTGCCTATTTTTGGGGAAACTATGCTAATGTGGATTTTGCCACAATTATAACGCAGAGAAGTTCACTGACGAAGTTCAAAGATGATCCAGCATGCATGGCCTTAGTCATGGATGGAACTGCAGCACTGGGCCTTGATTTGAGTTTTGTCTCTTATGTTTTTCTGATGGAACCAATATGGGATAGGAGGTAATCTTACTCTCTAATTGCTCTTCGATTGCCGAAATAACTTGTGACATCATCTCGCTATCAATGTGTGCCATTGACTCATTCACGAATGTGTTCTATTTCCCCCTTTTCATTTGATCAGTATGGAGGAGCAAGTTATTAGTCGTGCACATCGTATGGGTGCTACTCGTCCCATATTTGTTGAGACTTTGGCCATGCGTGGTACCATCGAAGAGCAAATGTTAAAACTTTTACAGGTACGTTTTGGATCACACCGTTTCGTAACATTCCACTGTGAAGTCTTACCTATTTGCTTTCTCCACCACAGGATTCCAATGCTTGCAGACAAATGGTGAATAAAGGAACAAGCAGCACTGATAATGAAGGTGCTCGGCCTCACCGGAGCCTGCATGATTTTGCGGAAAGCAGTTATCTGGCGCAACTCAGCTTTGTGA
>OsaFBX_N0012 | Chr6-plus-19488636-19488917 | OsaFBX_0735 | 4953-5234 | gw_score 150.25 | pep | gw_score 68.53_68.53 | F-box-like|0.21|17-36 | 
GTTCAGGTCGTCGTCCTCCGCGTCGGCTTCCTGATCGCCACCACCGCCCCGACGAGGTGCTGGAGCAGATCTTCCTCCGCCTCGATGCCCTTCCCGACCTCGCCCGCTCCATGTTCCACCGCCTCATCGCCGCCCGCGCCTTCCTCGGCCGCATCCACAACCTCCACCCGCGACCTCTCCTCGGATTCTTCAAACGGGAAGGACCATCGTGCGAGTTCTTCCCCACCGCGCCACCCCACTCCTCCGTCGCGGCCGCTAGTGCTATCGCCGGCGGCTCGGCTG
>OsaFBX_N0014 | Chr12-plus-20740992-20742254 | OsaFBX_0644 | 5004-6266 | gw_score 336.54 | pep | gw_score 236.65_236.65 | F-box-like|0.0018|8-37 | YceD|0.15|137-184 | 
TGATCAGCGAACTCGACGACGCCGTGCTCCTGCACATCCTCAGCTTCCTGCCGTCGGCGGGTGACGTGGCGCGCACCACCGTGCTGTCGAGGCGGTGGCGCCACCTCTGCGGCATCGCGCCCTGCCTCCGCTTCGCCGTCGGGCTGGGCTCCTTCGCGGAGGACGACGACGAGGACGAGGAGGAGCACGGCGCGCGTTGCCACGACGCCGCCCGGCGCCTCATCGCCGGCGCGGACGCCTGCCTCGCGCGGCGGCGGCACGCCGCCGCCGCCGGAGTACACGACGCCCTCCGTTTCCTGGAGATCTCGCTGGTGTACGGCGACGCCGACAACGACAGCAGCTGGTACAAAAGGGAGCCCGTGGGGAAGAGGTAGTACATCCACGACCACCACCATGAGGCTGACATCACGCCGTCGCTCGTCGACTCGTGGCTCCGCTTCGCCGAGTGCCACGTGACGGGCAGCTTCGTCCTCGAGCTGCCGCTGAACGCGGCGGCGGCGGCCAAGCAGGATCAGGAGGAAGCCGACGAGGCGAAGAGAGACGTGGCGCCGCCGGTAGAAGAGGGAGAAGCGGTGGTGGTAGAAGAGGAAGAGTTGGACTTGCTGCCGGCGGCGGAGGAGGAAGCTGTCGAGTTGCCAGCCACGGCGAGAGCGACGGCCATGAGCCTTACCCTCTGTGACGCCAACACCGTCGTCCCGATCGCCAGCGCCGGAGCCTTCCGTGCGCTCACCGACTTCACCCTCTGCCGCGCCAAGATCAACGCATACGATAACGACGACCTCCGCCTCGGCCACCTCCTCTCGTCGCCGTGCTGCCCGCGGCTGCGGAGGCTTGAGCTCCGCCACGTCGCCGGCCTCATCCGGCTCCGCCTCGACGCCGTCGCCGGCACGCTCGAGGAGCTCCGGCTGGTGTACCTCCCCGACCTGCGGCGGCTCCACGTCGACGCGCCGGGGCTCCGGCTGCTCCGCGTCGGCCACTGCGACAACCTGCCGTACTCCGACGACCCCGGCGCGGCGAGGGTGTCGGCGCCGAGGCTGGAGACGCTGGCGTGGGACGGCCTGGAGTACAGGGCCTGCAGGGAGTTCATCGCGACGCCGACCGTCCGGCACCTCAAGAAGCTCTCCCTCTACTCGCATGGCGGCGCCGACGACGAGACCAACGTCGCCGCCGTGCGCCTCCTCAAGAGTTGTACGGCGGTGGATCATCTCGAGCTGAGATTAACAGTCCGCGTGGTATGTGATCTCCACTTGATCTCTCTGCCTT
>OsaFBX_N0016 | Chr10-minus-1779887-1782031 | OsaFBX_0595 | 4795-6939 | gw_score 649.89 | pep | gw_score 440.00_440.00 | F-box|2.1e-07|22-60 | 
TGGAGGGTTCACCTAGCAAGAGCAGGGGGGTCACGGGCCCAGCGCACACTGACGACGGGGACTGGTTCAGCGACGTCCCGGACGACATCATTCTCAATATCATGTCCTTCCTGACCACGCGCCAGGCTGTGCAGACGTGTGTGCTGTCGCGGCGGTGGCGCAACCTCTGGCGCTCCGTGCCCTGCATCAACTCCGACATAGACGAGTTCACGCGGGACTCCGACTCGGAAGGATACTATGATGAAAAGACGGAATTGGCGTTCATTATGTTCATGGAGAGGGTGATGGAGCTCCGTGACCCTGCTGCCTTGATAAGCACGTTTCAGTTCAGGTGCAAATTTGAATTGGATGAAGGATTCGATGATATCTCGGACCCTGAAGATATCAACGCATGGATTAGCCACGCTGTGCAGAAGCAGGCACGGGTTCTGGATATTGTTGTGCTGTGTGACAAATTGTATCTCGACCACTCCGAGTTTGCTTCCCGCTATCTCACAAGAATTGAGTTCACCAGTGTTGTTTTGATGGAAGGATTCTTCAAGCAACTCGAGATGGGCTGTCCAGCATGGGAAAGTCTCTTCTTAGATGAATGCGCCGTTAATGATGTTGAGATCTCCTCCCAAACACTGAAGGTTTTGACCATCAAGAACACTCTGTTCTCCAGTGACAAGACTACTATTTCGACCCCGAGTGTTACTTATCTGAAGTTGTGGAGGCCTGTGGATAGCTGTGTGTTTAATGACATGCCATTACTAGTGACTTCATTACTGGTACTTTATCATGTGCAAGACTCTGGTGATTTCTTCCAAAATCTCAGGAGCCTTTCTGCTGCTAAAAGTTTGGAGTTCAATTATATTGGGAAAGAGGTATGCTTATTGGTCTTACGCATCCCACTTTCCTTATTATATCCATGCATCTTAATGTACGTATTGATACGAAAAAAGAAAACAAACTCAAGCATGTTGTTTCTTATTGACACTTCAGAATTGCACTGGCAAATTAAGACGAATTCTTATGTGGGAAATCATGATGTGTTGTAAGAATGACTGATGCCATCAACCATTCGATGTAATTTATTTCATGTTGTCAGTTCATTTGTGTATAAATCAACCTGTTGGTCAAGCAGACCTGAACTATCTTAGCTGGCTATTCGATTTCACAATGAAACTGGAGCATTTCCCATTTGGTAACTCGACATGCTCTTGTTTGCTGCAATATTGGGTTGGCAACTGAAAATTCATCTTTTCAGAAATCTGAGTGATTGTCTAACTTCAATTGACATTGCTGCACATAAATTTGAAAATTAAGACATACTCAAAGTTAACATACAAATGGAAATGCCTCAGCAAATGTTGAAAGTCTTACTCCTGCTACCACATAATAGTTTTTTGCATTTTGTTAAGACTAGTGTAGCTACCTAACTTGCATCGAGAGACTTGGTGAAGGCAAACTAGTATAGTATCGTATATTCTGGTTTTTTGTTGAAATAATTTCTTTCTGTTGTGGCACAATGTTAGTCCTTTGGATTGCATTGTCATGTTTAGGGTCCCTTTGAGTTTTGCAATCCTCTGGTTTTTTGTTGACATCATTTCTTTCTATTGTCATAGTGTTAGTGCTCTGGATTGTGTTGTCATGTTTAGTGGGAATTTTGTCTATAACATGGCAAGGTTTTCTCTGTTGCCACATGATCATTTCAATACTGTGCAGCTGACAATGGAAAACAATTTGCAATTGTACCCAAAATTCAACAATCTTGTCAGACTGACTCTTGGTCAATGGTGTCTGGATGCAAACTTCTATGGATTGATGGTCTTCCTTCAGACTTCACCAAAACTGGAGAAGCTAACTCTAAAGATTGAAAAGGTAAATCTTTTCCTACAAATGTCTACTGATCCTTCTTGAAAGATTTTTCACAAGAACACATGTCAATCGAGAATATAGCTTATTTTATTTTGTTGCTATATTATTATCAGGAAAAAACACAAAGAATCATTGGCAAGATTGAAGATAGATCATTTACATGTGAGCACCTTACGCGTGTTGAAATCGTATGCTCGGAGGATGATCCCCTGGTCAAAGATGTGGTCACCTTCTTTGTTAATAGTGGACTGACCTCTGCTCAGGTTCATATCATACGCCGGATGT
>OsaFBX_N0018 | Chr11-minus-5142795-5144333 | OsaFBX_0181 | 4813-6351 | gw_score 680.01 | pep | gw_score 387.16_387.16 | F-box-like|0.026|20-49 | 
TGCCTCCAGCGAAGAGGTCCAAGAAGGACCAGGCCGGCGGCGAAGACCGCATCGGCGCGCTCCCGGACGAGATCCTCCACCACATGCTGTCGTTCCTGCCGGCGCGGGACGCCGTGCAGACGTGCGTGCTCGCTGGCCGCTGGCGCCACCTCTGGAAGTCGGCCACAGGCCTGAGGATTGGGGGCGAGAGTGAGGATTGGGTTTGGTGGCGAGTGGAAGAGAAGCCGCGTGTGCGGGACATTAGGGAGTTCGTGGACCACCTCCTCCTCCTCCGCGGATGCGAGCCTCTCGACATGTGCGAGCTCAGGTTCTGGTCTGACTACTACGACGACGACGACGAGACCCGCCGGGTAAATCTCTGGATCCGGCATGCTGTTGCCTCGCAGGTCCGGCATCTCGTGGTCAGAAGCATTGCCGGTGGAGTCTTTGAATTGGACGACCTGCCTCTTGTCTCCCGCCACCTGACGAGGCTAGAGCTCTTTAAACTCGACCTAACAGACAGATTCTGTAACTTCTCAAGCTGCTCGGCGCTGAAACATCTGAAGATTTCCGACTCCATGATATCATGCCCCATGATTAGCTCATCTGCCGGGTCACTGCAACAATTGAGCATCAGTCACTGCTCTTTTGGGGCCGTTAGGAATTTTCGCACTCGGATTTGTGTCCCAAGTCTTGTTTCACTGCAGCTGGATGACTATTGGTGCATGACTCCTCTGCTTGAGAGCATGCCATCATTGGTGGAGGCAACCATCACGGTCAACTCTGGATGTTCCGACTTTTGTAGAAATGCTGGCTCTGGTTATTGTGGTTTTGAGGATTGTAACTACTGTTACCCTATAAATGATGACAGAAGCTGTGTTCTTCTGAAAGGTTTATCAGAAGCAAAGAATTTGGCATTGGTAGCTCATTGCAGAACGGTATGATTACACACTTGTTTTGTCCCCAACTCCTTTACGTAGTACGTATTATAGTCCCATTGTTCTGTTGGTAGTTTCTATATCCACTGCTGTACACTTACAAAGGTGCTCAAAGTCTCAAACAAAAATTCTCATATGCAATGCCACTAACTGGATTATACATAGTATTCGGTGTAATATTAGTTGATCTTTTGCATGTCCTGTTTTCTGTCTAGTTTATTTTCAACAGGGACTTGAAATGGTACCCTACATTTAGCAAGCTGAAGACTTTATTGCTAAATGACCACTGGTGTGTGGCTCCTGAGTTCCACGCATTAAGCTGCATTCTCAAACACTCGCCAGTTCTTGAGAAGCTCACTCTTCATCTTTTCTCCTGGGTATGTATTCTCTTAACAGATTAAAGTTGTTATACACTATTGATTGAGCTTGGTATAATGCCCTTGTTTTCTTCAGGGACCTGGACATAAAGTGGAAATGAATGGGAGTTTTGGTATGATGGACAGACCAGCTGAAATACCGGAGCACCTTAATATAGTGGAAGTCAAATGCGAAGAGGTCAATGAGAATGTCTCCAAAGTTCTGAAATTCCTGTGTGCATTTAACTTACGTAAGCTAACTAAGA
>OsaFBX_N0021 | Chr10-minus-2339032-2340126 | OsaFBX_0351 | 4828-5922 | gw_score 363.18 | pep | gw_score 296.60_296.60 | F-box-like|1.1e-05|18-52 | 
TGATCCGCCGCCGCCACCGCCCCACCTCGCCGGCGCCGCCGCTGGACAACGACGACCTCCTCTCCGAGATCCTCCTCCGCCTCCCGCCGCTGCCATCCTCCCTCCCCCGCGCCTCCCTCGTCTGCACCCGCTGGCGCCGCCTCGTCTCCGACCGCGGCTTCCTCCGCCGCTTCCGCGCCCGCCACCGCAAGCCTCCCCTCCTCGGCGTCATCCAGGTCTGCGCCTACCCCATCTTCGCCCCCGCGCTGGACCCGCCGGACCGGATCCCCGCCGCGCGCTTCTCCTGGCGGCTCGACAACCGCCACGACCTCAACGACTTGCTGGGAGTCCGCCACGGCCGCGCCCTTGTCCACGTCAACACCTGCCGCTATTCTCAGCGCAGGCTCATCGTGTGGGACCCCGTCGCCGGCGACCGCCGCGCCGTGGCTATTCCCGGCGGGTTCCGTGACAGGGGGGTGGTCGTCCGCGCCGGGGAGGTGCGCTGCGTCGCCGGCGACGGCGACCCGGGCCACGTGCACGGCGGCTGCCATTCGAGTCCCTTTGAGGTTGTCATACTAGGCACTAATAAGAATCGGACACACGCGTTCGCTTGTGTTTACTCATCGGAGACCGGCATCTGGGGCAATGTCATCTCAGCCGCAGTTAATTTTGGGGATTGCATATGCAATTTTACTACCTTGGTTGGGAATTCCCTTTACTGTTTGCTCCTAGGTGAGCAGAGGACCAGCTTCTTTCAGTTCGATTTGGATAAACAGATAACAGCTCAGATCGATGTTCCACCCGATATGCATCCTGATGGGAATGGCCACCACAGATTTGGGGATACAATCTGCAGATTTGCGCCTGCAGAGAACGGCGGGCTTCTTTTCCTTGTTGTCACACATTATACTCTCAATGTATGGAAGAGTGAGACCAATGCTGATGGTGTCGCTGGATGGGTGCTGGAGAAAACTATTGAACTGGACAGGCTCCTTTCTTTGGAACCAGGGCCTCAGAAAACGGCACCGATGCTTCTGGGCTTCTCTGAGGAACATAATGTGGCTTTTGTGTGCACGTATATTGGTGTCTCCATGATCCATCTGGAGTCAAAGGAAT
>OsaFBX_N0023 | Chr4-minus-25714348-25715064 | SbiFBX_0331 | 4882-5598 | gw_score 112.01 | pep | gw_score 81.96_81.96 | F-box-like|2.5e-06|2-36 | 
CCTGGTCCGACCTCCCGCACGAACTTCTCAGCAACATCATCCGCGGCCTCCCGGCCTTCGGCGACCGCCTCCGCTTCCGCGCCGTGTGCCAGCAATGGCGACGCGCGGAGCGCGCCCACGAGGAGCCCCCGCCCATGCCGTGGCTCGTCGCCGCGGGGCACTGCGTCGGCGTCCACGACGCCGCCATCCACCGCGTCGCCTTGCCCGAGGACGCCCGCGCCGCCGCCTGCCGCGGCTCGTTCGGCAACTGGCTGGCCCTGGTGCCCATGTCGCCGCCTCCTTACCAGCCCTTCCTGCTGAACCCGTTCACCACGGCAAGGATCCAGCTGCCCGTGTGGACCGAGGGGACGATCATCAAGATCGTTGTGTCGTCGGCGCCCGACTCGGAGAACTGCACCGTCGCCGCCGTTGTTGGTTCCGAATTCAACAACGAGCGCCGGCTCGGCAGTGTCTCCGTCTGCCGCCTCAGGCAGAAGAAAGAGGGCTCTTCTTCCCCTTGGTGGTGCATCACTAAGACGTTCTACCTCGAGGACATCGTCTTCTTCGAGGGTAAGCTACACGCAGTCGACGGAGCAGAGCAGACCTATGTCTTTGAGGATGACGAGCTAGAAGAGATGCGTAAATGGCCGTTGTTCCACCGCGATCGGGTCGCTCCCTTGTCCATCCACAAAAGGTATTACCTGACTCCCTGCCATGGGAAGCTACTGATGGTTTCCC
>OsaFBX_N0025 | Chr7-minus-1064587-1064769 | SbiFBX_0516 | 4834-5016 | gw_score 86.12 | pep | gw_score 76.38_76.38 | F-box-like|1.5e-05|20-50 | 
TGGCGCCACCGCCGCTGCGCGTTCGCCGGGCGCTGATGGACGAGGCCATAGCCGGCGAGATCCTCGTCCGCCTCCCTCCCGACGAGCCGGAGCGCCTCGTCCGCGCGTCCCTCGTATGCAAGCCTTGGCGCCGCCTCGTCACCGACCGCTTCTTCCTCCTCCGCTACCGCCTCTTCCACCGCG
>OsaFBX_N0027 | Chr10-minus-22527029-22527202 | SbiFBX_0531 | 4894-5067 | gw_score 96.48 | pep | gw_score 82.45_82.45 | F-box|0.072|10-36 | 
GGGCCGCCGGGTTGATCGCCGAGCGCGTCCTCGCCAACGACGTCGCCGACTACATCCGCTTCCGCGCCGTGTGCCGGCCGTGGCGGCTGTGCTCGGTGGATCCCCGCTGCTCGCAGAGCGGCGCCATGGACGGCCGCTTCCTCCCCCGGCGGTGGATGATGCTTGACAAGGCGG
>OsaFBX_N0029 | Chr10-plus-22426398-22427561 | SbiFBX_0095 | 5016-6179 | gw_score 342.77 | pep | gw_score 342.77_342.77 | F-box|4.9e-10|1-38 | 
TGCCGGAGGAGATTGTGGTGGAGATTCTGGCTCGGCTGCCCGTCAAATCCCTGCTACGCTTCAAGTCCGTCTGCAGAGGGTGGCGTGCAATCATCTCCGAGCCATCCTTCATCCGAACGCAACTCCAGTGCTCGGCTTCTAAACAGGAGCCATCCATCCTCATCAGCCCCCACACCCTCCTTGGGCGTTGCGATATTCAACCCCCAGTTGGAGGACTAGGTGATTGGCCCAACAACTTCTCCACCCAAATCAGCTTCTACCAATGGCAGCGAGGTGCCTCCATTGCCAGGTTCATGGATGCCACGGCCTTCCCTGCCAACGAGTTCCACCTCGTCTGCCACTTCGCCCACTGCGATGGCCTAGTGCTCGCCCCCACAGACACCAACCTCTACCTCTTCAACCCGGCCACGAGGGACACCATCACTCTCCCTGACGGCCATGGTGATAACCACCACCATGGCACGGAAATGGAAGCTTGCTACGCTGCAGGGCTAGGCCTAGATCCTGTCACACGCAAGTACAAGGTGGTTCGAGCATTCTACCGTTCAATGGACCCCATCCGCATGGGGATGGAGGTGTTCACCGTCGGTGAAACGGGCGCAGGCTGTGGCTGGAGGGAGACCGTCACTGATCCTCCCTACCCTGTCAGTAGATGGCTCACTGCCTTCACTGTCAATGGTGGCTACTTGTTCTGGTACATGGATCGGTTTCGCTACCCTAATGACACTCTCCATGGTGGCCTCCTTTGGTTTAGCCTGCAAGACCAAGCGTTCCGCGTCACTCTTCTTCCTCATTCACTGGACCCTGCCCTAGATGACAAGGTCAGGCCGGACGTGCTACACGGCGAATTGTGCGTCCTTCATGCCAACAGTGACACCATGCCTGTGACGATTTGGACGACAAATTCGCCGTCTTTTGATGATTGGGAGCGGCGATACTGCATCTATGTCTCGAGACTTTGCCATCCAATGGGCCTTCTTGGTGATGGCGGGATGTTGCTGTGGGCAAAACACACCATCCACCGCTACGACCTGTGGAGCGATGAGCTGACGGCCGTGTGCGAGCTGGGTGGCATCAGGTATCAGGGTGGTAGGCCACCAAGGTGGAAGAATCTCTTCAACTTCAGCGTAATGCCATACACCGAGAGTCTTGTTAGAATCACTG
>OsaFBX_N0030 | Chr9-plus-9457341-9457475 | OsaFBX_0307 | 5001-5135 | gw_score 56.49 | pep | gw_score 47.87_47.87 | F-box-like|5.1e-05|5-37 | 
CAGACCTCCTCGACGACATCATCGAGCTCATACTCCTGCGCCTTGCTTCCACCGACTCCCTCATCCGGGCCCCCTCCACGTGCAAGCAATGGTGCCGAATCGTCACCGCTGACGCCGGATTCCTCCGCCGCTTCC
>OsaFBX_N0032 | Chr1-plus-7051186-7051374 | BdiFBX_0751 | 4965-5153 | gw_score 62.27 | pep | gw_score 61.97_61.97 | F-box-like|0.013|19-52 | 
TATGGAGAAGAGAGATAAAGAAAAATATAGAGGTTGGCTCTCCGCCGGATGACAATGACCTCATCCAAGAGATCCTCTTATGCCTCCCCTCGCACTCGTCCTCTATCTCTCGTGCCTTCCTCGTCTACAAGCGGTGGCGCCGCCTTGTCTCCGACTACGGTTTCCTCCTCTGCTTCCGCGCCCACCACC
>OsaFBX_N0034 | Chr9-plus-1054426-1056015 | SbiFBX_0193 | 4860-6449 | gw_score 989.34 | pep | gw_score 971.02_971.02 | F-box-like|6.3e-06|51-83 | LRR_6|0.6|167-186 | 
TGGGCCAGTGCCCCTCCGCCCCCCGTTACCACCACCATCGCCACCCACCCCGCAACCCTCCTCCTCCCTCCCCACCCCCCGCCGACCATGCGCCGCCGCAGCCGCTGCCCACTCCCGACGACGATGCCCCCGCGGCGGAGGACCACACCGCTGACCTCCCCGACGACCTCCTCGCCGTCGTCTTCGGCCTCCTCGGCTCCGCCGACCGCAAGCGCTGCTCCCTCGTCTGCCGCCGCTGGCTCTCCGTCGACGCCGCCTCGCGCCTCCGCCTCGCCCTCGACGCGCGGGCGCCGCTCCACGCCGCCCTCCCGGGGATCCTCGCCCGCTTCCCCGCCGTCTCCAAGCTCGCCCTCAAGTGCGACCGCCGCGCTGAGAGCGTCGCCGACCCCACGCTCGCCCTCCTCGCCGACCGCCTCGGCCCCGCCCTCCGCCGCCTCAAGCTCCGCTCCATCCGTCTCGTCACCGACGACGGCGTCGCCGCGCTCGCCGCCGCCGCCACCAACCTACGCAAGCTCTCCGTCGGCTCGTGCACCTTTGGCGCCAAGGGGATCGAGGCCGTCCTCCGCTCCTGCCTCCATCTCGAGGAGCTCTCCATCAAGCGCCTCCGCGGCCTCGCCCAATCCGAGCCCGTCGCCGTCTCCAGCCTCTGCCTCCATTCCCTCTGCCTCAAGGAGCTCTACAATGGCCAGTGCTTCTCCTCTCTCATCACCAACTCGCCCAACCTCAAAACGCTCAAGATCATCCGCTGCTCCGGCGACTGGGATCCCGTGCTTCAGGACCTCCCTCAGGACGCCATGCTGGCCGAGCTCCATCTCGAGAAGCTGCAGGTCAGCGACCGCGGTGTCTCTGCCTTGTCGGGCCTCGAGGTCCTCTACCTCGCCAAGGCGCCAGAGGTTACAGATGTTGGGTTGGGTAAGCTCGCCACCAGATCGCCACGCCTACGCAAGCTGCACGTCGATGGATGGAAAGCAAACAGGATTGGTGACCGCGGCCTAGCGGCTGTTGCACAGAAATGCGCTGCTTTGCAAGAACTGGTTCTCATCGGGGTGAATTTGACGTCCGCCAGTCTCGAACTGATTGCTGCCAACTGCCCTGCCCTTGAGCGCCTCGCACTGTGCGGGTCTGATACGTTCGGGGATGCCGAGATATCTTGCGTCGCGACGAAATGTGCTGCGTTGCGGAAGCTCTGCATCAAGGCATGCCCTGTTTCTGATGCAGGAATGGATAAGCTCGCTCAAGGCTGCCCACGTCTTGTCAAGGTGAAGGTGAAGAAGTGTCAGGGAGTGACGCCAGAGTGTGCTGAGCGGCTTCGGGCTAGCCGCAACGGAGCCCTTGCTGTGAATGTTGACACGCCAGGTGGTGCTGGTGAATTGCAGGATGCTAGGAGCGTGGATGAGAGTGGTGTCCTGGAGAATGCTGGTAGCGACACCCTGCCGGACGATTTGGATGATCGGATAGGGGGCCCTGACCTTTCCTGTGGCAGCAGCGGCAGGCCATCGGGGTGGAAAGCACGGATGGGTGCTTTTATGTCAAGGAGCTTGTCTGTTTCCATGTTCCGGAGGCGGCCGCGTGTGAGTTGTTATGAGTCAT
>PpaFBX_N0002 | Chr12-minus-6659350-6664286 | PpaFBX_0023 | 4639-9575 | gw_score 1279.51 | pep | gw_score 1277.03_1277.03 | F-box-like|6.3e-07|75-121 | Arm|0.14|458-486 | Arm|8.8e-05|530-572 | Arm|7.7e-09|574-614 | Arm|1.3e-07|627-658 | Arm|3.2e-07|660-702 | Arm|2.9e-07|706-743 | Arm|0.0081|745-784 | 
AAATGACACAGATCATCGGAGGAGCAGCTGATGACATGTCCAACAAGCGGCGGCGCAATGTCAATGTGGCGGTGGACGATCAGGAGCAGCAGCAGGCTGTTGTATATAAGAAAGCCAGGATAACATCGTCGCCGACATCGTCGGCGGCGTCCACTTGTGGTGCACCGGCGGTGCCGGCTACAGAATCAGGTGTTGAAAGTGACGCGGGTCGCGATGCGCATTGGACAAGTCTTCCAGATGAAACCGTGCTTGGGTTGTTTAATCTGCTGAACCACAGGGACAGGGCGAGCCTTGCGTCCGTGTGCAAGGGATGGCAGGTGCTGGGGAGCTCGCCATCGCTGTGGAATTCGCTGGATCTTCGGTCGCACTCGTTGAATTCGGAGATGGTGTCTGCGCTGGCAGGACGATGCTCGAATTTGGAGGCGCTGAAGTTCCGCAGAGGTGCCTCTGCGAGCTCAATTGTGGGGTTGCAGGCGAAGGGGCTTAGGGAGCTGAGCGGCGATTGCTGCAGCCAGCTGTCGGATGCAACCCTGTCCATGGTGGTCGCCCGGCATGCGAACCTGGAGAGCTTGCTGCTGGGTTCGGATTGCGAGAGAGTGACGAGCGAGGCATTGAAGGTGATTGCAGTGTGTTGTCCGAAATTGCGACGGCTGTGCGTGTCGGGCGTCCTAAAAGTGGAGAGAGACGCCATCCAGGCGTTGTTCCAGCATTGCAAGGGTCTGACGGAGCTGGGGTTCCTGGACAGTCACACCATCGACGAAGGGGCGTTCGGGGGTGCGAGCAGCCTGCGATTTTTGTCGGTAGCGGGATGCAGGTGTATAGTGTGGAGCACGGCGGCGCATTGGTGGAGCAAATTGCCGAACCTGGCAGGGCTGGATGTTTCGCGGACAGATATCACTCCGACTGCGCTGATGCAGGTCCTGGCAGGGCCCGAGCTGAGGGTGGTTTGCGCTCTGAACTGCCCTGTTCTGGAGGAGGGCAGCAACCCCGTGACACTGCCGTCGTCGAAGAAGACGGTGGTGCTGGCTCGGTTCACGGATGTGATGGAAGGGTTGGATGCTTTGCTGAGCCCGAGCAATTGGAAGGAGGAGGCAGGCTCGTGCGCGAGGTCGAGGTGCGGCGGGCGCGCGCGCGCGGATTCGGAAGTGGCGAAGTGGACGGAGTGGATGTTGTCGCATGCGGTTTTGAAGATCGCGGAGTGCAATGCACCGAGTCTGCTGAAGCAGGGGATCGCGATGATGCTTCGACTGGTTCAAAGCGCGCAGGAGGATGTACAGGAGAGGGCTGCGTCGGCTTTGGCGACGTTTGTAGTGGTGGACGACGAGAACGCGACTGTAGATTCTGCGCGGGCGGAAGCTGTGATGAACGGGGGCGGGATCGCGCTGCTGTTGGGGCTGGCGAAGTCTTGCCGCGAGGGGGTGCAGTCGGAAGCTGCGAAGGTAGGGGGGTTGGTGGGGAATGTAGTGGAGTGTGAGTGTGCACAAGGCAGGCGTGTGCGCAGGAAGGATTGTAGGGTAGCGGGGGTATTGCGTGAGTTGTGGAGCGTGGGGTGGAGCAGGGTCGGGGGAGAGCAGGTGGACGACGATGGTGGTATTTGCGGAATGGGTTGATGTTTGTGGGAGTGTGGGTCGCATGCGGGCACAGTGCGTGTGGGGTGCAGAAGCTGTGGGGAGTTGGACTGACTGGTAGCTGTTGGGTTGGTTGGTGCAGGCCATCGCAAATTTGTCCGTGAACACGGAGGTTGCGAAAAGGGTTGCTTTGGAAGGGGGCATCAGTATCCTGGCTGGTTTGGCGAGGTCCCGGAACCGGTGGGTTGCTGAGGAGGCGGCGGGGGGTTTATGGAATCTGTCGGTGGGAGAGGAGCACAAGGTGAGGCGCTGTGGTTGGCAATTGCGATGAAGTGTTTTGCTGCGAATTGGTGGTGTGAGCGCGTCGGTGTGGACATTGTAGAGCGAGGGGTGAGGAAGGCAGGTGGTGTGGGAGGTCGGGGTTGTGGAAGGGACAGGGCGCGGCACGGATGTTGAGGTTGGGAACAGTGTAGAGTTGGAAAAGAGGAACGTGTTTGTGCGAGTCGGTGAGGAAAGCGGAGGGTGGAGAGTGTAGTGAGGAGCCAGGGGTTAGGGGGTGGGAGATGGATGGTCGGGTTGGTTGTCATGGTAATGGTCATGGTAGCGCACTGACAAATGAGGGCGTGAATGCAAACAGGGTGCGATAGCTGGCGCAGGCGCAATCGAAGCACTGGTGGGATTGGCATTCAAGTGGCCCGCCGGAGGGGAGGGTGTCCTGGTGAGCACGTGCATCGCCCAGTAGCTTTAGTGTTGTGGCATGATCCGCACAGCTAGGTTTGACGTTGGGAGTGGTTGACGGGTGGTTGCTGTGATGGTTGGCATTTGGGTGTTGGGATCTTGTTGGAAATGAATGGTGTGGTGCGGCGAGAGGAAGAAGGGATGCGTGAGGCTACTACGTTTGGTGTGTGGCATGGGGTGGTGCGAGGTGTGTTGGAAAGGCTGGTGGTGGGCATTGGTGTTGGTTTGAGGGTGGGTTGTGATGAGCATGTAGATGAGAGAGTGCAGCGGCGAAAGCGGAAGCGGGGTTGGGATGCGGTTGGGATTGACGTTGAGCATTTTGTTTCCGGATAGCAGGAGAGAGCAGCAGGTGCGTTGGCCAACCTAGCAGCCGATGACAAGTGCAGCATGGAAGTCGCAGTGGCGGGGGGTGTGCGGGCTCTGGTGAGGCTGGCGCGGTTTTGTAACCACGAAGGCGTGCAAGAGCAGGTACGAGGCAACGGGAAGCTGAGAGCAGCGGTTGGTAAAGGGGGATGGGGTTTGGAAGGCTGAGGTTGGGTCGTGATGAGGGGGTAGCGGAGTGAGAAACACACACATGGGGTTTGGAATGAGTGGCAGGGGCGCAGAGTGGAAGGAGGGGTTGGAGGTTTGCGAGGTTAAGTGGTGCAGGACATGGTTGAGTTGGCAGAGAAGAAGTGATTGAGACAGTGGCGTTGCGGTGAAGGTGTTGCGTGGGGATGGATTTGGTTAGCGTGATTAGCATTGAGGATTAATGAGGGCGTGACGATAGTGAGGGTTGCGCGTAAGTGGAGAGTGCATTGTGTGGGTCCTGGAGGCGTTTGGGGCGTGAGTGGAGTGTTTGCACGATCGGTGGAGCCGGTTTTAGGTGCAGCGTTGGCGAAGAGCATGCGGAATGGGAGAGGAGGTGACGAGTTGCGAGGTGTGACTGGTGTTTTGGAACTGTGTTTGATAGGCAGCACGCGCGTTGGCGAATCTTGCGGCTCATGGAGACAGCAACGGTAACAACGCTGCTGTAGGGCGGGAGGAAGGCGCGCTGGAAGCTCTGGTGCAGCTGACTTGCTCAAATCATGAAGGTGTCAGGTATGCGGATTTGTTGGGGTGGTGGACAGCAGGGAGGTGTTTTTGTTGTGCAGGGGTGATGTGAAGGGTTGAGGGTAGAGATGGGCCGGTGTTCTAAGAGTGTTTTGGGCGTCCCCTTGGACGGCGCTTGCAGACAAGAAGCAGCGGGAGCATTGTGGAATCTGTCGTTCGACGACAGAAACCGAGAAGCTATTGCAGCGGCTGGTGGCGTGGAGGCACTGGTGAGTGAGAGTGGACACGAACCGTGGGCGTAGGAAGAGATACGAAAGGGGCGTTCTGGGGGCAGAGGTGAATGGGGGTGATTCGAGAGCGTGGCCGGGGGGTTGAGCAGAGCTGGAGGTGAAGATGAAGGATGCAGGCTTAGTGCGGACATGTAGAGTGATGGGGGGCTGCATGACAGTTGAGCGTGGGGTGGTTGTGGAGGGTAGGATCGGGGTGCGTTGATGTTGAGATCGGGTTGGGGGGCAGTCGTGTGGCGAGTTGTGCGAGGTTTTGCGAGGCGTGAACAGGCTGTGTTGAGGCAAGGGCGCACGGTGGTGTGGTGTGGAGCAGAGTGGGGGTGGCATTGGGTGCATGACGATGGTGTGGTGGTTGTGCAGGTGGCTTTGGCTCAAGGGTGTAGCAGCGGATCTCAAGGTCTGCAAGAGAGGGCTGCGGGTGCATTATGGGGGCTGTCTGTGTCGGAGGCGAACAGGTGAGGGCATTGAGCGCGATGGGAGGTGGTGTTGTTGGCGGAAGCGTTGGGCGTGGGTTGAAGGTCGCAGGGGTAGAGTCGTCGGGGATGGAGCGGATTGTGTGAAGTATTGCGCGGAGTGAGAGTCGATGGGTTGGATTTGGCGATTATGGGGATTTTGGTTGCGTAGCAGAGGTTGGAGGTGGGTGACGGGGTGTGGTGCGATGACCGTGTGTCTGACGTGTGTGTGTGTGTGTGTGTGTGTGTTGGGAACTTGCGTGGTGGCGCAGCATTGCTATCGGGCGCGAAGGCGGAGTGGCTCCACTGATCACCCTGGCGCACTCTGATTTTGAGGTGAGTTGTGGGATGAGTTGCAGGGTTTTGGGGGACGAGGTTTTGGGTTTGGTTAGCGCAGCGTGCATGTCATGTGAGTGACACGGTTAGACGCGAGTGGTTGGGGTGTGATGGTGGAGGCTGGGTGGTGGTGGCATACAAAGTGCAAAGTGCAGGGAGGCGAGAGCTGGATGCATGGGTGAGTGGGAGGAATGGGGTGTAGTGGAAATGGAAAGGGGGCGTGGTGTGGAGCCATGGTTGGGAGATGGTTGTACGTGGCGGGGCATTGGTGGTGGTATCGGTGTGGTGGGACGATGATGGGCGTTTAGGAGGTGGGTTTCTGAAGTTTCCGGCGATGGGAGTGCAGGACGTACATGAAACAGCGGTGGGAGCGTTGTGGAACCTGGTTTTCAATCCTGGCAACGCACTGCGGATGGTGGAAGAGGAGGGAGTCCCGGCGCTGGTGCATTTGTGCTCGTCGTCGAGATCTAAGATGGCGCGGTTTATGGCAGCTCTGGCTCTGGCGTACATGTTCGATGGCAGGT
>PpaFBX_N0004 | Chr16-minus-6680619-6682718 | PpaFBX_0137 | 3865-5964 | gw_score 1078.67 | pep | gw_score 152.17_152.17 | SAM_LFY|1.8e-05|44-91 | F-box|7.3e-06|129-160 | Kelch_6|0.019|225-262 | 
TGGAGGACGACTCTATGGACTCCGCGCCTTCTTCCTCTGATTTTTCCACCAACAATGTGTACAATGCAAGGTTAGAAGATATACTACGAGGATTCGCTAAGGATCCCAAAGCTCTAGCTCATAAACTTGGGGATTTTACAGTGCGGACATTAGTTGGGATGAACGAGGAGGAGTACCAAAAATTGTTTGAGTTGCTGCGATCGGACTTGTCGGTAGCTGATTTTTTCGCAATCAAAGTGGCAGTTAGAGAGGCCAAGAAGCGGTTCAATGCAGGTACGTAAGTTTTGGTACGTAGCGGCCAGCTGCATTTCCTACAAGCCAGAGCAACTGTTTAATGTCAATATCCCCCATCGCCTTTAATAAACGTGACACATTTTCTTAGCGTTTCCCAACATTTCGTTTGTTTTTACTGTGTGCTTGATTGGTTGGAATCAGTAACTTATAATACTCAACTTAGTATTTCCCCAAACAAATTTCCGGGATGATCATGACTTGTGATATTCTATAAGGAATTCTCATCTCATGCTGAAATAATAACGCTAGGGTCATGCCAATGCTCTTTCCATTCTTCTTTTTCTTTTTCTTTTCCTGGCTTTTCCCTTCCCATAATGCGAACTGATTGAACGCGGCGTTTGAAAAGACGAACAATCAACTTCAGTGTCGCCAAAGTTTGAGAGAAACAGGATTTGCTGCTTAAAACGCTTGTTCAACGAAGAAAACCCTCACTCCGATTATCATAGTATTCGGCAAGAGCCAGATGATATGAATCCCTTTCACGCTGTTCACTACTTTCACACTATGGACCGCATACCTTGAAATATTGAGTGTCCGTTGCAATCCTTGAATATTTAACAGCAATTGTTGTAACCAGACGCACTGTGTGGATTGCATGTTCAGAGAGTACTTCCCCGCGCAGTGCGCACTCTACCCCGCGTGCAGGCAGTGCTTCAGGGGTAACACGCCCCACCGTCGATATAGCCTCCTCCAGCCGCGTCGATGTCGAGAGACCTCTGCCCAGACTCCCAGAGCACGTGATCCACATGGTGCTCGCCCGTCTCCCCGTCCCCTCCTTCCTTCGAATGCGAGCAGTTTGCAAAGACTGGTGGCACCTCATGTACGCCACAAGCTTCCTGGAAATCTGTTCGAAACGATCCTCCGAGCGATCATGCTTCGTTTTCTACGAACGGGGGAAAATGGTGGCCAACGGTGAGGGTGCTATTTACATCCCCTCATCCAACAAGTGGCTCAAGCTGAGCCTAAGCTTCCTTCCTTGCAATTTGAAGGAGCCTGTATTAGTGACAGGCGGAGGCGGTTTGCTCTGCTTCGTCTGCAACAAATCAGAGAGTGGTAGTGTGATTGTGGTTTGCAATCCAGTCACGAAATCTTGGCGTGAGCTCCCTCCTCTGGATGTGGAAGACCCAGAGGATTTCATGTGGTACTTAGCGATGGTAAGCATCGTCGTGGACGAGCATTCCAATAGCTACAAGGTTATTTTAGTAAGTCAAACTAGCTACGAGCCATACAATGCCAGTTGGAGAACCCTAGTATATAGTAGTCTAACTAAGGATTGGTCAAGGCCTCATTCTCATTACCTCGGTGCCGACGTCCACAACGATACGTGTGAAATGTGGACTCCTGTCGAGTGCAACGGCGTCCTCTTCGAGAATTTCGGCACCGAGTATGTCTGGACCTACGACTTGCTCAGAGGAACCTGGCGGCACATTGAGCTACCGATCCCTTCTGACTCCGCTGAGGAGAGAGGCCTGGTGGAAATTCATGGACATCTCTTCCGGGTGCTGCAGACAGAAGACGACGACATGAAGAATATCCAAATCTGGGAGCTCAACCCCACCGACTTGTCGTGTTTGAATGTGGAGTTCATGCCGGTTGAGTTGGCGGTGACCTTTTTGGATGTTTCCTTTACTGTGCTTGGGATCCACAGCATTGCTGGCAACGATGCGCTCTGTTTTCTTTCGCTTAAAGGCCAATCCGCCCTGCTCTATGATTTGAGTGAGAGGTCTTGGAATTGGATGCCGAAGTTCCCCTTATTCAAAGGGTCGAATAGTTGCTGTTTGAATCTGAGGCTTGACATCTCTGCTT
>PpaFBX_N0006 | Chr02-plus-152564-153022 | PpaFBX_0121 | 4986-5444 | gw_score 93.80 | pep | gw_score 83.88_83.88 | F-box|5.5e-10|6-43 | 
TGGATTCAAACATCTGGAGCAACTTGTCGCTGAATGTGTTGGAGTTGATATTTGCTCGCTTGCCTCTACAATCTCTGGTTCGGCTTCGGCTTCTGTCAAAGCAGTGGTATTCGCACTTGAGCTCGCCTGCCTTTCAGCATGCATTCAGCGACGGACAACCTAAAGATTTGGCAGTTGTGGATTTTAAAAGAGCTTGGGCTTATGATGCTAAAGTTAGGAGATGGCACGCCATTCCTTTGCACTACTTGCCCTTCCATTCTGTAATGGCAGCGGATGGAGGCTTGCTTTGCTGTGTAAAATTTACCAAACTTGAACAATGTCTTCAGTTCGTTGTGTGTAATCCTCTCACTAGTGCGTGGAGGGTGCTCCCATCAGTTGTTGGGGTGCGGATGTGTCCTGTAATATTTCATATGAAAGTGGATACGCAGTCCAGGCATTACACCATCAAATTTTTAGGTC
>PpaFBX_N0008 | Chr02-plus-3407552-3412139 | SmoFBX_0166 | 5001-9588 | gw_score 291.06 | pep | gw_score 35.13_35.13 | F-box-like|6.7e-06|2-37 | 
TTGAAAACCTTCCAAATGAGGTTCTGCAACTTATTTTTGCAGCCATTGGAGATTGTAAGTCTCTTGTGCGTTGTATGGTTGTGTCTCGCACATTTCATAGTTATGCATCAAAAATCACGACACTCAAGATTGTTTTGCCAAAACTCTTTTTGACATATGAGAGAAAGCTTTGGAATATATATGTAATGGTAAAGGCTTTTAGGGCCCTTGAATCATTGATTGTGTATGTTGGGCAACCAAAAAATGAGCCTTCGATGTCATGGGCTCGGTGCATGCGATATGCGGAGGTTGGTGTCACAGTAGAAAAATTTGTCTTCATGGCCGCAAAGACAGGTGACTTTGTAGAATTTGATCATGCGCTTGGATTACAACCTCAATTCTCAAGCTACACTATCAATAACAATCATGAACGGGCTTTTAATACAAAAAACAAGTTTGAAGATATAACATCCAAAACCAAATTTGAAATTGATCTTCTAGTGAAGAACCAAATTGCTTCTTCAAGTAATAAAGAAGACCATAATAATGATCCTTCATCTACTTCAAGGTATGTATTTATGCTTGTACTTTTATTAGGATAAAATTTGAGTTTTTATTGACAATATATTAGGTTTATAATAAAAATAAAAATTATTTTATAGTTTCTTCTTACTAAATAAATAAACATATTTTATTCTTTTGAAAATTTAAAATTGTATGAATAGATATTTCATGTATTAGAAAAAAAATTAATGTTCCCAAATTCATGAAAAGTTAAGTTTTAGAACAGAGGCTTGTGTTAAGTGTTTTAAAACCACATATGACTGAGAAAGGAAAAAGTGTGACTTGCTTCTGTATTAAACTTTAATCACTAGAACAATAAATTTAGATTAAAGCAATGAATTACTCTTTCAAAAAAACCCTGTTGACATTTGAAAACGGTTCTAATCCAATCATAATGCTTTGTAGTAAGAATAATGTAGAATATGAAGGAAAACCATCCACAGAAAAATCCGATGTACACAATCACCAAAATGACGAAAAAAATATGTTTAATAACATATTTAATTTTCAAAGACAACCATACTTTACCCAAAAAAAATCTAATACACCGGTAATTGATTTTCAATTAAAACAAGTCATTGCACCAAACAATGATGTGCTTAAGCGGATGGTCCCCGTTATTGTTTTTGCAATTGTTCAAGGTTTAGATGAATTCCAAGATACTATTCCAAATTTTATAGAGAATTTCATTAAACTCAAAAGATTTGTTTTTGTAGATATCCTAGAAAGTCTAACAATCCATATGAGAGAACACCAAATTCAACAAGTTAGAATCCAAAAACTAGAAAAATTAAATAGATTGATCAATGAAAACATTGCTTTTAAAAATAATGTTAAAAATGAGAGTAAGAGCAGAAAGGGTTTTATTGATGGAGATGATAATGTGAATAACGATAATTATAATAAAAACTCATGTCATCTAAGCAAAATGCAATTTTCTATGAGTACTCAAGCCCTAAACAAAGTTGAGGATTTGAATAACTCACCATTAAAGTTTCAAACTCATGAAAATGCATCTAAAAATCTGAATTCGAATTTTAGATATGAACCACGTATCTTAGAAAATGGATTTAAAAATCTTCCTGCTTTTGATGAAATTCAAACTCCTCAAGTCTATAATCAAATAATAAAGTCTTCAACTTCAAAAAATGTTTATAATGTTTGTCAGGGTTTCAAAAATCAAAGAAAAAATGAAGTTAGTTGGAATGACTTTTCAAACCGTGCTTCAAGTTCCACACCATCATTTAAGACTTTAAAACTTAATACCATAGATTGTTATTTGAAACCTTTTCTATATGTTAATCAACTTATAGAAGATTGGTCGTACAACGACTTGGGTTTGAAAATATGGTTGAAAGAAAAACAACCTTTGGCTAGTTTCAAAGACACTTTAGAAATTGGAATGAAACACATTGAAAAAAATTCCAAAAATTATAAGAAAACCATTGATCACATGAAAATAAGATTCTTTGAAGAAATGATGTCATCAAAATTCCAAGGAAGTCTCAACGTGTGGCTAAAAAATATGATCACAACTTCAAAAGAACATAAAATGATGATTTCAAACCAAGTGTTATTGAATTTTTATGTGCTATTTTCAAAATATTTTTTTTGTAATTTGATCAATTCTAATTTGTACAAAATGACATTTGAACATTTAAAAAAATTTATGTCGGATTTCAAAAACTTTCTAAGAATCAATTATCAAAATAATTATTATGATGTTTCACATGTAAGAGAAAATATTCATGTATGTATGAATGTATGTATGTATGTATACACACACAACTAAAATTTGATAATATTTAATTTAATTTTTATATTATATTTCAATTATTTTTTTCATATACAATGGTATAAGGCTAATAAATTCATTTCAATATATATATATATATATATACACACACACACAAAAAAAAAATCACATCTAATTATTTTTTTAATAAATTTCATTCCAGATTGGTAGAATGGTTGAAGAAAATAAAAGCTTACATGTATGGAAAGAATCCTCACAACACCACCAAAAGAAATCAGAAAGCTCCTCAGTGTCGCTTAACAATTCATTAAACGAGAAGGCCAGTTTAGGTTATGAAATGAACAAAAACTTAATGTGTCCAACTGAAGAAGAAAAACAGAATGTATTTCAAGTTAGGAGGATACAATGCTCAGAGGATTCAAGCACAAATAACAATCTTTTTCTACTGAACCATAAATCTAATAAAAAAAAGTATATGGCCGTCAAAGAAAAACACTCAAAATTCATTGAAAAACGTTCATTCAAAAGAGAATTACAAAAAGAAAACTTTAGAAGGCGTGAACGAGATTGTGCCTCACCAATTGCAAATTCTCAAAGATATGGAAGCAATTTTCAATTAAGAAATGAATTGGGAATAGAAAATGATTTGGAAATAGAAAGACCGGGCAAGAAAAACCTATACCCACAAGATTGTGAAGAAAGCCCCAAAGATTTGTTGCATTTTGGAGAAAATTCCAATTCATGTGAAATAAAAAGCACCAACAGCGTAAACTACAAATCCTTTGAATATGGGCAAGAAAGTAATGTGGATATTAAAGGAAAAAAGGTGAGTGGGATTATTATTCATTGTATAAGTGATTTAATATATATATATATATATATATATATATATTTTACTCAAATAAAAATATATTGTCCAAAAAGAAATTGTACATATGTATGTATTCAAGATTTTGATATTATAAACATAATACTGCAATTTTGAATTTATGTTTAAGATAAATAAAATAAATAAAAAAGCAAAAAAATTGATAGTTTTTAAAACCATGATCTTACCATTTATTGGTGCAGATTGAAGTTGAAGGCTTCGATAAATCACATTCAACTTCGACATATGAAATGTATTTGGAAGAAGAAGAAAATAACTCATGTGTCAATAAAAAGAAATTTAAAAATCATGACAATCACATCAACAGTTTTGAGAAAACTGGTACTATGCATGAAAATCAATAATTATCTTGTGCATTAGGTGGTAGTCAAACACAAGTACACTCCTCATGTTTAAAAAGAGTAGTTACAATTCTTCATAAAAGTAATGCTACAAGTATCAACAATCCATCATAATGTTTATATGTATGTATGTATGTATATATATATATATATATATATATAAACCCATCAAACATATACAAAATTTCGTTTTTTTATTTTTTTGCGTTTAACATGTGATGGTAGTTCCAACTCACAATAAAAAATTCACTCATATGGAGGACGAACCAATGGTGAGGCATAGTCATTCCACCAGCTCTCAAAATAGCAACACTCAACACAATGTAGTCTTGTGGTCAAAGTAAGTGACAATCACTTTAAAGCTCTTAAAATAAAATAGAATATATATGTAGATATATATATATATATATATATATATGTGAGAGTGACTCTTTCTTTAGAATCATTCTTACAATCGAAGAAGATTGATTCATTTCTTCTAATCTACAACACATTAATCTTCCACGTTTGTGAATTTCCCATCTTTAAATATATGTATATATATATATATATATATACACCTACCGACACACCAACATCGCCCTTGTCCCTGGTATCTGTGCTTTTACTTTTTGATCGACCAAGTTGCCTTTTGCCTTTTTTGTCCTTTTTGGTCGCTTAATAAAAAGTTGTTGCCCGCGGGCAGCACTCGAGTTCGGGAGCCCATCGGCGCGAGGCGATCAGGCCGCAGAGCGAGTAGCGCGAGGCGCGACGGCCAAGGCGCCGCCGCGCAGAGGCAGCAGCGGGAGGCGCGCCGGGAGAGAGCCTGCGAAAGCATCCAGCGCCGTCAGCGCGACATTGAGCAAGAGGCGCTGTTCTTCGACATCTCCTTCTGGCGATCGGACCAAGTCGCGGTCCCCAACTACGCCCTCTCGGATGTGTCCATGTGCATCGCCACCCACGGCGCCAGGCCCCTCTCCCTCGACGACCTCCACATGTTGTCGGAAGCCGCGCTCGCGGGCCCTCTACTGACCGCAACTATTGCTTGCGTCAACGAACAAATCGGGTCGCACAACCTGT
>PpaFBX_N0011 | Chr11-minus-13202173-13203648 | PpaFBX_0091 | 4492-5967 | gw_score 953.16 | pep | gw_score 270.46_270.46 | F-box|0.0047|135-169 | Kelch_1|0.052|256-273 | Kelch_1|1.2e-08|276-320 | Kelch_1|6.6e-07|327-368 | Kelch_1|0.32|434-451 | 
TGGAAAGGCAGTCTGAGGTGCAGGAAGCGAAGAGAAGAGCGACTGGGAAACGGAGGCTGAGGAGCAGCAACAACTGCAGCAGTAGCTGTAACGGACAGGGGATTGGGGACGTGGAGATGGCCACTGCGACCTTGTCGGTTCCGAGTAGATCGCATGGCGGTAGGAAAAAGAGTAACCACAAGAAGAAAAAGGGCGCGAAGAAGGATGCCCCGTGTCGGAATGGTCTGAGCGAGCGCGTGGAGACTGTCTCTGTAGTGGATGCGTCGCCGTCTCCCGATGCTAATCGGACTACGTATCTGCCTCTCTTGGGAACACGTGAATCTTTAACAGGTAGCGACCCGGGTTCTCCACCCGAGTTTGATTTGGCGGGGTCGTCGAGAGAAGATAACGTTGCAATCATCCCTGGCCTGTCGGATACCCTGGCGTTGGTTATCTTAGCGCTTGTCCCGCTCTCTTATCATCAACAATTGAAGGGAGTGTGTAGGAAATGGAACAAATGTTTGACGACGACAAAGACTGGTAACGAGGTTCTGGAGATGCGCAAACTGCAGGGTGTAAAGGAGACGTGGGTGTTCTTGCTGGCTAGTGGTGGACCGCAGCGCCATCCGCAGTGCCATCCCCAGTGGCGGGCCTTCGATCCAGTGTACAATAGGTGGAGGTGTTTGCCACAATGCCCTTGCGACTACACGTTTGACAGCTGCGATAAGGAGTCTGCTGTCGCAGGAACTCAGCTCTTGGTGACTGGTCATAGTTCGACTGGTCCGACCGTCTGGAGGTATGATCTGCATACTAACGCCTGGGTGAAAGCTTCGAAGATGCTACAGAGTCGATGTTTGTTTGCATCTGCGAGTCACGGAGAGTATGCGTACTTCGCTGGAGGATCATGTGACGGCGCGGTTTTGAGGTCGGCAGAACGTTATAACTCTCTGACCGAAGAGTGGGAGCGTCTTCCCGATCTTCATGTAAATCGGAAGTGGTGTTCTGGATGTATTTTGGATAACAAGTTCTTCGTTATAGGTGGACAGGGTAGTGAAAGGCAGCCACTGACTTCTGGAGAGTATTACGATGAGTCAGAGGACAGATGGGTTACAGTTGAGAACATGTGGCCGGCTGCTAGGACACAGCCTCCAGGAGAAACAGCACCACCTCTAGTTGCAGTGGTTAAAGATCAACTGTATGCTGCAGATGCCAGCACTATGGAACTAAATGCTTACCACAAGGGAACAAATACGTGGAGACCCCTAGGGCCCGTTCCTTATCGTAGTGTTGACTCAAGTGGATGGGGCATGGGATTTAAGGCAGTGGGAGATGAGATTTTTGTAATTGGAGGATCCAGCGACAGGGGTAATGGAACCTTTTGCGATCAGATTCATGCATGGCCTCCTGCGCAAATGCAAAACGCGGATGGCTGGCGTCAGGTTGGCCAACTCTCTAACACAAGTGGCTTCATCTATAATTGCGCTGTCATGATAGTTT
>PpaFBX_N0013 | Chr03-minus-22368449-22370184 | PpaFBX_0270 | 4828-6563 | gw_score 788.28 | pep | gw_score 88.72_88.72 | F-box|6.3e-06|28-58 | Kelch_6|0.0012|133-167 | Kelch_1|0.64|180-209 | Kelch_1|0.39|251-270 | 
TGACAAACTTTGCAGGATGTTCCGAGTTTCACACAAATAGAATTTTAGAATCCTCTTCCCCGGTGCTAGATTCTCAGATTTGGAGCAACTTGCAACCCGAACTCGTGGCAAGAATTCTCGCACGCTTGCCTCTGTCATCGCTCATTCACACTAGACTCGTGAGCAAGAGCTGGGACAGAGAGATTTACTCGGGGCGGGTGATGGGTGACGGTTCTGTTCATGAAAACCCTCGTTCGTGGCTGTTTTTATTTGAGAACGGTGGTCCAGGAAACCCTCACAAGCTGCACGCATTCGACCCTCTGCGAAACGACTGGCAAACCTTTACCACTATCCCTCACTTCGCTACCGTGCAAAAAATAGGAGGACTGTCGCTATGTGGAGCAGCTTCCGGTCTGATGGTGTACAAAATTAGTGCGCTGAAGAGCCATTTCATCCGGTTTGGGGTCTTCAATCCCATAACTAGATCATGGAAGAAGCTTCCTCCGTTGCTCAAGCGCAGACAGAGGCCCGTCGTCAGCATGTTCGCGGAGGGTTCTGGCTACAGATTGGTTGTTGCTGGCGGTCTCGAGTATGACCAGCAAGTGCTAACTACAGAGGTTTATGATTCCCGAACTGAATGCTGGCGCACCACTTGCGAGAAGTTCAACAATCTACAGAGCCATGTCTGTGATGAGATTCGCACCTCCACGGCGTTTTGCGATGGGGTGGTGTACCACATGCGTTTCACTCGAATGCTGTCTTTCGATCCCAACCGAGGTAAAATTTTCAACCTCGTTGTGCCCCGCCTATTCCTTAATTCGATTTTAAGCATGCCCAAAACACACAGATACTGTCGCACAACTAACAAATGAACTTGACAACATCCCGACTTCACTTGCTACCCCTGGAGGCTATCCAAAATGAATAGTCGGTCATTTCTTCTTTAAAGAATCATTGCAGGCCATGTGCACTCGTAATTCTTCAGAGATAGAGAGGGGCCACAAACCTGAGATAGGAAAAAAGACGTAGATTATCTCTTCTCTTAATCCATTGTGCTGGATCGAACCCCGTCTTTAGGGACACATCTTTTCGACTTCTACGTTTCTCGTAGTAGACGGTGATCTAGTGCCAGTATGTAGGGAGATTGTCGATAGAGAGGATAAATTTTTGCAAGTCTAACAAGCTTTGAATAATTTTTTTGACAGAATATCATACATTCATGGCTTATGACACTAAGACCGCGAGGTGGCGACCTCTGAGAGTTCCCCTACCACCCAACCTCGTCTTCACCGGGTACCCCTCTCTCAAGCGTATATGGAAGGGGCGAGCATACCTCGCAGACGTTCTCCCCCCCTATCTGGTTGAGTCCAACGGGCGACTCCTTCTGATTGGATTTCGAGAAGATCGTTTTCATTCTGTAGTCGCAGGTATTGGAATCTGGGAGCTCGACCAGAAAAAGGCCTGGAAACTCGTAACCCTAATGCCGGACACGCTCTTTGATCAGATGTGCCCCAAGATTTGCATGTCAGCTTACGTCGATCCATCCTCGTATCTGAAGTACGAGCTTCAGGGCGCCGGACATGGGGACATTGTGTACATCTTCCAAGCGAATGAAGGCCAGGGGTTCGTCGTCCTGTGCGATTTCTCACAGAGTCCTCCTGCATGGCGTTGCATTCGCAATGGCATTGTACCGAAGGTGGAGTATTCCCAGACTTTGCAGGGGTGTGTCATTGATCTAAGATGGGACACCATGATTT
>PpaFBX_N0015 | Chr07-plus-12687168-12688310 | PpaFBX_0248 | 4932-6074 | gw_score 674.01 | pep | gw_score 669.21_669.21 | F-box|0.018|23-57 | Kelch_6|0.54|129-176 | Kelch_1|0.0028|179-222 | Kelch_2|0.037|233-269 | 
TGCCTACCGGGACATCCCCACAAGTTCTTGAGACTTCCGGGCAGGAATACCCCAGCCAGATTTTGCACTCCCTCCCGGACCAACTGGCTATGAAATGTCTTGCCCGGGTTCCTCTCTCCAGCCTTCGAGGTGTCAGCAAGACATGGCAGAATGTCATCTATGATCCTTACTTCCAGAGCCTCAGGACAACGAATGGAAGGTCCCAACTGGAATGGGTCTACGCATTGGTGCAGTCGCAGGACAAGAGCTTCCGATGGCGAGCATTCGATCCACTCTCTAGCGTGTGGTATGACTTGCCTCCAACGCCGTACCCTATGGAGTTTCAGCTCCACAATCCTGGGTGCATTGGAGTCTCGTACTTCGTACAATGTGCCAGTACACTGGACAAACTAGTCATGGTGGCGGGTTTGAAGGCCAAGAAAGATGGAAGGAACAGGATGATCATGGAGCCAGCTCTGGAACAACCATACATATTCGACACCCGGACGAGTGAATGGAAGCTGGGGACGCGTTTCAGTGTGCCACGGAAATGGTGTGTCTGTGGGGTGGTTCAGGAGAAGGTGTACGTCGCAAGCGGGTCTGGAAAGGACTGGGACCGAGAAGTGTCCAAGTCTGCCGAATTCTATAACCTTGTGAACGATAATTGGGAGAAGATGATGAGCTTGTCTACTTCCAAGTTCAGCGGAGAAGCCATGACAGCCGTGACAAACGACAATAAGCTGTATTTCGTAAGCGGTCGGGGTGTATTCTCCAAGGAAGGAGTCGTGTATGACCTTGCGACCGACTCGTGGTCGGATATGGCTCCGGGCCTGAAGAGAGGCTGGACTGGTCCGTGCGTAGCCGTGAATGGAAGATTCTACTTGCTGGAAACCCCAGCAGGGAGGCTGAAGGTGTACGTTCTGGAGAAGGACGATTGGGATGTGATCATGGAGGATGCGAGGCTGGGAAATCTGGAGATGTTCGTCGGAGCGAAGGGCAAGATTGTTTCTATTGTAGGGCTAGGGATGGATACTCAGCCAAGTGCAGGGAGCGTTCTGCGAGTGATCGACATTGCTTCTGAGGCTCCGCAAATTTACGATATTCCAGTGAATGAGGGGAAGGTTATCTCGGTGCAAGTTCTGGGAATGATGGGTCGTCGTCCCA
>PpaFBX_N0017 | Chr03-plus-18771630-18772094 | PpaFBX_0203 | 4974-5438 | gw_score 106.87 | pep | gw_score 105.06_105.06 | F-box|2e-06|9-43 | 
TGACGGAAGAATTGGAGGAGAGTTTGTGGAGCAGAATGCCTGCGGATATTCGTGAGCTAGTTCTGCAACGACTCCCGCTTGAAGTGCTTTACAGATTCCGAGCTGTGTGCAAGCATTGGCGTGCATTGCCGTTGTCACCCGAGTTTTGCAGATCTGTCACTCACCCTCAGTCGAAGCATTCGTACCTTCTTGGCATACAACCCATAGGGTTACTTCAAACTTGTCCTATTTATAATCCCATAGCGAAGAGCTTGAGTTGGATAGACCTGGGATTTCTGGAATCTAGGTTTGAGCGGTTTACGTTCGAGCGGTGGGTTAACGACGATGATCCTTGGGGAAGTAGTGAATTCAGAGGAGCAAGCTCAGACGGTGGACTTCTCTGCGTCTGCGTTAGAATACACGAATCTGAGCAAGATGCTATTTTTGTCTGTAATCCTTTAACTAGGGCTTGCAATTTGCTTCCTC
>PpaFBX_N0001 | Chr11-minus-12837460-12838695 | PpaFBX_0066 | 4777-6012 | gw_score 776.22 | pep | gw_score 625.31_625.31 | F-box|3.6e-06|34-71 | 
TCGCAGGGATAAACATCAACCTGGCGAATCCGTCATTGAGTACCAGCCTCATTGAGCTGAATCAACAGCAATTGTGGATGGACCCTGACCTGTGGGGTACTCTGCCGGAGCCCCTGATAGAACTTATCCTCGCGTATCTCCCCCTCCCCAAGCTCCTGCAAATGCGATCCCTTTGCAGGAAGTGGAATTGTCTTTTGCAGTCGCCCAATTTTCTCGACGCACAGCGCCGCACTGCTGCGCAATGCCACTTCTATGTGGTCACGGTCTCCGAGCCTGCTTTCTCGGCGTTCTCATATTACCAGAAAGGACCGGAGCTTCACTACCTCCGCAGCTCCTCACTCTACTGCCACACCTCGCAAACTTGGTTCAACTTGTCTCTGAACTTTCTTCCATTCTCGGATCTATACGTGACGTCCGTGGGAGGCGGATTAATCTGTTTCGTGGCGTACATGGGCAAGTCCAACGTCACAACCCGAGAGGTTGTGATTGGAATCGCCAACCCTGCAACCCGCACTTGGAGGCTGCTCCCCCGGTGGGAAGACAACACCGTGTGCCGCAATCTGCCAAATTTTGTGGCGATGGTGGTGGACAATTTCACCCGCCAGTATAGAGTCGTGGCGATAGACTACGACAAGACCTGCACTTACATGTACAGCTCGGTAAGCATGTCATGGGCGGAGAGCAAAGACGTCCCGACGCAACACAACTTTCCTTACTACGATCGCACGCCGTCACAGGCGGTCGTGACATCGACGAACAAGCTGGTGTGCACCACGCAGTGCAAGTCCGGCGTCTCGATTTACGACATGGACACGGGGCTGTGGGATTCTTACGAAGTCCACCTGCCCGGAATGCACAGCAATGTGCACCTTGTGCAGCACCGAGGTCGCATTCTCATGATCAGCAGGATCATGAAGGCGAAGTACGAAGGCTCCGACAGAGTGCAGATCTCGGAACTCGAACGCAAGGATTTGCGCGTGACCAAGGCCTTAGACGAGGTGCCAGTCGGTCCTTCCAAGCACTTTTTGGACCACTTCAAGGTGTGTGATATTGTTGGACCCAATGACGACTCACAACATGGCATGTGCTTTGTCTCTGTGATCACTGGCGAAAGGTGGGTATATGACTTGGAAGGGAGGTTCTGGCGCATCATGCCCAGCTGGCCCCGAGCGAGGAGCAAGAGCATGGCAGCTTACGGTGGGTTCTCGATCCAGTTGCGAGTCGACATACAACCTT
>PpaFBX_N0003 | Chr18-minus-3781644-3782867 | PpaFBX_0220 | 4783-6006 | gw_score 810.37 | pep | gw_score 648.56_648.56 | F-box|4.5e-05|34-69 | 
TTGTGGTTGCAGGATTACTGGACGTCAACCTTTCAAGTCTTTCTCTGACCAGTGATACACATCAGAAGCAAGTATGGATGGATCCGGAGCTCTGGGGCGCTCTACCAGAGCCCCTCGTGGAGATCATTCTTTCGCACATACCCTTGCCTTATCTCCTTCCAATGCGAGCAGTCTGCAAGAAGTGGTACTTCCTGCTGCACACGAGCTCCTTCCTGTCGTTGCAAAGACAGCGTACCGTGCAGTGCACCTCATACGTTCTTACGGTAAATGAGCCTGCATTCTCGGCCTTCTCCTTTTTCCAGCAAGGCCCAGAGCTGTATTACCTCCGCAATAGCTCCCTTTACTGCCCCATCTCCAAGAATTGGTTCAACATGTCGCTAGATTGCATCCCGTTTCGTGATTTCTACATCACATCCGTCGGTGGGGGATTGCTGTGCTTCATAGCCTACAAAAACAATACATCCTCCACCAATCGGGAGGTAGTGGTGGGAGTTTGCAATCCCGCTACTCGCTCTTGGAGGCTGCTTCCCTGCTGGGAAGAAACTAAGGCGTATACTTTGCCGCAATTTGTAGCTATGGTTGTGGACAATTTCAACAGAAGCTACAAAGTTGTTCTCGTTGATCACGATAGAAGAGTTACGCGCTTGTACAACTCGCAGTCTATGGCGTGGACGGAATTCGATGATGTGCCAGCCCGCCATAATTTCCCATACTACGACAGATGCCCCAGCCAGGCGGTGGTGAAAGGCAGCAAGCTGGTGTGCACCACGCAGTGCAAGACGGGGATCTCCACTTTCGACATGAACACCGGCCTGTGGGAATCGTATCACGTCTTCCTGCCCGGTATGCACAGTAGCGTGCACCTTGTGCAGCACCATGGCCGCATTCTCATGATCAGCAGAGTGATGAAGGCCAAGTACGAGGGATCTGACCGAGTTCAGATATCCGAACTCGACCCCAAGGGACTGCGAGTCACGATATCTCTGGACGACGTCCCGCTCGGTCCTTCTAAGCAATTCCTCGACCACTTCAAGGTCTGCACATACAGCAGCTATGATGAATCCGAGGGTTTGTGTTTCATCTCTACCACGACGGGCGAGCGGTGGTTGTATGACATAGAAGAACAGTTCTGGCACATTTTGCCGAGCAGCCCGGGAAGCAAGACGAAAAGCATGGCGGCTTACGGAGGCTTTTCGGTCCATTTAAGAGTAGATATCCAGCCTT
>PpaFBX_N0005 | Chr16-minus-450416-450790 | PpaFBX_0095 | 4933-5307 | gw_score 60.76 | pep | gw_score 45.88_45.88 | F-box|0.07|2-32 | 
TGGTGTTTGCACGCCTTCCTGTCACAGGAATCACTCGCCTGCGATGCCTCTCTAAGGAATGGAAGAGGAACATCGACACAGTAGACTCGAAGTTCAGACAGATGTGTGCTGAGACATCCGCATCATTTATGTTTGCACTCATTTCCAGGAAGGAAATCGAGACTCTGAGCTCGGAAGAACCGCATGAGAATTACCTCTGTGTCACGACGTTCGATGTCTCCACTAACAGATGGCACGGTTCCGACAACACCTTCCCCCCCGGCCGACACTGTCTCACAGTGGATTCATGTGAAGGAGGTTTGGTGTGTTTCCCCTCCAAAACATTCGCAAGGGACATGACCCAGCTTTTCTTCATCGTCGTGAATCTGTTAACAA
>PpaFBX_N0007 | Chr05-plus-20475038-20476123 | PpaFBX_0214 | 4989-6074 | gw_score 698.96 | pep | gw_score 649.37_649.37 | F-box|2.4e-08|6-40 | Kelch_6|0.043|95-140 | 
TGGATCCAGAAATATGGAGCCAGCTTCCCCAGGAAATGCTTCTGGATGTGCTAGCACGACTCCCTTACGACTACATCCCAAGGCTCCGCGAAGTTTGCAAAAGATGGAAAGAGCTGCTAGTTGCGAAGTACTTCACGGACAGGATTGTATCGGTTCGAAAATCTCAGACGCCCTTCCTACTAGTCTGCGTCAAACGATTCCAGGCCATTGTAGCATACAATCCAGCTCGCAGAGAGTGGCGCGAAGTCTTCATCTGGAAGAAATCTCCTAACTTTTACATACATTCGCTCCGCGCCGCTGGAGGAGGTCTGCTCTGCTTCGAGGGGAACGTGGGCCGCAAGAGGGAAGATGGCGATATTCGGCTCCTCATCTGCAACCCCATTTCCAAGCTGTGGCGCATCCTGCCCCCGCTGCCCTCCGGAATCAAAACCTCAGGCTGCGTCAACTTGGTCGTGCTGGAGAACGAGCCGAACCAGTTCAAGATCCTATTCACGCAAATTCACCAGTTACACGGACAGCGACGCCTTGTCGGAACCTTGTTCGACTCACTGACTGATTCCTGGACTACTCACAGTGAAGACACTACTTTGGAGTCTATCTACCGGAGCGTCTACGTCAATGGCTCAATGCACTATATAGGCTCTGAGCGGGTGCATGAGGACGGCACCTTGATCAGTCGCAGACAAGGCGTCTCGTTCGATCTCTTACGCAAAGTGTTCTCTCGGTTCGAGGCACCATTGGCAAGCGTCAGTGTAGGAGCCAAGAAGTTCATGGAGCTTCATGACAAGCTATCTTTGGTCACATTTTCTACGGTGCCGACCTTCTCCCCCTCGGTGCAGCAATTCGACGACCAAACCGGAACGTGGGTGGAAGTACATGTGCTTCCTCCTGGAACTACCCTCGGCGTTCAGGGCCATGTACCACTTGGTCAAGGCTCTTATCTCTACTTTGCAGATCCCCGCAGATCATCTTTCAACGTCATTTGCTATGATTTGCTGAATCGGGAGAGGTTCGACGTCGACGAGGCATTCCTGGATTTGCGTTCAGAAGGGTACAAATTGTATCATCCTTCGTTATGCTCTGTTT
>PpaFBX_N0009 | scaffold_145-minus-17584-18921 | PpaFBX_0099 | 262-1599 | gw_score 389.74 | pep | gw_score 109.28_109.28 | F-box|0.00011|2-39 | 
GGCGTCGGCTCTCCGACATGCTCGTGCAGCAAGTGCTGTCGTTATGCGCCACACTCGACTTGTGTAGGTTTCGTGCGGTATGCAAGAGATGGAACTCTCTGATCTGCGCGCCAGAATGTGGAAAATTTCTTTGTTTCCGGAATGCGAATGAAGATGCTCGTTACATCATCGGGCGTTGTTTTCACCAACACTTTGAGACAAGCCTTACTGACATTGATGGCAGTACGCTTAAATACATTAAGGTTGTTGGGTGGAAAATATTTGACCTGAATGACAGGCGGTGGTACACATGGAAGGGGCCTTTACTGAGCACTTATTCCAATGACCACCCTCTGGTTTCGGATGAGGATTTGATCGTATTATGCGGCACCACTACAATGGCTGCTGCTAATGACCATCCTCTGGCTTCGGATGAAGGTTTAGTAGTATGTTGCTCTGTGTTGGCCGGTACAGCAACCATTTCCGAGATAGTCATTACTAACCCCATTGTGATGACCAAAATGGTACTGCCAATGCCAGTGGCATGGAATAATCTCTATTTATCCAGTTTTCTAGTAAATCTGGCCGTTGACAGCATCTCCCAGGCCTACAAGATTTTCCTCATCAACAGATATGAAGACCCCTTTATGTGTGTTTTTGCTTCCACTACCAATCAATGGCGGATCTCGAGTAACCCGCCCGTGCTGCGGCTGCACGATGGGGCAGGGGCTCAAGCACACAGCGTCATATTTCAGGGGCAGTTGTACGTTTTGTTTAAAACTTATCGTGTCCCTGGGTCAAATGAAGGGTGGCCATTCAAATTTTGGCTTCATAGATACACCTTCCTGGAGGATTTTTGGACAGATTGCGGAGTGGACTTCCCGGAGTGGCCAGATAATGGTATTGATCGAAAGGAACTCGTTGTCAGCAGAAATCGCTTGTTTGTGGTGAGCGGACATACGTTGCATCTGGAGACGAGAGAAGGTTCGATTAGAATGCTGGATCCATTAAGTGTATTCGAAATTTTGCTCGCAGATGGCACCTTCATCACAGAGTCCCATTTGGCAGAACCTTCGTTCGATGCGCAAGAGCTGGAGGTGGATGGCCCAACTGACGAATTCTTTGATGCGAAACTTGGGGAGCAGGTGGCTGTGAGATCATTCGTTTTTAACCAGGCGTTTGGTTTTGGCAATTCCATTATGCTTACGTATAGATGGCTTGGATTCTCGATAGTATATAACGTGGAGACACGTTTGTGGGAATTATTGCCTACAGATCCAACTGTTGAGTTGTATGGGAATGTGATGCCTCTGCGTCCACCTAGAACCTTTGGTAAACCAATCGCAGGAGAATTGGTGG
>PpaFBX_N0010 | Chr02-minus-37130-38467 | PpaFBX_0099 | 4885-6222 | gw_score 397.24 | pep | gw_score 116.78_116.78 | F-box|0.00011|2-39 | 
GGCGTCGGCTCTCCGACATGCTCGTGCAGCAAGTGCTGTCGTTATGCGCCACACTCGACTTGTGTAGGTTTCGTGCGGTATGCAAGAGATGGAACTCTCTGATCTGCGCGCCAGAATGTGGAAAATTTCTTTGTTTCCGGAATGCGAATGAAGATGCTCGTTACATCATCGGGCGTTGTTTTCACCAACACTTTGAGACAAGCCTTACTGACATTGATGGCAGTACGCTTAAATACATTAAGGTTGTTGGGTGGAAAATATTTGACCTGAATGACAGGCGGTGGTACACATGGAAGGGGCCTTTACTGAGCACTTATTCCAATGACCACCCTCTGGTTTCGGATGAGGATTTGATCGTATTATGCGGCACCACTACAATGGCTGCTGCTAATGACCATCCTCTGGCTTCGGATGAAGGTTTAGTAGTATGTTGCTCTGTGTTGGCCGGTACAGCAACCATTTCCGAGATAGTCATTACTAACCCCATTGTGATGACCAAAATGGTACTGCCAATGCCAGTGGCATGGAATAATCTCTATTTATCCAGTTTTCTAGTAAATCTGGCCGTTGACAGCATCTCCCAGGCCTACAAGATTTTCCTCATCAACAGATATGAAGACCCCTTTATGTGTGTTTTTGCTTCCACTACCAATCAATGGCGGATCTCGAGTAACCCGCCCGTGCTGCGGCTGCACGATGGGGCAGGGGCTCAAGCACACAGCGTCATATTTCAGGGGCAGTTGTACGTTTTGTTTAAAACTTATCGTGTCCCTGGGTCAAATGAAGGGTGGCCATTCAAATTTTGGCTTCATAGATACACCTTCCTGGAGGATTTTTGGACAGATTGCGGAGTGGACTTCCCGGAGTGGCCAGATAATGGTATTGATCGAAAGGAACTCGTTGTCAGCAGAAATCGCTTGTTTGTGGTGAGCGGACATACGTTGCATCTGGAGACGAGAGAAGGTTCGATTAGAATGCTGGATCCATTAAGTGTATTCGAAATTTTGCTCGCAGATGGCACCTTCATCACAGAGTCCCATTTGGCAGAACCTTCGTTCGATGCGCAAGAGCTGGAGGTGGATGGCCCAACTGACGAATTCTTTGATGCGAAACTTGGGGAGCAGGTGGCTGTGAGATCATTCGTTTTTAACCAGGCGTTTGGTTTTGGCAATTCCATTATGCTTACGTATAGATGGCTTGGATTCTCGATAGTATATAACGTGGAGACACGTTTGTGGGAATTATTGCCTACAGATCCAACTGTTGAGTTGTATGGGAATGTGATGCCTCTGCGTCCACCTAGAACCTTTGGTAAACCAATCGCAGGAGAATTGGTGG
>PpaFBX_N0012 | Chr04-minus-8687582-8693084 | PpaFBX_0164 | 4479-9981 | gw_score 1222.52 | pep | gw_score 1222.52_1222.52 | F-box-like|3e-08|76-116 | LRR_8|0.17|155-192 | DUF2967|0.11|177-330 | LRR_6|0.0088|247-269 | LRR_4|0.67|301-331 | LRR_4|8.3e-05|617-652 | 
GTGCAGGTGGACCTTCAGTAGACTACTCAAGCTCATCCAGCTGTCAGTCGTTGCAATTCGAAGGTTTTCCCAGAGAGAGTTCATCAATAGGTCCCCCTTCCAATCCCTCATCGCAGTTGCTGGATAGAAGTGAGGGCAACATGGAGTCTGGCAATGCCGGAGATGGGAGTGAGGATAGCAACGTCGAAAAGGCGAAGGTTAATGGATCACGCTTTGATCTAACCGACGATTTGCTCATCAAGGTGCATTAACCAGTCCAGAAATTTGATTCGACACTCTGAGAATGAGCAGGGTCACCTGTGTGTGGCTTGAGTGTGGTTTTATTGGTGTATGTATTCCAGACGTTAAATGTTTTTTTTCCTGCAGGCATATGCTTGTGTCTATATGCAAAGTCTAATGGTGTCTCTGCTCTTCTAGGTGTTCTCCTGTTTGGACCATATCACTCTATGTCACGCGGCTTTGGTTTGTAGACAGTGGCGTGCAGCAAGTGTCCATGAAGATTTTTGGAAATCATTGAATTTTGAGTACCGCAAAGTAACAAATGCGCAAGGTACCATCTACATTGCATTAAGGCCAGTTCCTTCTACAAATATGAGATATTTAGGGTAATTCTACCTCTTTCCAGTTTCTTTCTTATACCGTAGTACTAATTTTGAATGATGGTACTGTTTCTTTTCCACTGCGTGAGATTGTATGTCGAAATAGTTGAGAAACATGTCTATGATCACATTCCGTGAGTATATGCAGTTGCGGAAGTGTGCGCTCGTTATCCAAGGGCAACCGAGCTACATTTGAAGAATACAGCCAATGTTGAAGATTGGCTGATCCTTGATGCTATGCGTTCTCTCAGGTGCATTTTGTTTAATTGTCGAGTATAAGACGAGAACTAAATACACTAGCTTCCGTCTCATTTCGATGGATTTGACAAGCTTATTTTGTATCTCAAAACGTTCTGATGTTTTCGCATCTTACTGTTGAGACCTTAACTCACCAGTGATATTACCAGTGAATAATTTTTTTTCTTGGTTTCTATTGCGAACTTAATTAGCTCAGAATTAGAATTCAGCAAATTGGTACAAACTGCCATCTCGTGTCCTTGAGATGCCTTCTATGTATGTTTGCAGGAACCTGGAGGTGCTCACATTGGGTGGAAATTTGCTGGATGAAATGTTTTTCTCTACAATTTCTAACTCTGCATCTTTACGCACTTTGAGTATAACGGATGCTAGCTTGGGAAGTGGAGGTGCTCAAGAAGTGCAGCTACGACATGAAGGTTTACGTTCACTGCAAATTATCAAGTGCCGGGTCCTCCGACTTGCCATTAGGTCATAATTTCTATATCATGATCACGCTTGTGACGTTGTCATAGATATGTTGATTCCTCAATCGTTAACTTATTGTAGATTTGTGCATTCTTCTAATACCACACATCGGGGCTTTTGTTTTTCCCCATGCGTAATTTTTGTACAACAGGTGTCCACAACTGGAGGAACTTTCGCTGAATCGAACTGGTACTGCTTCTGCGGTGCTGCATTGCCCTCGTCTTACGAGCTTAAATGTCTCGTCTTGTCACAAGCTTTCGGATGCTGGAGTTCGTGCTGCCGCAATAGCCTGTCCACTGCTGACATCTTTGAACATTTCCAGCTGTGCGTATGTCACTGATGATACTCTTCGCGAGGTTTCTCTTGCGTGCCCAAATCTTGAGATTCTTGATGCCTCCAACTGTTCCAATATTTCCCTTGAGGTATTATTATCGTCACCGACATCGTCATTATCATTATTATCATCACGATTATCTTCTTTGCTATCTTCTTCTTCTGTCCTCCCTCCACCCTTTGTTTCTGATAAAACTTCGTGTAAATCACATTCTTTTTCTCCTTCTCCTTTCCCATATGATTTGGGCAAATGTCGGAGTTAACTTGATCTGGTTACTCTTGAAAACTGCTTGATCATCTGAAGCGACAATGACACTGGTCTTATCTTTAGGTTACAGCATATCTATGTCCTGTCGAACCTTGTACTATCTTGAAGAATAAAGGTTGTTTTGAGCATCTGTCTGTGGAGAGTAAACCATGTACAATTGATGATTTTATTTGGCAGGGAGTGCGCATGCCCATGTTGACAGAGCTTAGACTGCAAAATTGTGAAGGCATTAACTCCTCCTCTATGGCTGCTCTTTCACATTGCATAATGCTCGAGGTATGAACTGTCTCCTAGAAGGCCTGTTTCTGTTGCTTTGTTTGATTAATGCGGCGCTTACTTACTAAGTTTACAATCACGACTCAATATGGTTGGCTCTCTAAACATATGGTTATTCTGCAAAGAAATAGTACTGCTTTCTTCAATGGTCCGACATTTAAACGACATTTAAGAAGTCGATTCTTGTGTTCTATAATCTTGAAGTGGGACTTTTGTGACGACTACTTATCTGCTTCAAGTAGGTTTGATAACAATAATTTTTTCCAAGAATTTAATTTCAAAATTGCAGTTCGTTGAAGAATTAGAGAGCACTTGAAGTATATCCAAAATATCTAATAAACTAATCTTGTATAGAAGACGCAGAAATCGCCTGATTTACTGGAGGTTTTATCAGGTGTTGGCTATGGACTGCTGTTGGCTGCTTACATCGGTGACTCTCGACCTGCCACATTTGCGATCCATCAGCTTGGCTAATAATAAGAAGTACTCTTCTATATTTCTATTACTTGTGGGGTTATTTATAGTGTTACGTCAAAATAAGTTGAATTCATGTTGTATAATTAGTGCTTCTTGGTATTTGGTTTAGGATACTATGTATCTAATACAGTTAGCATGTTTTGATGGCGTAGTCTTGAAGGTATTAGAATAATCACAAAGCTTCTGGTGATTTGTTGTGAAACTAGAGTTCATACAATGGCGAAGTTATCACCTATTGATGAATTTTACGAAGTTGAGTTGTGAATCCTATCTGAGGTTGTGTGATGATGTTCTTTGATGAATGTGGCTGTCTAACCGAGTAGGATTGGTTTTCTATCTCAACTAGGACCCTGTAATTTTTCTGGAACGTCATACATGACTTAGATCTTGGAATGCATTATTCCCGAGTTTGTAACCTATCTAAAGTGAACTTACAGGTTGGTGGAGCTTACATTACGCAGTCCTTTTCTTGCTTCGCTCAACCTCACTAATTGTCCCGCTCTTAATCACATCGACCTCGCTTCCAGCAGTCTGCTGGTAATTTTGATAACTTTCGCCCTTGCCAGTTTTAGCCGCATAAACTTGTCAAAACATAAGTGTGAAAATGGTACCCAACCACCGCTGTGCCTGCTTGAGGTGAACATTTGTATTGATGTATTTGATTATTGCACGAATTTAAGTCGACATTACTGAGTTGCGGTTTTGTATTTGTTATTGACAGAGACTTGACCTGAAAAATCAATCGAGTTTGGCAAGTTTGGCTTTGCGTTGCCCTTGGCTACGAGTTGTAGACCTCTCTGACTGTGAATCTCTGACAGACCTGGTCTGCAACGTTTTCAGCGAAGGAGGAGGCTGCCCAAAACTGAATACGCTGGTTCTTGACAATTGTGATGTACGTTGCCTGCATTATTCTTTGATCTTGTAAACCCTTTTTATAATTTGGATTGAATTGTACTCGATCCAATTTTTTTTCGGTCGTTTCTTCTGTTCACTTATGTCATCACTTGGGTACAGTATCAATCAGCAAGTGTCTTAATATGATTTCTGATTTTCTGACAAGAGTATGGTTGTACAGGGCTTGGTGAAAGTGAAGCTCTGTACTGCATCTCTTGAGAAGCTCTCATTAGTGGGTTGCAGAAAGGTTTCGACCCTTGAGCTGTCGTGCATTGGGCTCCAGCACCTTCACTTGGATGGGTGTGACCGTCTGATAGATGCCTATTTTGTTCCAGTTGGATTATTGTCTTTGAACCTTGGCATCTGCCCCCATCTGACAAATCTGGTAATCAAGGCCGATCAGATGATAGCCTTGGATTTGCGGGGTTGTGGACTTCTTTCTCAAGCGATCATCGATTGTCCAAGTCTTTCATCTTTAGACGCTTCATATTGCAGGTTTGTGATAGCCCCTATGAAGGATTGGCATAGATGCTTTTCAGCATCTTGCTAGTTTAAATGTCTTTGTGATGCATGTGATATATTTATATATATATATATATATATATATATATATATATATATATATATATATATATATATATTCATTTTTTTCCCTCATATCTAGCTGATAGGTTTCATCTGATGCTCGACAGTAAATTGGGTGACGAGTGTTTGGCGACCACAACCTCTGCTTGCCCAGCAATTCAGCAACTCGTCTTGGCTGCATGCTTCTTAGTTGGTCCTGCGGGGCTCTTGGCTTTGAAGAAACTGGTTGATTTGACTGTTCTAGACCTCTCCTACACTTTTCTTACTGATCTATCACCAATTTTTGAAGCTTGCCCCCGTCTGAAGGTGCGAAAATTACACCTTTCTCTCTGCATTGTCACTTTCTAAAATCTTTTCATTGTATTTAGTGTTGCATGCCTGCACAATAGTTTGTTGTGTGTTCTGCAACTAAGCAGATAGGCTAGGAACAAAAGCAGAATGCTTGGTTCTTTCGTATAAATAATTTCTTCGAATATCGAAATTCAATGTAATGATTTGTCGTTTATGTGTCCAGGTCTTGAGACTATCTGCTTGTAAGTATCTTGAGGAAAACGCTCTGGATGCTTTGCATGGTGGCAAGAAGCTCCCCGAACTTCAAGAACTGGACATATCATATGGCAGCTTGGGTCGGAGGGCCATTGAAACTGTTCTTACTGAATGCCCCCATCTGGTTCACATAAGCCTCAATGGCTGTGCAAGTGTGACTGATCATTTATGGGCTCATCTTTGCTCACGACAAGAACCTCTAGAACCGGCTGATTCAATGGACGTTTTTCCTACGAGTGTAGACATGGTTGACTTGGTTGCGGAGCAGGGCAGTGCAAGGGATGCTAACTCTGCAATGGAGGTGGTTGTTGGAAATCGGAGCAGCGTTGAGTTTTCTACTTCTGAACGCGCACTGCAGAGCTTGAGTTGCGTTGGCTGTCAAAATGTTCGCTCTGTTAGATTAGTGGCAGAGGCTTGCCCTCATCTCTCTACAATCAGCCTGTCGCTCTCCACTAACATTCGGGAAGTTTATCTCGCATGTACTAATCTTGTGTCACTTAACTTGAGGTATGATATCATATATCCGCTCAGATGTCCTGCGATTTCTTTTTTATTTTTATTCCTTTTGTTTGAAGCGATTTCGTAACTTCACCCTTGCGTTTGTAAACTGTAGCTTATAGTGAATATGTGCTTTCCAATTTAGGAACGTTAACCGTTTCATAGTAGCCTGTGTTGTCAATGATTTAAGAAGCAAGGCTTTGGTACTGAATGCTGAAGCTTGTCTGCATGTTTTCCAGCAACTGTGCTTCTCTCTCAGTGCTCAATTTGGAATGTCCCCGCCTCCTGACCCTTTCTCTCCACG
>PpaFBX_N0014 | Chr10-plus-13729129-13729317 | PpaFBX_0270 | 4923-5111 | gw_score 83.51 | pep | gw_score 36.94_36.94 | F-box|1.4e-05|27-57 | 
TGCCGGATCTTGCAGGATCCTCAGAATTCCACACTAACATAACTTTAGATCCTTCTCCAACGCTGGATCCTCATATATGGAGCAACTTGCAACCGGAACTGGTGGCAAGAATTCTTGCACACTTGCCTCTGACATCGCTCTTCCACAAAAGACTTGTGAGCAAGAGCTGGGATAGAGAGATATATTCGG
>PpaFBX_N0016 | Chr09-plus-3472947-3474101 | PpaFBX_0246 | 4860-6014 | gw_score 538.93 | pep | gw_score 71.47_71.47 | F-box|0.00028|48-80 | 
TGAGTTTGGCGCACCAGGGTGTGAATTTCCATAACATTTTTTCTGGATGCGGATCAGAGCCTTTGCTCAATCCCGATGCTCAACCACCTCGGATCTCGGACTCTCAGCTTGACGGCGGCGCGGTTCTTCACCCTGCCATTTGGAGCAACTTGCCTGAGAGCATCCTGCACTCCGTGTTCTCGAAGCTGTCTCTCAAGAACCTCACTCGCATTCGCAGCCTTAATAAGCTGTGGAAGTCAACTGATTTTTTTTCTAATGGAGTGAACAGCAAGAAGACGGGCCGCTTCGCTCTCTTGAGAGGCGGACAAGACCTCGCTTCGGAACAGCACGAGGTCTGGGTCTTTGATACTCCAGCGCAGGAATGGTGCAAGTTTAATCTCGGTCATTTCCCGTCATCTCTCGTGTTCAAAGGTCCATTTGCCGCTGCAGGCGGGCTACTGTGTTACATTTCCCAGACCAGCCATGGCGGCAAACTGAAACTCATTGTCAGCAATCCCCTGATGAGAACATGGCGCTTACTGCCGCCAAATCTCAACCTCTGCGATTTTCCCACTCTCACCCACATGTCCTACCTCCTGGACCAGTACTCTATCACCCTCGTTGGATTATGTGAGGACACAGGCGCCATGACCATTGAGATATACGAGTCTGGATCCAACACTTGGACATCTACTGACCATCCCCCACAGCTCACATCCTACTACAATTTCTTCAAGGAAGATGACTACCTTGGCCTCGCCACCATCGATATGCGCTCCAAGAGCATCATGCGCATCATGTACCCATATGCGCTCCAGAAGAGCGGTTTCCTGAGCCGCGATGAGGATAAGTGCTGGATTCTTGAAAGCAAAGGGGGCCTGTTCATGTGCAGCAACGCGCCACGCAGGGAAGGCATCTGGCAGAGGCTGGAGACAGAGTGGAAGCGCGTCTGCGTGCTCCCCAAACAGTTGCACAAGTATGAGAGAACTGATCTGTACATTTCGGAAGATGTCGTCTTGCTCGTAGGGTCAGAGCCGCGCTGCTTCTTGCCCCAGTTCGAGGATGAGGATCCGCACAAACTCATCGTTTTTAACAAGGAGACATGTCGGTGGAGCATTTTACCGCAAATTAGTTCAAATTTTGGCACTCTGGAGGAGCTCCTGCGAGGACTCATAT
>PpaFBX_N0018 | Chr12-plus-6624399-6626268 | PpaFBX_0023 | 4779-6648 | gw_score 943.35 | pep | gw_score 943.35_943.35 | F-box-like|3.8e-07|75-121 | Arm|0.089|458-486 | Arm|0.79|499-527 | 
AAATGACACAGATCATCGGAGGAGCAGCTGATGACATGTCCAACAAGCGGCGGCGCAATGTCAATGTGGCGGTGGACGATCAGGAGCAGCAGCAGGCTGTTGTATATAAGAAAGCCAGGATAACATCGTCGCCGACATCGTCGGCGGCGTCCACTTGTGGTGCACCGGCGGTGCCGGCTACAGAATCAGGTGTTGAAAGTGACGCGGGTCGCGATGCGCATTGGACAAGTCTTCCAGATGAAACCGTGCTTGGGTTGTTTAATCTGCTGAACCACAGGGACAGGGCGAGCCTTGCGTCCGTGTGCAAGGGATGGCAGGTGCTGGGGAGCTCGCCATCGCTGTGGAATTCGCTGGATCTTCGGTCGCACTCGTTGAATTCGGAGATGGTGTCTGCGCTGGCAGGACGATGCTCGAATTTGGAGGCGCTGAAGTTCCGCAGAGGTGCCTCTGCGAGCTCAATTGTGGGGTTGCAGGCGAAGGGGCTTAGGGAGCTGAGCGGCGATTGCTGCAGCCAGCTGTCGGATGCAACCCTGTCCATGGTGGTCGCCCGGCATGCGAACCTGGAGAGCTTGCTGCTGGGTTCGGATTGCGAGAGAGTGACGAGCGAGGCATTGAAGGTGATTGCAGTGTGTTGTCCGAAATTGCGACGGCTGTGCGTGTCGGGCGTCCTAAAAGTGGAGAGAGACGCCATCCAGGCGTTGTTCCAGCATTGCAAGGGTCTGACGGAGCTGGGGTTCCTGGACAGTCACACCATCGACGAAGGGGCGTTCGGGGGTGCGAGCAGCCTGCGATTTTTGTCGGTAGCGGGATGCAGGTGTATAGTGTGGAGCACGGCGGCGCATTGGTGGAGCAAATTGCCGAACCTGGCAGGGCTGGATGTTTCGCGGACAGATATCACTCCGACTGCGCTGATGCAGGTCCTGGCAGGGCCCGAGCTGAGGGTGGTTTGCGCTCTGAACTGCCCTGTTCTGGAGGAGGGCAGCAACCCCGTGACACTGCCGTCGTCGAAGAAGACGGTGGTGCTGGCTCGGTTCACGGATGTGATGGAAGGGTTGGATGCTTTGCTGAGCCCGAGCAATTGGAAGGAGGAGGCAGGCTCGTGCGCGAGGTCGAGGTGCGGCGGGCGCGCGCGCGCGGATTCGGAAGTGGCGAAGTGGACGGAGTGGATGTTGTCGCATGCGGTTTTGAAGATCGCGGAGTGCAATGCACCGAGTCTGCTGAAGCAGGGGATCGCGATGATGCTTCGACTGGTTCAAAGCGCGCAGGAGGATGTACAGGAGAGGGCTGCGTCGGCTTTGGCGACGTTTGTAGTGGTGGACGACGAGAACGCGACTGTAGATTCTGCGCGGGCGGAAGCTGTGATGAACGGGGGCGGGATCGCGCTGCTGTTGGGGCTGGCGAAGTCTTGCCGCGAGGGGGTGCAGTCGGAAGCTGCGAAGGTAGGGGGGTTGGTGGGGAATGTAGTGGAGTGTGAGTGTGCACAAGGCAGGCGTGTGCGCAGGAAGGATTGTAGGGTAGCGGGGGTATTGCGTGAGTTGTGGAGCGTGGGGTGGAGCAGGGTCGGGGGAGAGCAGGTGGACGACGATGGTGGTATTTGCGGAATGGGTTGATGTTTGTGGGAGTGTGGGTCGCATGCGGGCACAGTGCGTGTGGGGTGCAGAAGCTGTGGGGAGTTGGATTGACTGGTAGCTGTTGGGTTGGTTGGTGCAGGCCATCGCAAATTTGTCCGTGAACACGGAGGTTGCGAAAAGGGTTGCTTTGGAAGGAGGCATCAGTATCCTGGCTGGTTTGGCGAGGTCCCGGAACCGGTGGGTTGCTGAGGAGGCGGCCGGGGGTTTATGGAATCTGTCGGTGGGAGAGGAGCACAAGG
>PtrFBX_N0001 | Chr03-minus-10062304-10062609 | PtrFBX_0425 | 4834-5139 | gw_score 87.79 | pep | gw_score 87.55_87.55 | F-box|7.6e-07|11-52 | SMP_LBD|0.088|41-96 | 
TGGACGTGGAGGTTAATGCCTCTGACAGGATTTATCAATTGCCCGACCACATTAGTCATCAGATTGTTTCGTTTCTGCCCACGATAGATGTGGTTCGTATCAGTATCTTGTCCGAGACATGGCATCGCATTTCGACTTCATTCCACGTATGGGATTTTGAAGAATCGTGGTTCGGGCTTCCCAACGTTGATTTGTATTCTGAAGCAGTTGAAAAGAGGGAAAAAATCCTCAATTTCGTGCATAATTCGCTGGTTCGAGAATGCCATCAGAACTCCAGTATACAAAGGCTGAGACTATCTCTGACTT
>PtrFBX_N0003 | Chr02-plus-20534010-20534156 | PtrFBX_0038 | 4989-5135 | gw_score 92.03 | pep | gw_score 92.03_92.03 | F-box-like|5.5e-07|12-47 | 
TAACTCAAGACCCATTAGATCTGCTTGGTAGGGACTTGATGTTAAGGGTTTTGAACAACCTCGATGCACGCAGCGTGGCACGATGCATCGTCGTCTCTCGTAGTTGGAACCTTGTTGCTTCCAGTAATCTTCTCTGGACCTCCAAGC
>PtrFBX_N0005 | Chr12-minus-12576934-12582115 | PtrFBX_0134 | 4819-10001 | gw_score 620.59 | pep | gw_score 288.11_288.11 | F-box|4.2e-05|13-52 | 
TGGCGACGCAGCTATCAGGAAAAAGGATGAGCGGGTTCTCTCTGGTGGATGAAGAGATTGTACAAAATATACTCTCAAGGTTACCGGCTTTGACCTTTGCGTATGCTGCCTGCGTTAACAAACGCTGGTACAAAATATGCAGCAAAATACTCAAAAGGCCTAAGCTTGCTTCAGCTCTCTCCCTCAACCCTTCTCTCCATGTAAGTTGTTTCACTTTCTTATTTTTTTTAAATTCCAGTTCTGAAATTGGTATGCGTATCCGTTTGGTCGGAGAAAACAAGAGAAATGCTATTGTTTTTGATATGATTGCCCGATTTCATTTAGCACATATGTTCACATAAACATATTCGCATTCGCGTGCGATGCACGCGCAAAATGAAATTGTTCTTTTAGACAGAGAAAACAAGAAAAATCATATCATTAACATATACATTTACAAATATATTCGTATACACATGCATGACACGTGCAACAAGAATTGTTCTTTTAGACGAGAAAATAAAAGGAATTATATTGTTAGCATATATGTTCACAAACATATTCGTATATACATGCATGACACGCAACATATATGCTGCGTGTCATGCATGTGCAACTGGAATTGGTATTAATAGAGTGTTTGGGAGTATGGTTGCGGTTGTTTTTTTAGGCGGAGAAAACAAGAAAAATCATATCATTAACATATATATATTCACAGATATATTCGTATACACGTGCATGACACGTGCAACAAGAATTGTTCTTTTAAACGAGAAAATAAAAGGAATTATATTGTTAGCATATATGTTCACAAACATATTCGTATACACGTGCATGACACGCGCAACTAGAATTGTATTTTTAGGCAGAGAAAACAAAAGAATATATATTTGTTACTACGTGTCATGCACGTGCAACTGGAATTGGTATTATAGAGTGTTTGAGAGTATGGTTGCGGTTGTTTTTCAAAGTGTTTTTTACTCGAAAATTCATCAAAATAATACTTTTTTATTTTAAAAAAATTATTTTTGACATCAGTTCATCAAAATGATCTGAAAAAATAAAAAAAATCTTAATTTTTTTTAAAATAAAATTAAAAAAAAACAGTTTTAAAATACAAAAATATATAGGAAAAATTGTTTCTCCATCGGAGAAACGGGAGGAACCTACGTGGCTGGCGAGATTGTCCAATTTCAGTCAGCATATAGAACATATTTGCTGTTGCGTGTCATACACGTGCAACTGGAATTGGTATTAATTGTTCGTCCGGTTGGAGAAACACGACGAACCTCATTGTTGCTGATATGATTGCATATATGTTCGTAGAACATATTCGCTGTCATGTCTAATGCACGCGCAGCAGGAATTGGTATTGCTCCTTCAGGTCGAAGAAAAATATAAGAATCATGTGCTGATGAGATTGTCCAATTTCAGTCAGCGTTTATGTAACCAATGACATAGTAAGTAAGGGCTGTCCAAACAAAACCTTCCATCGAAAAAAGTGGAATTTAAGAATAGCAGCTGGGATTTCATAAGCCAAAGTTGAATAAAAAAATAACTCTCTCTGCTTATAAAAAACTACAAGTTTATCTGTAACCAGTTTGTTATATTAAAATATTAATATAATAATCTTTTTTTAACTTATTAATTGATACAAGTTCTTTATTTTATTTTTATTATTATTCCTGACTTTTTTTCTTTTATAAAATTTCTCGTCAAACCTTAAGTTATTAATTAGTTAAGCAAGTAACCTCTTATACTTTATGTTTTAGAAAAGTTTCCTTCATCTTTTTTATTTGTTTCATTATCGAATTTTAGTTTTATTTCTTTATAATTAGTTATTGAAAATGTTAGGGTTTATAATAATTTATGGGTTTGTTGAATTAACATGTGCATGAGTAATATTATATGTTAATGGATATGAATTGAAATGAGTTTTGATGAATTAGTAAGTATTTTGTTATGAATTTCATATGAAAAATGATGATAATGAATTTACTAATGATTAAAAATGAAGTACATGAAAACTAAAAAAATTAGGAACATAATAAATAAATTAAAAAAAAACATTTAATATTTATGTTTAATCCACTTGTACAAAACAACAAGTCAGCAAGAACAACATTAATTTATGACAATCCTTTTAAACTATGATTTTAGATGTTATGTACCATATATCAGCATAAAATTGTTGCCAAGAACTTTTCTAGTCCTTGGAAGATTTAGAAATAGATAAATAAAAGTTTGTTGTATATATTAAGAAATATATTTTTAATGAAATTAAAAATAAAATCATTATGAAACAGTTTTAAAATATAAAATTTCAAAGAGAATAATTATAACGTAAGTTTTTTTATTTTAAAAGTATTTTTAAATTAATTTTGCTTGACTTGAATTGATATATGTATTTCAAATTAATTTCTATATATAACACATGTATATATAATATATAATATCAAATATTTGTTAGTAATTTTCTCCTCATTTAAAAAATCATGTTTGCGCCCTGACAGTAACGGCTAACCAAAGTTTTCTTAAGAAACCGAAGAAGAGAATAATGGTAATGAAATTAAAGACTAACCAAAATGAAGTGGATAGAAATCTTCAACATTTCCCTTTGTGCTCCATTGTTTTATGAAACAAAACCAAATAGAGCTCACTAGTTTTTGTGCTAGGATGCTGTGAAAGAGGTCATTGAGCAGGTTCTCTCTGAGCCTATTCGTCCACACTTTGCTATTGCCTGCATTAGCAAAGAGTTCAACTTGGAACTGGCTCATGGACTGGTAATAATTCTCTTCTGAATCTTTCATATTATTGTATTTGGTTAATATGCTCAAGATTCCCACTTTTCTCTTCCAATCAGAATAAAATTTTGATTTCATTACCTATGGTCTTTCGTGCAGATAATTGAAAAACTGGGTTCAAGAATCCCAATAATTACTAATGTTTCCAGTGGAATCATTGGTGTCGATGGCATTGCTGATGAACTGTTTGAGGTTTGTGTTTTTCTGATGATTTCATACGCATGTTTATATAAATTAATTAAAATTTCTGCTGGTGGTGATGCCAAACCTTATGGAATTAATATGCAGGAAAAATGGGAAACAACTTCCGGTCCTAATATCCAAGAATCAGATACAGCTGAAAGAGGACTAGTTCTGCTCGTTGGATTTTTACCTGGACTCAAAATTGGCACCATTCCGCTGTTACAACCGAGACAGGTAAGGTTCATTGTGCTTAATGGAGAGCAATATCTTCAGGAATCCCCCATCTTATATAATAATGCATTGGGAATACTGGCCATCATACTCAATGAAGCATAAAGTGCTATGACATTGAATTTGAAAAGTAAGAGAGCTATTATTTGTTGTTTGTCTACTAAATGGATTACTGACTTACAACATTTTTCACCATCATCAGGAATCCAATACATTGGTTGACAAATTTGTGATGGATATTTTACATTACACAGCTGCTGTTTCAGATTGTGCAGCCCCTGCTGGGATCATAATGTTTGGAGTAAGTTGGCGTCCTTGTATAAGCTTTTAATTAAAATTCTATTAAATTTCTTTGGTTGCTATAACATGTGCCATTGTTGATTGTCTAGGACAAAACCACTGACATGAAACCTATTGTTGCAAAGATGGGTAAGTACCTTACCAGATACATATTTGTGGTATAACGTGGCTTGTTTCATTCATTTGTAGCATTTCTAGCTAACAATAACATGTACGGTGTTCAAAGTTCTAGTTGTGGCGCAGCTCACATATGTACTATGTAGCTTATAACATTTCAACTTAGCAGATTGTGCTATGCCAGAAGAAACAGTCATTGTAGGCGATGCAAGTGCCGACTTCATTTTCAGAACTGGGGATGATTCTTTAAATCAACTCGTGTATACATGCTGCTTTCAAGCTGTTGCTCTTGTATTTGCAAGGGATAGATACAAGCCTGAAGGTACTTGATGATTTGTATGAATTGAAGCAAATTATGCTAAAACCAACACCATGTGCTTCACTTAAAAATTAGAAATGACGTAGCTGGTATCATACTTTTGGAGCTTCCAAAATATGCTAGACGCATCATTTTACCTTTCTGTTGCTGCCCTTTTCGCCTAAGATTATGAATTTGTTTTGATGAGTCCTTTCTGGCCTTTTGGGTTGAGCAGGTTTAGGAGAAATTCAATTCCACGTCACAAAGTCAACAGGTGTACTACCATTTGGTCCCAATCTAAAGGCAGTTTGTGTTGTACCAAAAGATTCAGAGCGTTCATGTCTGTTTGCAAGACTGGAAGGACAGGATGGCATTATGGCTGCCGGGGCGATTTTAAATGAAATCAAACAACAGGTTCTCCTTCTTCTTTGTTTGTTTTGAATAATTGTGCTGTTTTTTATATGGCTATTTTGATTTCTAAATAAATATAATCTTTTTTTACCATTTTAGAGAAGTCAAGCAATGAAAGGATTTCCTTTTCTTGATTTCGTTGTTGAGTTTAAGACATATAACCGAGAAATTTCTTGGTTGATTACTGTAAATCTAACTAAAAAGTGGAGTGTTTCCTTTTGAAGGAGAGTGTCTCATTGTTAAATTGTTTTAAAGCTCATTTTCTTCCTTAAGTAACCTATTGAATCTGTTACAGTTTAGGGAAGCAGATACGTTTGCTGATCTTTACATTGGTGTCACCAAAGAAACTCAACGCACCAGTGATTCAGGGATTTTGACACCAGGAAAATCTTTGGATTTCTACAAAGTCATAGGGTAAAATAAGTGATCAGTTTCCATCTCTGCTGTGTCTCATATTGTTTTTTATTCGATAACAAAGATATCTTGTCCAGATTATATGTTCGGGATTTCTTTGATCATCAGTAGCAGAAAATATGTAGATTAATTGTGTTTTCTCTTGGCCATTAACAGAGGAGGAGAATATTACTTTACTGTCAATGGTATCGGCATCAGAACTGGTGATTCCTTCCTATTCTACCAGTCAGATTCGGCTACTGCTTCATCATCATGTGACCATGCCTTCAACAAACTTCTAGCTCTGAAGGCAGAACTGAAAAGCAAAAATTATCTTCGTTTGAGCAATTTAGCTGACAAGGACGATAAGGAAGAAGTGCTTGGTGGTTTCATTTTCTCTTGCTATCATCGCGGTGAGTCATTCTTCGGAGACACTTTTGTTGATAGCTACCCATTCTGCAACAAC
>PtrFBX_N0002 | Chr03-plus-16172467-16173773 | PtrFBX_0070 | 4998-6304 | gw_score 465.48 | pep | gw_score 382.15_382.15 | F-box|3.4e-05|9-42 | FBA_3|0.11|212-300 | 
TGGCGAAGGATTCTATTACGAAAGATATGGTGATGCAGATTCTCTTAAAATTACCCGTCAAATCTATGTTGAGATTCAGGTGTGCATCAAAATCATGGAACTCCCTCGTTACTAGCCCTGGCTTCATGAAGAACCATCTGGACAAAGCCAAACAACTGCTTCTCCTTCGAACCGAAAATCCTGTAGTATCTTACTCTTTGCATCTTGATAATGATCGTGTAGATATGCGCTCACGTTTGGAGTTTCCTATTCCGAATGAAGCTGGTCTTTTTTTGATTTACGTGAGTGTCCGGGCCAGCTTGCGCGCACCACGACTAATCCCACGGCCCACTGAACACCCTGCAAACTCAGTGGGCATGTAAGACACCGCGGGGATGACAGGCGTGCACATGAAGACTCGAACCCAGGAGTAGCAGGAGGAGACAAGCCCCTCCTACCGCCAGGCCAAGACCCTCATTGCGAAGCTGGTCTTTTTGATTTTATTGGTTGTTGTAATGGCGTTGCATGTCTTTCGAGTCAATATCTCCAAATCGATAGCAGCAGAAGACTTGTCTTGTGGAACCCATCAATTAGAAAAACTTTGGATCTTCCAGCTCCGAGTTCATGGGCTGCTATTGACAAGACTTTATTGGGCCTTGGCTATGATCCACAAAGTGACGACTATAAGGTTGCCAGGGTTGTGAGGCTAAAAAGCCCAGAATATGAGGACGAGCGTCCATTTGCTTTTCAATTTTACTCGCTCAATTCAGGATCTTGGAATGAAAACGCTGATGTCAGCAGTAGTCTTGCGAATGAAGATACTTTGCGCAGCATCACCCTCCATGGCTTTGGCAATCCGGCCATTGTAAATGGGGTCATTCACTGGCTTCTACATCCTAGAGAAAATAACGGTATGCTGGCACTATCCTTTGATTTAAGCAATAATTCATTCGGAGAGTTAATGCTGCCTGAATGTTTCGATCCGACGGAACGGATAGCAGCGATGTCCATTTCAGTGTTCAAGAACTCTCTTTCTTTCAATGTCCTTAAGGATTATGGCGGAAATTATGTTTGTGAGGTATGGGTGATGAGCCAATATGGTACGAGGGAATCATGGGACAAACAATACCGGATTGAAATGCTCGATATAGCAAGGCCGGTGGTTTTTAGGAGTAATGGAGAGATATTAATGGCAGGATATGCAAATTCTCAGTTAGTTTCATGTGATCCTCAGACACAGGAAATTCATGATACGGGGCTGGAGGTGTTACTTGATGACTACGCTGATTATTTTGTTGAGAGTCTCGCTTTACTTGATAGATCAAACT
>PtrFBX_N0004 | scaffold_742-minus-0-548 | PtrFBX_0129 | 4726-5274 | gw_score 455.90 | pep | gw_score 384.42_384.42 | F-box|9.3e-06|46-79 | 
TGAGGCAGCCTAGTGAGAGCTCAGTGAATGCCACAATCTGGGATTCTACGACTTTTTACAGGACACCGAATCTAAAAAACAATCCTCTGAAAAGGCCAAGGTCATGTCAAAACAAGGAGTGCCAAAAAGTAGACCGCATTAGCAATCTACCTGATCCCATCATCCAACACATCCTCTCTTTCTTGCCTGCTGATGATGCGATCAAAACATGCATATTATCAAAGCGGTGGGACTCTATTTGGACTTTAGTGCCAAATCTCATATTTCGCCGTGAATGTTCTTGCTCTCAAGAAGCTGAAAATTTTGCTGTCTTCGTTGACAAAGCTCTGATGCACTACTGCTCCCCAAAGGTGAAGAAGTTCCTTGTGGAGTTTGAGTTCACTGAATGTTTCAAGGCTCAAGTTGACTCGTGGGTGGACTTTGCTGTACGTCTCAAGGTGGAGGAGCTTTGTTTGGAGTTTCATAGAGAAATTGCTGATGATCCTGACTATTATTACTTGCCTAATTTTTTGTACAGCAATATCCCTGCAGAGAAACTGAGTCTAAGA
>PtrFBX_N0006 | Chr15-minus-315493-315729 | RcoFBX_0033 | 4867-5103 | gw_score 77.32 | pep | gw_score 61.91_61.91 | F-box-like|1e-07|2-45 | RecO_N_2|0.1|7-38 | 
TGATTGATTTTTTGCCTGAAGATTTGGTGATTTGTATCTTAACAAGGCTGCATGTCAGGTCTTCCATAAGGTTCAGGTGTGTCTGCAAATCTTGGTACACTCTCCTTTCTAACCCAAATTTTATTTACAGAAATAATCTTTTTAACTATGATGATGATGTGAAAATAAAAATCCATCGTCTCCTTATTAAACGCCGAGACAAAATCAGTAAGGATCATGTTTTCTCCTTCATCTCGT
>RcoFBX_N0001 | 30117-minus-282317-282604 | AlyFBX_0232 | 4858-5145 | gw_score 85.60 | pep | gw_score 79.49_79.49 | F-box|2.1e-07|3-35 | 
TGGATATAATCAGTAGTTTGCCAAATGTGGTTCTCTGTCACGTTTTGTCATTTCTTCCAACGAAGAAAGCTGTGGCAACCAGCATTTTGTCTCGAAGATGGAGATACGGCAGGATTTCTGTACCCAATTTAGATTTTGAAGAGTATTTTTTTCATTTTCTGCTGGATGCAAATCTCTTTGTGAAATTTATTAACAAGGTATTGCTTCTTCGTCATGATACAATTAAAAGATTCAGCATGCGTGCATCTAATCCTTGTGTTTGTTCCAATGATATAAATCAATGGATTT
>RcoFBX_N0003 | 30004-minus-423647-424096 | RcoFBX_0175 | 4813-5262 | gw_score 144.46 | pep | gw_score 104.03_104.03 | F-box|6.7e-05|18-58 | 
TGGATTCTGCATCAAAACGACAAAAATATAGCAAGATAGGAAATGAAGATAGGATCAGCAAATTGCCAGAGTCAATTCAGTGTCACATATTGTCATTTCTCTTCACAAACGAAGCCGTTACAACCAGCATTTTGTGCAAGAGATGGAGGCTCGTCTGGACCTCACTTTCTGTTTTATCTTTTCATGATTATTCTTATATGAAAGAAGAAGAGATGAAATCATTTGTGGATTTTGTGAACAGGGTTCTGATTCTTCACGCAAACCCCTGCATTAAAAGATTCATTCTTAAACTTTTTAATGGATATTTAGAGGTAGAGAAGTGGGTTAAAGCTGCAATTACACATAATGTTGAGGAGATTGAACTTCCCCTCAGAAGAAGAGGTACTCCTCTGCTTGTTCGGCTTCCCCAACTTCTTTTTAGTTGTGTATCTATAAAGGTATTGAAGCTTC
>RcoFBX_N0005 | 29842-minus-906479-906703 | MtrFBX_0168 | 4795-5019 | gw_score 56.82 | pep | gw_score 46.09_46.09 | F-box|1.2e-05|28-53 | 
GAGGTGTTATCAATGAATCCTGCAAAAGAAAGTCTGAGGCGTGCCAAGCACAAACATCTGTAACTGGTATGCAACCTTTTCTTCCCATTGAAATAGTTATCCAAATCTTGGCTCGATTACCAATAAAGTCATTGTTGAGGATGAAGAGTGTTTGCAAGTGTCGGAATGCTTTAACGCGCGATCGCTACTTCATAGAAAAGCATATGATTGTAACCCCTAGTGTCA
>RcoFBX_N0007 | 29630-plus-179374-179892 | MtrFBX_0342 | 4977-5495 | gw_score 91.75 | pep | gw_score 81.58_81.58 | F-box|0.00013|10-42 | 
AAAGCAGGCCTGTCATGGAAGACCGGATTACCCAGCTTCCTGATGTTATACTGTCTTCTATTCTATCAAATTTAACACTCAAAGATGTGATCAAGACTGGTGTATTGTCCAAAACATGGAAAAATCAGCATCGACGACTGATACGAGATTTGAATTTCGATATGCCAAACCTGTTCAAAAACAAATATGATAAGGACAAGTTTAGTCTACAAGATAATGAATTCTTTTTGGGTGTGAGGAATGAGTTTGCTAATCGAGTTAGTGAAGTTTTGCGTTACTTCAAAGGCTCAAGAGTACGCTGTTTTATAGTGTGCTTTTACATGAATTCTGAAGAATCTCAGCGTATGGATCACTGGATTAGTTCTGCAATAGCTTCTGGAGTAGAAGAAATTCAACTCCTCTTTTCAAGGAAACGATTTTTACTGTTTATGAGAGATGAGGACAGACTGTATGAATTTCCCTTCTCACTTTTCACACAATCTTGTTTAAAGCATTTGCACTTGGAGGATTGCATTTTCA
>RcoFBX_N0002 | 30190-minus-3592570-3592725 | MguFBX_0550 | 4825-4980 | gw_score 56.67 | pep | gw_score 51.78_51.78 | F-box|0.0013|9-47 | 
GCAGGCCAAGAACCAAAGATTACATTAGTGGATTGCCTGATCATGTCCTGAAGTTCATACTCTGGCCATTGGAGCTAAAAGAGGCGGCAAAAACCAGCATCCTCTCAACTAGATGGAGATATCTATGGAAATTCTATCGTATTTTTGACATTGATG
>RcoFBX_N0004 | 30046-minus-132029-132814 | VviFBX_0050 | 4846-5631 | gw_score 156.07 | pep | gw_score 144.06_144.06 | F-box|0.07|6-43 | 
CGGAAAGTAAGGACAGAATCAGCAGTTTGCCAGATGAGATTCTTTGTCGCATGATGTCTTTTCTTACAACGAAATATGCAGTGGGAACAAGCATTTTGTCTAGAAGATGGAGCTACACATGGACCTCCGTACCTGATTTAGATTTTGATGATACATTAACTTCACATGATAGCGAGCATTCAAACGAACTGTTGTTTGTGCAATTCGTAAACAGAGTGCTGCTTCTTCACAGTGCTCCGATTAAGAAATTACGTCTTAAAGTAACCAGTAATCTAGTTCATATTTTTAAGGATGTAAATTTATGGATTTGTGCAGCAATTATGCGTAATGTCGAGGACCTTGAACTGGATTATTCTTCCCTTCAGCTACCCCAAATCCTTTTTCGTTGCAAGACAATAAAAATCTTAAAGCTTCATGCTGCAATTGGCTTTAACCTTACCGGACTTGTATGCCTTCCAGGCTTCAAGGTACTTCATCTTCAAAATATGAGTGTTGCAAATTTAGAGAAGATCTTGCATGGCTCCCCAGTTCTTGAAAAATTAATCGTTCGTAGAGATCCTGGGGATTGTTACGCCTTCACCTTGCAAGCCTTGTCATATACGCTGAAACGTCTTACAATTCATCAAACCAAGATGAAATCTATAATACACGGTTCTAAACATAGAGTAGTTGTGATTGCCCCAAAACTTGAGTTTCTCGAGCTTAAGGATCATCTGTCTGAAAAAGTTTACATAACGAAGTTATCGTCACCAGTTAATACGATTATTGATGTTAGCAAGTCCTCTG
>RcoFBX_N0006 | 29641-plus-19620-19907 | MesFBX_0050 | 4911-5198 | gw_score 45.93 | pep | gw_score 43.44_43.44 | F-box|0.00028|33-63 | 
CTGGGAAAAAAAGAAGAATAAGAAAGGAAAAACTTGGGCTGATTCTTCTTTTTCTTCTTCTTCTTCAGCAGAAACAGTGGCCAAACAATGTCGGCCTCCTCACAGAAATCCTCCTTCGAGTCCCAGCAACAACTCTACTCCATTTCAAGCTCGTCTCGAAACAATGTTATTCCACAATATCCAATCCCCACACTCGCCTCCACCTAAACCTTAATTCCACCACACCCACCGCTCTGTTTGTCCAAAGTCGCCGCGCTCCGAACTATCAATATCATTTCACCCCTCTCA
>RcoFBX_N0008 | 29742-plus-403122-405501 | PtrFBX_0502 | 4992-7371 | gw_score 288.54 | pep | gw_score 256.29_256.29 | F-box-like|0.00069|4-44 | 
ATGATAATGATGTATGGACGGAGATAGCGAAGTTTCTGGATGGGAAATCTCTGGTGAAGCTGGCAGCAACAAGCCGATGGTTCCACAGCGTCATTATGCATGACAGCGTATGGAAGTTTGCTTGCTTGCGCGATCTTCAGATTCCGGATCCTGGCCACGCCGCATTCAAGTGGACCAAGCTATATGCTTCAGTAGTTGGTAGTTACATTATGCTTTCTATTACTTTTACACACACTTGTGATATATTACTGCAGTATTAGCTTAGTTTATTTTCACTGGATTATATTCTTCTATATATATTTTTTGTTGATAGATTTCATTGATAATTATTTATTTGTTTCCTCAGATGGCAGTCACTCTTATACATTTCGTGAGAATGAGAAGCATCTTGGTCAGTTCTCTTGATTTTTGCGACTCTTTTTTGTTTTGTGAGATATTTCCATTTTAGAGACCTATATGTTAAGCAATAGTGCTGATCTCTTAGAGCGAAATTCAGTCGTTATTAGCTTTTCTACGTTGCATCACTATTACATGATTATTTTAGGAAACAAATGCTAAAAATTGCATAAATGTACTGGATATTACTCCGAAAAATTAAAGGCTGAGGACAAAATAGCTCATGCTTATCTAGGCATACATAATAAATTAGCACCAAAATAAGGTAGCAGATAAATTTGTTTGATTTCCCATTCCGATCTACATAAACATGTTAAATGGAGTTTTTAAATTTCCGCCTTCTCATGCGATTGAGTATTGCGTCTATGGAGGCACACATAAGCTTCTAATGTGCACAAAGATTATATAACATGTGATTCAGCAGCCATATAAATTTACCCCCATGATGTGTGTTTTTTGGGAAAATCAGATTGGATGAGAATTGGTGCATTTTACTTCGACTCAGATGTAGCGCTTCTCACTGAGAGACTCAGCTTGCTAGTAAAAAACAGACAACGAGATGCTACAGAGAAGCTGTTGGAATCCTGTGGGGCTTCCGTGCTAAGTAACATCAAAAAGGGAATTTGGATATCAGGTAACTTGCGTTTATTTGAACCAGCCATGTTATTTATGAACATATTCTCTTAAGAAAGATCTAAGGAACGCTATTATACTAAAATCACTTTTTAAATTTAACAATGTTCATGATTTCAGATCTGCAGCTTGTTCGATGCCCTGTTTGTCAACTAGAAAAATGTGATGGTGAGCAAAATACTATTTGACTGGCAGGCCATGGGAGTTGCATTCGTGAATTTCTTTTGAAAGTCAGTTGGCGGATATTATGTGTTTATTTGAAATGTGTTCTATAGTCAGTATCCTGATGATATAACCAAGCCTTAGCTTGCGAATGTCAGCTGGAGCCTTCACATATTCTGCAACTAAATCAAAATGTCTGGTCATATGCACAATAGGGTAGGCTCAGTTTCAACACTTTCATTTGCCAAGTTTTGATACTTGACATATTCTGCTGCTTCTATATCTTTTTCTTTCTTTGTCACTGTTTATTAGCTAGGCATGCTTCGAGTTCAACATTCAGTAGTTCATAGGATTTTTTTGTTTGGGCAGTAGGTGGCCCCTGCATAATTTAAGGAACTTGCCAAACCATGTAATTGGGAGCAAAAAGGTTATTGCCGTGTCCAATAATTATTTTCAGAATTTATTGATTATATTCTACTCATTTGGATTCAGAAGACCGTGTTCACAGAGGCAATAGTTAAACTGAAGAGCGCTGAGCTGCCTGCCGTATTTGTTTTCCTTCTAGTTAAAGTGGATATTTAAGCCTGAAGAGATAGTGCTTTCCTTTACAGGCACAATGCAGACACTAGATGCAAGGCATATTGAGCTGTTCCAGCATGAGGGTTTTCAAAATGGGAGCTGGGAGTATGAGTTGATCGGATCCCATAAAATTGAAAAGCCTATGGATGCAGCATCTGGAGGCATTTTTGATCTAAAACACCTCAATGACCGTGCAACAGCTGGTAATAGTTTATGCTCCATGCAAATCTCATCGTATCATTTTTACTACCATCAGAACACCGAAAATATGATGAGACTAGGAACCCAAAAATTTTGTCGCGTAAAGGAATTTTTTTTTTTTTACCTTCTTTGCCAAGGGTCTTAAATGACTGAGGACTGTAGGCTAGTTGTATAGGATAGAAATTGAACTGGAAACCGTTAAATGACTAATTGATCTTGTAATATATATATTTATCTTTTTTTTCGGTATTTGAACTAAGTGATGATCTGGTCTTGAAAACCAAATGATTGGCAGGTATCTTCAATCTCAAGTTGTGGACGGGAGAACCCGATGATTTTCAGCCAAAGGCTATGATCACCTTCCATTCAGTAGCAATCAACACCAATTTACAAGTTAACGAAGGTAAAA
>SbiFBX_N0001 | super_2191-plus-2728-3362 | SbiFBX_0222 | 2728-3361 | gw_score 184.40 | pep | gw_score 43.65_43.65 | F-box|1.3e-07|58-89 | 
TGCCTGAGCTTGTTCCACTCGACGGAGCGCGCTCTCGTCGACGACATCGTCGCGGGATTTCTGCCACATCTGATGTTGAAGCATGCATCCAGTGCTGCATCACTGTGGCGAAAGGTTTTGCCTTTGGTGATGACGTAAGTCGATTTCATTCCGAGTATCACAGATCTGTTCATCTATCCAGATGTTTTTTCTTTTTTCTTTTTAATTAAATAAGTATATACAAAAAAGAGATATTATTGCTTTAGTAATTATATATACAACAATTATTATATGTATTATAATAAAAAGGGTTCTTTAATAGGATTATGAATCTGTGATACGTTTGGTTAAGGAAAAAAGGGGGCTTTCAATGGTCCGAGTCGAATACGAGATTGTATCCTACTCCGAGTAGAACATTATTATGACTATATGTATTATATGTGTACACCCCCTATGTGGCTATGTTGGTCCTCACTATTAATGTTTTTTTTTGGCTGCTTGGACGATATGGCCATACAGACAAGGAAGAGGAAGGCGAGCGCACCACAAGCACCTATTCCTTATCTGTCAGACGAGATAGTTGTGGCGATCCTGGTGTGGCTGCCTGTCAAGTCTCTCTTGCGGTGCAGAGCCGTGTGCAAGGCTTGGCGAGCCA
>SbiFBX_N0003 | Chr09-minus-40834513-40834671 | SbiFBX_0249 | 4852-5010 | gw_score 88.20 | pep | gw_score 87.34_87.34 | F-box|7.3e-06|5-47 | 
TGGCGGCGCCGGAGCTGGTGGACGACCTCGTCGGCGAGATCCTCCTCCGCATCCCAGCAGGACAGCCGGCGTGCCTCGTCTGCGCCTCCCTCGTGTGCAAGTCCTGGCGCCACGTCATCTCCGACCCCGCCTTCCGCCGCCGCTACCGCGCGTTCCACC
>SbiFBX_N0005 | Chr07-minus-51121495-51121650 | OsaFBX_0307 | 4882-5037 | gw_score 63.35 | pep | gw_score 53.26_53.26 | F-box-like|0.0057|5-42 | 
GTACTAGTAGCGACGACGTCCTGGAGCTCATCCTCCAGCGTGTCTCGTCGATTGTCTGCCTGGTCCGCGCCGTGTCCACTTGCAAGATATGGCGGCACGTGATCGCCGACTCCAGCTTCCGCTGGCTCCACGCACCTGCCATCGCCGGCTACTACA
>SbiFBX_N0007 | Chr05-plus-9943918-9945299 | SbiFBX_0214 | 4932-6313 | gw_score 296.44 | pep | gw_score 259.43_259.43 | F-box-like|0.011|26-47 | PBP1_TM|0.84|242-266 | 
AATCGGATCCATGGCGCCTCGGGAAGAAAGCCCTCGCGGCGGCTCCTCGTGTGATCGACCCAGCCGACCGCCTCAGCCAGCTTCCTCCGGAGATCCAGGCGCAGATCCTGTCGTTCCTGCCGGCGCAGGAGGCCGTGCGTACGAGACACCTGCTCATCACGGCCCGCGAGTGCGTGTTTGTGCAGGAGGGCCGTGGATTCGTGGACAGACTGCTTCGCCTCCGCCTCGCCGGGCTCATGGACCACGGGCCCATCGACGTGTGTAAGATCGTGCTCGATTGGAGTGACGATGAAAATGAGGACAACATCAGGAGATGGATCCCAAGTGTCCTGAAATGTCATGTCCAGTGTCTCCGAGTCGAAATTTGGGACGTATCTCCTGCACCAACATGGGATGTGCCACTCGTGTCGCAGCACTTGACAAGGCTAGAGCTCAGGGGCTTAGGGTTCTGTGCCTACAGAGACAGTGGATCGCTGCTGGACCTCTCAGGCTGCCCTGCATTGGAACATCTAGAGATCACATACTGTGACTTGGGCCATGTCAGGAAGGTGACGTCCCCGTCGGTTAAGCGCCTGGCAATCAAACGCTGCTTTTGCAAAGAGTTTCGCCGCCTCCAGATTTGCTTTCCCGCAGTGGTCTCGCTGTGCCTGGAAAACTTTTGTGACAACATTCTCGTGCTGGAGAGCATGCCACAGTTGGTGGTGGCATATGTCTCCATTGTCGACCACGATTCAGATGATGATGATGATGATGATGATTCAGATGATGATGATGATGAACAGGATATCACAAAGTACATGGTACTCCAAGGATTAGCTGAAGCTAAACATCTAGTGCTGCTATCTGACTACAACACGGTACACTTTAATGAACTATTTTATGCCTTTGGTTTTAATAGTACCCTATCCCTCTCTGCTGCTGCTGGATCCAAACATAGTTGTGTCTTCCGATAGCGTCGTATATTGACACTTGTGCGCATTATATATTAAGATCTGAGTTTCAATGGTCATGCCTAATTGCCTAGTAGGTAAATAAAAATAGCACTATGTCCACAGTAGCTGTCCAGATTAAACTATCTATTTAATTTATTTCTCTCTTTCTTTTTCTGTTTGCAATCTGACAGATTACTTTCACAAGAGATCTGAAGTTATGCCCCACATATTCCAAGTTGAAGACCCTGGTACTCAACCATTACTGGTGTGTATCTGCAGATTGCAGTGCACTAGCGTGTATGCTTGAACATGCCCCAGTTTTAGAGAAGCTCACTGTCCTAGTCGAGCTCAAATGGCTCAAATGTTTTAAGGTCCATAAAAGGATTGTCAATGTTCTGAAATTCCTGGGTACACTTAACATATGTAAGATATCAACCAAAACTGGCTCTC
>SbiFBX_N0009 | Chr10-plus-53850976-53851134 | OsaFBX_0540 | 5016-5174 | gw_score 86.86 | pep | gw_score 86.71_86.71 | F-box|0.032|2-26 | 
AGGACATCTGGCGTCATATACATTCCTTAGTGCCAATGCGAGATGCTGCCCGAGCCGCTTGTGTGTCTCACGCCTTTCTACATTCCAGGAGATGCCATCCCAACCTTAATTTCAGAAATGAAATTTTGGGCTTCAATGAAAATGCATATGGAAAGGAAA
>SbiFBX_N0010 | Chr02-plus-54455496-54455744 | OsaFBX_0792 | 4875-5123 | gw_score 87.50 | pep | gw_score 81.62_81.62 | F-box-like|7.8e-06|45-80 | 
TTTCTCTAAGTCCGACGTCCATGAAGAACAATAGGCGGCGGCGGCGACGTAGGGACAACAAGCCCAAGGTGGCCAAGCCGAAGACGGTCGAGTCATCCCCGATCGGAGGGGCAACGTCGACGGCCGTGCACGACGTCCCCGACCATGTCCTGGAGGTCATCCTCCTCCGCCTCAACTCGCACGTCTCCCTGATACGCGCTGCGTCCGCGTGCAAACGGTGGTGCCGCGTTGTGGCGGACGCTGGATTTT
>SbiFBX_N0012 | Chr10-minus-57600988-57602751 | SbiFBX_0303 | 4762-6525 | gw_score 784.38 | pep | gw_score 150.65_150.65 | F-box|6.9e-05|35-80 | FBD|0.00034|431-465 | 
TGGCGTACCAACTCCACGGCGGCGGCGGAGTCGCCCCGGACCTGAACCCGCTGCCTGCAATAGGCGGTGAACAGGCGCCTCCCGCGGCGGCGGAGGTGGACCGCATCTCGTCGCTGCCGGAGAAGGCGCGGCAGCGCATCCTGAGCTTCCTCCCGCTCAAGACGGCGACGATGTTGGGGATGGTCTCCAGAAGCTGGTCGCGTCTCGTGTCCAAGCCGCAGTGGCCGTGCGACTCCATCCTCGGGATCCACATCCGCCCCGCGACCGCGACGCAGGGGCCGTGCCACTGCCCTCTCGTCACACACGTTCGCTCCGACCAAATCGCGCCGCTGCTGGCTAACGAGCTGGCCAGCCGCGGCCGGGGCCCGGGCCCGGGCCACCGCCTCCTCCGCTTCCTCCTCAACGTCGAGGACGCCCAGACGCGCCCTGCCGACTTCGACTCCCTCCTCGACTATTCTGCCGACTGCGACGTGGAGCACGTCGTCGTCGTCGTCGACGCGCGGCGGGGGCCGCCCGAGCTCTCGTTCAACTTCCCGCGGGCGAGCCACCACCTCTTGCGCTTGGTACTCTTCGGCGTCGGCGTCAACGAGGCCCATCGACCTATGAGCCAGTTCCGCTCGATCAACACGCTCGAGGTCATGACCATCCAGAACACCAGCCTCGGCGACCTCGACCTCAGAAGGATACTCCTCTCGTGCAGCCGCCTCCGCATCCTCGTCCTGCGCAACTGCCGCGTCCTCACCTGCGTTAATGTCACGGCAGCAAGCGAGCGCCTGGCAAGGCTAACCGTCGTGGAGTGCCCCCAGGTCGAGAAAATCAGTGCCAGCACCGCCTTAGGCCTCCATTCCTTCAGGTACAGCGGCGCCTTCCTCCGGTCCGTGGCCCTCCCTCAAACCTGCTTCGGGGATCTCTACATCCGCTTCACGAAGTCGAGAGTTAGCAGCCAGATCCAGTACCACAGCTGGCTCAACGCACTCCCAAATCTCTCCAACCTCGTCGTCCTCACCATATGCAGCAATGCTCTCAAGGTTAGTTTGTGATCGATTGGATTCCATGCATTGCATGGATGTTTGGTTTTGTCGTCGCAATGTCACCAACTGACAGAATCTGTGTTATTACTTTTGCTCTGCAGATTATGTCTAGCTTGCGTAGCAGGGAAGATTTCCAGCCCCAGGTGGCCAAGTTGAGCAACCTACAGAATTTGAGAGAGCTGCAGCTGGTCTTGTATACAATGGACACCCTCATGCTATCCCACATATATTGGTTCCTCAGGATGTGCCGCTGTTCTCGGCTGAGAAATCTCTTCGTGGAGGTCAGCACTTGTGAAATGCAGTTCAGTTCTAGCTAGTAGTAACTCTTCCTCATGTACGTACATGCTCATGCTCGTCGTATTCACTTCTATTTTTCTGATGAATGCTCGCAACTGTGATTTATATATGCCTCAGCTGCCAGAAGTGAAAGGTGAATCCTTCATGGATGCTGTCAGAGGGTTGGCCGCCGAAGAGCCAATGATGGATGACTTCAACAACCTTGTGATTGTAAAGATAACCAACTTCAAGTGGCAGTGCAATGAGATTGAGCTGGTGCACTTTCTGCTCAGAAAGGCCAGCTCCCTCCAGAAGGTGATACTAGTTGTTCCCAAGGGGACAATTACAGAAAGGGATCAGTCAGGCAATCCCATTTTCCCAGATGTAAACCTGCTGCGCTTTGAAAAATTTCCGACGAAGGTCAAGGTAGTAGTGCTCAACGAGTGTCTTGGTGCTA
>SbiFBX_N0014 | Chr03-minus-3639647-3639802 | SbiFBX_0559 | 4843-4998 | gw_score 117.80 | pep | gw_score 90.96_90.96 | F-box-like|1.7e-07|12-45 | 
TGGCTCCGCGGCCGCCGCCGGCGGAGCTGATGGACGAGCTCGTGGAGGAGATCCTCATCTGCATCCCGCCAGACGACCCCACGCGCCTCCTCCGCGCTGCGCTCGTCTGCAAGCGTTGGTGCCGCATCGTCTCCGCCGCCGGCTTCCGCCTCCGAA
>SbiFBX_N0016 | Chr03-minus-3639818-3639973 | SbiFBX_0559 | 4846-5001 | gw_score 101.82 | pep | gw_score 75.96_75.96 | FAM35_C|0.13|12-31 | F-box-like|8.7e-06|14-45 | 
TGGCTCCGCGGCCGCCGCCGCCGGAGCTGATGGACAAGCTTGTGCAGAAGATCCTCCTCCGCATCCCGCCAGACGACCCCACGCGCCTCCTCGGCGCTGCGCTCGTCTGCAAGCGTTGGTGCCGCATCGTCTCTGTCGCCGGCGCTCTGCTCCGAT
>SbiFBX_N0018 | Chr02-minus-1263072-1263347 | SbiFBX_0563 | 4864-5139 | gw_score 123.33 | pep | gw_score 107.47_107.47 | F-box-like|1.4e-08|7-42 | DUF4304|0.34|45-69 | 
TGGCCCCGCCGCCGCGGGCCCTGCCGGAGGAGCTCATCGTGGACATCCTGCTCCGCTTCCCGCCGCACGAGCCCGCGGGCCTCGTCCGCGCCTCGCTCGTCTGCAAGCGCTGGTGCCGCCTCGTCTCGGGCCTGGGCTTCCGGCGCAGGTTCCGCGAGTTCCACCGCACGCCCCCGATACTGGGGTTCCTCCTCAACGTCCAGGCCGGCCCCGCCCGCTTCGTGCCCACGGCCGCCTCCTGCCTGCCGCACGACGAGACCCGCAGCTGGCGCGTGC
>SbiFBX_N0021 | Chr02-plus-71528250-71528405 | SbiFBX_0559 | 5012-5167 | gw_score 104.31 | pep | gw_score 78.46_78.46 | FAM35_C|0.13|12-30 | F-box-like|6.3e-06|14-45 | 
TGGCTCCGCGGCCGCCGCCGGCGGAGCTGATGGACAAGCTTGTGCAGAAGATCCTCCTCCGCATCCCGCCAGACGACCCCACGCGCCTCCTCGACGCTGCGCTCGTCTGCAAGCGTTGGTGCCGCATCGTCTCTGTCGCCGGCGCTCTGCTCCGAT
>SbiFBX_N0023 | Chr10-plus-3806391-3806726 | OsaFBX_0637 | 4947-5282 | gw_score 72.60 | pep | gw_score 69.30_69.30 | baeRF_family2|0.0039|8-67 | F-box|3.8e-05|19-60 | 
CGCGAAACCGGAAACGAGCACGGCTAACCTCATCGGCCGGTGATGTCGTCGACCGGATCAGCAGCCTCAACGACGACGTGCTCCTCCACGTCCTGGAGCTTGTAGGCGACGTGAGGGACGTGGTGCGCACGACGAGCGCGCTCTCGCGGCGGTGGCGCAACCTCTGGAAGCGCGTGCCTGCGCTCAGCTTCGCATCTCGCTCGGTGTGGGAAGCCACCGTCGTTGAAGACTACGCCGCCTTGACGCGGTACGTCTCCTCCGTTAACGACGTCCTCGTCCTGCGTTCCCAATCCGCCGGCTGCGCCATTGAGAGGCTGGCGATCTCGATCGTATACC
>SbiFBX_N0025 | Chr07-plus-996844-997056 | SbiFBX_0201 | 4950-5162 | gw_score 141.37 | pep | gw_score 62.58_62.58 | PGC7_Stella|0.078|2-43 | F-box|0.00033|19-51 | 
TCATCATGGAGTCCACTACTACTACTACTACTACTCCATCATCGGAGGAAGACTTGATAAGTCAGCTGCCTAGCGACGTCCTAGTTTCGATCCTGGAGAAGCTCTCCCTCCGTGCCGGCGTCCGTGCCGGAGTCCTCTCCCGGCGATGGCGGTGTCTTCCAGCTCAGTTGCCGAGGCTTGTCCTGGATATCGCCAAATTCTTCCCACGCAATG
>SbiFBX_N0002 | Chr04-minus-963242-963475 | ZmaFBX_0176 | 4843-5076 | gw_score 153.83 | pep | gw_score 94.75_94.75 | F-box|1.1e-05|11-52 | 
AGATGCCGCCGCCGGCGGCGGCGCTCATGGACGAGCTCGTCGAGGAGTTCCTCCTCCGCCTCCCGCCCGACGACCCCGCGAGCCTCGTCAACGCCGCCCTCGTCTGCAAGAGGTGGGGCCGCCTCATCGCCGGCCCCGCCTTCCGCCGCAAGTTCCGCAAGATCCACCGCACCAAGCTGCTGCACATGGCCCGGGGCCAGGCCTTTAGGCGGCGGCGGCGGCGCCGGCGGCAGT
>SbiFBX_N0004 | Chr02-minus-71236585-71237607 | SbiFBX_0531 | 4808-5830 | gw_score 241.56 | pep | gw_score 217.73_217.73 | F-box|0.21|27-50 | Lactamase_B_4|0.19|92-119 | 
CTGCAACGACATGCATGCGTGCATGCAGGAGGGACTGGGCGAACGATCTGAGCGCGGGGCCGGCGGGGCTGATCGCGGAGCGCGTCCTCTCCAACGACGTCGCCGACTACGTCCGTTTCCGCGCGGTGTGCAGAGCGTGGCGCGCGTCCTCCCCGGAGCCCCGCGAGCACGACGTGTTCGACTGCCGGTTCCACCCGCGGCGGTGGATCATGGTACCGAGGGTCTCCGGCGTCGGAAACCGGCGGTCCTTCTTGAACCTCTCCACCGGCGAGTGCATCCACGTGCGGCTCCGAGGCCTCCGCCACCGCCACTACCTCTTCGGGTCCACCTCCGAGGGCCTCGTCGTCCTGTGCCGGAAGGACACTCTCGTCGTCGAGCTCGTCAACCCGCTGACGGGGCAGCGCGCCGACCTCCCGCGCGCGACCTCGCTGCTCTTCCCGAGCACTACATCTACATCTACATCTACATCCATGGCGCACAAGATAGATGATGGTTTCCGAGTGAGGAGCGCTGGCCTCGCCGGCGACTCGACGGTCGCGCTTCACTACGGCAGCGCTGCCATAGCCGTCGCCAAGCCCGGCGACGAGTGTTGGACGCAGCTGGGACCCGTCGAAAACTTCAAGTCTGCCATGTCCTTTGCAGGCCGCTTCTACTGCGTCACCTTCAAGAACATCTTGGTGTTGGAAACGGCCATGGCGGCGAACCGACCGCCGGAGCTGGTAGTGGCTCTCGATTTCAAGCGTGGGTTTCTTTGGTCAGACCTGGTGCACCTAGTTGACAAGGAGGGAGAGCTCATCCTTGTTCACTGTGTCGACTATCCCACACGCGATTATTTCGACGGATGGTACTCGGCGTACCGAGTGAACCTGGAAAAAAGAAACATGGTACCCATGCCTAGGTTAGGCAGGCACACCTTGTTCATGGGCATGGATCGTTCACTGCTCTCGATGATGAGCGAGAGGGTTTCTCCGTCCGTCATGGCGAACATCGTGTATGTGTGCTATAAGTATGACAAGAGGACTG
>SbiFBX_N0006 | Chr05-minus-47538848-47539084 | ZmaFBX_0189 | 4855-5091 | gw_score 106.17 | pep | gw_score 101.19_101.19 | F-box-like|0.0084|15-51 | 
AGGCAACGCGTCGCGCCGGGGCCGGGCCACCGCAGTCGTTGTCGGACCTCCCGCATGACCTGGCTGACCCGGTGCTCGGCCTCCTCCCGGCCTACGCTGACCGCGCCCGCTTCGCCGCCATATGCCCGCAGTGGCGCGCCGCAGCGTGGCGGCAGCTCCCACTACTGCCCCCGCCGCTGCCGCTCAAGCCGTGCCGTTTCCCAGGCTTTGGCTGCGCCGGCTACAGGGACGCCGCCT
>SbiFBX_N0008 | Chr05-plus-8911859-8912041 | SbiFBX_0226 | 4911-5093 | gw_score 69.32 | pep | gw_score 53.11_53.11 | F-box|0.028|31-55 | 
TGGCACCGCGCGGCAGCAAGGCCGCCAAGGTAGCGTCGCCGCCGACGACGGAGGAACTGCCGCCGCCGCCGCCGCTCCCCAGCGAGGACCGGATCAGCGCTCTCCCGGACGCCGTCCTCCAGCACGCGCTGGGTTTCCTGCCGGCGCAGGACGCCGTGCGGACGTGCGTGCTGGGCCAACGCT
>SbiFBX_N0011 | super_456-plus-692-980 | SbiFBX_0429 | 692-979 | gw_score 162.81 | pep | gw_score 102.22_102.22 | F-box|1.5e-06|45-80 | 
GCGTGGACCCAGAGCAGGAAGCACTCTTTGGCCGCGTGCTCTCCTACATCTACGACGTGCTTCCCGACCCGCCCGTCTCTGTCGACGGTGACCTCTGCATCCTCTTCGACACCAACGGTGGGGGTGTCGACTGCCTCAGCCTCCTTCCCAATGTGCTCCTCGGCAACATCGTCTCCCGTCTCCCCATCAAGGACGCCGCGCGCACGGCGGTGCTCTCCCGCCGCTGGAGGCCCATCTGGCGCGCTGCCCCGCTCATGCTCGTCGACACCCACCTGCTCTCGGCTGGTT
>SbiFBX_N0013 | Chr06-minus-61698356-61699054 | SbiFBX_0561 | 4831-5529 | gw_score 204.22 | pep | gw_score 191.70_191.70 | F-box|0.00032|4-45 | 
TGCCGCCGCCGGAGTTGATGGATGAGCTCGTGGAAGAGATCCTTGTCCGCTTCCCGCCGGGCGATCCCGCGAGCCTCGTCCGCGCCGCCCTCGTCTGCAAGCCCTGGTGCCGCCTCGTCTCCGGCGCCGCGTTCCGCCGCAGGTTCCGCGAGTTCCACCACCTCCACCGCGCGGGGGGCGGTGCGGCTGCGGCCCCGCCCTTGCTCGGCGTGCTCTACAACAGCACCACCAAGCAGCAGCAGGTCAGAGAAGACGACGACACCGACGAAGACCAGGGTCGTATCAGCAAGCGCGCACGCATCCTGCGAGAGCCGACGACGGCATGCTTTGTCCCCACGACCTCCTTCCGCCCGGGCCCGACGGCACACGCTGCCAACAGCCGGCGGTGCTACTACGGCTGGCGCGCCATCGACGCCCGCCACGGCCGCGTCCTTCTCCGCCGGAGCGATCGTTCTCCTTATGGGCATGGCCTCTCCGTCTGGGACCCCGTCACGGACGAGCAGCAACAAGTACCCAAGCCCAAGTTCAGCAAGACGATGCTTGGGTACCATTGGACGGCGGCCGTGGCCTGCGCCGCCACCGACGACTGTGACCACCTCGACTGCCACCGGGGACCTTTCCTGGTGGTCGTCATGGACGTCCAGTCCTATGTCATCTACCGGTGCGTCTACTCGTCTCAAGCTGCTGCGTGGAGCGACC
>SbiFBX_N0015 | Chr06-minus-55994918-55996510 | OsaFBX_0681 | 4744-6336 | gw_score 394.73 | pep | gw_score 371.24_371.24 | F-box|0.0047|44-86 | FBA_3|0.0002|282-367 | 
CGATGGGGAAGAGGGCAGGCGAGCGGGAGACCGAGGAGCAAGAGAAGGCGGCGGCGGCGGCCACGCCAGACGCGAAGAAGAGGAGGAGCGGGAGCCCGGCCAACGATGGCGCGTCACCCGGCGCAGGCCTGTGCGACGATGTCGTGGGCAACATCCTCGCCCGCGTCCCGGCGCGCACCGCGGTGGCGTCGATGACGCTCTCGAGGCGGCACCGCCGGCTGATCCGCAGCCCCGAGTTCCGGCGCCTCCACTGCCGGCTCGCCCCGCCGCTGCCTCGCCCGCACATCGCGTACCTCGTGACAGCGCAAGTAAGTAGGAGGCGCGCGCTGGACGAGCCCGACGATCGCGAGGTGCCCGCCAGCGTGTTCCAGGGCTTCCACGTCGCCGGCGCCGGGTTCAACGGCAACGTCGTCGCCCCGATGCGTTCGCTCACGGGACGGAGGTACCTCGGCATGGAATACGTCAACACATGCAACGGCGTCGTGCTCCTTGCCGCCGCCGCCGGTGACAAGTACTCTGCCCGGTGCAGGTGCATCCTCTGGAACCCGGCCGTCGCCGACGACGCCGTGGAGGCGGTATCCGTCCCCGTCCCAGATGCAGCTGCTGCTTCAAGGGACAGGGACGTGGTAAAAGATTACCGCGCGCTCGGCTTGGGTTACGGCCATAGGAGTAAAACCTACAAGCTTATACTCCTGTGCCGCCGCCGCAAGAAGACACCAGGAAATCGTGTCAATGCTGGTGAATATTCGCTGATTACCTACGCGCTCGCTGACCTTGGGAAGCAGCCGGCAGAGACAGAGCTACCGGCTGTGCAGGACGAAGAGATGATCAGCCAGCAATCGCTCTACATCGACGGCAAAATTTACCTCCTCCTCAGGCACAGCAAGACAAACCCAGCAGCCATCCTTGCTTTCGACGTCGATGATGAGACGCTCACTTCCATCGACTTGCCGGCGGTCACGCGCAATCCACATGGGCACATGGACATGATGTCCGGGCTCATGGAGTTGTCCGGCGGTCCATGCGTGCTGACGAACTATGGTGGTGGTGGTGGCTGTGCTCTCTGGCTGCTCTCTGTAGATCACCAGTGGCACCGAAGGTGTCACATCGGCGACCTTTGCTTTTCGGAGAACCGCATCTATCCTGGCTCAGTCATGGGCGTTTGGGACTGTGGTGGCGTGCTGTTCCTATACTACAAGGACTGCATGGGCGATCGCGACAGGCTCTTTCTGTATGATGATACCACCACCGGCAAGATGTTCAGGGCAAAGTTGCGAAGCGTCGTGACCCCAGAATGTTTTTCAGGGTCATCGGAATCAAATTACGCATTTTGCTGGGGTTACAGGCCGACGCTTGAGGCACCAAGCAGTGTCGTTGGCAAGCTCCAGCAAGACGAGGACCGGTGCCGGGAAAGCTCGACGTACATGATGAAGGCCCTGAAGCCCGTCGCTGAGCAGGATAGGAGGAAAGGCCAGGAAGCGGCGCTCAACACCGTGTGCTTCATGGATTTCTTGGTCCGCATCATGCAGAAGCTACCCAAGGACATGCAGCAAGTGCTGGAGATGAAGATGATGGATTCAGATGATCCAGATT
>SbiFBX_N0017 | Chr02-minus-7009806-7009925 | ZmaFBX_0013 | 4900-5019 | gw_score 54.91 | pep | gw_score 53.34_53.34 | F-box-like|3.1e-05|10-29 | 
TGTACGAGGTCCGGCTACGCCTCCTGGCCAAGGAGCTCTGCCAACTCCGCCTCGTCTGTCGGTCATGGCGGTCGCTCACCTCCGACTCGGGGTTTGCTAGGGCCCACGCTTCCCGCCACC
>SbiFBX_N0019 | Chr02-plus-6916281-6916517 | OsaFBX_0115 | 4911-5147 | gw_score 53.75 | pep | gw_score 50.86_50.86 | F-box|0.04|31-59 | 
GGCGTCGCAATCCTCCCATCTCCGCGGCGCCGGCCGGCGACAACACGCCAGCCGCCGCCGCGACCTCCGACGACGAGGACGGCGGCGTCCTCCCCCAGCGGCTGATGCGCGAGGTCCTCGTGCGTCTCCTGGCCAAGCCGCTCTGCCGCCTCCGCGCCGTCTGCCTGTCGTGGCGTGGCGGTCGCCACTCTCGGACCCGATCGACCTTCGTCGCCGCGCACGCGTCCCGCCACCCGG
>SbiFBX_N0020 | Chr10-plus-1037683-1038357 | OsaFBX_0517 | 4932-5606 | gw_score 185.72 | pep | gw_score 159.52_159.52 | F-box-like|0.01|24-58 | XTBD|0.064|112-139 | 
TGGAAAGCACTTGCATGAACCTTTCCACCACAATGTCCATGTTATTCGCTATGGCTAGACCCCAAGGTTGGGCCGACCTCCCAATTGAGTTACTCCAATCAATTGTTGTGCTCCTAAGTTGCACCCGTGACCTTCTTGCCTTCATAGCCACCTGCCCCAGTTGGCGTGCAGCCTTCATGTCAGCTAAACCCACCTTATCGAAGCTTTTTCCACCTCTCATTGTCCAAAGTTGTGCTCATTTAAGTAGCAATGGCCAAGTTCATCACACGTGGCAATTGATGGACCCAGAAAATCCAACCATCAGATTTCATCGCCAAATTCCCTCAACCATTATGAACATGGAGTTTGTAGGGTGTTCTTATGGTAATGCCATCTTTGCTTCTATTGACACAAGTCACATAACTATTGTCGATGTGTTCACTAGCACATGTGTTTCACCTCCACTTTGTCCAGCCTCGTTTGCCATGGCTAGACAATATGGTAATTATAAAGATATGTACTTTAGCCTCACTGCTACAATGTCATCACCCAAGGCATGCCTCGTTGTCAGCACCATCCATGGCTTATTTGTTTGGCGAGTAGGAAGTGATGCTTGGCAAAAGTGCCTCTACAAGTCATATCACCAAGTACTACCCATTGACCAGATTGTGACATACAAAGGCCAAATCATAGCCA
>SbiFBX_N0022 | Chr09-plus-57561922-57562110 | SbiFBX_0252 | 4983-5171 | gw_score 76.38 | pep | gw_score 59.11_59.11 | F-box|3.9e-08|11-47 | 
TGGAGGTTTCAGGTGGCAGCATGGACGCTCTTACCGACGACAACCTTGCCGACGTCCTTGTCCGCCTAGACGCGGTGTCCGTGCTCCGCTGCCGCGCGGTCTGCAAGAGCTGGCGCCGCATCGCCACCGACCGGTCCTTTCTCGCCGCCCACGCCGCCGGCCGCCCACGCGAGATGATCATCAAGACCA
>SbiFBX_N0024 | Chr02-plus-71528421-71528576 | SbiFBX_0559 | 5012-5167 | gw_score 117.80 | pep | gw_score 89.97_89.97 | F-box-like|1.7e-07|12-45 | 
TGGCTCCGCGGCCGCCGCCGGCGGAGCTGATGGACGAGCTCGTGGAGGAGATCCTCATCTGCATCCCGCCAGACGACCCCACGCGCCTCCTCCGCGCTGCGCTCGTCTGCAAGCGTTGGTGCCGCATCGTCTCCGCCGCCGGCTTCCGCCTCCGAA
>SmoFBX_N0002 | scaffold_138-minus-156611-157900 | SmoFBX_0011 | 4813-6102 | gw_score 762.22 | pep | gw_score 426.18_426.18 | F-box|3.8e-06|21-61 | YceD|0.3|21-58 | 
TGTTTTCGCGGAGGTGTGTCAAGAAGGTGGAGAATGTGGAGGATTCCAGGCAGCTGGGCTTCCTGGATCTGCCAGAGCTCGTCATGGAAGGCATCCTCACTCGCCTCCCCGCGGTGGCGCTGTGCCAAATGGCTGGAGTGTGCAGGGAATTGCGGAAGAAGTGCCGGAGCAACCATCTCTGGGAAGCTCTCGTCTACGAGAAATGGGGGAAAGTCACTGGCAGGCTGGCTTTCGCGGAGTGGCAACTCGGCCTGGCCGCGAGAGAGGAGTGTGGAAGCGAGCCTTGCTCTCGTTCCTCGGGGATTTGGCTGTGGCCGCTCTCGTGCATTCTACCGGTGTCGTGGATGAATCCACAGGCGCAGCGGCGGAGCAAAGCGGCAGTGGGCGAGAATTCGCTCATGGCGTGGTACTGGGATCTGGAAACCGGGCGATTTCGCTTCCCAGCTCAGGTCTACAACCGAGAGGTGAGAGCCAACTTCGCGAAAACTTTGGACGAGTTCCTCACGGAAGCGTTTGCTTGTTTGCTCTTCTTTTCCTCTTTGCTTGCACAGAACGGTCACGTCGGATTCATGCTTTCGTGCTACGATGCCGAGGTGAGCTACAACAGCGCCACTGACGCGTTCCTCGCAAGGTAAAAGAGCGTTTTTTCTGTGATACAAAGCTCGTCATCCAGGAAAGAGTGCTTGAATCGCGCTGGTGTTGTGAAGCTTCAGCTATCCTCCACACGGCCCGCGCACCAGTGTCTACGAGGAGGACGTTCCCTGGGAACGAGTCCGAGCTCCTCCAGTGGACACGGCCGCTCACGAGCTCCACGCCTCGGACTGCCTCCACGATCTGCGACCGGGGGATCACATCGAGGTCCAGTGGAGACGCAACAGAGACTTTCCATATGGTCAGTACGAGAAGCTCCGCCATCTCTTTTTTACCCGTGACTTCTTCCTGCCAGGATGGTGGTATGGAATCGTTGGCCACACGGACTTGTGCCCGAGAAACCACCAGTGCCAGTGTCACCTTCACGGTAAGTTGGTGGTCCGAGTTTCTTTTCTCGCTTTTTTCGCAGCAGGATGATGAGATTCTTCGTTGATTTGTTTTCGTTGGTTGTAGAGATTGTCTGGTTGGAATTCAATCAATACACGCTCGGATCGAGATGGCGCAAGGCTCCTATCAACAGAGCCAATCACTGCGAAGAAGGCAACGAAGGTGAGGGCTTCTATGGTGGCGTACGAAAGCTGCGCACAAAGGAGGAGATTTCTATCTGGACCAAACTCTGGCCAAGCGAGAAACTCGAGT
>SmoFBX_N0004 | scaffold_13-minus-1439882-1440871 | SmoFBX_0009 | 4840-5829 | gw_score 219.04 | pep | gw_score 194.58_194.58 | F-box|7.3e-08|16-51 | 
TGGCATCGCGCAAGATGGCGTGGGCAGGGATGTCCGGCCTTATGCCGGAGCTAGTCAGGGAGATCCTTCGCAGGCTCCCTTTCTCAGGTGTTCTAAGGGCAAGATGTGTGTGCCAGGTGTGGAGATCTGTGGTGGATGCACCCAGCTTCCGGAGCTCGTACAGGGACAGTGCCAAACTCTTCCTAGATAGCAATTCGATCCAGGACAGCAGCGGCGTGATGATGCGATGGGCGCCGCAGCACTTTGAAAACGTGGAGAGGGATGTCCCCGACCCCGACTGGCTGTGCGCAGTGTCCCAGGACAAGCGCCTCGTCCTGGCGCGCTCCTCGCAGGAGAGGAGGCTCTTCGTCGGGAGTCCCTTCGTGGCCAAGTGGGAGGAGATCCCCTACCTGCGATTTGGGGACATGTCCAGGGTCTGCCTCTTTGCTGCCGCTTCGAATTCTCCTCCCGGGGATTACAAGGTTGTGGTGTGGTTCTCGGATGGCACGCTCTACACCTTCGTTCGCGGCCAGGTGGCGTGGATTCCTGCCAAAGGGGACGTCGCCCCTGGATCGATCCCGGTGCTGCTAGATGGTGTAGTGTATTGTACTGCTTCGCGCGATCAAAAGTGGCTCCTCCAGTATGACTTGACACGCAACGAGTTTTTCTATTCGCATCTGTATGATAAAGTTGGTGATGGTGTCTGCGTTGCTGCATGGGCCAACAAACTCTACGTGCTCGTGCTGAATGCAGAGAAGAAAGGTAGAGTGGAGGTTTGGGAAGTTCATATTGAAGTAAAAGAAATCTGGACTGAATTTTTGAGTGAGTATGTTGTGGGTTTGGAGGCTGGGGAATTTAGATTTACTGGGCAAATTGAGAGTGTTCTCAACTTTTCTTGCTCTTGCAAAGGAGGTAAGAAGAGCAAGGTTTGCTTTTCGTATGATGTGAATTCAAAGACTTGGACTAGACAAGGGTTTACTTGCTCAATAGCTGTGCCAATACAACTTGTTT
>SmoFBX_N0006 | scaffold_16-minus-518914-520233 | SmoFBX_0137 | 4831-6150 | gw_score 846.63 | pep | gw_score 813.21_813.21 | F-box|1.9e-06|25-57 | 
TGGGGAGATGGGGCGCCTTTGAACAGGATGGGGGTCGCTGCGGCAATCTGGAGCGCATCACGGAGCCATCGCTTGTGCTCCACATCTTCAGCTTTCTGGGTCTTCCAGAGTTGTTCACATTGCGGGCTGTCTGCAAGTCCTGGTATGATGCTGTGCTCGCTCCTCGTTTCGTGCAGCTGTACAAGCCATCGCTCAAACCCTGGGCTGTGCTCAGAGTGCGGACGGATCCGCCTGTTGACCGGTAAGCTTGCTGCTTTCATCATGATCGTTGAAGCAAGTGGCTCTGTAGGGAGCTTCGCTATGACGAGGAGCATTTTGATTATGGCATGGAGCTGGAGAATCACACCGAGCTATGGCGTACACACCTGAGCTTGAACCAACGTAAGAGATGCAGTCTTCCATTGGGCCCATCAGGTTCGCGTTTCGTGGGCTTGTGTTCTTCCAATGGACTTGTCTGTGGCATGCTCATGGAACATAGAGACTCGGTGACTTTAGCTGTGGGAAACCCGATCACCAACATGTGGAAGGCACTACCGGCTGCTCCAATTGCCTCTCCGGATCGTCCACGCCCAGCCTACCTCAACATCTCCATGGAAGCAGAAATAAACGCAGACAGTAGCTCTTACCAGGTCGTGATACTGTACCAGAAGTACCAGACGCCTGTTGAAGGCCCGACAGAAGATGATGATGACGACCAAATTTGCTCACTGCAGTACGAATCAGAGTCGTGTTCTTGGCATGAAGGCCCGCTCTTCAGCACTTCAAACTCATTGGGATCACCTCTCCGAGGGTGTGCTTTCTTCTACACTGGGGAGAACATATTCCCAGCTTACGATCCGCATTCCAGAGCTTGGTCTCATGTAGCTATCTCGCCACCAGCACGGAACGAACAAGAACAAGAACAGGAAGACGATAGCTGGGCAAACTGGTCTTTTGGATACATAGGTGCCTTCATGTACAAGGGGAAATGCTACTGGGCATCGTTCATGTTCAATGCAGAGACATTTGAAGACATTGGAGTGGCGATCTGGGAGATGAAACAGGAAAACTCAACGTGGGTCTTGGTGTCGCGGATTCTGTCCACGGACCTGTTTGGACCCAATTGTTGTTTGTCAGTGGGGGACAAGGATATGACCGTGAGGCTGGTCGAGGACACCGCTTTCATCTCGGTTTTCTATAGGAAGGAAAGCCATGGGGTGTGGCCTCCTGTTGCGTACGACTTTGCTCTGTCCAAGTGGTATACTTGCTGCATGGAGAACATGGAGAACGAGGATATTGAGTGCAATTATGTGGTGATACCCAGCCTAACTGCCAAGCCTT
>SmoFBX_N0008 | scaffold_66-plus-387681-388769 | SmoFBX_0044 | 4926-6014 | gw_score 906.26 | pep | gw_score 485.23_485.23 | F-box|0.00019|27-64 | Kelch_1|1.7e-08|119-160 | Kelch_1|0.00024|163-204 | 
TGCATGGCGCGAGCGATAGAGGAAGAGGAGGTGGCGAGGAGGACGAGGAAGAGGAAGAGAGCCAGCAGCAGCTTTTGATCCCTGGCTTGCCGGACGATCTGGCGCTGCGATGCCTAGCCCGGGCGGCTCGGCAGGATCACAGCGCCTTGAGGTCCGTGTGCCGGCGATGGTGCCAAATCCTCACCAGCGAGCAGCTGCCAGCGCTGCGGCGGGGGTTGGGCGTGGCGGAGGGATGGCTCTACGCTCTCAGCAGGGACAAGTCGGAGTGCCTTTCCTGGCACGTCTTGGATCCCTCCAAGCGCAAGTGGATGGAGCTGCCGCGATTGCCCGAGGATCTGGCAGGGAAATTCGGCCTCACTTGCGCGGTGCTGGGCCGGGAGCTCTTCGTTATGGGTGGCTGTGATAAGTACGAAGAGCCCACCGCCGAGGTGTGGCGATACGACGCTCTCAAGAACAGATGGTCCGGGGCTCCACGCATGGAAGTCGCGCGATGCCACTTCGTCAGCGGCTCCTCCAGCGATCGTCTCTACGCGATCGGTGGCATGGGACTAGTCTCGGGAGCTCTCACTTCGTGGGAGATTTTCGACAAGGAGAAGAACCACTGGTCGCTCTACAACGATCCAAACATCGTCTCGGACTTGGGCGAGTCGCTGGTGCTGGACGGAAGGATTTACGTGCGGCATGCCAGCCCGGGGATCATACCGCCATTCTACGCCGCGGTGTATGATCCACAGGCGAATGCTTGGGACGCTCTCGACAATCAAATGACCCGGCAGTGGTGTGGCCCGGCTGTGGCAGTCGGGGGCGACGTTTACATGCTCGACCAGACTCTGGGGATCAAGCTCATGGTGCTCAACAGGGCTACTGGGGAATGGAACACGGTTGGCAGGCTTTCTCCTCATTCCATTCGGACTCCTTGCCGGATCGCCGCTGTTGGGAAGAACTTATATGTTGTAGGACGCGGGCTCAAGACCATGGTCTTGAACTTAGAGGAAGCAGGGAAGCACAGGGGGCTGCTGGTGACTTCTTCCATAGAAGGGCTTCGGTCAGTGGACGATGTAGTTGTGAGCTGCAACGTCATTGAGCTCT
>SmoFBX_N0011 | scaffold_107-plus-326400-327546 | PpaFBX_0286 | 5004-6150 | gw_score 274.83 | pep | gw_score 195.84_195.84 | F-box-like|7.4e-10|3-41 | DUF3506|0.28|308-344 | 
ACGGTGTCCTGTGCGCGATCTTCTCCTTCCTCTCTCCGCGCGACATTGCGAGCTGTGCCGCCGTGTGCCGGCGATTGCAGCGCCTCTGCCGCGACGATACGGATCTCTGGCTCGCGCTCTGCCACCGGCGCTGGGCCGGATTCACGAGCTTGAGGGATTGGAGCAGGAGCGTGCTGGGCGACGATGGCGAGCTAGGGTTTATGCGCTACAGAGGTTTGTACAAGCTCCTGGCGAAATGGGGGAGCTTGATTGGCTTCTGGCGGGGTGTCAATGGGAATAGGTCGCAGATTCTGGGATTTGAGTGGCGCAGGAACTCGATTCATGGGTTTCGGATCGTTCCGGCGAGCAGGGGAAGCTATCAAGTGCGAAGAATTCCATTTCTGTGGCTGGGAGCTGCCGCGAATGGGAAGGAGATTTGCGTCATGAATCCAGCGCTGGATCGGGATTACGGCTGCTGCAGGTGTCACGCATCGAAGGATTATCCAGGTAGCTCCAGGGATGATCATGGCTCTTCCAGCAGCGAAAGGATTGGCGATCTCTTCGCGGGGATGGACTCCGAGTGGGATGTGGAGGATTTATCTCGACTCGGGCTGGTTCTCGTCGACGTCCACTTTGCCGGGAAGAATCACATCGTCTTGGAGGAGCTGAATTGCCAGAGGCAAGTAACGAGGATGAAGATCTCCCTGGCCGAGGCGGTGGCGAGTGCCTCGTTTGGATTCAGCGAGAACTTGGAGATCACGACGAGGAGCTATGGCAAGAGTCCTCCCGGGAGCTTTCCTTTCGAGATGTATCGCTTCCTCACGAGCAAAGTGACGAGCCCCGGAAGCGATAGAGCGGCCAGGAAGCAGTGGAAGAGAGACAAGGAGCGAGCCGAGAGCCGAGGAAGGCTATGGTGGCTGGAGCAATTGCATTTTGTCAAGGTGGTGGAATCCTCTCCAACGAAATCGAGGCCATTCCAAGGATTGTGGAAGGTAATCAAGATCTCTCTTTCTTTCTCTAGATCGCTCAAGGTTTTTTGTTTTCTCGATCCTCTTCCAGGGGTTGTGTCGATGCGAAGCTTTGGATTTCTTGCTCGTCGCCTACGACGACGATCGAGGCGCGATCACCTCCAGGCAAGTTGGCGAGTCCTCGTCAATTCGATCTTCGT
>SmoFBX_N0013 | scaffold_110-minus-248137-249228 | SmoFBX_0165 | 4765-5856 | gw_score 892.32 | pep | gw_score 534.79_534.79 | F-box-like|0.00041|34-69 | 
TGCTCGACTCGGAGGAGGATGGATGGTGGGAGGCGGTGAATCCCAGCTCGGACAGCGAAGGAGAGGGCTCTCCAGGGTTTTGCGGTACGGATTGCTTCGACCAGCTGCCCGACTCGCTCCTCGTGCTGATCCTCAACAAGGTGGGCGATATCAAGGTGCTGGGGAGGTGCTGCGCCGTTTCCAAGCGATTCCAGGCGCTGGCCGCCCACGTCGAGGACGTGACCGTCAAGGTCGACTGCGTGATCTCGGGCGAGGACTGCAACTTGAGCGGCAAGAGCAAAGGCTTCCTGGGCCAGCTGATGCGATTGGTCTTCGGGAGCTTCGTGAGGCCGCTCCAGCTCCTCCAGCACTTCCTGGGGCCGAGGAAGAGCGCCGTCCTGGCCGAGGTCTCGCACCATTCCCCCAGCGAGGTGCTCAAGAGCTTCAAGGTGATCCGCCACTTGAGGATCGAGCTCCCCGGTGGCGAGCTCGGGATCGAGGAAGGGGTGCTGCTCAAGTGGAAGGCCGAGTTTGGGAGCACGCTGGAGAGCTGCGTCATTCTCGGGGCCGCGTCCATGGTGGAGGCCGATGGAAAGTGGCCAGCGGCGAAGGAGCTCGAGGAGCCCGAGGAGGGTGGCGATGGCGGATGCATCCCGGACTCGTTCTACACCGACGGGGGCTTGAAGAAGCGGGTGGTGTGGACGATCAGCTCGCTCATCGCTGCCTCAGCGCGGCACTACTTGCTCCAGCAGATCATCTCGGATCATCTCACGCTGGAGACGCTGGTTCTCACGGACGCGGACGATCAGGGGCTGCTGTGCATGAGCAAGCGGCAGCTCCACGACTTCAGGGACAAGCCGGTGGCGGCGTCCGCGTCGTCGAGCAGGACGCAGGTACCGGATCTCAACATGAAGCTCTGGTACGCGCCGAGCTTGAGCCTCCCCAATGGCTGCTCCATGAAAGGCGTGACGCTGGTGGCCATTCGGCCGAGCGAGCGGCCGACCACCAAGGAGGACGATGGTTTCATAGCTCGAGCTTTCGGGGAGCCGTTCAAGACCGCCGCTTGCCTGCTTGCGAGGCGCCGGACTTACTTGCTGGAGATGAATTCCTTCT
>SmoFBX_N0015 | scaffold_61-minus-281879-282928 | SmoFBX_0104 | 4852-5901 | gw_score 393.77 | pep | gw_score 339.96_339.96 | F-box|5.7e-09|6-39 | Kelch_6|0.017|113-137 | Kelch_1|0.59|169-186 | 
TGGATTGGAGGCTTTGGGGAAACCTTCCAGATGATCTAGTGGAGAGGGTCCTTGCTTGGCTCCCCATACCTTCTTTCTTCCGCTTACGGTCCGTTTCCAGGCGATGGCGGTCAATCATGTATTCAAAAGGCTTCATGGAAATGTGTGCCGACGTGCCACCGAAGGGTTTGTTCTTCCTAAAAGTTGCCAGGTGCCGATGTAGAATGCTAGCTGCATACTACCCCTCTGGGAACAAGTGGTTGAATATCCCGATTGGTTTTTTGCCCTCTCAAGTCAGCGTTCCTGCAGCTTCTTCCAAAGGACTTATGTGTTTTATAGCTACTCAGTATACTGATGGATATAGCGTTCTACTCGTTTGCAATCCATTAACCAGGTGCTGGAAGGCACTACCACCTATGACAACGCGTAGGTACCCTTTTGTGGTAGCCCTGGTCACTGACAGGAAGCTAAGTGCTTACAAAGTTATTGTTGCGGGAGACTATAATTCCTTCGATAATAGGCGGACCACGGAGGTTTATGACTCTGTTACCTCGACATGGAAACAATCTGGCCCTCTTCCACGAGAAGAGGAGATTACAAAAAACATAGTCGCCTGCAATGGTTATTTATTTTGCTTAAGCCGAGGACCTGGGAATGGCTTGCTAGCGTACAGCTTGCAGCAGGAAATCTGGATTAAAGTTCGAACAGGAAGAATGCCAGGATACTCTAAGTTTCGGCATCTGGTCGAGTGCAATGGAAGAATCATTATTGTCGGAAAGGCGTTAAGAAGGCAGGTCCTCGGACTTTATATATGGCACCTGGACCCGCCCACAATGAAGTGGAAGGAGCTGGCAAAAATGCCCCAGCCACTTTCCGAACAATTTTTTCGGACGCAGTCGGAGTGCTTCTTTTGCAGCGCCCTTGGAGACCAGATATTCATCAGCAGATTTTTCTGTGACATAGGACTATTATACAATATCAGTCATGACACATGGCAATGGATCCCGGATTGCCCCAAGATAGCGAATCCATTCATTCTCACCCTGGAACCAGGTTTCGATGCAGTTTACT
>SmoFBX_N0017 | scaffold_146-minus-274027-275166 | SmoFBX_0067 | 4807-5946 | gw_score 978.67 | pep | gw_score 469.22_469.22 | F-box|2e-08|21-61 | Suc_Fer-like|0.38|51-99 | Kelch_6|0.0088|111-152 | Kelch_1|4.9e-05|166-200 | 
TGAGCTCCCGAGCGAGAATCATGGATGGCGGCCAGGAGCAGCACGAGCCTTCGTTCCCACTCTGGCATAGCCTCCCCGAGGACATCATGGACAAGGTGTTCGCCTTCATGCCAATTGAGAGCCTGGTGGCGGCCGGCCTCGTCTGCAAGTCCTGGAACTCCCGGATCAAGTCGAGCAACTTCCAGAGAGTCTACCGCAGCACACCCGCGAGGGAGGCCCCCTGGCTCCTTGCCTGCTCCTATAACTGCCGGGACAAGTCGTGTGCCTTCAGCCCCACGCTCAACAAGTGGCTCAATGTCTCGCTCGCATTCCTGCCACCTTATATGAGGTTCCCGCTGGCTGCCATCGGAGGCCTCATCTTCATGCGAGCCGGTCTCAGCAACTTGGGGATGCTGGCGGTGTGCAACCCGATCATGCAGACCTGGAAGGAGCTGCCTCAGATGACTTACAAGCGATTCAACTCACTCGTCGGGGTGTTTCAAGTCGACGACAGCAGCGGGTATAGGATCATCGTCGCAGGCGGGACGTCCGAATGCGGGGGTGACTACGAGTGCTCCACGGAGATCTACGATTCCAGAACGGACTCCTGGACCGTCCTTGGAGCCATTCCCCGCTACTACACCGTCAAGATTACTGTGTGGACCTCCAAAACCGTCTTCTGCCAGGGCACACTCTACTGTCTGACGTCTGCCCGCCCTTACAACCTCATGTCGTATAACCTGGGTACCAGACTATGGTCCGAGATGAAGGTGCCGCGGCCCGCGTGCCTGTACTCGTCTTTCCTGCTCAAGCGGAAGGAAAAGCTGCTGTTAGTCGGCGGAGTGGGAACTGACCGAGTTTGCGAGAGGATTCACCTGTGGGAGCTTCAAGTTGAAAGCCAGCAGTGGCTTGACAAGGACCAGATGCCGCAGCATTACTTCCAGATGTTTTACGAGAGCAAGGGAGACTTCGATCTTAAGTGCGCTGGGTCCGGCGATTTAATATACTTCTTCAAGAGCTCGCACTCGGGGATGTTGGTCTGCGACCTTTCCACCACCCCGGCTTCATGGCAATGGCTGCCTTCGTGTCCTTTCAGCAATCACGACATCAAGTTCGCCTTGAGAGGTTTGTTTCTCAATCCTCGCCTCGACTACACCTTCT
>SmoFBX_N0019 | scaffold_63-minus-976176-977647 | SmoFBX_0211 | 4501-5972 | gw_score 1161.97 | pep | gw_score 179.25_179.25 | F-box|0.18|125-163 | LRR_6|0.025|214-237 | 
TGGCGTCATCTCTGGACAAAGGCTTCACGTTCCAGCGACCGTGTTACTCCTGGGGCGATGTCGCGTGGGTGGAATTCGACACAAGCGGGCAGCAGCCTCCTCCACCGTACTACGATCACAGCTATGGCGGCGGTCTCGAGTATGCCAACTTTGCTCCATTTCCTTCGCGCCCGCCCGAGAAGTTCTCCTCGTATGGGACGAAGTTGGGCTGGTGTGGCGATGGGAGGGATTTCGTCTCCGTTCTCCAGTGGTACTGCTACTGGCTTGGGATCAACCCAGCGATTTGCTGCCAACTTCCAGCCGAGGTGGTCACCGCGGAGATCCTCAAGCAGGGCGCACAAGAGCGAGAGGTTCTTCCATCTCCCGGCCCTCCACACGAGGCTTTCCGGTACGTGATCCACTACCTCGGGCTCCAGGAGCTTCTTTCCCTGGAGATGGTCTGCAAGCCTTTGCTGGAGATGGTGAGGCGCGAGGCTCCACACTGGCAGAACTTAAGGCTGGATCCGCCACTGGACTTGAAGCTCACGGACACCGCGCTGCTGATCCTGGCGCTCCGAGCCCAGGGACGCCTCCAGAGCCTCAAGCTCGCGAACTGCCAGAGGATCACGGATGCGTCGCTGGAGATTGTTCTCGTTGGCAACACCATGCTTACAAAGGTGAGCAAAGTTTTCTCTTTGTTTTCTGCGTTTCTTACACACTTTGTTGGTGATCTTGTTCTTTCCAGTTGGACGTGTCCTGTTGCAAGGGATTGACGATCGAGGGTGTCGTGAAGATGGCTCAGCGGCACACACTGCCCGGATACCAGCGCTTGCGGCGGCTGCGCGTGGAGGGCTTGAACGACATCACCAAGGAACGCATCCAGGAGCTGCGCGAGGCGCTCTGCCCGGACAAGTGCTGGCCGCTCTACTATAGGCTCACGCACAGGGGCTACGGCGACAGGGTCCTGGACGTGGAAGCATGCCCGAGGTGTGATCTTCTCCGGGTGGTTTACGACTGCTGGAGGACCAAGTGCCACGAGAAGTGGTCCGCGGGGGAGCAGCAGTGCCGGGGCTGCCTGAGCTGCGTTCCCAGGTGTGACAACTGCGGTGGATGCTTCGAGAATGGGGACTTTGAGGAGACGTTCGCGCTCGACTTTATGTGCCTCAAGTGCTCGAGGCTGCCGGTGGAGGCGACGTTCCCAGGCACGGGGTTTGGGTGTGGATCGCTGTCTTTCCACGACCAGAAGACGGTGGAGGAGGAGTGGAGGCTAAAGCAGCAGCGGCAGGAACAAGAAGAGGGGAAGAAGAGGGCGATCTTGGGCGATGGCTCGATCGCCAGGAATGGGATGATGCGACTAGCAACGATGGAGAGATCATCGAGAGAAAAGACCAACAAAAACCATAGCTACAGCAACACCAACAACACTACTATCGGCAAGAACAACAAAATCAACCATAGTATCAACGATTCTTTTGTAGGAGGAAGGAGGCAAT
>SmoFBX_N0020 | scaffold_105-minus-261817-263070 | SmoFBX_0182 | 4858-6111 | gw_score 570.81 | pep | gw_score 552.25_552.25 | F-box-like|0.032|12-46 | 
TTCTAATCCTTATGGCAAGCGCTTGCACCACCATTGACAGCCTGCCAGACGCTGTTCTAGCGCTCATCCTCGACAAGGTAACTTTCATAAAGTACAACGTCATGTACCTTTTGGTAAGCAAGAGGTGGCACAGAATTGGCAAAGAGCTTGGTCTCGTAATAATCGATCTTCATGACTTGTATGAGGATAAGCCACCACCGGAGGGTAGGGTTTTCAAGCTGGCGCAGCAATCCATCCGACAGCTCCTCATTCACGAATACCATTACTTCTTACACGAGAACTACTCATGGATCACAAGCATTGCCACCACTCTAGAGAAGCTCACCATTGAAGGTGTGGAGTACCTGAACAGTTTTGACTTTGATCTAGAGCTGGTCTCCAAGGTGTGTCCCAAGCTGAAGTTTGTCAGCTTTTACAGGCTTCACATTAAGGCCAGGGGCGAGGAGTTGAAGCTTAAGGCTCCGTTACGCCTTACGTTTCCGGCTCTCACGCATTGCAGCTTAAACAGGGTGACTGGTCTAGACCTCGCAACAGAGCTTCTGCCTTCGTGTCCGGTGCTGGAAGAGCTCTCGGCATTCGTGTATTACTTCCCCGGCTCCCTATCATCGTCAAGCTTGAGAGTGTTAAACCTTGAAACAAAATACCGTAACAGCACTGTCGAGTTGGATCTTCCCAATCTAGAGACTGCATGGATCGGTGACTGCGAGAAGCTCAAGATGAGAGCTCCACGTCTGAAGAGCCTCTCGCTTGGCAATTGTGGGAAGCTTGTGGAGAAGATGGCAGTGCCCGGGGAGCTTGAGATTGTATGTAACGCGTTGGAGACTCTGAAGTTGAGATTGGGTGCGTTCGAGACAACGATTGCCTCTGTAGAGAAGATTCATTTCAAAACTGTGACGTTGAACTGCAGCTCACTCTTTGACCGATCTTGTCCTCATGACGTGGCATGGAAGGTGTTCGTGTTGGAACAGTTTAAAGAGTGCCAGGAGTTGAGCCTCCTTGACTGTTTTGAAACATATTGTGAATGTGGCAGGGGTTTTCCAAGTACGATTCAAGAACTTCCGAGGCTAAGGAGGGTTTGTTTAGACGCGTCCCGGGGCGGACCTTTACAATTTCGTGTCTTGCTTGATAAGTTTGTGCAATGCTGCCCAGCTTTGCAAAGTATCGTCTTGTTTGGGAGAGAGGACGACCTTAGTGAGCTCCAACAGCTAGCAGCTTGTGTGGCCAACATTCCGGTTACCATTTTGCCATTTTGCC
>SmoFBX_N0022 | scaffold_28-minus-585320-586601 | SmoFBX_0151 | 4879-6160 | gw_score 963.33 | pep | gw_score 77.86_77.86 | F-box-like|3.9e-06|7-41 | 
TGGAGGAGGCGAGCTTCGAATCCCTCCCCGCAGAGGCCGTCCTCTCCATCTTCGCCGATCTCAAGGACGCGCGCAGCATCGCAACCCTAGCGCCCGTGTGCCGCCGCTGGCAATCCCTCTCCAGGTACGTCGATTCCCTCCACTTCATGCTCGCCCAGCAATCCGACGCCAATGCCGTGGCTCCCATGCTCCGCCGCGCCCACTCCATCAAGAATCTCGCCATAGAAATCCACCAGGGCTGCGACATTCCGGAAGAACTCCTCTCAAGCTGGATAGAAATAGTTAAAGACTCCATACAGGACTTGGAGCTCTGGTATGTGAGCACAAAGGAGCTTAATCTCTGGAACCTGGTGAAGAACTGCTCAAAACTCTCGGCCCTGCGAGTCCATGGATCGATAGCGTTCCTCCTCCCGATGCTAAACTTCGATCTCACCACCCTCCGTGAATGCGTTCTCGACGATTCCAGCTTCAAGCACCCGGCCGTGGTCTCGGTTCTAAATCACTGCCCGGCTCTCGACAAGCTGGTCGTCAAGAACTTCCAGACCGCCAAAGTGAGGCTCACGAACAGCAACGTTAACAGCGTCCATTTGGCAGTGGATCGTCGTGAGGGTCCCGAGACTGGGCCGCCGTTCATCATGCTGGAAACCATGAACCTCAAGTGCCTCACGCTGGACGGGATCAGCTGTGTTCTTGTCGCTCCAGAGCTCCGGGAGTTACACTTGCCGTCGCGCTGCAAGGACTTGATCGTGGTTTCGCTCGACAATGTTGAGATCCTGACAATGGGAGGAAGTGAGTGGGAGTTTAAGGAGATTCACAGCATTGTGGAGCTCGTACCCAACATCTCCGAGGTGAAGATCGATGTCTCGGTGTCGGACCCGGAGCCTGTTGCTTGGAAAACGTTCTTTAACGGCCTCTCGCGGCTGGACACCATCACTTTCGGCGGCAACATGCTCGAGGTACGTAAAAGCTCGGTTTCTTCTGAGTGTAAAACTGTCTTTCCTTCTGCAGTGTTTCTGTAAGGAGATTGATGGCGATGTCTTGGCCAAACTTAAGCTTGTCAAGGCCACGGTTTTTCTCGAAGAGAACGGATGCTTTGAGCTGCTGGAAGCTCTGCTCGTCCACTGCCCCGGGCTCAAGGTCCTGACTGTGAATTGCTCGCGTCTCCTCCAGGACAGTGAGGAGTGGAATCTGATGGAGCTGTTCGAGGCCCGGCATCCCCAGATGTACAATGACTTGAAGCGGCTGCAAGCGAGTTCCTCTCGTCTAGTAATCACTTTGCAGT
>SmoFBX_N0024 | scaffold_44-minus-792881-795229 | SmoFBX_0076 | 3823-6171 | gw_score 1909.40 | pep | gw_score 1906.27_1906.27 | F-box|0.17|359-393 | 
GGAGAAAATCTCCAAAAGGGCAAAAGGGCAAAGGCATGGATTCGGTTGAGCTCCTGCAGGATGTAGAGGCTTCCGACGAGCTACTGGATTCAAGGATCAACATACTCGAGTTCGTGCCACTGAGCACCATTGGCGGTGAGGATCAGGGAGGCTCTGATTTGAGGTTCCACACTTGGGCGCTTGTGCTTAACACACCCAAAGGTCAGTTCCTGGTATGGAACAAAAACAGAAACAGCTGCAGGATCAGCCGCATTCTCATCGCTTGCCACTGGAAGAACAGAGTTGCGAGTGACGGTGGACCACTCGTGGCACTGTGGAGCATGCGCCGGCAGCTCATCGTCTTGGATGTCTCGACTGGCATGGCTTGCATCTGTCCATCTCCACCAGAGCTTGTGACCAGCTCCTCCTCGTCCTTGGTCTTGAGCACATCTGCGCTTGGATCCAGCCTTGACAAGTTCCAGCTCCTGGTTGTCTATAGCGATTCAGCTTTGGCCCCCCAGGACAGCTTTCTCATCACTTCTGCTATCTTCGATCCAACAACTGGGATGTGGAGAGTTAAGTCTCGTTATTCTCCTGGATTCACTGGTCGCGAGACCACCATGTATGGTGACTCCCGGTGGCCTGGATACAGTGCACTGGCGGGTGGCTTTCTTCATGTCATGTTTTGTGAGCCCTCTTCCTGGTGGAACACACCGTGCGTGAGATATGATTTGGAAAGGGATGAGTGGTGCAGGGAACCAGTGTGGACGGTCAAATGGAGTCAAGGCCAGGTCAAGAACATGAGAGTGCATTACTCGGAAGAGACATGGCGGATTAACGCTGATGGCCTACCTCAAGCCTTGGTTAATCTTCAGCCGCCACTGGAAGCGGGTGTGGCTAACATTACACGGCGCTCGGATGGCGTCTTTCTTTATGCCTTCTTTACTTGCCAGGGATGCGTGGAGATTGTTTACATCCATGATTTTGAGGCTGGAATTTGGTATGCTCATCGCTATCGAAGGTTGAGGGACTTGCTCAAACTGAAGCCAGTCAAGTCACTTGATTATAATCATGGAGAGAATGTTGATGGCCAGAAGTGGTCCAATCTGCCTACTGACCTTCTGCAGCAAGTCGCGCAACTCTTGTGCACTGTCAGGGATATTAGAGCACTGAGCATGGTATTCCACAACTGGCGCAGGACAGGCCAACGTTTGCTCAAGCGATATCAAGAGCCCGCCCTTGTCTTCTGGAACAAGAAACACAGCGAGTTATGTCTGTTTAGGTCCGATAAAGGCTGGTCAAGGATGATCAGAGACAAGAACTTTGCCCACCGTGCTCCCTTAGTCACACACGGTCCCCTCTTAATCTCGTGGGAGGGGAGCACCTTGTATGTTACCAACGTTCTCAAGAAAATCTTCTCGACAAACCGAGTAATGGCTCCGAGTCCGGAAATGGAACGTATCCTCAGGGTTGCATGCATAAGTCAAGAAAAGCTGCTGGTCATTTTCTTCACTGAGTTAAAGGAGGTAGCTCCTGCAGTGGTTAGCTTCAATAATTCAACTCGTCCACAGTGGCAAGTTGGAAATTCTCGCAGGGGCATTGCTACATTGACACCGGTGGAGACTTTCTTTAATGAGCGGAGGCTACCATGGCCTCCAGCTGATGAATGTGGCGCTAGGGACGCTGAGAATGTCATCCTGCTTGGGCCATATGCATACTTCATGCTGGATAGGGTGGTAGCATCCCAGAGGCAGACGGTTTTTCAATACAACTGGGAAAGTGATGAGTGGGTTTCTCAGGAGCAAGTTCAAACCCCATGCCGTGACTGCCATGACTTCTGCGCATACAGCTATCAGTTTCACGTAAAATGTCCACTCATTCAACTGAATGGACGACCGGCAATCGTGCGACCCACAATGGAAATCTGGTTTCTGGCCGACCCTGGCGGAAAATGCATCGCCAAGATTCCCCAGGAGACATGGGAAAAACTGATTCAAGTGTTAGACACTTCATATGAATACACTTATTTATGGGCAGTGGGTAACATTACGGCTCCGAGAATCGTCGTCGTCTCCGTACACCAGTGTACCACCTCGGTTCATATGGTGTGCAGCATCAGGAATACTCTAGTGGCCATCATTGTTTGGGAGTTTGTACTGGGTTTGTGGGATGTCATCCCCTACTCCAACAGGGAAGATCGGCTGTGGCTCAAGTCCAAGTATTTTGCCGTTTGCTTGGAGCAGAACAGCGTGGTTATGAAGCACTTGCTAAGAAGATCATGGTTTGAGTTCCCGACCGTACCTTGGCACTTGAGAAGCAGGGACAGACGTTTTATAGAGCCGTACATTTTGTCAAGGGCGATGGAGATAT
>SmoFBX_N0026 | scaffold_114-minus-328620-329804 | SmoFBX_0114 | 4894-6078 | gw_score 372.99 | pep | gw_score 44.72_44.72 | F-box|2.4e-06|1-37 | 
TGGAGTTGGTTCTCAGCTTTGTGGACCTGGCCTCACTACCGGCATGCTCCGTCGTTTGCAAGTCATGGAAGTCCATCCTCGGCAATCCATCCTTTCGCCGCCGGTGGTGCCAAAACAGTGGCGACAAGGAATCCTTGCGGGTTATGACTAGCTCCTTCTGCAGCCACCGTTGCCTCGCCTGGGATCCATCACAGCCGAACCACGAGGAGTTGGCGTTGCCCTACTCACCACAACCCTTTCCTCATACGGTAGTCGTTGCTTCCGCGGGTGGCCTGGTATGCATCTTGAGCTCGCCCAAACCCGACCTGGATCCCACTAGCGATTTGTTTCACCTGGTGGTGGGCAATCCGGTCACCCAAGAGTGGATGGAACTGTCACCGCTCCATTGGAAGGACAGAGAAAGACACACTGATGTGGGAGCGCTCGACTTTGCCATGTTTGTCTACAATAATGGCTTCAAAGTCGGCCTGTACTACACCGCCCCCAACACCTCGGGCCACTGGTGCTGCATCTACGACTCGGCAACACGCGCGTGGTCTTCTCTCCCCAAGCTCCCGTTCTCCCGATCCTACGTCAAGGCGAGGAAGCAGCGGAATATAGCTTACGAACAAAGCTTTCCTCCTCGAGCTGTATTTCCAGACTTGGACGACTACTTCTATGACCTCACCATCCTGGGATTGTACGACTTCGGCCGCGCCAGGTGGTGCACCGGTGCGGCCGTCCGCAGCCTGAGGATCACAACGGGCCACGAAGACAAGGTTGAACAAGGTGGAGAGAGTCTGCGCTGCGTTTTGCCGCTCCCAGGTACATGCACGACGAGGCTGTGGGAGCACAATGGCCAGCGCTACTTTGCAAGCGGTTGGATGTATGCGGGAGGTGACCGGGAGGAAGGGGACTGCGGAGTTGATGGCTATGGCGTGTGGAAAGTCGATGAGAATGGTGGCTTGGTTCCAGTCTCTGCAGTTCTCCATGACGCAATACTTGAAGAAGTGTATCCTGGGCGGCGGAATCTTGGATACATTTTCCGTTGCAATACCGCTGCAGAGGGGAACCTCGTCACTTTTTCGGAGACAGGGATCGTGTTTGTTTACTACTTGAGCACAGGGCAGTGGGGTGGAGTGGACCGGAACCCAGATGATTTTGCCAAGGCAGTGCTTTATCGGCCGTCGCTTAGGACACTTAAGT
>SmoFBX_N0028 | scaffold_45-minus-450645-451742 | SmoFBX_0187 | 4882-5979 | gw_score 515.77 | pep | gw_score 156.53_156.53 | DUF3254|0.11|20-80 | F-box-like|2.1e-05|28-65 | GAD|0.0038|57-111 | Cupin_2|0.0093|78-112 | 
TGCTGCCCTGCTCGAGGAGCGCCAGGCGAGGGCGAGGGCAGGAATCGCGGCGGCCATCGATCAATCTCCTTGACGACGGCTGCCTGGTGCGAGTTCTGGGATTCCTGGCGCCATTTCCAGGTGAAGATTTTGTTTTCCCACGCCGGGATTTCGTCAATGCCAAGCTCCTGCTCGTGTAGATCGCTTCAATGCCGCGAGCGTGTGCTCCCGGTGGCACAAATTGATCGCCGACTCCCGGATGTGGCTGAGGGTTCAATCGGCCACTGCTAACTCTAGTTACAATTCTTTTATTCAGTCGGGCGAGTTTGCAACTTTGCAAGACGCTGTCAATGCGGCCAGGTCTGGGAGTTTTCTAGTTCATACTTTTCGCGATTCTAATGGATTCTTCTCTCTTTCTCATCAGGCCCGGAGACACGATATTTATCGAGCCTGGAGAAGTCCACGCAGTTGCAAACGTTGCCATTGACAAGCCGCTGTGCTTGGTCGGTATTTTTGCAAGTTTCTTCTTTCTCCAACGTATGAGCACCCCGTTTTGTTGTTGGCATTTGGATTCTTAGATGGGTGGAGGCTCTTCTCCAGAGGAAACGGTGCTAATCTCCCCCAGTGGTTCCGAAAGGTCGTTTTTTTTTAATTTCCTTCTTCTCCTTTGCGAGCGAGAAGTTCGATTTCCTGTTTCTAACGAACTCGAGCACTCACTTTGCAGCGCGTTGGTCTTCTCGGCAAACGGCAAGATCGCCAACCTGACCATCAAAGCGGAGCTGGGGAGCTGCTTGCTACACAGGCGTGGCAGCCTGACGGTGGATCGCTGCGCCCTCGAGTGTGAGGAGCATCCTCTCGAGTACCTCTCGTGTCCGATCGTCACAACTGCGGGTGGCCTAGCAGCGCATCATCTCCCAGGCAAGAGCGATGGCTTGTCCGTGATCGAGACGCGGATAGTGGGAGGGACTTGCGCTGTGAAAACGGTGGGGAGCCTCGTCTTGCAACAGGTGCGCGTGTTATACTCGCGGGCCGCCGTGATTTTCTGGTTCACAGTGGCTCAACAAAGCAAGAGCGCGAGCTCCATAGGAGTGGCAGCAACAGCGTTTGTGCATGCCTCGT
>SmoFBX_N0031 | scaffold_2-plus-3656781-3658916 | SmoFBX_0076 | 4131-6266 | gw_score 1735.73 | pep | gw_score 1721.62_1721.62 | F-box|0.0099|291-322 | DUF2448|0.071|580-664 | 
AGGGTCAGTTCCTGGTATGGAACAAGAACAGGAACAGCTGCAGGATCATCCGCATCCTCATCGCTTGCCACTGGAAGAACAGAGTTGCTAGTGATGGTGGACCACTCGTGGCACTGTGGAGCATGCGCCGGCAGCTCATTGTCTTGGATGTCTCGACTGGCATGGCTTGCATCTGTCCATCTCCACCAGAGCTTGTGACCAGCTCCTCCTCGTCCTTGGTCTTGAGCACACTTGGATCCAGCCTTGACAAGTTCCAGCTCCTGGTTGTCTATAGCGATTCACCTTTGGCCCCCGAGCACAGCTTTCTCATCACTTCTGCTATCTTCGATTCAACAACTGGGATGTGGAGAGTTAAGTCTCGTTATTCTCCTGGATTCACTTGTCGCGAGACCACCTTGTATGGTGACTCTCGGTGGCCTGGATACAGTGCACTGGCGGGTGGCTTTCTTCATGTCATGTTTTGTGAGCCCTCTTCCTGGTGGAGCACACCGTGCGTGAGATATGATTTGGAAAGGGATGAGTGGTGCAGGGAACCGGTGTGGACGGTCAAATGGAGTCAAGACCAGGTCAAGAACATGAGAGTGCATTACTCGGGAGAGACACGGCGGATTAACGCTGATGGCCTACCTCAAGCCTTGGTTAATCTTCAGCCGCCACTGGAAGCGGGTGTGGCTAACATTACACGGCGCTCGGATGGCATCTTTCTTTATGCCTTCTTTACTTGCCAGGGATGCGTGAAGATAGTTTACATCCATGATTTTGAGGCTGGAATTTGGTATGCTCATCGCTATCGAAGGTTGAGGGACTTGCTCAAACTGAAGCCAGTTAAGTCACTTGATTATAATCATGGAGAGAATGTTGATGGCCAGAAGTGGTCCAATCTGCCTACTGACCTTCTGCAGCAAGTCGCGCAACTCTTGTGCACTGTCAGCGATATTAGAGCACTGAGCATGGTATGCCACAGGACAGGCCAACGTTTGCTCAAGCTATATCAAGAGCCCGCCCTTGTCTTCTGGAACAAGGAACACAACGAGTTATGTCTCTTTAGGTCCGATAAAGGCTGGTCAAGGATGATCAGAGACAAGAACTTTGCCCACCGTGCTCCCTTAATCACACACGGTCCCCTCTTAATCTCGTGGGAGGGGAGCACCTTGTATGTTACCAACGTTCTCAACAAAATCTTCTCGACAAAGAGAGTAATGGCTCCGAGTCCGGAAATGGGACGTATCATCAGGGTTGCATGCATAAGTCAAGAAAAGCTGCCGGTCATTTTCTATACTGAGTTAAAGGAGGTAGCTCCTGCAGTGGTTAGCTTCAATAATTCAACTCGTCCACAGTGGCAAGTTGGAAATTCTCGCAGGGGCATTGCTACATTGACACCGGTGGAGACTTTCTTTAATGAGCGGAGGCTGCCATGGCCTCCAGCTGATGAATGTGGCGCTAGGGACGCTGAGAATGTCATCCTGCTTGGGTCATATGCATACTTCATGCTGGATAGGGTGGTAGCATCCCAGAGGCAGACGGTTTTTCAATACAACTGGGAAAGTGATGAGTGGGTTTCTCAGGAGCAAGTTCAAACCTCATGCCGTGACTGCCATGACTTCTGCTCATACAGCTATCAGTTTCACGTAAAATCTCCACTCATTCAACTGAATGGACGACCGGCAATCGTGCGACCCACAATGGAAATCTGGTTTCTGGCCGACCCTGGCGGAAAATGCATCGCCAAGATTCCCCAGGAGACATGGGAAAAACTGATTCAAGTGTTAGACACTTCATATGAATACACTTATATATGGGCAGTGGGTAACATTACAGCTCCGAGAATTGTCGTCGTCTCCGTACACCAGTGTACCACCTCGGTTCATATGGTGTGCAGCATCAGGAATACTCTAGTGGCCATCATTGTTTGGGAGTTTGTACTGGGTTTGTGGGATGTCATCCCCTACTCCAACAGGGAAGATCGGCTGTGGCTCAAGTCCAAGTATTTTGCCGTTTGCTTGGAGCAGAACAGCTTGGTTATGAAGCACTTTCTAAGAAGATCATGGTTTGAGTTCCTGACCGTACCTTGGCACTTGAGAAGCAGGGACAGACGTTTTATAGAGCCGTACATTTTGTCAAGGGCGATGGAGATAT
>SmoFBX_N0033 | scaffold_32-plus-1374426-1375619 | SmoFBX_0114 | 4992-6185 | gw_score 377.83 | pep | gw_score 38.88_38.88 | F-box-like|5.1e-05|2-38 | 
TGGAGACGGTTCTCAGCTATGTGGACCTGGCCACACTAGCGACCTCATGCTCCGCCGTTTGCAAGTCATGGAACGCCATCATCGGCGATCCATCCTTTCGCCGCCGCTGGTGCCAAAACAGTGGCCACAAGGAATCCTTGCGGCTTATGACTAGCTCCTTCGACTACGGCGAGCGTTGCCACGCCTGGGATCCATCACGGCCCCAACGCAGCGTGGAGTTTCCGTTGCCCCACAAAACGGAAGAATTTCCTAACGCTCAAGTGGTTGCTTCCGCGGGTGGCCTGGTATGCGTCTTCAGGACGCACAGGGGCATGGTTGATCCTGCTGATGATGTGTTTCACCTGGTGGTGGGGAATCCAGTGACCCAAGAGTGGAGCGAACTACCACCGCTCCATTGGGAGGACAGAGAAAGATGCACTTTAGCGGGAGTGATCGACTTTGCCATGTTCGTCGACAAGAATGGCTTCAAAGTCGGTCTGCACTACACCGCTGTCGACTTCTCAGGCCACTGGTGCTGCATCTACGACTCGGCAACGCGCTCCTGGTCTTCTCTCCCCAAGCTCCCGTTCTCGCCAGCCTACGTGAAAATGAAGGCGCAGCGGCTTTCAGATTACAGCGTGGACGTGGCACCCCCTGCTGTATTCCCAGGCTTGGACGATTACTTCTACGATCTCACCATCCTGGGATTTTACGACTTTGGCCGCGCCAGGTGGAGCACCGGGGAACTCGTGCGCAGCCTGAGGATTACAACAGGCCTGGAAGACAAGGTTGACCCGGATGGAGAGATCCTGCGCTGCGTCTTGCCGCTCCCGGGACTGTGCACCGCGAGGCTGTGGGAGTACAATGGCCAGCGATACTTGGCAAGTGGCTGGGTGTATGCGGGAGGCTACCGCGAGGCAGGGGAGTCCGGAGTTGATGGCTATGGCGTGTGGAAGGTTGACGACAAGGGTGGCTTGGTTGCCGTCTCTGCAAAGACCCATATATCGATCCTTCGTCAAGTGTACGCTGGGCAGCGCTCTATGGGAGCGGTTTTCCGTTGTTCTGTTCATGCAGAGGCCAATCTGGTGATCTTTTCAGAGATAGGGATCATGTTTGTTTACGACTTGAGCACAGGGGATTGGGGCGGAGTAGGGGGGCACGTAGATGAATATTCACAAGCAGTGATTTTTCGCCCGTCCCTCAGGGCACCTAGAT
>SmoFBX_N0035 | scaffold_32-plus-1391727-1392926 | SmoFBX_0114 | 4986-6185 | gw_score 374.36 | pep | gw_score 42.19_42.19 | F-box-like|7.5e-06|1-40 | 
ACGTTTTGGAGACGGTTCTCAGCTATGTGGACCTGGCCACACTAGCGACCTCATGTTCCGCCGTTTGCAAGTCATGGAACGCCATCATCGGCGATCCATCCTTTCGCCGCCGCTGGTGCCAAAACAGTGGCCACAAGGAATCCTTGCGGCTTATGACTAGCTCCTTCGACTACGGCGAGCGTTGCCACGCCTGGGATCCATCACGGCCCCAACGCAGCGTGGAGTTTCCGTTGCCCCACAAAACGGAAGAATTTCCTAACGCTCAAGTGGTTGCTTCCGCGGGTGGCCTGGTATGCGTCTTCAGGACGCACAGGGGCATGGTTGATCCTGCTGATGATGTGTTTCACCTGGTGGTGGGGAATCCAGTGACCCAAGAGTGGAGCGAACTACCACCGCTCCATTGGGAGGACAGAGAAAGATGCACTTTAGCGGGAGTGATCGACTTTGCCATGTTCGTCGACAAGAATGGCTTCAAAGTCGGTCTGCACTACACCGCTGTCGACTTCTCAGGCCACTGGTGCTGCATCTACGACTCGGCAACGCGCTCCTGGTCTTCTCTCCCCAAGCTCCCGTTCTCGCCAGCCTACGTCAAAATGAAGGCGCAGCGGCTTTCAGATTACAGCGTGGACATGGCACCCCCTGCTGTATTCCCAGGCTTGGACGATTACTTCTACGATCTCACCATCCTGGGATTTTACGACTTTGGCCGCGGCAGGTGGAGCACCGGGGAACTCGTGCGCAGCCTGAGGATTACAACAGGCCTGGAAGACAAGGTTGACCCGGATGGAGAGATCCTGCGCTGCGTCTTGCCGCTCCCGGGACTGTGCACCGCGAGGCTGTGGGAGTACAATGGCCAGCGATACTTGGCAAGTGGCTGGGTGTATGCGGGAGGCTACCGCGAGGCAGGGGAGTCCGGAGTTGATGGCTATGGCGTGTGGAAGGTTGACGACAAGGGTGGCTTGGTTGCCGTCTCTGCAAAGACCCATATATCGATCCTTCGTCAAGTGTACGCTGGGCAGCGCTCTGTGGGAGCGGTTTTCCGTTGTTCTGTTCATGCAGAGGCCAATCTGGTGATCTTTTCAGAGATAGGGCTCATGTTTGTTTACGACTTGAGCACAGGGGATTGGGGCGGAGTAGGGGGGCACGTAGATGAATATTCACAAGCAGTGATTTTTCGCCCGTCCCTCAGGGCACCTAGAT
>SmoFBX_N0037 | scaffold_38-plus-1230428-1232569 | SmoFBX_0119 | 5004-7145 | gw_score 786.92 | pep | gw_score 289.87_289.87 | F-box-like|0.00028|5-32 | 
TGGAGCACGTAGATATCCTTTTGAAGCTTCCTGGGCCGAGTCTCTTGAGAGCCAGAGCTGTTTGCAAGGCTTGGAAAGAAGTAATTGATTCTCCATGGTTTTCAAACCGCTACAGGGATCCATCGCCCTACATATTATTGCCATCGCCAAACCAAGAGGGCTTGCCCTTGTGTAACATATGCCACTTGGTTCTGGGTAAGTGGTTCAAGTTGGAATTTCCATCTACGTATATCCAGTCGGTCTCTCAGTCCGGGCTGGTGCTGGTCCGGGAAGGCAGAGTTTTTTGGGTGGGGAATCCATTCTTCAATAAGTGGAAACGGTATAGCTTAGAATTGCCATATGCGAAATTTGATCATGAGCTTGCAACTCTAGCGGATGATGAGCAGGGCTATCGAGTAGTATTTCGGGTGCGTAGGTTTATGCAAACAGCAGTCCTCTACTCTTGGAAGTCAGAGTGGCTCGTCACAGAGGAACGTAAGGAGGATATCAAAATGGAGGATTTTGCGGATTTTGTCACATCCTCTTCCACTGTTTGTGGCAACATCATCCATTCCATCGGGTCCAAAAACAAAGTGGCACTACTAAGTTGTCGTGTAGACAATGGCAAGGTTCTTTCGCTCCGCTACTTGAAGCTGGGATCTGAAGTACTTGAAGGGCGTTTTAAGCTCTTTGGTTGGGATGGCAAGCTCTACTTGCTGGGAGAAAATGACAGTCACTTATTTGGACTGTTTGAAATAAGAGGAGAGAATGTAGTTCTGATAAGCTGGGCACCAGAAAGCATTTCTACAAAATTTCCCTTCGTAAGGTCGGCAAGCATCTACAACAATACTATCTACTGCATTTTTCAAGTGAAGCTAGCAATGCTAGTAACTTACAACCTCAGTAAACATGGTTCGTGGCAGGTGGTACCACTTCCAGAACCATTACCTCCGTGCATTGGAATCTTAAATATTGTGAAGTTTAGTTTAGACTTACCGTTTGGGTTAGACTTGTGTAGTTCCTATTGATTTTCTTTTTCTCCTCCACACCTTCTGTCTTGTGAGATATATTTTAAGGTGAAAGGTTGTTATGAAGGCAAATCATACACATTTCTAAATAATTTTCTGTGACACTGGAAACTCACTTCCACCATGACAGCCTGCTGATCCAAGAGAGTTTTTTTTAACTGCCATTAAAAGGTGCTTGAAAGCTATTGTAGAAGAACCAGTTAACCTCTTATTATAGACAAAGTGGCCTGTCCAACAGCTTTTCGGATTGAGAAATTTTCGTTCCCACTATAAATCTCATCCAGGCCGAGCATTGAGCACAGAATAAGGCCCAGCACTGGAAATGGCGGTGCTATCCGAAGGAATAATTTTGCAAAACCTTTACTCCTAAAATGTTAGAAACATGGTGTTAAGAATAAATAGGACAAAGGAAAATAAATGTGAACGATAACATGGATCATGGTCAATCTCCCTTGCGGGAGGCTTACTTCCAAGCCTCTTTAGCAGAAATTATGTCTTTTGAGTGGACAAGTTGTCAGAGTTTCGGTACAGTCCTACCATTTAGATCTGTGATAGATGGTAATCAATCACGTCAATATATAGGCTAAAGAGGGCTGAGGAAAGCAGGCAGCCTTGCTTTAACCCAATGGTGTTGGTGATTGAGCAAGGATAATGTTGTATAGTGCCTAGATTATATCTCGGGTGTCCCCCGATAAGCTTTGTCTTGGGACTGTATCCAAGGCTTTCTTGAAGTTTACGAAGCAATATATCTGCTTGTGTGTGTGTGGTGCATAGCAAGTGATCCGCGCAATTGTATTATCGCCAGAAACCCGTCACACATTTCCCTTTCATTCTCTTGCCCTTCTTTTCAGGAGCCATGCTCGCAATTTAAGAGAGAAGACAAAAAGCAAAAAACAAGAATCAAGAAATGAACTCAACATAAGACGCACCAATGGATGTGACATGTGATCTTATCATATGAGAATTCTTGCTTTCCGGGCCGGGCTGTGTCCAGGAGTTCTCGTGGATGCCCTGATGGATCTGTTGGAGGTGATCAAGCTCTCGTGGGAGATGGTCAATCCTCTGAAAGCCAGGCCAGTTTCGAGGAGGCCTGCTGCTGCTCATGGCAACAAGGACTACGGCTACTACTACTGCT
>SmoFBX_N0039 | scaffold_25-plus-1393415-1394797 | SmoFBX_0042 | 4851-6233 | gw_score 1069.89 | pep | gw_score 175.41_175.41 | F-box|7.2e-06|52-87 | Kelch_2|0.023|157-208 | Kelch_1|2.3e-08|211-261 | Kelch_1|7.4e-06|264-308 | 
TGGCTGCCCCAGTCCCCGGCCTCGAGCAAATCCTAGAAGAACCACAGACTTACGACCACGTCCGCCACAAGATCCATGGCCTTCGACTCTCCAACGCTCGCGCACTCGCCAGCTCCTCCAGATCCAGCGCCACCGAGGACGTAGGAACCCTAATCCCCAAGCTCCCCGACTCGGTAGCGCTCCACTGCCTGGCTAGGGTTCCTCGATCCGCGCTGCCACTGCTGCGCTGCGTGTGCCGGAGCTGGAATCGCGCGCTGTCCACCAACACCCGCGACATCGCGAGCGTGCGCCGCGAGATTGGCACCGCGGAGCCCTGGATCTACTTGTCCTTCTCCCCGCGCGGCGATTGCATCCAGAGCCAGCGATCTAGCAACTACTTCACCGCCTTCGATCCGGGCAGCAACCAGTGGCACAGCGTGGGATGGCTTCCCGGCCTGGAGCGATTGGAGGTGCTCAAGGGCTATGGCTGCGTGGGACTGGGGGGGAAGCTCTACGTTCTTGGAGGAACGCTGTGCATCAAGGAGAGGGATTTTGGCGGCGGCTGCCACAGGGATCTCCGCGTGAGGAGCGAGGTGCTGGCCTACGATTGCATCGGCGGGCGGTGGAAGCAGTGCGCGAGCATGCGCAAGGCGCGAGTGGATTTCGCGTGTAGCGTCTCCGGCGGGCGGGTTTTCGTGGCGGGCGGGCGCGGGCGGCTGGATCACGAGAACGCGGCGGCTATGGCGAGCGCGGAGGTGTACATCCCGGAGCTGGATCGATGGGAGGAGCTCCCAGACATGAGCATCACCAGGTAAAGATCAAGAGTTCTTGAGGATTTTAGGTGGGAAAGTTTCTTCGAATTTTAGGGTTCTTACCTTTCCTCCAGGTACAAATGCGTCGGCGTGACGCTCAAGGGGAAATTCTTCGTCATCGGCGGCTACACGATCGAGACGCTCCATCGCAGCTCGGTAGAGATCTACGACCCCAGCGAGCGGCGGTGGGAGCGGCGGCCAGGGATGTGGGCGCTCGACATCCCGCCCTACGAGGTCGTGGAGCTCCAGGGCAAGCTCTACCGATCCGGCGACCAGCTCAATCACTGGCGAGGCTCGATCGATGTGTACGACGAGCGGCTCAAGATGTGGAAAACGATCCGGGGCTCCAACCGGCGGCTCGGGGAGGATCTCCAGTGCACGGTGCGGCGCTATGTGACCATGGCGGGGATTGATAGCTATCTCCTCTTCTTTGGCGGGCATTGCCGGGTTGGGGATCGCAGCGGAGATCACAGGCCCTTTTGCCTCGAGACAGTGGATGCATTCCAGGCGCCGGTTGGGCGGTGGTGTGGTCTCGATCCATTCCGGAGTAGCTGCCGGGAGCTCTGTAGCTCCTGCTGCGTCGTCACCGCTT
>SmoFBX_N0040 | scaffold_62-plus-166589-167781 | SmoFBX_0161 | 4998-6190 | gw_score 831.68 | pep | gw_score 495.02_495.02 | F-box|4.7e-05|11-41 | 
TGGACATTTTGGTGCACATAATTGAGCAGGAGGTGTTGAAGCGCTTGCCTCCAGTTGCTTTGCACTGCCGCATTAGAGCTGTGTGCAGACAATGGAGGGATCTTGTAGATTCACCAGGATTTGCAAAGTTTTATTCAGCATACTACTCTAAAAGTAAGCATCTACCTCCTCCTCGTGTCTTGGGTATAACTAGAAATGGTGAGGATATCTACAGCTGCAACCCGTTTGTTGCTAGATCTGAAGCACCAAAAGATTGGGTCCATCAAGATGTCTACAGTCACATCAGGGTTTTCAGAACTTGTGGTGGATTGCTGCTTGGAACGATGGGTGATGATTATGTTGTTCTCAATCCGCTTACTAGAGCTCTCAAGGTGCTTCCCCCACCGCCTCTGAAAGAGGTTTCAAGGGCAGTCGTATATATACTCCTGCGTCTTCATTCTGCCCTGGTATTGGAACCGTCCATGCAGCGGTACTGGATCTGTATAGCAGAAGAGCGATTGCATGTATATGACTCAAGATCAGGGGTGTGGGACCAAGTGGATTACCTTCCTGGCTGGTCTCATCTCATATATGGAGTGGGGATGGCCAACAGCAAAGCTTATTTTAATTCGAATCAGGGGATATTGAGCTTCAACATGGAAGAAATGAGATGGTCCATCGAGTGGTCATCATCCAATCGACCTATGGGAGCTGGTTGGGCCAATTGGGTGGTAACAACAGCACCCCAGTTCTTCATTGTGGTTATAGGAGCAGTTTGTGGGGTTGTGAAGATGATGCTAATAAGGTTGGACTGTGCATCCAAGAGATTTGTTAAGGAGGCAAGCTTTCCTTACAACGAGGAATGCCATCTTATCCCTCCGGCCTGTTTCTACGAAGGCACCTTCATGATTCCGGATAAGAGTAAGGTGTTTTTTTTGGATTATGAGAGTAAGACCTGGACTAACATTCCAACTCAGAACCCTTCAGTTGTGATGTCTGCTTTTCTGTTTGCACCATCTTTGGTGCCTCCATGAAAGTTAATATTTTATGTTATTAGAATTTTCTTCTAGGCATCCAAGTGTTCATAAGTTCTCTTGCACACCCATTTATGATCAATAAGTTTTCAATTGAACAGTATAAAACACTATTCAAATTAACAGCACTGAAGGAATGTGGAAGGAATGGAAGAGTAGATCACGATATACTAAGCCTGT
>SmoFBX_N0042 | scaffold_174-plus-119372-122674 | SmoFBX_0093 | 4920-8222 | gw_score 1402.31 | pep | gw_score 674.66_674.66 | F-box-like|3.3e-08|35-71 | LRR_6|0.1|206-228 | LRR_4|3.8e-05|592-628 | LRR_4|0.64|645-678 | 
TGTCTATCGCAGAGAAGGAGGAAGAGAAAATCGTTCCCATCGCGCCCCGGGAGGTGGAGCCAGAAGAACCTTTTGCTGGAGAGGCTAGGATGGATCTTACAGATGATTTGCTTCACAAGGTAACTTTTGTTTATTGATGTGGAGCTAGAATACCTGTTGAAACTGTGCAGGTTTTCTCTTATCTGGATGACGTCTCCTTGTGTCGTGCGGCAATAGTTTGTCGGCAATGGCGTGTCGCAAGTGCGCACGAGGACTTTTGGAAGATTTTGAATTTTGAAGGCCGACGGGTGACTCCGAAGCAAGGTGACCGCATCAATGTTGCAATTGTTTCTTACAAAATCTTCTGCAGTGAGAAACTTATGCCAAAGGTATCCCAACGCAATCGAGCTAAACCTGAAATGTAAAATTGTGGAGGATCTACTTGCGCTTGACGCAATCCGGAGCCTCAGGTGACGAGTAATTCAAGTGATTACTTTTTCATGCACTCATCCCTGTTTTTTCTTTGAATTTCAGAGCACTGCAGGTTCTTAGCTTGGGAGAGGGGTTATATGGTGATCCGTTCTTTCACGCTTTATCGGCCGAATGCGCTAGTTTGAGAACTTTGAGTATTTCAGACGCTGTCTTAGGCAGTGGAGCTTCTCAAGAGATACAGATCCGTCATGACCACTTGCTAAAACTCGATATTGTAAAATGCCGAGTTTTACGAGTTCATGTCCGGTAGGTACAGTGCTAAATGTTCAAGTTCTTGGTCCGTAACCTTATGTCTCGTTTGCAGAGGTTCACATTTGCAAGGGTTGTCTCTAAGACGCACAGGCACAGCTGCTGTAATACTTCACTGTCCTCGACTCTTGCGTCTTGATATATCGTCATGCCATAAGCTTTCTGATACTGGAGTGAGAGCAGCAGCGACAACCTGTCCACTTTTGTCGGAGCTGGATATATCTCATTGCTCTTATGTCAGTGATGAAACTCTGCGAGAGATTGCTATCGCGTGCTCAAACTTGAGGTCCCTTGATGCTTCAAATTGTCCTAACATTTCTCTTGAAGTAAGCATGAGAGTTGTAAGTTTGCGGATTAAATTCTGAGTCCGATTTTGCAGGGTGTTCGGATGCCAGTGCTCGTTTCTTTGACCCTTGTCAATTGCGAAGGAATCAATTCCTCGTCTATGACGGCCATCTCTCATTGTTACATGCTCGAAGTAAGTCAAGGATGGACTTTGCACCCTGTTAACTTTAGTCCTTCTCTTGCAGGAACTTCTTCTTGATTTTTGCTGGTTGCTGACGACGGTATCGCTAGACTTACCGCGCCTAAAGAAGATCAGTTTGACAAACTGTCGGAAGTAAGTCCTCTTTTGTTTTATGGTCCCTTTCACTTTTTGGCATCTTTCACTTGGATCAGGTTTTCAGAGCTTGCTCTTCGTTCGCCAGCTCTGACATCGATCGATGTCACAAAGTGTCCAATGCTCAACAGAATTGATATAAGTTCGAGTAGCCTTCAGGTAAAGTGTCGGCTACGTGTTATAAATTACTTACATTCTATATACATTTTCTAACAGAAGCTAGTTCTAAATCAACAACAAAACCTGGCGACCATACTTTTGCAATGCCCATCCTTGTACGAGGTCGACTTGACAGACTGTGACTCGCTTTCGAACTCTTTATGTGAAGTCTTCAGTAATGGGGGCGGATGCCCGCGATTGAGATCACTTATCCTCGACAGCTGTGAGGTATGTCCTTTCTGTTTCTCGAAATGGCAAGTGCACATGAGTACGCTGTGCAGGGTCTAACGGCTATAAGGTTATCGAGCTCATCGTTACTTTATTTATCTCTTGCTGGCTGCCGAACAGTTTCCTCTATCGATCTTCAGTGTCCAGAGCTTCAACGCTTGCTGTTAGATGGATGTGACCATCTCAGTCGGGCAAGCTTAAAACCGGTATGTTTTCTTGGTTGGGTAATTGATGACTTAGATGCTGCTGTGTTGTGGCAGGTCGGATTGAGATCCTTAAATCTTGGAATCTGTCCCCACCTGAAAACACTTGTCATCAGAGCGGATCAGATGGTGGCTCTTGATCTCAGGGGGTGTGGAATTCTTCGCCAGGCGGAAATCATTTGCCCGTCTCTCCTGTCTTTAGATGCTTCGTACTGCAGGTTTGATCTGATAACACGTACGTTACTTGGTTGTTACTGATGCTGTACTGTGCAGCCAACTAGGAGATGACTGTCTTGCGGCCACGAGTAATGCATGCTCGCTTATACAGTCCCTTGTTCTGGCGTCATGTCCTTCCGTGGGACCAAGTGGTTTGCTAGCCTTGAAGCAGTTGCCGGGCTTAACAGTTTTGGACCTCTCTTACACATTTTTGACCGACTTGTCTCCCATCTACGAAGCATGTCCTCAGTTGGAGGTCAGTGATTATCTTCGGAAAATTGTTGGGTGTTAAATTTTTTTCTCTCCAGGTCTTGAGGCTCTCTGCGTGTAAATACCTCGCCAACGACGCTTTGGTCGCCTTGCATGGTGGAAAACTACTTCCGGATCTGCAAGAACTTGATCTTTCGTATGGGAGCCTTGACCGGAATGCAATCGACGGGCTGCTGTCGGAATGTCCCCACCTCAAACACGTCAGTCTCAATGGCTGCTCCAACGTGTTTGACATCGAGTGGCCGTCTGCAAGCACCGAGGAGGATACCCATATGCACGATGCTGACCGTGAAGAACAGCCAATGGAAGTTTCAGCGGAGAGGTGCTTGCAGACTTTGAACTGCGTCGGGTGCCCCAACATCAAGAGAGTTTTCATTCCGTCATCGGCTGGTTGCCTCCATCTCTCGATTCTGAACCTCTCCTTGTCCACCAACATAAAGGAGGTACGACTGGCGTGCACGAACTTGATAGCTTTGAACTTGAGGTATGTGGATCGCATTCGCCTATCACCTTTGCCCTCTAACTTTGTGTTCTTTTAGTAACTGCCTGTCGCTCATGGATCTTAAACTGGATTGTCCCAAGCTCGTGAGCCTGTGTTTGCAGGTACTTAGTTTTCTTACGCCCAAAAAAAAAAACCTCTTTTCATCTCACCTCCTCGCTTGTAGGCATCTGGAATCGAGGAAGGCGAGCTGGAAGAAGCCATAAGAGATTGCAGTTTGCTGGAGACTTTAGACCTTCGGAACTGCCCAAAGGTGTGCCGACTTTCACTTTATTGCTCTTCTTTTCGCTAAAGCTGTTCCTTACAGATACAAACTTCTACCCTGGTGAAAATACGAGCGATTCGTCCTGGAATAAAGCGACTCTATAACAGTTGGGGGACACCCGGCT
>SmoFBX_N0044 | scaffold_91-minus-443231-444143 | SmoFBX_0063 | 4771-5683 | gw_score 508.25 | pep | gw_score 211.38_211.38 | F-box-like|0.00047|38-77 | SnoaL_3|1.9e-22|104-216 | 
TGCCCTGCTCCGCCAAATTCGTATTGCCGCTCAAGCCCAGCGACGCCGCCACCAAGGTGGCGGCGAACATCACCGCCAAGGCCGAGTTGTCCATGATGGAGCAGCTTGTGCCCGAGATCACTCACCACGTCCTGAGCTACCTGGATTTCAAGAGCTTGTGCTGCATGTCCATGACCAATGTGGCCATGAGGAAGGCCGCCAACGACGAGAGCGCCTGGAAGTCCCTCTATCACAAGGTTTTCTCTTGTAAGCTTTGCTCTCGAGAGTTTTGATAGCGTTTCTCTGGTGTGGCCTTGGCAGGATTGGAATCCCGAGCAGCAAAACATCGTCCCTCCGCACGGCTGGAAGGCCTACTACGCCGTAACCAAGGCCGTCGCGGAAGCCAACCGGGCTTTCTACAACAAGTTCAAGGCAAAGTCCCTGCGAGGGATGGGGCAAATTTGGCTCCACGCGGATTACGTGAAGTGTATCCATCCTGGTGGTGAGCTTATATCAGGGTACAGTATCCCAGCGTTTCTCGAGAAAAAAAACAGAAAGGCCAAAGGAAAAAAAAAAAAAAAAAACCAGTTTTTCTTTCGTTTGGTTTCTCGTTTTCGCTAGTGTTTTTCTTGTTTTGCTTTTCACCTTGGGTTTTCACTCGTGCGTTTTGATGGTTCCAGGTTTGATGCGGTGATGGAGAACTGGCGCTTGGTGTTCAACTGGAGCCAAAGGTACGATTTCGAGCTCCAGGATGTCAAAGTCCGTGTGAGTGGTGACATGGCCTGGGTGACGAGCAAAGCTTTTGTAAATGCGTCTGTGGAGCCTCTCTTGTCTACAAATTGTTACGAGCGCCACGGCCAGCAGTGGTATGTGGTGCATCACCATTGCTCCCCGCAGCTTGACTTTGCTTTCCCTGACTACGGTATGTTTAGCT
>SmoFBX_N0046 | scaffold_9-plus-951199-952065 | SmoFBX_0141 | 4950-5816 | gw_score 618.57 | pep | gw_score 119.05_119.05 | F-box-like|3.9e-06|18-47 | 
TGGTTGGTAAGGAGATCAAGAAAGAAGAGTGCAGCCACGGTATCGCCAGTGACGTGACGGTACTCATCCTGTCACGGCTACCGTTGCGCGACGTCGCGCGGTGCAGTGCGGTATCCCGTGCGTGGCGGGAGCTTACCGCCGTGCCGTTCATTCGTCGAGCGTCGGCGTCGCGTGAAACAGCCTGGCTCGTGCTGCACAACCGTGGGCAGGAGAGGCCCAGCGGTGCGAAAGAGCACCTGGCGGCGTACAGCGCGGCATGCCGTCAGTGGTTCTCTCTGGGCTCTGTCTCGGGCTTTCTTGGAAAGAAATGCCAGTCGCGGTGGACCGGTCCCTGTCTTGCCGCCAGCGCACACGGGCTGCTGTGCTGCGTCTTCAGCGCGTCGCTCACAATGCCCCCCATGCTGGCGGTATTCGACCCCCTGACGCCCGCGTCACTCCGCGGTACCGCGCGGCGCATTTTGTCGGTCGATGAAGGGTTTTCTTCCATTGAGGCTCTCGCGATGTGGAAGAAGAGCGATGGTGGCTATGGGATCGTCTTGGCAGGACCGATTTCTCTGTGGGGATCCAACTGGGGTGTTTGCCTGTTCGACCTAGCAGATGCCAAACTATCCAAGGCGAGAAGATCAGTGGCGAGCGTGGATGCGATCACTGGGCGAGGATTTTTGAGCTTGCTGTGCTCGGCGCTACGCGGGGATGGGAGTGGTCTCTTTTGCATCTGGGGGGTGAGCTCCACGCCTCAAATCCTCGCTCAATTCGACATCCAGGACAATCTTTGGCGGATCGTCCACGGTTTCTTCCCGGATTCCATCTCCTGGCAGAACGCCGCGATCACGGCTTCCAACCAGCGCCGATTCACGGCCCAGGTTC
>SmoFBX_N0048 | scaffold_89-plus-63263-64802 | SmoFBX_0156 | 4995-6534 | gw_score 924.04 | pep | gw_score 325.16_325.16 | F-box-like|1.5e-06|5-47 | SMI1_KNR4|2.2e-05|113-165 | DUF525|1.2e-21|307-393 | 
TGGAGGATGTGCTGCCCGCGCTGCTGCTGCAAACAATCCTGGCACGGACGGATGCCGTGGACTGCGCTAGGGTAGCTTGCGTCAATCGGCGATGGCGGGCGCTGGCGCACGACGACACGCTCTGGTCGCAGCACTGCCGGGACGAGTATGGCGTGTGCGCTGCCGCGGATTTCATGGGCAATCCCTGCTGCAGCTTCAAGGTGAGCCAGAGAGCGAGAGATTGTAGCATTTTCTAGCGGGCATTCTAGGACAAGAAGTGGATTTAAATCCCACCATTGGTTCTCTCGCAGGAAACTTACGCTGCCTGGCACGACGAATTCAACCAGTATGGTGGGCTCGTCTATCGGACCAAGAAACTCTGGGATGATTTGAAGGGCGTGCTGCGCTCCAATTATCCCGCAGTGGCCGATTCTCTCGCCCGCCAGGCCTCGGAGGCGGACATTGTCGCGGCCGAGAGCACGTTGGGCTGGCCTCTGCCTCCTCACGTCCGCCTTCTCTATCGCTTCTGCGATGGCCAGCAGATCGTGGATGGCGACGAGATCGCTCACCAGTACGTGGGTCTTCTCGGAGGATACTACTTCTACAATCACTTTGTCAACGTCCAGCTCCTGCCGCTCCAGCAAGTTGTCTCCTACACCCAGCGCCTCCTCTCGCGAGCTCCCGCTGGAACCAAGAGGATCGTCATCGCCGCGTCGTGCAACTTAAACAAGTTCTTCCTCCTCGACTGCGACAGTGGGATGGTGCTGGTTGGCACCAAGAACTTCCTCAAGAAGTACGAGGTCATGCCTTGCCTGCCGCTGGCGAGCAGCAATCCCGGCGATGGCATGCTGCGGTGGCTCGAGGAATACCGGGATGGACTTTTGAGTGGCAAGTATACAGTGCGCAACGACGATGGGATCCGGAGCATCAGCCTCTATCCGGAGAATGGATCCACTTGCACAGAGGCTGTGACACAGGGAATCCAGGTGCGTTCTTAAGGTTCTTGCGGTCTCTTTGTTGTGACGTTCTGTGAATTTTTCCAGGTGAGAGCTTCTGCGGTGTTTGTTCCTGAGCTGTCTGATCCAGAGGCTCAAGAGAAGTATCTCTTCAGTTACTCCGTTCGAATGCGGTTCCTGCCCGTCAGTGGCTTGGCTTTTAACCAGTGTCAACTTTCGAGGCGCCACTGGGTCGTGACCGCCGACGATGAAATCGTCGATGAAGTGCGCGCTGAGGCTGTGGTTGGCATGGTAAGCTCCAGGATCTCGTAGCAAAACAGGACTTTTTTATGTGAGCTTACCCTTGCTTCTTCCAGTATCCGCTTCTCAAGCTCGGTGGCGACGCCTTCGTTTACGAGAGCTGTAGCACGCAGAACACGCTGTCCGGATCGCTGGAGGGCGATTTCACGTTCGTGCCTGGATGGTATGTTGGTTTCTCTCTTTTGGTTTAGCTCGCTAAAGAATTTGCTCTCTCTCTCTCTCTTGCAGCCTTAGCAGGCAAGAAGGTCCAGAGTTTTGCGTGAGAGTGGCACCTTTCCCTATGCAAGTTCCTCGGTACATATTCT
>SmoFBX_N0051 | scaffold_131-minus-226883-227994 | SmoFBX_0132 | 4786-5897 | gw_score 577.93 | pep | gw_score 265.22_265.22 | F-box|1.7e-05|27-65 | Sel1|0.017|120-135 | Sel1|0.0016|139-168 | Sel1|4.6e-09|170-204 | Sel1|8.8e-06|205-240 | 
CGCAGCAGCAGCCATCGTCGAGAGGTGCGAGCTTGGTGAAGCAGCAAGCGCGCGAGCAGGGGCAGGAGGATGTGGATTTCTCGCAGCTGCCCTTCGACGTCCTGCGGCGGATCTCTGGGGGCTTCTCGCTGCCGAACCTGTGGGCTGCGAGCATGGTGTGCAAGTCGTGGTACCAAGCGCTCTCGTCTCTCCGCGAGGCAGTAACGTTTGTCAAGTGGGGGAAAATGTACAAGCATGGGCGGGGTGGTGTGCCTCAGGACACAGGCATGGCTTTAGATTCGTTCCTCAAGGGAGCTGCGCGGGGATGTGCAGCTGCCATGATCGATGCTGGCTTGTTGCTTTGGGAACAGGTAGAGATTGGCTTGGCTTGTTTGTTGCTTGCGTTTGTTTCTTCCTTTGGGGATCCTCGCTTGATCAAGTTTCTGGGTATATAGGGGAGAAGGGAGGAAGGCATTCAATGGTATAGGAAAGCTGCCGAGCTCGGTGATGTCGCCGGGCAGTGCAACCTCGGCCTGGCGTTGCTGCAAGGTACGTACGTCCGTGGTTTCCAGCTTTTTGTTTTCAGCAACAAACGCTGGTGGGCTGCTTGCAGAACCGGTGGACGCCAGTGAGGCCGTCAAGTGGTTCCAGACGGCCGCGGACGCTGGCCATGTCCGCGCGCAGTACAGCTTGGCCCTGTGCTTGCAGCAGGGACGCGGTGTCGAGCCCAATCCCGGCAAGGCTGTAAGTCTGTGAGGCTCTCTTTTCGTTTTTTCAACGTGTGCTTGCGGCAGGCTCGATGGTACTTGCGAGCAGCCGAGGGCGGGAGCTCGAGAGCAATGTACAACACGGCCCTGTGCTTCCTGTCCGGAGAGGGCTTTGCTCGCAACTATCACCACGCGCGGCATTGGATGCGGCGTGCGGCGCTGGCGGGGCACCGCAAGGCGCAGTTCGAGCACGGCTTGACACTGTTCGCGGTAGGGAGGAAGGGTGGCGCTCTTGTTTCTCACTGCTGCTCTGCATGCAGGAGGGCGACGGCGGCCTGGCCCTGGCGTTCCTGGAGCTGGCGACGCGGGCGGGGGAAACAGCTGCCATACACATCCGCGACGCGCTGGTGCAGCAATTGCCCGCCC
>SmoFBX_N0053 | scaffold_48-minus-788122-789192 | SmoFBX_0148 | 4864-5934 | gw_score 904.76 | pep | gw_score 5.11_5.11 | F-box|2.6e-09|6-46 | Kelch_6|0.0035|97-134 | Kelch_6|0.027|243-281 | 
TGGATTCCCTGCTGTGGAGCACACTCCCAGAGCATCTCCTGGAGAGGGTCTTGCTTCGGCTACCCCTGCCGAGCCTCCTCAAATTCCGGACCGTATGCCGGGCCTGGAGATCCCTTCTTTGCTCCGACGGATTCCTGGAATCTTACAGCTCCATCTCGCCGCAGGGCCCCTGGTTCTTCATGTTCACAAACCATGACTACAAGGACGGCTCCACATTCAACCCGATATCCAACACGTGGCACCACATCCCACTGCCCAGTTTTCCGGTGAACGAGCGCTACATCCCGGTGGCCGCCGCCGGCGGCCTCATTTGCTTCTGCGCCTCCACCGACGGCCAGAAAAACTTCGCGGTGTGCAACCTCATCACCGCCACCTGGCGCAAGCTCCCGCCAATGAACAACAACCCGACCTATCTAGAGACGGTCGGCATGGTGGTGGACAAGGGGACCGGCCTCTACAAAGTCGTGGTGGCGGGGAACCACGAGATCTCAGTGGACGACATCACCACCGAGGTCTACGAGTCCGGGCTCGACACGTGGCGGATGACGAGCAGCATGCCGCGCGGTGCGGACCCGCTGCTCGGTACCATCACTTGCAACGGCGTTCTCTACTCGTGGTGCTGCGACCCCGACGGGCTTGTCGCCTACGACACGTACAAGGACACGTGGAGCCTCATCCAGACGCCCACGCCGGATTCCCTGGTGAGCAACACGATCCTGGAATCCCGGGGCAGGATCATGATGGTGGGCGGGCTCCAGGAGGGGAATATTACCAGCGCGATATGCGTGTGGCTGCTCAACGTGGAGAGGATGGAGTGGGTGGAGGTGGACAAGATGCCGGAATCTTTGTGCCAGGAGTTTTTGGGAGATCGTACGTATTTTATGTGCGTAGGGACCAACGATGTGGTGCTGCTCTACATTGGTGGCGGGCTGAGGGATATGCCGATGCTCCTGTACGACCTAGCCGAGCGGCAGTGGAGTAGGGTTCCGGACTGTACGTTACCGGACGAGCGGCTCATCGATGGGCTCATCGATGGGATATCCTTTGAGCCCAGGCTCGACATCCTTGTCT
>SmoFBX_N0055 | scaffold_55-minus-263447-264568 | SmoFBX_0120 | 4873-5994 | gw_score 637.87 | pep | gw_score 628.85_628.85 | F-box-like|1.2e-08|2-38 | 
TGGAGCGGCTACCGCGAGATCTCTTGCTCCGGATCTTTGCGGGCGTGGATCTTGACGATCTGGGGAGGCTGCGATGCGTTTGTAGATCCTGGCACAGCGCCATTGCTTCCCAGGAATTCGCCCAGCAATGGAAGGGAAGGGACGAGGTCTGTTGTGTCTTGCGCGCCAAGCAAAAGGACGGCTTCCACACAGAAGTATGGTACCCGGGCAGCGGCGCAAGAAGATCTACCGGATTGAATCCAGGGCCTCGTGGATGTTTCTCGATGGGAGTTTCTTCTTCACACGGCCTGGTTTGCGGATTGCTACCAGAAGAGGGGCGTGCGCCTGGCACAGCGTGGAATTTGGTGGTGGGAAATCCACTGACAAACAAATGGAGACGGCTGCCTCCAATCGATATCCCTTCTCGTCCGCTCGACACCATGGAAAGGATACATCTTCAGGTTGATCCGTCCAAAGGTTCCTACAAGCTGGTTCTCATCTACGATAAATATGGTGACGACGACGAAGTGATCTATCACGCGCGCCAGTATGATTCCGAGTCGCGGGTTTGGAAGTCGGCAGTGCCCTTCATCGGTGAGCACGACGGCGCAAATACCAAGATCGATGGCGCCGTGATTGGAAGCGCGGGCCTGGATTACCCGCCATACTTTCTCATGGCCTACAATCCCGATTCCATGGCCTGGTCTTGTCACAAGCACTTCGTTGGTGAGCCAACTTTCAACAATGGTTACATCTACAAGGAGTATGCCAACGACACTGCCCATTGTGGAGTTTGGAGGTGGAAAGACAGGATTTTCTTCGTCACGCATTCTTGTGGGTGTGTGGTTATCTGGGAGCTGGACTGTCGAGAAGGAAAAGCGAAGCTTTTGTCAAGCAAGCGGTATGGGGAGCTGTATGGCAAGAATTGGAAGCCGAGAGAGATGTTGCTATATACCTCGACGCTGCTTGTTGGGAGCACAATTATCGTTTTCACAGAGTTGTGTAAGTCCTCGTACGGGTATGCTCCGGTTGCATACAACCTCAAGGATTCAACATGGCACTCGTCGGCTCACTACAATCACACGTCCTTGACGACTGTGGACATTGAAGCCAGTTGCGCATTCATTCCCAGCTTCACCGTCG
>SmoFBX_N0057 | scaffold_93-minus-31756-32388 | SmoFBX_0051 | 4891-5523 | gw_score 241.71 | pep | gw_score 109.32_109.32 | F-box|9.4e-07|9-42 | 
TAAGGTTAGAGGATGCCAGAGGAATCTTTCTAAAGCTTCCTATTTCAAGCGTTTTCAGGGTAAGGAGAGTGTGCAAGCAGTGGAGAAAGGTCGTAAGCATGCCAAGTTTCAAGAAGCTTTATTGCGACAGTGGCATTATTTTGTGCTACGCAAGCATCATGGACTCTAGCATGACGGTTATGCATTTGAGGGGACATAGAATGTACTCCTACACCTTCAGAGATAACCTAGTGATCTCCAAGCACAACCATCAATACTACATTAGAAATCCCTTTCTAGGTAACTGGGAAGCCATCTCCAAAATCCAGAAAGAGGACATGCCAGTACTGGAGCTTCATCATAAGATCATTTGCATCAGAGGTGAAGGGTGGTATTACAAAATTGTGGCATGGACTTCTAATAACCACGTTTTGACATTATCCCGTGGGCAATCTTGCTGGGTGGAAGAAGAAAAAGGATTGTTTGAGGGATTTGTGTTAACCTCAGTGGTTTTCAAGGACAAGGTGGTATCTATCTACGTCTGGAGAGCTAGTTTGATGATGTATGACATCAAAGGTGGTAAATTCTCATTTAGGGATTTATCTGTGATGATACAGTATAATTCCCATCTTCTATTCTGGGAGAAGAAATTAC
>SmoFBX_N0059 | scaffold_37-minus-594434-594847 | SmoFBX_0013 | 4882-5295 | gw_score 220.52 | pep | gw_score 205.58_205.58 | F-box|6.5e-06|2-38 | 
TGCTTCCAGAGCATGTAGAGGAGAGGATTTTAATGTTCTTGCATGTAAAAGCTCTACTACGCGCAAGATCTGTGTGCCACAGATGGAGAGCAGTGATTGACAGTGAGGAGTTTGCCAAATCCAGGCTAGAGATTTCGAGGCAGCATCCACTCGTTCTTGAATATACACAAGATCATGTCCAACACTACTGTTTGTCGTCCTTAAAGATCTACGATCCTTTCAGTAGCAGCGACGCAGCTGTTTTGCAAGATCCGGACTGGGAGCTCGTTGCTTACGCCGGTGGCCTGCTTTGTTTCTCCGCCTCGAGGGGTGTAAACAGCGGGAGGTTTGCGGTGTGGAATCCCCTAAAGCGGAACTCATTTGTGGTGCTGCCAGGTAGATCACAGACGGAAGTCTCAGCTGAAGAACTCTCTA
>SmoFBX_N0060 | scaffold_69-minus-1021214-1022362 | PtrFBX_0184 | 4819-5967 | gw_score 189.13 | pep | gw_score 168.96_168.96 | F-box|3.2e-10|19-58 | Kelch_2|0.14|261-306 | 
TGAGTAGCAGCAGTAGCGATCGCTGGAGGAGGATCACTCACTTCGACCCTCGGATATGGAGTAGCCTCCCACACGATTTGCTCCTCCGGATCTTCGCGTGCCTCCCAATCAAGAGCTTGCTCCGGCTGCGATGCGTCTCCAAGGAGTGGAACAAGGCTCTCACGTCTCTAAACTTTGCAGGGCTGCAGTCTCGAGTAGCATCGCCCTCGTCCAGGCTCCCCTGGATCCTCATGTTCAAGTGTCACAGCTATAGCACTGCCAGAGTGCTGAGAGCTTTCGATCGATCCAGCAACAAGTGGTTCGCCATTTCCCTCTCCTTCCTGCCTCCCTATACCACGGACATAGCCGCCTCGTCTGGAGGACTCCTGTGCTTCAAGACCATCCATCCCGGCCACTTCATTGTTTGTAACCCGCTGCTCAGCTCTTGGAGGGATCTCCCACCGCTCAAGACCTCCAACATGGCCAGAGCAGCCGTCATCACCCTTCTCACCACCAAAAGCTCCACTTCCAACACCTTCAAAGTCGTCGTTGCTGGATCCCGAGTCATGGACGACCTGAGCAGCTGTGAGCGAGTGACGGAGGTGTTTGACTCGGCTGCTGGATCGTGGAGGAGGATCCAAGCTCCAGGAATGGCCTTCAACTTCAGATCCGAGACAGCCTGCTGCGGCGAAGAGACAATCCACTTCACAACTAGCTCCGATCCTCCGCTCCTGTTCTCTCTCAACCTGGAGCAGAGCAAATGGACCAAGTCAGAGGCACCGCTTCCCGAGTCACTGACTTACTGCATCCCGGTAGCGAGTGAGCGAGGAGTGCTTCACTTGGTCGGCGGACACGGGCAGCACGGGATCACCAAGAAGATGAGAATCTGGAAGCTTGGCAACAACCAGAAGCGATGGACGGAGGTGGACACCATGCCTGGTGAGATTTGTGCAAAGTTCGTATCAACCTGTTTCCACAACTACGACCAGATAAGCAGCACCGCGCAGCAGGACTTGATCTGTTTCTCATGTCTCACCTCCCCTCAGGCAGCCGTCTATTGCATTCCTCGCAACTCTTGGATGTGGCTTCCACGCTGCGAGCAAGTGTCGCTGCGATCCAACAGCGCTCACAAATGGTTCTCGCTGGAGCCAAATCTAAAACAGCTCCATC
>SmoFBX_N0062 | scaffold_70-minus-502141-502656 | SmoFBX_0061 | 4837-5352 | gw_score 416.97 | pep | gw_score 129.24_129.24 | F-box-like|6.8e-08|19-55 | 
TGTCGCAGCCGCCGACGGTGATCTCACAGGTGGAGCGCGACGACGACATGTTCTACGAGATCCTCAAGCACCTCGACGCCAAAGCCCTGGCCATGGCGGCGTGCGTCAATCGCCGGTGGAGGCGCGCCGCCGAGGACGAGACGCTGTGGGAGAACGTGTGCACGATCAACTGGTCCAGCGCCAGCGGCGCCTCGTCGCAAGCGTCGCAGCTCAGGTCTGTGGTTCTTGCGCTGGGGGGATTCCGCCGCCTCTACGTTCTTTGCCTCCGGCCCCTCTTGTCACGCTCCTCCTCGGTTCCAGCCAAGGCGAGCGTCCAGCAGCAAGAGAAGTGGAGCAAAGACGAAGTCCATCTCTCGCTCTCGCTCTTCTCCATCGATTGCTACGAGAGATTGGGTCGACGATACAGCAATTGCCACGGCTCGCCGCTCAAGCTCCTCTGCAAATCCTCCCGCAAGGCTGATCAGCGCTACTTGGTTCCAAATGCCGCTGCTGCGCTAGAGCTCTCCGGCGTGAATT
>SmoFBX_N0064 | scaffold_29-minus-1602043-1602471 | SmoFBX_0128 | 4849-5277 | gw_score 69.00 | pep | gw_score 68.67_68.67 | F-box|3.4e-06|17-45 | 
GTTTTAGGGCAGGAGCGATGGAGGAAGGGCTCTGGAGCTCGCAAAGGGATGTCATCGCCAAGATTTTTGTGCTCCTGCCGCTCGAAGACATCATCCGCATTCGATCCGTGTGTAAGTCTTGGCACTCGCTCGTCGGATCGGGCGAGTTTCTCGAGCTCTGGAAGCGCAAATCCGCCAGGCGGTCGCAGCCGCCGTGGATTTGCGTCCGGGCGTGGCGAGAATCCCTGCAGCAGCAACGAGCGCCGCCGAAATCCGAGGTTTGGAGTCCCGTCGGAGGCCCCAGAGTAGCGTTCCCTTTCACATTTCGTCCGCCAGGAACATCGCAGCTCCAGATTATGGCGTCCTCGCGTGGCCTGGTGTGCGGCCAGGGATTCAATGGGGCGCTCTACGTGGGAAATCCTTTGAAGGGTCTGTGGCACCAGCTGCCAT
>SmoFBX_N0066 | scaffold_1-minus-1205781-1206950 | SmoFBX_0114 | 4888-6057 | gw_score 448.72 | pep | gw_score 46.81_46.81 | F-box-like|3.2e-05|3-32 | 
ATACTTTGGAGATGATTTTGAGCTTTGTGGACCTGGCCACACTATCGAATTGCTTGGTCGTTTGCAAGTCATGGAACTCCATCATCAACTCACACACCTTTCGCCACCTGTGGTGCCGCAACGCTGGTGTCAAAGAGACACCCCAGATCCTGACAAGCGTCCCCGGTTCCGAGTACACGAGCTGGTGCTTGTACGCCTTTGGAGAGTCGGGCCACAGGCGAGAGCTCAAGCTACCCCCATTGCGGAAGCCCTATACTTTTGCTAGAATCAAGGCTTCCGCTGGCGGCCTTCTATGCGCCTTCTGCTTGCCACCACAAGCACGTCCAAAGTACCATTTCCTGGTGGGCAATCCACTCACCTGCGAGTGGATGGAGATACCAGCTCTGCAGTGGAAGGACGCAGAAGAAGCGACCATGGACTTTGCGATGTTTGTGGACGATGCCAGTGGTTTCTTCAAGCTGGGCGTTCACTGTGCTGCTGCAACGGGGCACACTGGCTACGTATACGACTCAGCCACTCAAGCGTGGTCGGCATTGGGTATGCTGCACTTCTCGCAAGCTTACATCAAAGTGAGGACCAAGAGGGAAGAGCTCTGCAACATGAACCTTATACCCACATTTCCAGAAATGGACGACTTCTACTACGACATCACTACCCTGCGCATGTATGACATCCGACGTTGTGAGTGGAGTGTTGGGAGTGTGGTGTGCAGCCTCAAGTTCACAACAGGCTGTGAAAGGCAATTCAAGGCTGGCAAAGGGGAATTCGACAGCCGTGTGTGCTGTGTTTTGCCGCAGCCAGGCTTGTCCACATCGAGGCTGTGGGAGTACAATGGCCAGCAATACTTTGCAAGTGCCTGGGTGTATGCAGGGGTTACCTGTGACAGAGATGATGGAGTAGATGGTTTTGGCGTGTGGACAGTTGAGAACAATGGAAGCTTGGTTGCAGTTTCTGCTGTGTGTGTAACCTGCGCTATAAAGGATCCTAAACGTCAGTATTATATGCTTCAAGTGATGACAGCCGCCGATGGCAACCTTGTCTGCTTCTCAGACGACGCTCCAGTTGTGGTTTACAACCTGAACACGGACAAATGGTGCGAGATAGAGCCACCCCAGCTCACAGATCGTTTCAATGAAACGGTGGTTTATCGACCGTCTTTGAGGCGTGTGG
>SmoFBX_N0068 | scaffold_38-plus-1238282-1239172 | SmoFBX_0119 | 5004-5894 | gw_score 703.37 | pep | gw_score 283.38_283.38 | F-box-like|0.00022|5-32 | 
TGGAGCACGTAGATATCCTTTTGAAGCTTCCTGGCCCGAGTCTCTTGAGAGCCAGAGCTGTTTGCAAGGCTTGGAAAGAAGTAATTGATTCTCCATGGTTTTCAAACCGCTACAGGGATCCATCGCCCTACATATTATTGCCATCGCCAAACCAAGAGGGCTTGCCCTTGTGTAACATATGCCACTTGGTTCTGGGTAAGTGGTTCAAGTTGGAATTTCCATCTACGTATATCCAGTCGGTCTCTCAGTCCGGGCTGGTGCTGGTCCGGGAAGGCAGAGTTTTTTGGGTGGGGAATCCATTCTTCAATAAGTGGAAACGGTATAGCTTAGAATTGCCATATGCGAAATTTGATCATGAGCTTGCAACTCTAGCGGATGATGAGCAGGGCTATCGAGTAGTATTTCGGGTGCGTAGGTTTATGCAAACAGCAGTCCTCTACTCTTGGAAGTCAGAGTGGCTCGTCACAGAGGAACGTAAGGAGGATATCAAAATGGAGGATTTTGCGGAATTTGTCACATCCTCTTCCACTGTTTGTGGCAACATCATCCATTCCATTGGGTCCAAAAACAAAGTGGCACTACTAAGTTGTCGTGTAGACAATGGCAAGGTTCTTTCGCTCTGCTACTTGAAGCTGGGATCTGAAGTACTTGAAGGGCGTTTTAAGCTCTTTGGTTGGGATGGCAAGCTCTACTTGCTGGGAGAAAATGACAGTCACTTATTTGGACTCTTTGAAATAAGAGGAGAGAATGTAGTTCTGATAAGCTGGGCGCCAGAAAGCATTTCTACAAAATTTCCCTTCGTAAGGTCGGCAAGCATCTACAACAATACTATCTACTGCATTTTTCAAGTGAAGCTAGCAATGCTAGTAACTTACAACCTCAGTAAACATG
>SmoFBX_N0071 | scaffold_53-plus-447298-448904 | SmoFBX_0021 | 4998-6604 | gw_score 1165.37 | pep | gw_score 154.59_154.59 | F-box-like|5.9e-05|3-37 | 
TGGATTGGTCCGCGCTGCCGCTCGACGTCTTCCTCCAGATCTTCCGGTACCACGCCCTCGATTTCCTCTTCTTGCTGGCGATCTCAGGCGTGTGCAAGACCTGGCGCGCTCACACCGCCTGGATCGGCACGCTCGTCGTGCGATGGCCGCCGGTGGAAGATCGCCCCCAATTCGACAACCAGGGCGCTATGATCCAGAAGGAGCGCCGCCGAATCTGTGGCAACCATGGGGTGGAGCTCCACCTCTGCGATTGCGTCCACGACGCCATCTCCAGCGTCATCGCGCGCCTCCGCAAGGTCTGGTACCTGGATCTTTGCTGCACAGAGATTTGCCCCCGCGGACCCACGGCAGTGCAAGTCGCCAAGCTCCGCGACGCCGACTGGGCCAAGGTTGTCAAGTCGCTACTCCATCTCGAGCTCGCGGCCGGGGTGGTGGATTCCAGGGCCATGAATCACATCCTCCAGTGCAGCGATCTCCGCGAGCTACGGCTTGTGAGTTTCGAGTTCGCGGATGGATTGGAGTACCCGCTGCTCGGGGATGCCGGCGAGTTCTCGAGCTCCAGCGGCGTTTTGGAGAATCTCTGCCGGCTTTACATCCTCACGTCCTCCATGCAAGAGGAGGCGCTCAAGAGGTTCCTGGAGCGCTGCCCGGAGGTGGAGGAGATCGAGCTCAACGCTTGCGGCGCCAAAAGCGAGAGGGAGTTCAACTTCGAAGCTCCCACCAACTTACACGACTATGATCTCAAGCTCACGTCCTTTAGCCGGTTCAAGAGGGTGAGAGCTGCTGGTGCTCGGCGGCTGGAGATTCTTGGGGGCCAGCTCTTGATCCTGGAGGAGGCGGAGTGTGTCGAGGAACTGGCGGTGCTGCCCGTGTACATAGAATTCGCGGAGCCCGAAGCCATGAAGAACTTCTGGAGGCTGACGCTCAAGGGGAGCTTTTGGGAAGTCCATGAAGCTATGTCGGCTTGCCAGACGGCTCCCACGACCAAGAGGCTTTGTCTGGACGATGATTTTGGAGTCTACTTCTTCCCGTACGTGCAGAGAGATGAAAACGACGACTCGGTCGAGTGCTACAAGCTTTTCTCGCTCATGTTTCGGGGAGGTTCTCTGGAGGAGCTGGAACTCAAGTATGGTTTCCTTTGCCGGGTAAGTTCTTACCTTCTCTTGTCGTTGCATGACTTGACAATGGTTTGGTTTTTCTTGTTTTCAGATGTGGCTAAACGAGCAACAGGAAGACCTGAGTGAGCTTCTACCGAAAATGCCAAAGATTGAGATCCTCGTTCTCGACCTCCACGTACGTCCCGAGAAGGAGCCCAACATTCCGAGGTTTGCAGATTCAGTCGAGTCGCTCATCAACTCTTGCAACATGGATTGGATCTCGCTAAGCTTCGGCGGGGACAACAACGAGGACGTCAACTTCCACCGGGAGTGTTTTGACAAGGAGCTGTTTTCTTCGGTTGTACAGAATGGTAATTTTCTTTCTTTGTTTCTGCAAGTTCTTGCTGATACACTTTCTTTTTCTGTTATTTGCAACAGTTGTGCGCCATGGAAACCCCGGACCTTGTCCCGAGGACGTACGCCTTCAGCAAAACTCGGATGTTAAGCGCT
>SmoFBX_N0073 | scaffold_102-plus-439118-441226 | SmoFBX_0065 | 5001-7109 | gw_score 1006.32 | pep | gw_score 959.20_959.20 | F-box-like|3.1e-05|2-43 |
[truncated: 207,068 more chars]
