# Supplementary material for: Closing target trimming and CTTdocker programs for discovering hidden superfamily loci in genomes
Source: PLoS One. 2019 Jul 2;14(7):e0209468. doi: 10.1371/journal.pone.0209468 (PMC6605638; doi:10.1371/journal.pone.0209468)
Supplement: S6 File — (FA) [file pone.0209468.s008.fa]

>AlyBTB_N0001
NRNSNRTVMVVSDGGERVKLNVGGEVFETNASTIQSSCPDSLLAALSTPTSHGSNPVFIDRDPEIFAVILNLLRIGRL
>AlyBTB_N0003
RTVMVVSDGGKRVKLNVGGEVFETNASTIQSCCPDSLLAALSTPTSHGSNPVFIDHDPDTFAVILNLLRTGRLRANSSGVFSKQELHDEAKYYGVESLL
>AlyBTB_N0002
RTVMVVSDGGERVKLNVGGEVFETNASTIQSCCLDSLLAALSTPTSHGSNLVFIDHDPDTFAVILNLLRTGRLRANSSGVFSKQELHNEAMYYGVESLL
>BdiBTB_N0001
RSPLFDAQFYGPMSDKGLQEITIEDMQPSVFKALLHFIYTYSMPQNDDLDDANKREMTKHLIVAADRFVMGRMKVVCEIILSNSLDVKTVMTALALADQHHHCNNLGDACIEFISS
>CpaBTB_N0001
SCSEACLNCISIQWNLETFLNVLRCIYDCILNITPDNFLSLFEGSLYFGVEKLLSKCKTWFFEATSLKGLLQIELDDLIHIWNFGLEHANDFVPELCASYLARNFMWAVSSKHFQDLPYNLLLRCIKHPHLTVESEMHLLNALLTWRNANTKQLECSSTTQDEFEDILKKVRVNLLPIWFAAGKIRSHSLSNLAKESIGSIIRLIRTPPTGLINLFVDYDLDYLRIRLTEYSE
>CpaBTB_N0002
FVTSQIPTDLSIQIQDITFNVHKYPLVSKCGYIGRLEHQPSISNFGYDLKLENFPGGPETFETILKFCYGLPLDLNPNNIAPLRCASEYLEMTEEFEDGNLISKTESFLTFVVLASWKDTTTVLKSCETLSPWAENLQIVRRCCDSIAWKAFKENTAADAANEEGWWFDDVATLRIDHFMRIITATRAKGAKPEIIGKCIMHYADKWLPLMDEQLEGLRGFGFGKNELQFSILRGRVEEGTIGHKEQRTIIENLVSILPPQDGAVSCKFLLKMLKTAMVYSASPALISDLEKRVGMMLENATVNDLLIPNYKNEDHGRLLNSPENCTMHNIDVVQRILEYFLMHEQQQQQQQKTGKTNVSKLLDNYLAVIARDPNLSITKFQVLAEALPGNARTCDDGLYRAIDTYLKTHPSLSDHDRRKLCKIMNSEKLSLDACTHAAQNDRLPIQNYMQVLFSEQVKMRMAMQGKKPEAQGNTSEQEENQSSTNMEIKTLKEELENVKAKMAELQNDYSELQQEYEKLSNKHKNESGWSLGWKKIKKSFYIKREEEETGDEQQRTNHTTSRVSLRSRLSMS
>GmaBTB_N0002
SGCWRSKEQAARLIGIFAATDSDCKVHIIQRGVIPQLVDMLKFSYRHGEMSVFALGSLAPESHNQAIIAHNGGIEPLLTMLDSNKAALQHRAVLSLYGLADNELSDFIEAGGFQKLKDGHFKYQSTKQCIETTLKRLEEKMQGQVLKRLIHLMCYAEKGLQIRVAIALAYLCSPRDCKTIFFDNNGLELLLDILESPSIKQKGDASAALCKLAAKVSSQFPNPQMYLGEEYVNNAKLSDVRFLVEGRSFYAHRDCLLFSDVFRAMFDGHYREREPKNIVIPNIKWGVFELMMRCIF
>GmaBTB_N0001
TGTVNVNLDIAEDLWRAADQYLLDHLKSICEYAI
>GmaBTB_N0003
YIYIGTVNVNLDIVEDLWRAADQYLLDHLKSICEYDVVGDIPEENVTLMYKMSVDSDASSLKHACILFMLENFFRLRSKQWYVTFTFLPVLCL
>MesBTB_N0002
LTDIITIEFGGQIFQTTKQTLALAGPKLLFSQFSQSTHVSLGSLFINRDPELFSILLSLSRAGNLPPK
>MesBTB_N0001
LTDIITIDVGGQLFQTTKQTLALAGPKSLFSKFSQSTHVSLGPLFIDRDPELFSILLSLLRARNLPPKAKAFDLGDLIVESKFYNVEPLLVNSLSNPFSFDAFNLERSLTLPLNGRDFPSSMATTSFGTLHIAHGSKITSFDWALQRKSTILTQFTAIDSLLAISPTLVAAGVTDFSGMQI
>MguBTB_N0002
VDKEIESEEFIVGGHTWTIRFYPVGKTIGDHNSGFASLFIFLKKPTSYPIRFLYDVTVLDQSNKGKDYCGYSNFKSYPYFGIALARPGNSAMFGCPQFIKRKTLESSHYLKDDCLKFRVTIGVLSSRNHNLHLIKVPECSNIGADFGELLHSKEGVDVFFKVGNERFCAHKWILTARCPLFLRHLQDHCKEIEITDMEPRIFKAMLWFVYTGNLQEEDDEEYSNPSILESFMGKMLAVADRYEFKGLKNICEFRISTRISGKSVPYLLHLAQLYNANELKMACVRFVAENES
>MguBTB_N0001
VEGVHGFTLEKYSLCKGFGVGECFQGSNNFTVGGRTWAIYVFPEGTISDKTHGGDRYEQGHVYFGLHIRLVSTKSDKVLLRFKMTILDQSGNGDHWTQSSLHLSPVSIAPLQDSNFPCFIDREILESNNSSYLRDDCIKIECTIGVVGPPDMRLISIPKYCNDVGVDFLAMFKAGEGCDVVLNVRGHKFRAHRVILSARSSVFKSMFAPSKKEIIIGNVEPRVFKALLHFIYSDTFPEDEKCLVDGYAFGAASVSSTMAAKLFAAANQYDMKRLKSICESHLWRSISLKRFGEILSLAELCNAPDLKLLCFKYAAE
>MtrBTB_N0002
KNQQSIIARALRLDVLTDVVIKVGASDKSIRAHKCVLGAWSAVLERMFVISEKKKEQPTTINIPDMSFEVCQALISYLY
>MtrBTB_N0001
DTKIYIDASKQTIMAHKYALGSKSSAFNQMFKEDSVDSITISDMTTIPCQIFIDYFYDIVRDEDLLNYSQELLEAAKKYDVIDLIKDIEKRLIRDITTQNVVERMKITYRYDLKTLRNQCARLLVEFKKLHTLRTEIRAYRRTVDMDTISKMFSDFCT
>OsaBTB_N0002
MCQHLLVAADRYNLQRLKLICEERLCRYIAVGTVGNILALADQHHCAGLKKACFHFLGSQANLSAVIAADGFEHLSRSCPTLMKELVAVLSLPLN
>OsaBTB_N0004
RPIHRRTTRASAAAAAATGSTSTIFAGAMRYELKIVEYSRTKAVPNGCSMKYPAFTAAGHTWHVGYFPNGVIGAEEAEADYVAFFLYLNDNDAAEEAVKAQAIFSLLVIEGNPVSSYTFTTVLVNFSEKKYWGYKNFIKRESLENPLYLKDDCFSIRIDLAVTPPLTVVVPPSDMHRHYGRLLISKEAADVEFQVGKKVFDAHRLVLAARSPVFKAELYGRMKESTTKSAIAIDDMEEEVFEAMLTFIYTDSLPKMKRRDEAAMAQHLLVAADRYNLERLKLICEDKLSKNIDTGSIANILLLAEKHSCHALKEACFEFLRTSRSLNAVMETDEFEYLIDTCPGVIKELMSKLIVN
>OsaBTB_N0001
FCTTGLPSDVTVEVGDMSFHLHKFPLLSKSAFLERLIEETSDQDECVIILNDIPGGAKSFELVARFCYGVKIELSSENVVYLRCASEHLQMTEEIAEDNLISQSEIFLNQVIIRNWKDSLKALETCEDLLPHAENLQIVKRCIESLASKATTDPNLFGWPIREHGIMQSPGGSVLWNGISTGARPRNFSSNWWYEDASALSFHMYKRLISTMESRGIRPEIIAGSLTYYAKKYLPGLNRRHSMGAVPLTATLSEVEQKNLLEEIDRLLPVQKGLASTRVLLGLLRTAMILKASPTCISNLEKRIGMQLDHATLEDLLLPNFSYTMETLYNVECVQRILDHFLAMDQANGAASPCLDDVMASPSLAPITTVAKLIDGYLAEIAPDINLKLPKFQALASAVPEYARPLDDGLYRAIDIYLKAHSWLSEAEREQLCRLMDCQKLSLEACTHAAQNERLPLRVVVQVLFFEQLQLRTSIAGCLLVSDNLEGSRPLRSSITTSGEAGGWATAVRENQVLKVGMDNMRMRLSELEKECSTMRQEIQKLGRGKSGGWASRVPKKFNLKLKSQMCSAQEGSVSEQHKSMSAKLDKLQAKVSRQKKQLAGDA
>OsaBTB_N0003
RIFSDVAGDLTVSVDGQSFLLHKFPLVSRCGRIRRMVAESKDPDLSKLELVNVPGGALAFELAAKFCYGSNFEINTVNVAHLRCIAEYLEMTEEYQEENLIVRTETYLNEIVVKNLDKSLEVLCACDGLDPTVEDVGLVDMCVDAIAMNASKEQLVSGLAHLECDVGSGKLRMHCQDWWVEDLSALRIDYYQRVIVAMRRTGVRPESIGTSIVHYAQTALKGIERRHVWDSGPLVGDNQRVIVETLIDLLATEKITSVTLSFLFGMLRMAIEVDAGLDYRIEVEKRIGLQLEMASLDDLLIPATQTSDSMFDVDTVHRILVNFLQRIEEDDSGNLSPCGYESDDGLKSPSHSSVLKVGRLMDGYLAEIAPDPYLKLQKFMALIELLPDYARIVDDGLYRAIDIYLKAHPSLTESECKKMCKLIDCQKLSQDASSHAAQNDRLPIQTVVRVLYFEQLRLKSTVSSTTPHTTSLGGDGCGGSLSQRMMMTGGSGVASSCVSPQRDNYACLRRENRELKLEIARMRVRLTELEREQGVMRQGMRDGRGGGEHGRALLASISRGIGRIAMLGVGAQGGAERRRKTKTKKSSHSQSQWSSDGGGKTMMMSSRRRHKASSVTYA
>PpaBTB_N0002
MILTAREKQVRFWVHLDNPYPSGSEAMASPGPPALKNVSVSERPPLPLQPHSQSQAHAALLRAASLFQSKPPPVSRSLSADRTQVYQLTQPPSIYRSLSADRTRNYNSIQSPPKEITPQETSVGRIQYPSLTSSSSERRLLKQSSLSSLSSQQRSSVSSSSRLSSSAAAKSTKLGNIPAPPPSPSLKPRFRRQLVKLSSVLKKLPQEYNRSGPISIPKSIIDTWDRMFFEEINTDVSVYTSGGHRLGAHSIVLMSRSPVLKFQLQEQFKTSRLAEISILGVPFQAVRCFLRFLYSSRCEQEDMEEFSLHLLVLAHSYRLPALKRVCTDSYDQGLLNTENVVDVLQVARLCDEPRLYLLCLRRILSDFKDIARSDGWRTMKESDPALEQEIVEAVIDSDIKKRERSRCFDEDRVYSQLNDTMDALIHICRDGCKSIGPHDKAWDGRKGDCSFPACKGLESLVRHFAACKLKVSGGCVHCKRMWQLLELHSRMCTLQESCKVPLCRHFKVRVGQEPNRKEEMRWKMLVCKVQSAKAASRAFSLAAVTTKLAKQ
>PpaBTB_N0004
AEGNELQSYLHVEIGDRSFYLPKSPLITTSGTLHRMVLELRGANKDRVSLKDIPGGAEAFENVVRFMHGQNVPITSVNVASLRCAADFLEINDVLGEGGLVATTENYLNHVVLGSWKDSINVLRSCSDLEPWAEELEIVRRCSESVAWKASTDPHGLRWSYTKSTGSRDAPRGWWFDDVCTLYIDMFSKVINAVVAKGMDYTMVAAAIVQYAEKWLGLKEAQQPGQEESPKLQWQSHCSVAAFAGFSQDVASKAQMKKRAIFQGIVKLIPSQPDSVSCKFLLKLLRTACAVNAGPMFKADLVKRIGTQLENVSVAELLIPAYNASSDAMYDVDVVYQIVQCYLQEQSFESPPMSPTSSAGNSITSSVTSGTVSQVLEVYLEEVAKDPSIPLGKFVALADLFIEFPRVSDDCVYSAIDTFLRSHPSLNDLERRKLCKVMDIQALSLNACMHAASNERLPLRVVVQILFAEQVKLRNAITATAVINGKRVDSIPPRFSSSSSSSSSSTSTAGDSYSESSSSDPLSSSTASTDTSTTSLSTSSASSASSAYSLSIHSVQSVHSVAPSVAPSVAPSAVPSVVSSVMPGGLSVKDTLRGALSEIELLRQAVQEIEFVKSRLGFMDVLQQEMENMNRKFLDLAHDYSGMTHQVMHDVRFFS
>PpaBTB_N0001
KSDVILKLMKGNLDQLGTVSMELHIFPEALDAFVRYFYTGHISHRDLKRYATKLLTAAKRYGVRSLQLVAERYIAKHVSKETALSTWELGTDHNSEIIKESVLQILVKDVQDIPKLGEYRMYRCQKDPELLVGLFENLLGR
>PpaBTB_N0003
IVKRRDNLKVRARAAAGVVASLRAQIKELQQQRDFLVTWKADMFTGADAEGSLVDVELQGVDGDRVHAHKAILASKSIEFEAMFRADTDRKVVWNLEMPYVALKAFVTFFYTGRVSSSVLIEYLTTLLDAAHKYNVQFLEVVCEDSLVKNMTSDNVISIFDVAKKHCSSGCKEAVLKKARSLGELSSFTEYKFFTQSNPGLLLELYELLTDRSDQSPTKKMKLS
>PpaBTB_N0005
VEAFSSVDAYCVGSRCPLVRSNRSVLDVDGPMYRPQSHASSPVKKKSSARASSFENKGQTWVAATMLQSDLLVEVADMSFHLHKFPLLSRSGRLNRLVFESRDTEKDHIKLDNMPGGPAAFELAMKFCYGIPIMINSSNVAALRCAAEYLEMTEDLEQDNLVSKTEDFLSSEILTSWTDSITVLKACDTLSPWAENLQIVKMCSESIAWKACTDPRGIRWSYSSAGESPNLSPPSEGSAKSSTSSKGPSQDWWFSDVAELSLKAFKVVMNAIKAKGMRHDMMGSAIFFYAHRWLPSLSALDNLVSPLLRESPLMKDKKNKVSTSCKSENSYVEGPGASFMNDANGDVAPQVFEREILEEIVGILPSQKDTVPVSCLLRLLRVAIMVDVSAGCRKELEKRSGTQLDQATLSDLLIPSCASQSDLVYDVGTIHRCLDHFLVQDHIQISSQKEVPMSSSRDKNGDMYCTSHLRPPVGPHTAKIKVAKLIDSYLAELARDSNLTFSKFQALAEALPEFSRITDDGLYRAIDTYLKAHPGLSEHERKKLCRMMDCQRLSLEACMHAAQNERLPLRIVVQVLFSEQMKLRNAISGNTAARAERAPDSPMQQRLSPSPAASAVWPILHPQDGTNSQIDVRALQYDVMFMKAKFAELQKDYTLVTQQVEKLSKQKGSWVKRLFQSKETVESRSSPSHPRWSRPWRNSIS
>PtrBTB_N0001
LSKLNQLVPYFINRDPNLFSILLSLLRTGNLPSKTK
>RcoBTB_N0001
MQHNIFSSMRSLKFIEGCKGTQIYALNSNGHGHSHSAGSGGGGGGGYGSVGEKFLQHLHDLRVNSVRAKPNRPSQSQTSSNQDYNKNIAVENLLPSGLPDTDLLEPQIDLCLRSVDFVETLADVYRQIENSTQFEKHKVYLQQCAIFRGLADPKLFRRSLRVARQHSVDVHWKIVLASWLRFERREDELIGTSAMDCCGRNIECPKACLVSGYNPESVNDHCLCSGSSRDDNGCGEGFLIGDDEECSTSDEDFDMSFCIGDDEIRCVRYNIASLSRPFKAMLYGSFTEARREKINFSQNGISADGMRAVEYFSRTKGLGSFDLSIILELLSLANRFCCEEMKSACDAHLASLVSDMEDAVLLIEYGLEETAYLLVAACLQMFLRELPGSLHNSLVMKLFCSPEGRERLALVGHASFLLYFFLSQIALEEDMKSNATVMLLERLGECATEGWEKQLAYHLLGVVMLERKEYKDAQNWFEAAVEAGHVYSSVGVARARYKRGHKYSAYKMMNSLVSDYKPVGWMYQERSLYCVGKEKLMDLNTATELDPTLTFPYKYRAVLLVQENRFGPAISELNKIIGFKVSPDCLELRAWISIALEDYEGALTDVRALLTLDPNYMMFHGKMHGDRLVEILRPLVQQLSQADCWMQLYDRWSSVDDIGSLAVVHHMLTNDPGKSLLRFRQSLLLLRLNCQKAAMRSLRLARNYSSSEHERLVYEGWILYDTGHREEALAKAEESISIQRSFEAFFLKAYALADSSLDPESSMYVIELLEEALRCPSDGLRKGQALNNLGSVYVDCDKLDLAADCYMNALNIKHTRAHQGLARVYHLKNQRKAAYDEMTKLIEKARNNASAYEKRSEYCDRDMAKGDLSMATQLDPLRTYPYRYRAAGMCNAH
>RcoBTB_N0002
LCNSCSESNLNCVSIQWNMEVFVNVLKFVYGCQVDVTSKSFLSLFEAALYFGAELLLLKCKTWFSEVTSSKRSGLLKVQLEDLIHIWNFGLEHANDFVPELCASYLARNFMWAMYSKFFGDVPYNLLFHCIKHPHLTVYSERHLSDALLVWLNANREQLEALKKAEDDNTGILKQIRISVLPLWFAAGQRRSCYFSELAEESIEAIFRLMKNPPADSIGIFRDGNLDSIRIRLNEYSKKVDLSGCPQVTSVIVLLSLLPSSYCLDLTLRKSIRQSLINLDHLSRDQSGSRFWHKLPPTLSFEAVEKVDISKCPRLHLESTIEFFSKSFPSLRKLRAAYLLNFKTITLHKLMQNCPLISEVDLTVDITPLIPTQLSVISSRPSLSKISRLVLEGRSDISDLDLQYITELCVSLQYLNLKGCISVTDTGISNLISRCAKLH
>SbiBTB_N0001
PLSGLPADLGRLLATKEGADVELEVQGKVFAAHKSVLAARSPVFMEELFGPAKEEDTSYVRIMPDMSPEAFEALLHYVYTDTLPPEMAMAMASLEEGVVLAEGLLAAADRYELKDLKLLTEQKMCNHVGVSTVLPLLALAEHYQCCKLKKMCLGFISSCGNTRLVVMATNDLEILARSSPSVIKDVI
>SbiBTB_N0003
GADVEFEVGGKVFTAHKLVLAARSPVFREQFFGAAKEEATGYVRIWDMHPDTFEALLHYVYTDSLPPPAVLVPVTRGAGRGGARREEEAAAAAAVLVQDLLRAADRYGLRGLKSLAETQLCRRNNVVGVDTVLPMLALAERHQCWELKNRCLEFIASGENARAVMAATDDVEHLARSCPSLVKELVE
>SbiBTB_N0002
HGRVQFNVGGQLFETTTTTLANAGRNSMLGALLDASWNVSSSSPGGGVAEYFVDRNPACFAVPLDLLRMCSLHVPPHLPEKLLYREALYYGLLVHVRTARWGAFDSDRLRLAASVPGRAPGDSTAIRSSPDGGCCVAHGGAVRVYNWMLDERRPVSLDHSQV
>SmoBTB_N0002
MSLEDSEPLKQLAEDFSNLLDNGQAFSDVAFAIDGRHVYAHKCVLAARSRFFRMVLTSNGPTQAPLVMPVSAVGHDAFMLTLRFLYSGQLCLLPSNSQPDRGCKESSCWHSQCRAAVDFALEALHAAQMFGIDELSVLVQVCKKEREREANDLSNPTSLPLQQKELAAMAEKASIEDAMRILVTAREQDLLQLWSVCSKLIAKSGLSTEALEKHVPVEIAAEIEAIRHKCGYYNASRADCSDSLDEQRTRRMQKALDSSDVELVKLLVMEEGLSLDKTFALHYAVAHCSRKVVSILLQLGAADVNAVDVEGRTPLHIAGELADPEMIAVLLDHHASPHVRSPAGTTALDMVQSHVFQALTLASEGGAPADHSKLKLCLELLQTAEPVSSQERIVQDEGNCLLMAPGRNNDFYPAPKGTQ
>SmoBTB_N0004
MDCCVCSSVVVGTIAYRPPRNTICAGCLEGAQSILSVSSRIEQNWKLGEDDRQLSSKIMLLHASKRIEHLELMEREASRKLRFLESLAVGFREGIHTDVELVANDGHSIRAHRIVLATKSSFFKVLFEVDACKSEHSGAVMVPELLNHSQLENFIEFLYSARISDDDLSKNSASLLVAADKYDIPALARTCEEYLTSSVTSSNVLEMLELATLCSAEALKESAVKTVIDDYQTILFSKEYEEFALRSSMVALEISRAVISHLSSLREEIDKL
>SmoBTB_N0006
DNWDKLFCEGLHTDVCIVTEDGGMTAAHSFVLAASSPVFLRLLQEQQPSGKHHRRSIHILGVPYDAARVFTRFVYSSRYEEKEMEKYVLHLLALSHSYSIPLLKKKCTEALERGLLTTENVVDVLQLARLCDASRLNLLCLRLIVASFKTVVKSEGWRVMRESDQTLEQELVGHVIEADARKQEKLRKSEEDKVYKQLHDAMEALVHICRDGCRTIGPHERPPDGINRQNSFSSSSSSSSSCGFPACKGLESLVRHFAGCRTKVSGGCLHCKRMWELLELHSRMCGDAERCKVPLCRHFKDRIGQQTKKEESRWNLLVAKVKAAKGASTA
>SmoBTB_N0008
FCTTGLPSDVVVQVDEMTFHLHKFPLMSKSGLLEKLITESLESRDQLRNQDDEDEDDEEQRGCVVQLAGIPGGTESFELAAKFCYGVKLELTASNIVPLRCAAEYLEMTEQLGEGNLIVKAEGFLNQVVLRSWKDSVRALQSCEKVLEQAEKLQIVKRCVDSISSKACTDPSLFGWPLMDHHLTMQSPGGSVLWNGISTGARPRNSRSDWWYEDVASLSLSMFERLVAAMEVRGLKPDIVAGAVMSYGKRYLPGLNRRRGEGGGGGGGGGSSSARSGLYSAPVTTLSEVDQRILLETIQRLLPAQKGVVPVRFLFGLLKLSMLLGASSDCKASLEARIGMQLEQAGLDDLLMPNYSYTVETLYDIDVVQRIVEHFLSSDGGGSSVNTLGNLVSLSYDHDGSPNNGAVTPMMQVAKLMDAYLAEVAPDVNLKMGKFQALAESLPEYARLVDDGLYRAIDIYLKAHHWLTELEREKLCRTMDCQKLSLEACTHAAQNERLPLRVVVQVLFFEQLQLRTAIAGCFLVSENVEASRPAYQNPRDAASGAAAAAAAAASNRAAAGGGGGGEGWANVLRENQVMKVDMDRMRSRVIELEKECTQMRQEIEKIGNGKSGGGGG
>SmoBTB_N0011
MARAPAVALQQEGVVSSTPSRSRSVTETKNGSHHFTINGYSLAKGMGVGKYIASNTFTVGGYQWAIYFYPDGKNAEDNSLYVSVFIALASDGTDVRALFELTLVDQSGKGKHKVHSHFDRSLEGGPYTLKYRGSMWGYKRFFRREALEMSDYLNNDSLDITCTVGVVMSWTQVTKIYSIQPPEQDIGKHFGALFESGEGADLTFDADGETFKAHKLVLAARSPVFKAQLMGPLRERTSDVLRVEDILAPVFKAMLQFMYTDALPDTAELSGVSSSSSPTLLYQHLLAAADRYGLDRLRLLCEAKLCETVSVDTVATTLALAELHHASQLKGVCLKYAADNLSAVMQSEGYDYLRESCPVLLFDLLKTVAGVGKDLFVGSGGKGGYIWGQLSDGGDVNGRRVRQKT
>SmoBTB_N0013
FCTTGLPSDVVVQVDEMTFHLHKFPLMSKSGLLEKLITESLESRDQLRNEDDEDEDDEEQRGCVVQLAGIPGGTESFELAAKFCYGVKLELTASNIVPLRCAAEHLEMTEQLGEGNLIVKAEGFLNQVVLRSWKDSVRALQSCEKVLEQAEKLQIVKRCVDSISSKACTDPSLFGWPLMDHHLTMQSPGGSVLWNGISTGARPRNSRSDWWYEDVASLSLSMFERLVAAMEVRGLKPEIVAGAVMSYGKRYLPGLNRRRGEGGGGGGGGGGSRRSGLYSAPVTTLSEVDQRILLETIQRLLPAQKGVVPVRFLFGLLKLSMLLGASSDCKASLEARIGMQLEQAGLDDLLMPNYSYTVETLYDIDVVQRIVEHFLSSDGGGSSVNTLGNLVSLSYDHDGSPNNGAVTPMMQVAKLMDAYLAEVAPDVNLKMGKFQALAESLPEYARLVDDGLYRAIDIYLKAHHWLTELEREKLCRTMDCQKLSLEACTHAAQNERLPLRVVVQVLFFEQLQLRTAIAGCFLVSENVEASRPAYQNPRDAASGAAAAAAAASNRAAAGGGGGGEGWANVLRENQVMKVDMDRMRSRVIELEKECTQMRQEIEKIGNGKSGGGGG
>SmoBTB_N0015
VDGNLGALCEHIQAQGWNSRAFSDIVVHAMGSTFYLHRLLLSRSSFFRYCEGFFVLGSERFTLRVSCLFVRNMLQGPWKEASATEVKLQIDDENVNAEAVATALSYLYGHQPRLDDGNAFRVLAAASFLDLQDLCAFCTDFIISELWTENFLSYQAFAETQDYGIHGERVQKACWGYLCRGAAVELREILPKLSAQTLRTLLTSDELWVPSEEKRFELALSVLIARGVVTEIDSSSISDELSETGLGDTSSDVYVMPLRTEETGGSYQAEAHQNNEGDVVQAIQSIILEMVDTATTAKEQATRGSSLGLEANVTGRMEAAREEFWKGGGGECSSSTKSSSHNWARPSPSWGGRLVGRKSMKAYPNSDWTNNDEWETFISVFESGGIHYCHMPFEDLLDSRARLEELGFPCKSVADGLWLQTLLRQQVLSVAADTCKLCSVSLALCQCRQSYVYPPHGRISTPIPYREEQDKSQVLGIHPLPENQNLPAASNGQARVHVRGGMDGLAGIGRNGTTWPPARIMFSRVPFPGAHRGNQQQQLIANDQAVDYTAMDLPTYSVDGLNMVVGLSQGMSSVPVQSDNNGRPEDQTLQRSVTGESVNSEKLDVQLASGEIGQGSSTISLDLRTPLRSFPPFRFGVEFDDVQRLTDGQSKHSPEVFYAGSLWKVSVQAFNDEDPRCRRTLGMFFIEKVTARYQASEETFLFPFQKTYIFCLFFQLICPAKRGVMTLGSLTQGGTLLPKAPKGWGWRTAFLFDELVDLLQGNTFRVSAVVQVV
>SmoBTB_N0017
MASVDPSESKAVVVGLERKGLKRKLAETSLAQEPQDGPGTRLLSDAEVLLETLNTSTTWRENDRFAARQAAHALAELAKHGKNSMFFLVFFHPRFFPVWFSYLAEDHVDLIVDKGVVQALVPFLSAPVLEEGEGPIAYEHEVEKDAAFALGLLAVRPEHQRLIADAGALPSLVSLLKRRVTGQNARVVNGLVRRAADAITNLAHENGSIKTRVRAEGGIPPLVELLESNDPKVQRAVAGALRTLAFKNEANKNQIVEYNALPTLIFMLRSEDVGIHYEAVGVIGNLVHSSSNIKKEVLAAGALQPVIGLLSSRCQESQREAALLLGQFATADPDCKVHIVQRGAVRPLIRMLEAADPQLREMAGFALGRLAQNTHNQAGIVHDGGLRPLLDLLDSKNGSLQHNAAFALYGLADNEDNVSDIVKEGGVQSLQDGELIVQASKECVAKTLKRLEEKLHGRVLKHLLYLMRQPDKLVQKRVALTLAHLCTPEDQRLIFHENNGNVITVRIVAQLFYAAGMNILLEMLGSFSSPKQQRDGALALTTLAKKATGLSPVDSAPAPETPQVYLGGKYVNNSTLSDVTFLVEGRRFYAHRIALLASSDAFRAMFDGGYKEKEAKDIEIPNISWKVFEMMMRFIYEGQAEIGSDIAQDLLRAADQYLLENLKQKCEESIAQDLTVENVANVFELGEAFHAVSLRHTCVLFILEQHSQLCTLPGYQNLIRRITPEILEYMHRILRPRPTTS
>SmoBTB_N0019
DFTRFVATELQSDLVVQVDDLKFHLHKFPLLSRSGRLNRLVFESRDTEKDHIDLTGIPGGPDSFELAAKFCYGMAIDLTAANVAGLRCAAEYLEMTEDLEEGNLISKTEAFLSFMVLGSWKDSLTVLKCCEKLSPWSENLQLVRRCSESIAWKACTDTRGINWSTIGKESSSRKSDSPESNEMRSSEDSKSVPADWWFEDLLTLSVDHFLKVIAAIKVKGMRSDLLGAVVTSYVLKWVPGLSRDTGYFNAENNIHMTASTGQDDFTVLQNKTQKLLENIVGILPLQQDTVSCSFLLRLLRIANMHGTSTACRAELEKRVGMQLENASLADLLVPSFLHTCETLYDVDLMQRLLQYFLLQEQVTQASPSTLEQQLGFDGAMRSAKVKVAKLLDGYLSEVARDQNLSLAKFQALVEAFPDSVRTSDDGLYKAIDTYLKVHPGLTELERKRLCRGMDCQRLSSDACLHASQNERLPLRVVVQVLFSEQVKLKNALSPVFGKDMDGWDNPQQGDGFHPLVSDSWAQELKAVKADLEQVKEKLAEFQSEYSLVRQQLQKLLGPKEKNQHSSSSSSWSMGWKKLRRASNLFHRDGMDDPEQRPSYVVQKDAIDNVAKPRLRRNSLS
>SmoBTB_N0020
MEVESPAHLSAACERLLSSGLYSDITFQTGDDSTPAHRCILASLSPVFSTMLSAGLQEQETATIAITDMTTPQLRAFLLFLYTGRLEQQKVAESGLAVLAACHKYCLPGALMNACVAGLSRSITCENCLGLLELADLYGQETLAAKCRSFVTSHLSE
>SmoBTB_N0022
AALCDHVQRHGLQGHLFSDITVCFQSKDYKLHRIILSQSLYFKSLLSGPWKESGKPRVELKIDDHNVTVEGLEIAFAYLYGVEPAFSNENAVGVLAAGCFLCIENLCEQCVQFMVSDIRVETFLAYQQLSERHCYGHHAEGIRDACWSYLCFHAARELSHVLSKLSLPLLCRLLKSDELWVTNESERYKLA
>SmoBTB_N0024
MGSKKEGSFAGWLQRVRKTGEHSDLTVKIQDQEFKLHMLPLVNESTYFQSINSATSNSNPDSSTTATTSSSSSSGGEASTAKLDPQDKRKHHRHHRHHHHHQQIKEVAIDELPGGGAAFSIAADFCYIIRPSFTTANVAAVRAAAEFLGMADLIDSTKKFLYSNVFLSWKSCVTFLREYQPIYSSTDEYIESRALKVVTAACTKAFLDTKHVSVPISSLAIAASASASTTWHSSPSANLKDVLIAVAQLPDRYSMQLLDQLVASDTNLNIKCRQSRSVREWIDYLLRSECKRIKPRIWIVLCLARMLLKNAPRKRPWLELSSQYWCSLLEHAAGLMAQTDDPAARASLAAVKASLQRRIGASLHELDDYIQAYSFEPETLLALVRHFMAGRRRRRRGRISSSSHAALEDEEMEDLDDNPEEEEEVDREEVDVEQGEGEIEAVASEVDGCLWGYAESGVISCETFVALERAFPPGSRGNHDMLYSAVEKMIAKNRLGGDEIHKLWSFVDCSKLSSGVYDKAMRNASYLCQPHVLECVLRRHSEELDGDHGGHHASSIDFRDVMHKVIKASLKLLEENSRRSKEIKELQKQYAGLVSSGFKVYPAGEDDGGDGGHRRGEDDSVDDSNSTGDDDNYVVIPPVPPRNTGLCCRCPVWANAEVEIPHFHGFGILFLGVLPFYV
>SmoBTB_N0026
MQSQPSQIHLTFSLNVEILSRLAQWRIDSLTPNLCWKSNNFKMGVWTWRLQIKKCGPLHVWLFKEHSDHPSEQVPTVAFVLRVLHGPGLRQVVQSQAVNDKTFLTNEYHAWSVETAIHGKFVVEVEFIDMKCGSQAGDPFYFTLGKSIQPAAHQAALSCLSYMLDSGVHTDVTITTPSGSIGAHLAILATRSRVFQVMFSHDLRERKTFTIEMEDMSLESLKALLAYLYGSINRPAFHKHRMALLAASDKYDIEDLKQACEESLMEDINSDNVLERLHNAWMFHLPNLKKDCMRYLFEFGKIHDIRANFDQFLHSTDKELLIEMFQEGLNAVHF
>SmoBTB_N0028
MEMMALEQDIHSSKQSVMLSLPRPPSVQEKVDAILLLRSPGNQFNDPSSSDVKLTITGRDGFSVSINVHRHILTAQSRFFAAKFSDWWSKQHRMPLNAVEISDCEDVDLYLQTIRLMYCRDLRRSLIKESVTRVLGILKVSAAILFEAGVVSCLEYLEAMPWPEDEEERVTSLVSQLQLDSVASMEVLKRLSSIEMVETESIVARLLQSVIQGTDEKARRETKTLVSRMLRENPSVAKDSWDSCRGCIYRACESCLEALSRLFTQVIESSNAAGYEKEGTLGAQISRQADNLNWMVDILIDREIADTFVKIWASQAELASLYSRIPSVYRYDVSRITARLCMAIGKGQVLVPQDVRFLLLQTWFQPLVDDFGWLQRCCKSLDKKSVEEGISQTILTLPLKQQQFILLGWFDCFSRSAGDCPNLNRAFEVWWRRTFVRPLLETSCVHQLTN
>SmoBTB_N0031
MVAAAEDDLDKQHADEGYDELDSYIRRKKKVPCGDVYEAARAGDIDRLKILLESGINVNARDEWDSVALYYACLAGHEDAARILLEGGAICSEHTFDGDRCHYAALNLRVRRLLKLFEARPPPLAPLPDSLRALFFRSGQNHRFLDPTLGDTGNFDADELGDPVGPDIVFYAQGQPIAAHRAILSARCRFFQRKFEKEWKSRSEIRFSRNRLSFHALFRLISFFYCDVLDVAVDDMEDLLRICKVCGCSGLQRVLEKELVHQKFADYKIREFCLDTIAVNFESFAATSEFKALLQRLPPPSGDTSTRTTIPNAPGGVKDDSQGNLLDDLRERWLEAEGAELDQRDESARDFDKVLELLRSTAENDDTESLELV
>SmoBTB_N0033
ERREVDKGVLTVHDMNPDIFAPFLDFLYTAQVSNKVLEKNASDLLAAAHMYSIPSLKSICEGFICQQMSRDNAVAMVELACKYDAVSIREAAYDAVTMTYRDILACPNFKKLLEREPRIAADMLKEILLRTTA
>SmoBTB_N0035
MDTIYESFEEFVDSSDERSNGASSTDCTSSSARVSADSPTSILRRSVRAWSVRSVFTCFSGRFIELSTCRCDATGLPTTVHVEIKERSFGLHKFPLTSRSGLFKRLLSDQTYVKLGDDFPGGSEVFELIASFCYGSTIHIDVSNVAVLRCCAELLEMTEEYRKGNLSGRTEDYLTQVVFKSWVDTLSVLQQCAKLVPAREAFQIISRGIDSLAAAVCKGLRQERVSVTSENDRCSMVKDILELPVTFFDRLVNGLRKQGLDEKPVSQLILDYIKRWVLGTKEGTDVKDGDVHLIEATVRLLPLERFLVPIKVLLSLHGCAFAWNASKDCRLQLEARIVSQLELATVDDFLMSLRTSKNSRAHMDSMRQIVSEFMSQQEILLDGSEMLLTERELRSASSYSFLAVSAVVKVWDEYLAEIASDPEVGPRTFVELTEAVPSNIRPNHDLLYRAIHAYFQSHPSLSHADRVTVCQGLNCQKLSREICMHAVQNELMPLRMIVQAMFVQQLESRGA
>SmoBTB_N0001
MADERLEPVPRLLEGDQALPIADPQELPPKLESLESVDLSGSLGKESLLSAGAAASSPRSSASAASPRLDQVKPSVEVVGLSDDAGHDLRLDQATFFRCVEDGNVTALEGLLKNRKLDVNAYNDDVRFSFTVFLFVRPVHRNLDWIVQGMTALHLAVYKYEQSRNLEMVDLLIKHGASVCAKAAGTPATHRISIIRHDVKHTGWEYRHWDSMLKLLAEATIRHYVANNVKEPTVHENAIPEIIQKNWKSVFHSGKHETIELWAEGRHIEALKLLLSGASKILKLNIESNSSRIDMKDASFNIVKAMVEFLYTGHLDASLIEQRGIDLFVAAHKVITLSSNRSIDSSSVLLFFFQYGVDVLKLRSEAAIVATPDNWIKLLSVATECNSDVLAWKCATSIKNLMDTRQDRGHTLRHSFSESHEAPQQLFQPSA
>SmoBTB_N0003
MNLEEPLKQLSSDLLNLLANGQAFSDVTFTVEGRPVYAHKCVLAARSQFFRMIFCSSEASQDIPGRPPIPVGIVGYDVFMLMLQFLYSGQLSLVPPHPTGCKEGACWHVYCRSAVDFALEALHAAQVFSIEQLSILVQRELAGIAEKASIEDVMRILAAARKQDLLHLWSVCSKLVAKSGLSSEVLRKHLPGEVVAEVEAIRQKCGYGFEAHSSDALDDQRTRRMQKALDSSDVELVRLMVMGEGLDLDKTLAIHYAVANCSRKVVKNLLELGAANVNMPGPDGRTPLHIAGELADPEMIAVLLDHHADPHSTTPTGATALNILQNLASEALAVGALTGVTADHNKLRLCLDLLESAAAVPASCSRDEDDSSSSMLTEQQQQRERRLPMMIGQPVTTPSSTQQSDPPAILMHQNYYPVITAKGTCQNSQQTSHQP
>SmoBTB_N0005
MARTSVVLQDDSGQVVGSPTSTATPSRSRCITETVNGSHHFTIHGYSLAKGMGVGKYIASDTFTVGGYQWAIYFYPDGKNTEDNSLYVSVFIALASEGTDVRALFELTLLDQSGKNKHKIHSHFDRSLESGPYTLKYRGSMWGYKRFFRRAVLETSDFLKDDSLSITCTVGVVVSSMQALKQHSLLVPESDIGQHFLSLLESGEGTDVNFNVKGEAFSAHKLLLAARSPVFKAQLFGPMKDENGDVIEIDDMEPPVFKAMLHFIYKDSLPDTNEMTGSSSQSTATMMAQHLLAAADRFCLDRLRLLCESRLCEQITVDTVATTLALADQHHASQLKNVCLKFAASNLAVVMQSDGFEYLRESCPSLQSELLKTVAGVEEEAKAGTKNRTVWTHVADGGDGLGRRVRQKI
>SmoBTB_N0007
MGICKDIHILHVASSEKPAPTAASKPVHQKDSSQSMFLPKLADPPINPNFKPVDYVSTLAEIHKELGVATSNQEKSRLYLEQSFVFRGLGELKLLRRSLRLARQHATTNHHKLVIAAWLKFERRGEELDENPGESASHRAAATSTRLADHIPCLALDYCDEDEQQQQQQQHERWHFSDVVFHVEGDRIYCNRQKMAALSLPFDAMLNGCFTESRRTNIEFSRNGISAMGMRAVDKFARTGTIGRPSPTVVIEVMTFANKFFCDKLKEACDQRLATCVHTLQDAITFLDCALDENAQSLVGACLQVFLRELPKSLYIAPVSKLFSTQDGRKRLSAVGHSSFSLYCLLGQAAMDDDFSSDMTVKLLHFAKDCAVSSRQRALALHQLGCSMLARKQYKEAHEFFEAAADEGHIYSLAGVARVKYMRGHRMAAYSEAASIIACYKNSGWMFEEKSLYCLGHDKLSDLNTATELDPTLTYPYKYRAAVLMDEKKVHEAITEISRVLRFCITKDCLELRVYFSLALLDYEAAVRDLRALLTFDPGYRMYSGRVCASQLLDLLKQHVVQWTKADCWMKLYDHWSSVDDISSLAVVHQMLETEAESSKGLLFFRQSLLLLRLSCPKAALRSLRLAREHADNNQEKLVYEGWLLYDTGHRQEALRKAEESISLQRSFEAFFLKAYALADTSLDPTASTKVIGLLEEALKCPSDGLRKGQALNNLGSVYVDCGKLEQALDCYVNALKIRHTRAHQGLARVYFLQGDRKSAFDEMTKLIEKSMNNASAYEKRAEYCDRDLVMADLSMVTQIDPLRTYPYRYRAAVAMDSQRDREAIAELSKAIAFKADLQLLHLRAAFHECSGEISDALRDCRAALSIDPTHSDTLELYGRVQHLS
>SmoBTB_N0009
QRGERSREAMMVRFDFAYNNALFADRVLHLEVVPSPTDEAQAMVEGSCGRVVEKLHVSSMLLAAHSDYFMKLYSNGMSESSTGVATVKVTEEERRGLLHLIQYMYTGRLMEPPDADSTIILLTLADRFAISSCMKPLADVLNKFPSSLSDCLLILGLPESLKSDKALHPVVEQCRGYLAQQFQSIPAKKSQFFALNMEGVKIVLDSDTLAVSYEEEVFHFLLEWLEANFRSLDDKLHAAEQIGGVIRFPWMTGDFLVDVVAVCPEMQSSTGQGLIMEALKFKSLTHPRQQEIIWKKTNHNRYRPRNNAIFENFWGSSKTFVSKETAVSCQVYFEFPLEMVICTGESFHSKPFFLDRYTFSLEAQIRTAFNHQRSCSIKLALHPSSETPAPDVEATTLHSLDYTIAMKRDYSQGYDTKASGTLEIQAGNAPGNCVTFTDLFSGWYVERGYSFPRWNLTINGLVFLRLDLKL
>SmoBTB_N0010
MVGVMPKQEGKRLVSRTSYNKKRTGQWIMSADVPTDVVVEAAGTSFSLHKFPLVARCGRIRRAVAEAREMDLSRIEFPDVPGGAETFELAAKFCYGINFEITTANVAALRCAAEYLEMKDEYGQGNLLGRTEAFVNEVVLPSFANSLCVLHSCEELLPIAEDNNLVSRCIDAIASIACKDQKPASSLSSSDYGSSGRLGSKGKPNATLPKSAFTEWWAEDLSLLRIDFYQRVLEAMKSKGVREESLWGTLMHYAQQSLKGLNRAPTGGRGLMKVQENTAALEHEQRILVETIVSLLPREKNIASCSFLFGLLRTAIILDTTVACRLDIEKRIALQLDQATLDDLLVPSFSYNGETLFDVDIVQRILTNFIQQHENDDLPEAQTTYESDGLATPTQTSVSKVAKLMDGYLAEIAPDANLKVNKFVAIGELLPDYARAIDDGLYRAVDIYLKAHPNLGEQERKKICRLLSAQKLSQEACCHAAQNDRLPAHFAIQVLYFEQVRIRTEMGSTLFMDDPNLSHFSGGRGGPSGTVSAAMSPRDNYSSLRRENRELKLEIARMRMRLSELEKSHNNMKQDIEKTTSSANLAQTVSRRLHRLNPFSRRSSKESDSFSKASEGSHSQKPSRDRRHSYS
>SmoBTB_N0012
QRGERSREAMMVRFDFAYNNALFADRILHLEVVPSPTDEAQAMVDGSCGRVVEKLHVSSMLLAAHSDYFMKLYSNGMSESSTGVATVKVTEEERRGLLHLIQYMYTGRLMEPPDADSTIILLTLADRFAISSCMKPLADVLNKFPSSLSDCLLILGLPESLKSDKALHPVVEQCRSYLAQQFQSIPAKKSQFFALNMEGVKIVLDSDTLAVSYEEEVFHFLLEWLEANFRSLDDKLHAAEQIGGVIRFPWMTGDFLVDVVAVCPEMQSSTGQGLIMEALKFKSLTHPRQQEIIWKKTNHNRYRPRNNAIFENFWGSSKTFVSKETAVSCQVYFEFPLEMVICTGESFHSKPFFLDRYTFSLEAQIRTAFNHQRSCSIKLALHPSSETPALDVEATTLHSLDYTIAMKRDYSQGYDTKASGTLEIQAGNAPGNCVTFTDLFSGWYVERGYSFPRWNLTINGLVFLRLDLKL
>SmoBTB_N0014
MAVTSSKRVGRNSFSMRRTNDWVMSTDVPTDITVDICGTSFALHKFPLVSRSGRLRKLVAEARDSDLSRVEFNDIPGGPEGFEMAAKFCYGINFEITASNVAILRCVAEYLEMTDDFGQANLASRSEAFIEDVVMHSFGSSITVLHSCEKLLPMAEQLNIVNRCVQAAGAKASHEALSLAARPEYRNAKTPPQLDWWAEDLSILSLDFYQRVLAVMRSQGMPQENLWGSLMHYAQQALKGFNSTSSKSPGRSVTGLEHEQRMLVETIVGLLPPDKRSASCGFLFGLLRTSIILDTTVACRLELERRISLQLDEATLDDLLIPSFSFAADTLFDTDLVHRLLSSFLQHHLQDESKASQSSLAKVAKLMDSYLAEVAPDANLKVSKFIALAELLPEHSRMVEDGLYRAAHPLLVEADRKRICKLMDPQRLSQEACSHAAQNERLPAHFIIQVLYFEQLRIKTALANYAIEMPKGDHGPTPIAAALRSSTAAANAAAAAAAAAADANPQSALRRENKELKIELTRMKIRLSDLEKEQSPGVSRASEEKRLSSPTSSAASSPGSGRFFHTVSRRLGKLNPFGKSSLKPPATPELQKPRRRRHSIS
>SmoBTB_N0016
VDGNLGALCEHIQAQGWNSRAFSDIVVHAMGSTFYLHRLLLSRSSFFRNMLQGPWKEASATEVKLQIDDENVNAEAVATALSYLYGHQPRLDDGNAFRVLAAASFLDLQDLCAFCTDFIISELWTENFLSYQAFAETQDYGIHGERVQKACWGYLCRGAAVELREILPKLSAQTLRTLLTSDELWVPSEEKRFELALSVLIARGVVTEIDSSSISDELSETGLGDTSSDVYVMPLRTEETGGSYQAEAHQNNEGDVVQAIQSIILEMVDTATTAKEQVTRGSSLGLEANITGRMEAAREEFWKGGGGECSSSTKSSSHNWARPSPSWGGRLVGRKSMKAYPNSDWTNNDEWETFISVFESGGIHYCHMPFEDLLDSRARLEELGFPCKSVADGLWLQTLLRQQVLSVAADTCKLCSVSLALCQCRQSYVYPPHGRISTPIPYREEQDKSQVLGIHPLPENQNLPAASNGQARVHVRGGMDGLAGIGRNGTTWPPARIMFSRVPFPGPHRGNQQQQLIANDQAVDYTAMDLPTYSVDGLNMVVGLSQGMSSVPVQSDNNGRPEDQTLQRSVTGESVNSEKLDVQLASREIGQGSSTISLDLRTPLRSFPPFRFGVEFDDVQRLTDGQSKHSPEVFYAGSLWKVSVQAFNDEDPRCRRTLGMFFIEKVTARYQASEETFLFSFQKTYIFCLFFQLICPAKRGVMTLGSLTQGGTLLPKAPKGWGWRTAFLFDELVDLLQGNTFRVSAVVQVV
>SmoBTB_N0018
FVATELQSDLVVQVDDLKFHLHKFPLLSRSGRLNRLVFESRDTEKDHIDLTGIPGGPDSFELAAKFCYGMAIDLTAANVAGLRCAAEYLEMTEDLEEGNLISKTEAFLSFMVLGSWKDSLTVLKCCEKLSPWSENLQLVRRCSESIAWKACTDTRGINWSTIGKESSSRKSDSPESNEMRSSEDSKSVPADWWFEDLLTLSVDHFLKVIAAIKVKGMRSDLLGAVVTSYVLKWVPGLSRDTGYFNAENNIHMTASTGQDDFTVLQNKTQKLLENIVGILPLQQDTVSCSFLLRLLRIANMHGTSTACRAELEKRVGMQLENASLADLLVPSFLHTCETLYDVDLMQRLLQYFLLQEQVTQASPSTLEQQLGFDGAMRSAKVKVAKLLDGYLSEVARDQNLPLAKFQALVEAFPDSVRTSDDGLYKAIDTYLKVHPGLTELERKRLCRGMDCQRLSSDACLHASQNERLPLRVVVQVLFSEQVKLKNALSPVFGKDMDGWDNPQQGDGFHPLVSDSWAQELKAVKADLEQVKEKLAEFQSEYSLVRQQLQKLLGPKEKNQHSSSSSSWSMGWKKLRRASNLFHKDGMDDPEQRPSYVVQKDAIDNVAKPRLRRNSLS
>SmoBTB_N0021
MDLADGLGGEVIPCAADEEVSVCYQCGQLCENNFTYCHSCFEQRSQSDFRNEQRWRNTESSLQSAELVLQRERANIRRLEATVSAFRAMLLQAIHPDVTIETGDGDTTPAHRAVLASRSPVFNAMFEHELKEKTCAVIRVADVPTPAMRALLLYLYTGEHDTKVMKDHGMALLAAAHKYDIPDLKKICETAVSVHASNALEVLQNARLYDANHLKRVCIECIARNIKQLAFADEFRQLVFKNEDPEAVLDIIQTLAHSC
>SmoBTB_N0023
MQSPSIAASSCTSAGGGACGGVLAATPNDGSGSGGLEEDQLQAWVGLNKLGQDLEGLVTSAEDCHFYSDAEIIVAEGVTVPVHRCILAARSPFLRRIFAEKQREQQRVDLAELAGGTGKIGRQALMIVLGYFYGGKFQRIEEECSGVTCMDSQCPHVACWPVIEFLLELLFVGSLFQVSDLKSMAQDRLLRLLPKTPAENVLQIAAAAAAQQGCEALQEMCLPILARSNTPALAIEKSLLAHAPALVRDIAQLRHRLGIHPVDAAEDKRWRRVYKALDSDDVELMGMLLSESNSSVDSVYALHYAASYCDRKTLTELLDLGLGDVNLRDRYGYTVLHAATLRRVPEVVGLLLGKGASPLDTTPEGYTALQVSRRIARNIEPLESAEAREDWLRDRICVEILEQADRANPCPVFPVPMGERELLMRLLYLENRVAFARLLWPRECKVVLGLSQLDTTKEFSMEDTSSLMDLNKEPTRSDTDINSSLLQRVNALQRAIEVGHRFFPRCTAILNSYMDDGSFEHECIQNRRIPEDQLRLLAKLKRVTDDKQLSEAYQRDVEEHHNLEHHNFGDNACLYSN
>SmoBTB_N0025
LGDRSTSDVIVRVGTPGRDCSFYAHSAVLRPRSSCLAANLAKGSDSILLGCCEEDFDYYVILFRIFYAMQEDFSSGSCGIVAEECCNVKTTIGVAKVATELGCEAIVEKCFTFLEGVSWNEGEEEEMLQALSAGICSSDDPVLARLRTVDSAVVREVFLSAIIAATRESDAGVSIKRKVSAQEQIEYMLVEDDDAPLITSDSQIKSAFREKFCELFHRFKDVITIEGGGAETFEDAILEKLADVSWASRVLSRLGSLDELVLAWSDFSPEIVFVFQDPALSSGIKLKVMEITSKVLEAVGYGNVLIPPTQRTGLVKAWLPFVRDMKMVLLEAECVEETMLLYNSIEAAINSLVLSLPSDDQGVILAEWLKNERASYPDLSEAFEVWCFRSKAAKRRL
>SmoBTB_N0027
KSPVFKAMFSAQMKEAQSGVVRIDDFSHDVLEAFVRFFYTATVCPEVLKKHAASLFCAAEKYGVKLLKAVCEEFLVSNVSRDNAINLLDLARKYDSETVKDAVLRTASMDMQVLPTFGDYSMYAEKDPKLLVELYEGLVKR
>SmoBTB_N0029
MLAQQQQQESSKQESLQERVNAILSCPLNTFNDASTSDVKLTLISRDVVGGLTVTVHVHTRVLVASSRYFAAKLAYRQQQVHTAAPYSVEISDCEDVEIYLLTIRLMYSSDFKRMLLHENVQRVLAILKVASAIVFEAAIVASLEYLEAVPWCEDEEEKIFCLVSQLQNDYPSVAGSVLGRLVRPARPSVLALPPPICPSQRSSDNDFSLLQPEEVLVKLVRCVIKATDEKARREMKPLVSRLLRENTAALASNKSSTAGLNTTATTTVIDVSKESLYDACKECLQELSDAFSRLTEQQQQPASSAQAPSLVSAAIARHVDNIQWLAELLIDRGVAEELVHIWSRESQLAAMHRLLPAMQRHEVSRITARLCVGIGRGQIMAPQQVRALLLATWLEPLMDDFSWMQRLASKMTCSSLCYAGGNGGGFLVLDKKTVEEGLCQTILTLSLEEQRSILMSWFEKFSRDGDNCPNLQRAFEVWWRRTFASGIGRQPQ
>SmoBTB_N0030
MALKRSDRVRINVGGTPFITSSTTIANAGADSMLCSLLNENWEPATRDPQRHEQDEIFIDRDPALFAVLLDLLRTGELRTPHGIPHGMLVREAVFYGIDRHVKAASWGSPLDGNRVRCRASVRGRATTDAVAIRASPGGGCGVAHGPMIHVYDWSLEELPPVTLDFMSVNDFGFLPRNPLRMVVCAADRGDIGGLGCVNAATGKLIQRMKLELDDSSRSFMALACASSDCEVFASSRMRGVGIWDQESGRNVGFVTSGEGGGGSKLQWLPSSNLLLVASMFPHSDHCFLTLLDRRQRTKAWEWSDCEMRSQPLIMDAVAIQNRNMICVVDQSDELGFIDTRMGGGGGGGSGAAFAPACWSHMFQRLKRSEMEEHLYSKLRINASDPSSENLQLFSTREEAVLVHSCSAVALSSAASASCSLLPATARLSVSGGGGGGGSGGIADIDVGGDRLFVLHSDENLFDVWESPPLL
>SmoBTB_N0032
RWVVMNVGGIRWTTTVETLCMDSGSMLAAWVLRYRSDEEEELRIDRDGSRFAHVLNYLREGTLWLEDLPSLRGIYEEAKFYQLKGLKALCEERMLE
>SmoBTB_N0034
AGSEGGATMCALENPGAALCDHVQRHGLQGHLFSDITVCFQSKDYKLHRIILSQSLYFKSLLSGPWKESGKPRVELKIDDHNVTVEGLEIAFAYLYGVAPAFSNENAVGVLAAGCFLCIENLCEQCVQFMVSDIRVETFLAYQQLSERHCYGHHAEGIRDACWSYLCFHAARELSHVLSKLS
>SmoBTB_N0036
KPWKRKHRKALAPAADSIEIFEGKPTVPAPISLEITPADGNGYLRIVCQEEVEFFVPRKIVEQLKCVDVILRGEVQFRERLENVIRFPDFRYEVLEAVMRFVFIEHIDSLKAEKYWGQNAPRVTFQFEVEPSQVMEIVHAAHFFGIKNLLKVAAAMIAHNLKDVPDVSSMPPDLAWCVAEQFSAQDLFYAEERDDFLSLGLDTRSLWEENCKKMMHDDATMSICSLEHYPAYDEWITSDRPPPTSWKSLYMSIYLQQLADRQDG
>VviBTB_N0002
MLDSKECKAAPSNTITLPELIHEKLDSLFEFLYSGAMPAGQAYEAI
>VviBTB_N0001
HFGVLLENMKCSNVVFDVTGKSFHAYKLVLAARSLVFRNEFF
>VviBTB_N0003
LGSETAGAVMTVLIPRNTICAACYENARSIVAFINKFENDKGFDKSNNSTVFPANSSKGFSNALKWVQEMKEIEEELNEKLSFLGGFAAAFGDQIHTHIEVKPGHNGPSLFAHRTLLATRSEIFKNMLDSDGCKAAPTNTITLPELNHEELDFLPEFLYSGAMTA
>ZmaBTB_N0001
DRRLRVHDVSAIVVREPTVLRNLVSMPRDRDGADVTFVVGRQLFPAHRCELAARLAVFRAELFGPMREKDASRVRNDDMELSIFEARRHFVYTDSL
>ZmaBTB_N0003
SLIFQFLLNIQIYLNFDCFSACKPFRFCTTGLPSDVTVEVGDMSFHLHKFLLLSKSAFLERSIEENSDQEECIIKLNDIPGGAKSFELVARFCYG
>ZmaBTB_N0005
YALKKILEYAYTGLVTVDDAIVKPVKTLAKYCHLRSLHLMLQKEQPRWHSCPIYDLTIALEPAKHSFS
>ZmaBTB_N0002
MEDTLKSLSMDYLNLLINGQAFSDVTFSVEGRLVHAHRCILAARSLFFRK
>ZmaBTB_N0004
HALKKILEYAYTGLVTVDDAIVKPVKTLAKYCHLRSLHLMLQKEQPRWHSCPIYDLTIALEPAKHSFS
>ZmaBTB_N0006
RINVGGRVFETTAATLSSAGRDTMLGAMVDASWNACPDGAAEYFIDRDPACFAVLLDLLRTGALHVPPGVPEATLYREALYYGLLDRVRAARLGELDGDRVRLAASVPGRAPGDGTAVRAAPDGGCCVAHGGAVRVYNWMLEERRPVCLAHAPVNDAAYLDAATLLVAARERPGRRDGHDGGVAAFSALTGGLRHRFRVAHARQPRSFTAGALAFDGGGGSGCAVFASCKGRLNEYGVGVWDRNTGEQADFFYEPPGCALGDADRLQWLDGTGALMVATMFPRADSSSISLLDFRDRSVVWSWSDVGTPASLEDKHAVHAVAMEDGRSVCVINQYDDLGFLDLRSSAGGVRWRSRSKLAAGGKAKALGEEVCYPKLATYGGQLFASTGDAISVFSGPDHVLTSTLRRSEGGAICDFSIGGDRIFALHSDENVFDVWETPPPAII
