# Supplementary material for: Closing target trimming and CTTdocker programs for discovering hidden superfamily loci in genomes
Source: PLoS One. 2019 Jul 2;14(7):e0209468. doi: 10.1371/journal.pone.0209468 (PMC6605638; doi:10.1371/journal.pone.0209468)
Supplement: S7 File — (FA) [file pone.0209468.s009.fa]

>AlyBTB_N0001
AATCGAAACTCGAACCGGACTGTGATGGTGGTTTCAGATGGTGGCGAGCGAGTGAAGCTCAACGTTGGCGGCGAAGTCTTCGAAACCAACGCGTCAACAATTCAGTCATCTTGCCCAGACTCTCTTCTTGCTGCTCTATCGACTCCAACCTCCCATGGCTCAAATCCAGTTTTCATCGATCGTGACCCGGAGATTTTCGCCGTCATTCTCAATCTCCTCCGTATTGGTCGACTC
>AlyBTB_N0003
CGGACTGTGATGGTGGTTTCCGATGGCGGCAAGCGAGTGAAGCTTAACGTTGGCGGCGAAGTCTTCGAAACCAACGCGTCTACAATTCAGTCATGTTGCCCAGACTCTCTTCTTGCGGCTCTATCGACTCCAACCTCCCATGGCTCAAATCCGGTTTTCATCGATCATGACCCGGATACTTTCGCCGTCATTCTCAATCTCCTCCGTACTGGTCGACTCCGAGCTAATTCCTCCGGCGTTTTCTCCAAGCAAGAGCTACACGATGAGGCTAAGTATTACGGCGTCGAATCACTCCTC
>AlyBTB_N0002
CGGACTGTGATGGTGGTTTCCGATGGCGGCGAGCGAGTGAAGCTTAACGTTGGCGGCGAAGTCTTCGAAACCAACGCGTCTACAATTCAGTCATGTTGCCTAGACTCTCTTCTTGCGGCTCTATCGACTCCAACCTCCCATGGCTCAAATCTGGTTTTCATCGATCATGACCCGGATACTTTCGCCGTCATTCTCAATCTCCTCCGTACTGGTCGACTCCGAGCTAATTCCTCCGGCGTTTTCTCCAAGCAAGAGCTACACAATGAGGCTATGTATTACGGCGTCGAATCACTCCTC
>BdiBTB_N0001
CGTTCACCACTGTTTGATGCCCAGTTTTACGGGCCTATGAGTGACAAGGGGTTACAGGAGATAACAATTGAAGACATGCAGCCCTCTGTTTTCAAGGCATTGCTACATTTTATTTACACATATTCAATGCCTCAAAATGACGATCTTGATGATGCCAATAAAAGGGAAATGACCAAGCACTTAATTGTTGCCGCAGACAGGTTTGTGATGGGGCGTATGAAGGTTGTGTGTGAAATCATCCTTTCCAACAGCCTCGATGTCAAGACAGTGATGACAGCACTGGCTCTAGCAGACCAACACCACCACTGCAACAATCTCGGGGATGCTTGCATTGAATTTATAAGCTCC
>CpaBTB_N0001
TCATGCAGCGAAGCCTGCCTCAATTGTATTTCAATCCAGTGGAACCTGGAGACCTTTTTGAATGTCTTGAGGTGTATCTATGATTGCATATTGAATATTACACCTGATAACTTCCTCTCTCTTTTTGAGGGTTCACTTTATTTTGGAGTGGAGAAGCTTCTTTCAAAGTGTAAAACTTGGTTTTTCGAGGCAACTTCATTGAAGGGGCTACTGCAAATAGAACTGGATGATTTGATTCATATTTGGAACTTTGGTTTAGAGCATGCAAATGATTTTGTTCCAGAGTTGTGTGCAAGCTATCTTGCAAGAAATTTTATGTGGGCTGTGTCTAGTAAACATTTTCAAGATCTCCCATACAATTTGTTATTGCGTTGCATAAAGCACCCACATTTGACAGTAGAGAGTGAGATGCACCTCCTGAATGCACTCCTAACTTGGCGCAATGCTAACACAAAACAGTTGGAATGTTCGAGCACAACTCAAGATGAGTTCGAAGATATTTTGAAAAAGGTCCGCGTTAACCTTTTGCCAATTTGGTTTGCTGCAGGGAAAATAAGATCCCACAGTCTTTCTAATCTTGCCAAGGAGAGCATTGGCTCAATTATTAGATTAATAAGGACTCCTCCTACTGGCTTAATAAATCTTTTTGTAGACTATGACTTAGACTATCTCCGAATTCGGTTGACGGAATATTCTGAG
>CpaBTB_N0002
TTTGTGACTTCTCAAATCCCAACAGACCTATCAATTCAGATTCAGGACATAACCTTCAACGTCCACAAGTATCCCCTGGTATCTAAATGTGGCTACATCGGCCGATTGGAACATCAGCCTTCCATCTCAAATTTTGGATATGACCTGAAGCTTGAAAATTTCCCAGGTGGACCAGAAACATTTGAGACAATCCTAAAATTCTGTTATGGTCTCCCATTGGACTTGAATCCTAACAATATTGCTCCACTAAGATGTGCATCAGAATATCTAGAAATGACAGAAGAATTTGAAGATGGAAATCTCATTTCAAAGACAGAGTCTTTTCTCACATTTGTAGTGCTTGCTTCGTGGAAAGATACCACCACTGTTCTTAAATCTTGTGAAACTCTATCTCCATGGGCTGAAAACCTCCAAATTGTCAGAAGATGCTGTGACTCGATTGCATGGAAGGCTTTCAAAGAAAACACAGCTGCGGATGCAGCAAATGAGGAAGGCTGGTGGTTTGATGATGTGGCGACCCTTCGGATTGATCACTTTATGAGGATCATAACAGCAACAAGAGCAAAGGGAGCAAAACCAGAGATCATAGGCAAGTGTATCATGCATTATGCAGATAAGTGGTTGCCACTGATGGATGAGCAGTTGGAAGGACTACGGGGATTTGGTTTTGGAAAGAATGAGCTGCAGTTTAGTATCTTGAGAGGAAGAGTAGAAGAAGGCACTATTGGACATAAGGAACAGAGAACAATAATAGAAAACTTAGTAAGCATCCTTCCTCCTCAAGATGGGGCTGTTTCATGTAAGTTCTTGTTAAAGATGTTGAAAACAGCAATGGTGTATTCTGCATCACCAGCTTTGATTTCAGACCTTGAGAAAAGAGTTGGAATGATGTTAGAAAATGCTACTGTGAATGATCTTTTGATTCCTAATTACAAAAACGAAGATCACGGAAGATTGCTTAATTCCCCTGAAAATTGCACAATGCACAACATAGATGTGGTCCAAAGGATTTTGGAGTATTTCTTGATGCATGAACAACAACAGCAACAGCAACAAAAGACTGGGAAAACTAATGTTAGCAAGCTCTTGGACAATTACTTAGCCGTGATTGCAAGGGACCCAAATCTCTCCATCACTAAGTTTCAAGTTCTAGCTGAAGCATTGCCAGGAAATGCTCGAACATGTGACGATGGTCTCTATAGAGCCATTGATACCTACCTCAAGACCCATCCTTCACTATCTGACCATGATCGAAGAAAGCTGTGCAAAATAATGAACAGCGAGAAGCTCTCACTTGATGCATGTACACATGCTGCACAGAACGATCGATTGCCCATTCAGAACTACATGCAGGTGCTTTTCTCGGAGCAAGTGAAAATGAGGATGGCAATGCAAGGCAAGAAGCCAGAAGCACAAGGTAATACTTCGGAGCAGGAGGAAAACCAATCTTCCACAAACATGGAGATCAAGACCCTCAAGGAAGAACTTGAGAATGTAAAAGCAAAGATGGCAGAGCTTCAAAATGACTATTCTGAGCTTCAACAAGAGTATGAAAAGCTCAGCAACAAGCACAAGAATGAATCTGGTTGGAGTTTGGGTTGGAAGAAGATCAAGAAATCTTTCTATATAAAACGAGAAGAAGAAGAAACTGGAGACGAACAGCAAAGAACAAACCACACTACTAGTAGAGTCAGCTTGAGAAGCAGACTATCAATGTCC
>GmaBTB_N0002
TCTGGCTGTTGGAGGAGCAAAGAGCAAGCAGCCCGTTTAATTGGTATATTTGCTGCAACAGATTCAGATTGCAAGGTTCATATTATCCAAAGAGGGGTTATTCCACAATTAGTTGACATGCTTAAGTTTTCATATCGTCATGGGGAAATGTCGGTTTTTGCACTTGGGAGTTTGGCACCGGAATCACATAATCAAGCTATTATTGCTCATAACGGAGGTATAGAGCCTTTGCTCACTATGCTTGACTCAAACAAGGCTGCACTCCAACATCGAGCTGTTTTATCTCTCTATGGTCTTGCTGATAATGAGCTTTCGGATTTTATCGAGGCTGGTGGTTTTCAAAAACTGAAGGATGGACATTTCAAATATCAATCTACTAAACAGTGTATAGAAACCACATTAAAAAGATTAGAGGAGAAGATGCAAGGGCAAGTATTGAAACGTCTAATCCATCTTATGTGCTATGCAGAAAAAGGGCTACAAATACGTGTAGCTATTGCTCTTGCTTATTTATGTTCTCCTCGTGATTGTAAAACCATATTCTTTGACAATAACGGATTAGAATTGTTGCTGGATATTCTTGAATCTCCAAGCATAAAGCAGAAGGGTGATGCTTCAGCAGCGCTTTGCAAATTGGCTGCCAAAGTGAGTTCTCAATTTCCAAATCCCCAGATGTACTTGGGTGAGGAATATGTAAACAATGCCAAACTTTCTGATGTCAGATTCCTGGTTGAAGGTAGAAGTTTTTATGCCCATAGAGATTGTTTACTTTTTTCAGATGTATTTCGGGCAATGTTTGATGGCCATTATAGGGAGAGGGAACCCAAAAATATAGTGATTCCAAATATTAAATGGGGTGTCTTTGAATTGATGATGAGGTGCATTTTC
>GmaBTB_N0001
ACTGGAACAGTAAATGTCAATTTGGATATTGCTGAGGACCTCTGGAGAGCTGCAGATCAATATCTTCTGGACCACCTTAAGAGTATTTGCGAATATGCTATT
>GmaBTB_N0003
TATATATATATTGGAACAGTAAATGTCAATTTGGATATTGTTGAGGACCTCTGGAGAGCTGCAGATCAGTATCTTCTGGACCACCTTAAGAGTATTTGCGAGTATGATGTTGTTGGGGATATTCCTGAGGAAAATGTTACACTAATGTACAAGATGTCGGTGGATTCAGATGCTTCTTCATTAAAACATGCATGTATACTGTTTATGTTGGAGAATTTTTTTAGGCTGAGGTCGAAACAATGGTATGTTACATTTACATTTCTACCTGTGTTGTGTCTA
>MesBTB_N0002
TTGACAGATATTATCACCATTGAATTTGGTGGTCAAATCTTTCAGACCACAAAACAAACCTTAGCCCTTGCGGGACCCAAATTGCTCTTCTCCCAATTTTCGCAGTCAACTCACGTGAGTCTTGGTTCTCTGTTCATCAACAGAGATCCGGAGTTGTTCTCTATCCTTCTCTCTCTCTCGAGAGCCGGGAATCTTCCTCCAAAG
>MesBTB_N0001
TTGACAGATATTATCACCATTGATGTTGGTGGTCAACTCTTTCAGACCACAAAACAAACCTTAGCTCTTGCGGGACCCAAATCGCTCTTCTCCAAATTTTCGCAGTCAACTCACGTGAGTCTTGGTCCTCTGTTCATCGACAGAGATCCGGAGTTGTTCTCTATCCTTCTCTCTCTCTTGAGAGCTAGGAATCTTCCTCCAAAGGCTAAAGCTTTTGATCTTGGAGATTTGATCGTAGAGTCCAAATTTTATAATGTCGAGCCTCTTTTAGTTAACTCTCTATCCAATCCTTTTTCGTTTGATGCTTTCAACCTCGAGAGGTCGTTAACTTTGCCCCTCAACGGCCGTGACTTCCCTTCTTCCATGGCCACGACGTCGTTTGGGACCCTGCACATAGCTCATGGCAGCAAAATAACTTCTTTCGATTGGGCTTTGCAAAGGAAGTCGACCATCCTTACCCAGTTCACGGCGATCGATTCTCTCCTGGCGATTTCGCCAACTCTTGTAGCCGCGGGAGTCACCGATTTCTCAGGGATGCAAATT
>MguBTB_N0002
GTAGACAAAGAAATTGAGAGTGAAGAATTTATAGTAGGTGGCCATACATGGACAATTCGATTCTATCCCGTAGGAAAAACAATCGGAGATCACAATTCCGGTTTTGCATCACTGTTTATATTTCTCAAGAAACCGACTAGTTATCCCATTCGATTTTTATACGACGTGACCGTATTGGATCAATCAAATAAAGGCAAAGATTATTGCGGTTACTCAAATTTCAAAAGCTACCCTTATTTTGGAATCGCATTGGCTAGGCCCGGAAATAGTGCCATGTTTGGATGTCCTCAATTCATTAAGCGAAAAACACTTGAATCTTCTCACTATTTGAAAGACGATTGTTTGAAGTTTCGTGTCACTATTGGAGTTTTGAGTTCTCGAAACCATAATCTCCATCTTATAAAGGTTCCGGAATGTTCTAATATCGGAGCGGATTTCGGGGAGTTGTTGCACAGTAAGGAAGGGGTTGATGTGTTTTTTAAAGTGGGAAATGAGAGATTTTGTGCTCATAAGTGGATATTAACGGCCCGTTGCCCTTTATTTCTCCGGCATCTTCAGGATCATTGCAAGGAAATTGAGATTACGGATATGGAACCTAGGATATTCAAGGCCATGCTATGGTTTGTGTATACAGGAAATCTTCAGGAGGAAGACGATGAAGAATATTCTAATCCGTCGATTCTCGAATCTTTTATGGGGAAGATGCTTGCAGTAGCCGATAGATACGAGTTCAAAGGACTTAAAAATATATGCGAATTTCGTATTTCGACAAGAATTTCCGGAAAATCAGTTCCATACTTGTTGCATTTAGCACAACTTTATAATGCTAATGAATTGAAAATGGCATGTGTCAGATTTGTAGCTGAAAATGAATCT
>MguBTB_N0001
GTAGAGGGAGTCCATGGATTCACATTGGAGAAATACTCGTTGTGTAAGGGCTTCGGCGTAGGAGAATGCTTTCAGGGTAGCAACAATTTCACCGTCGGAGGCCGCACGTGGGCTATTTACGTCTTTCCCGAGGGGACAATATCGGACAAAACCCACGGTGGAGACAGATACGAACAAGGACACGTGTACTTTGGTCTTCATATTCGTCTTGTCAGTACTAAAAGCGACAAAGTCCTTTTACGTTTTAAGATGACGATACTCGACCAGAGTGGTAACGGCGATCATTGGACACAGTCTTCGCTTCACCTCTCCCCTGTCTCTATCGCCCCACTTCAGGATTCAAACTTCCCATGCTTTATCGATCGAGAAATTCTCGAAAGTAATAATTCTTCCTATCTTAGAGATGACTGCATCAAAATCGAATGCACAATCGGGGTTGTGGGCCCGCCCGACATGCGATTAATCTCGATTCCGAAATACTGCAACGATGTTGGAGTCGATTTTCTTGCCATGTTCAAGGCAGGGGAAGGTTGTGATGTTGTTTTGAATGTGAGGGGACATAAATTCCGTGCACATAGGGTGATTCTATCGGCACGCTCCTCGGTTTTTAAGTCCATGTTTGCTCCTAGTAAAAAAGAAATAATCATCGGAAACGTCGAGCCTCGGGTGTTTAAGGCATTATTGCACTTTATATACTCGGACACTTTCCCGGAAGATGAAAAGTGTTTGGTGGATGGATATGCATTTGGGGCGGCATCGGTATCGAGCACAATGGCAGCGAAATTGTTTGCAGCAGCAAATCAATATGATATGAAGCGTCTGAAAAGCATTTGTGAATCTCATTTGTGGAGGAGCATTTCTCTTAAACGCTTCGGCGAGATTTTGTCGCTAGCGGAGCTGTGTAATGCGCCCGATTTAAAGCTTCTTTGCTTCAAATATGCTGCTGAA
>MtrBTB_N0002
AAGAATCAACAATCAATAATCGCTCGAGCGTTAAGATTGGATGTCTTAACAGACGTCGTGATTAAGGTCGGTGCATCTGATAAAAGCATAAGAGCTCATAAATGTGTTCTTGGTGCATGGTCAGCAGTTTTAGAACGCATGTTTGTAATTTCTGAGAAGAAAAAGGAACAACCAACTACTATAAACATACCTGACATGTCATTTGAAGTTTGTCAAGCATTAATCAGTTATCTGTAT
>MtrBTB_N0001
GACACAAAAATCTATATTGATGCATCTAAACAAACTATTATGGCCCATAAGTATGCTCTTGGTTCAAAGTCAAGTGCTTTTAACCAAATGTTCAAGGAGGATTCTGTTGATAGTATTACCATCTCAGATATGACAACTATACCATGTCAAATATTTATAGATTACTTCTACGATATCGTGAGAGACGAGGATCTTCTGAATTATAGTCAAGAGTTATTAGAAGCTGCAAAGAAATATGATGTAATTGATTTGATAAAGGATATTGAGAAAAGGCTCATAAGAGATATCACTACACAGAATGTAGTTGAGAGGATGAAGATAACATACCGCTATGACTTGAAGACTTTGAGGAATCAGTGTGCTCGTTTACTTGTGGAGTTTAAAAAATTGCACACCCTTCGGACAGAAATTCGTGCTTACCGTAGAACTGTTGATATGGATACAATTAGCAAAATGTTTTCTGATTTTTGTACC
>OsaBTB_N0002
ATGTGCCAGCATCTACTCGTCGCGGCAGATCGGTACAATCTGCAGAGGCTCAAGCTGATCTGCGAGGAAAGGTTGTGCAGATACATTGCTGTAGGCACGGTGGGGAACATCCTGGCACTGGCCGATCAGCACCACTGTGCCGGTCTGAAGAAGGCATGCTTTCATTTTCTCGGTTCACAGGCAAATCTCAGTGCAGTCATCGCTGCCGATGGCTTCGAGCATCTGAGCAGGAGCTGCCCCACTCTTATGAAAGAACTGGTTGCTGTGCTGTCACTTCCACTGAAT
>OsaBTB_N0004
CGACCGATACACCGACGGACCACGCGTGCCTCCGCCGCTGCCGCCGCCGCCACCGGGTCAACCTCCACCATCTTCGCCGGCGCCATGAGATACGAGCTCAAGATCGTCGAGTACTCACGCACCAAGGCCGTCCCCAATGGCTGCAGCATGAAGTATCCGGCGTTCACCGCGGCAGGCCACACCTGGCATGTGGGGTACTTCCCCAATGGGGTTATTGGCGCCGAGGAAGCTGAAGCCGATTACGTGGCCTTCTTCCTCTACCTCAATGACAATGACGCCGCGGAGGAGGCCGTGAAAGCGCAGGCCATCTTCAGTTTACTCGTCATTGAGGGGAATCCGGTATCGTCCTACACATTCACCACCGTGCTGGTAAACTTCTCCGAGAAGAAGTATTGGGGTTACAAGAACTTCATCAAGAGGGAATCTCTGGAGAATCCACTGTATCTCAAGGACGATTGCTTCAGCATCAGAATAGACCTGGCCGTCACGCCGCCGCTTACCGTCGTCGTGCCGCCGTCCGACATGCACCGGCATTACGGCCGTCTCCTGATCAGCAAGGAAGCCGCCGACGTCGAGTTCCAGGTGGGAAAGAAGGTGTTCGACGCGCACCGGCTGGTGCTCGCGGCGCGGTCGCCGGTGTTCAAGGCGGAGCTCTATGGCCGGATGAAGGAGAGCACCACCAAGAGCGCCATAGCTATCGACGACATGGAGGAGGAGGTGTTTGAGGCCATGCTTACTTTCATCTACACCGACTCGTTGCCGAAGATGAAGCGGCGGGACGAGGCGGCGATGGCCCAGCATCTGCTCGTCGCGGCGGACAGGTACAACCTAGAGAGGCTGAAGCTGATCTGCGAAGATAAGTTGTCCAAGAACATTGACACGGGTTCGATTGCGAATATTTTGTTACTAGCTGAGAAACATAGTTGCCACGCGCTCAAGGAGGCATGCTTCGAGTTCCTCAGGACGTCAAGATCTCTGAATGCAGTCATGGAAACCGATGAGTTTGAGTACTTAATCGACACATGCCCAGGTGTTATTAAGGAGCTGATGTCCAAGCTTATTGTTAAC
>OsaBTB_N0001
TTCTGTACAACTGGACTTCCCAGCGATGTTACTGTTGAGGTTGGAGACATGTCTTTCCACCTTCATAAGTTCCCTTTACTTTCAAAAAGTGCCTTTCTTGAGCGGTTGATAGAGGAGACTTCAGACCAAGACGAATGTGTGATCATACTAAATGATATACCTGGGGGTGCAAAGTCATTTGAGCTAGTAGCAAGGTTTTGCTATGGAGTGAAAATAGAACTTTCATCTGAAAATGTTGTTTACCTGCGCTGTGCCTCTGAGCATCTCCAGATGACTGAAGAAATAGCTGAGGACAACTTGATTTCACAGTCAGAGATTTTCCTTAACCAAGTTATCATTCGTAACTGGAAAGATTCTCTGAAAGCACTGGAAACATGTGAAGATCTCCTCCCTCATGCTGAAAACCTTCAAATTGTGAAGAGATGCATTGAGTCATTAGCATCGAAGGCTACTACCGATCCAAACCTCTTTGGTTGGCCAATAAGGGAACATGGCATTATGCAAAGCCCCGGTGGCAGTGTACTGTGGAACGGGATCAGCACAGGTGCCAGGCCCAGAAACTTCAGTTCAAACTGGTGGTATGAGGATGCTTCAGCATTGAGTTTCCACATGTACAAGAGGTTAATTTCTACCATGGAGTCTCGTGGGATCCGACCTGAGATCATTGCTGGATCCTTGACATACTATGCTAAAAAGTATCTCCCGGGACTAAATAGGCGTCATAGCATGGGAGCAGTGCCTCTGACTGCTACTCTGTCTGAGGTGGAACAGAAGAACTTACTTGAGGAGATTGATAGACTATTGCCTGTTCAGAAGGGTTTAGCATCTACAAGAGTTTTGCTTGGGCTCCTTCGCACAGCCATGATTCTAAAAGCCAGCCCCACTTGCATTTCCAACTTAGAGAAGCGAATTGGCATGCAACTGGACCATGCCACTCTGGAGGATCTACTGCTGCCAAATTTCTCATACACAATGGAAACTCTGTATAACGTCGAGTGTGTGCAGAGGATTCTTGATCATTTCTTGGCAATGGACCAGGCTAATGGTGCCGCCTCCCCATGTTTGGATGACGTCATGGCATCCCCTTCTTTGGCACCAATCACTACTGTAGCCAAGTTAATTGATGGCTATCTTGCAGAGATCGCACCAGATATCAATTTGAAACTTCCAAAATTCCAAGCTCTGGCATCTGCTGTGCCTGAGTATGCCCGCCCGTTGGATGATGGGCTCTATCGTGCCATTGATATATATTTGAAGGCACATTCCTGGCTATCAGAAGCTGAACGGGAGCAGCTCTGCCGGCTAATGGACTGCCAGAAGCTCTCCCTGGAAGCATGCACCCATGCTGCACAGAACGAGAGGCTGCCACTGCGCGTTGTTGTACAAGTCCTCTTCTTTGAGCAACTCCAGCTAAGAACCTCAATTGCCGGGTGCCTGCTCGTCTCCGACAACCTCGAGGGATCTAGGCCGCTGCGAAGCAGCATCACAACATCAGGCGAGGCCGGGGGATGGGCTACGGCTGTAAGGGAGAACCAGGTCCTCAAGGTTGGCATGGACAACATGAGGATGCGCTTGTCTGAGCTCGAGAAGGAGTGCTCAACCATGAGGCAGGAGATCCAAAAGCTGGGGCGTGGCAAGAGCGGTGGGTGGGCTTCCCGCGTCCCCAAGAAGTTCAACCTGAAGCTGAAATCGCAGATGTGCAGTGCCCAGGAGGGATCAGTCAGCGAGCAGCACAAGAGCATGAGCGCGAAGCTCGACAAGCTGCAAGCCAAGGTATCAAGGCAAAAGAAGCAGCTTGCAGGAGATGCC
>OsaBTB_N0003
AGGATATTTTCTGATGTTGCTGGAGATTTAACAGTATCGGTGGATGGCCAATCTTTTCTACTACATAAGTTCCCTCTAGTCTCTAGGTGTGGAAGAATACGAAGAATGGTAGCTGAATCCAAGGATCCAGATCTCTCAAAGTTGGAGCTAGTAAATGTACCAGGGGGAGCTTTAGCATTTGAACTTGCTGCCAAGTTCTGTTATGGGAGTAATTTTGAAATTAATACTGTCAATGTGGCTCATCTCCGGTGCATTGCAGAGTATTTGGAAATGACAGAAGAGTACCAAGAGGAGAATCTCATTGTTCGGACGGAGACATACTTGAATGAGATTGTAGTCAAGAACCTTGATAAATCCCTAGAAGTCCTATGTGCTTGTGATGGATTGGATCCAACAGTGGAAGACGTTGGACTTGTAGACATGTGCGTCGATGCAATTGCGATGAATGCAAGCAAGGAGCAGCTGGTTTCAGGCTTGGCTCATTTGGAATGTGATGTCGGATCAGGAAAGTTGCGCATGCATTGTCAAGATTGGTGGGTTGAGGATCTTTCTGCACTAAGAATTGACTATTATCAGCGTGTTATCGTCGCAATGAGAAGAACTGGGGTGAGGCCAGAGAGTATTGGCACATCCATTGTGCACTATGCTCAAACAGCTCTGAAGGGTATCGAAAGGCGCCATGTATGGGACTCAGGTCCTCTTGTTGGAGACAACCAACGAGTGATTGTGGAGACGCTCATTGATCTGTTGGCAACAGAAAAGATCACATCGGTTACCTTGTCATTCTTGTTTGGCATGCTGAGAATGGCAATAGAAGTTGATGCAGGACTAGATTATAGGATTGAAGTTGAGAAAAGGATTGGACTTCAGCTTGAGATGGCATCACTTGATGATCTTCTGATCCCTGCAACGCAGACGAGTGACTCGATGTTTGATGTCGACACTGTCCATCGCATATTGGTGAACTTCTTGCAAAGGATAGAGGAAGATGATTCAGGGAACTTATCACCTTGCGGATATGAGTCTGATGATGGACTAAAGTCTCCGAGCCACAGCTCGGTTCTGAAGGTTGGAAGACTGATGGATGGTTACCTTGCAGAAATAGCACCAGATCCATATCTGAAACTGCAGAAGTTCATGGCTCTCATCGAACTCTTACCGGACTATGCGAGAATTGTTGATGACGGACTCTACCGTGCCATTGACATATACCTGAAGGCTCATCCATCTCTGACGGAGTCGGAGTGCAAGAAGATGTGCAAGCTGATCGACTGCCAGAAGCTGTCGCAGGACGCGTCGAGCCACGCGGCGCAGAACGACCGCCTCCCCATCCAGACGGTGGTGCGCGTCCTCTACTTCGAGCAGCTCCGCCTCAAGTCCACGGTGTCGTCAACTACCCCCCACACCACCTCCCTCGGCGGCGACGGCTGCGGCGGGTCGCTGTCGCAGCGGATGATGATGACCGGCGGCAGCGGGGTGGCGAGCTCGTGCGTGTCGCCGCAGCGGGACAACTACGCGTGTCTGCGGCGGGAGAACCGGGAGCTGAAGCTGGAGATCGCGCGGATGCGGGTGCGGCTGACGGAGCTGGAGCGGGAGCAGGGGGTGATGAGGCAGGGGATGCGGGATGGCCGTGGCGGCGGGGAGCACGGCCGGGCGCTGCTGGCGTCGATCTCGCGAGGGATCGGGAGGATCGCCATGCTCGGGGTGGGGGCGCAGGGCGGAGCGGAGAGGAGGAGGAAGACGAAGACGAAGAAGAGCTCTCACTCGCAGTCTCAGTGGTCGTCGGATGGTGGCGGGAAGACGATGATGATGAGCAGCAGGCGGAGGCACAAGGCGTCATCTGTCACCTACGCT
>PpaBTB_N0002
ATGATCCTCACCGCCAGAGAGAAGCAAGTGCGATTCTGGGTGCACCTTGATAACCCTTACCCCTCGGGGTCGGAGGCTATGGCTTCCCCTGGCCCGCCGGCGCTGAAGAATGTTTCCGTTTCTGAACGACCGCCTCTTCCACTACAACCCCATTCACAATCACAAGCTCACGCTGCTCTGCTCAGAGCTGCATCGTTGTTTCAGAGCAAACCTCCACCTGTGTCCCGTAGCTTGTCAGCTGATCGGACCCAAGTCTACCAATTGACTCAACCCCCATCCATATACCGTAGCTTGTCAGCTGATAGGACAAGAAACTACAATTCAATTCAATCTCCACCAAAGGAAATCACTCCTCAGGAGACTTCTGTAGGCAGAATTCAGTATCCTAGTTTAACTTCGTCGTCAAGTGAGAGAAGACTATTGAAGCAATCCAGTCTTTCATCCTTATCTTCGCAGCAGCGATCGTCTGTTTCGTCATCGAGCCGGTTGTCATCGTCTGCGGCTGCTAAGAGCACAAAACTTGGAAACATACCTGCTCCCCCGCCTTCACCTTCCTTGAAACCCAGGTTTCGTCGACAGCTCGTGAAACTGTCCTCTGTTTTGAAGAAGCTCCCACAAGAGTATAACAGAAGTGGTCCCATATCGATTCCCAAGTCAATTATTGACACTTGGGACAGAATGTTTTTTGAAGAAATCAATACTGATGTTTCTGTCTACACGAGTGGTGGACACCGACTTGGCGCTCATTCAATAGTCTTGATGAGCAGGTCTCCTGTGCTTAAATTTCAACTGCAGGAGCAATTCAAAACGTCAAGGCTTGCCGAAATCAGTATCCTTGGTGTTCCCTTCCAAGCGGTTCGATGTTTCCTTCGCTTCTTGTACTCTTCTCGGTGTGAGCAGGAGGACATGGAAGAGTTTTCCCTCCACTTGCTAGTACTTGCACACTCTTACAGGCTTCCAGCCCTTAAGCGCGTGTGCACTGACAGTTACGACCAGGGGCTGCTTAACACTGAGAATGTGGTAGATGTCTTGCAAGTGGCCAGGTTATGCGACGAGCCTCGGCTCTATCTGCTGTGTTTGCGACGAATATTATCCGACTTCAAGGATATTGCGCGATCAGATGGCTGGAGAACCATGAAAGAATCTGATCCAGCTCTGGAGCAAGAGATTGTGGAAGCAGTGATTGATTCCGACATTAAAAAGCGAGAACGGTCGCGGTGCTTCGATGAAGACAGAGTGTATTCGCAACTGAACGATACAATGGATGCACTGATTCACATATGCCGCGACGGGTGCAAGTCCATTGGGCCCCACGACAAGGCCTGGGACGGGCGAAAGGGAGATTGCTCCTTCCCAGCTTGCAAAGGCCTGGAGTCCTTGGTGCGCCACTTCGCTGCTTGCAAGCTCAAGGTCTCCGGTGGATGCGTGCACTGCAAACGAATGTGGCAACTTCTAGAGCTCCACTCCCGAATGTGCACCCTGCAAGAGTCGTGCAAAGTGCCTCTATGCCGGCATTTTAAGGTACGGGTGGGCCAGGAGCCGAACCGAAAGGAGGAGATGCGTTGGAAGATGCTTGTATGCAAAGTGCAGTCTGCGAAAGCCGCATCGAGAGCATTCTCTTTGGCTGCTGTGACTACCAAACTTGCCAAGCAA
>PpaBTB_N0004
GCTGAGGGTAATGAGTTGCAGAGTTATCTTCATGTCGAAATCGGGGATCGGAGCTTTTATCTGCCCAAGTCTCCTCTTATTACCACGAGCGGAACGCTTCATCGCATGGTACTCGAGCTCCGCGGAGCCAACAAGGATCGAGTATCCCTCAAGGACATACCAGGAGGCGCCGAAGCATTTGAAAATGTGGTCAGGTTTATGCACGGCCAGAATGTCCCAATTACTTCCGTCAATGTGGCTTCCCTTCGTTGCGCGGCGGACTTTTTGGAGATAAACGATGTCTTAGGGGAGGGGGGCTTGGTTGCGACGACAGAGAACTACTTGAATCACGTTGTGTTAGGTTCTTGGAAAGACTCAATTAACGTGCTGCGCTCGTGCTCGGACCTTGAGCCATGGGCAGAGGAGCTTGAGATTGTGCGTAGGTGTAGTGAGTCCGTTGCGTGGAAGGCGAGTACTGATCCACACGGTCTTCGGTGGTCGTATACCAAATCTACGGGTAGCAGGGACGCCCCTCGCGGTTGGTGGTTCGACGACGTTTGTACCCTCTACATTGACATGTTCAGCAAGGTGATCAATGCTGTCGTTGCGAAGGGTATGGACTATACCATGGTGGCCGCGGCAATAGTGCAATATGCTGAGAAATGGCTGGGGTTGAAGGAGGCCCAGCAACCGGGACAAGAGGAATCTCCGAAACTTCAATGGCAATCGCATTGCAGCGTTGCTGCATTTGCGGGGTTCAGTCAGGACGTTGCAAGTAAAGCGCAGATGAAGAAAAGAGCAATTTTTCAAGGGATTGTGAAGCTCATTCCTTCGCAACCAGACTCTGTTTCCTGCAAATTTCTGCTCAAGCTGTTACGGACTGCTTGCGCAGTGAACGCAGGTCCTATGTTCAAGGCAGATCTGGTGAAGAGAATCGGCACGCAGCTCGAGAATGTCTCTGTGGCCGAGCTCCTCATCCCTGCCTACAACGCTTCCAGTGATGCTATGTATGATGTTGATGTGGTATATCAAATCGTCCAGTGTTATCTCCAAGAGCAATCCTTCGAGAGCCCCCCCATGAGCCCCACGAGTAGTGCTGGAAATTCAATTACGTCAAGTGTGACGTCCGGTACAGTCTCGCAGGTCTTGGAAGTTTATTTGGAGGAAGTAGCGAAAGACCCTAGCATTCCTCTTGGGAAGTTTGTGGCACTTGCAGACTTGTTCATTGAATTTCCTCGAGTGTCGGATGATTGCGTCTACTCAGCAATTGACACCTTTCTCAGGTCACACCCAAGCCTGAATGACCTCGAGCGTCGGAAGCTCTGCAAGGTGATGGATATTCAAGCTCTGTCCCTAAATGCATGCATGCATGCTGCTTCGAACGAGCGTCTCCCACTGCGAGTGGTTGTGCAGATTCTCTTTGCTGAGCAGGTTAAATTGCGAAATGCTATCACAGCCACAGCCGTAATCAACGGAAAACGCGTGGATAGCATTCCTCCTAGGTTCTCCTCCTCCTCCTCTTCCTCTTCCTCCTCCACTTCCACTGCTGGAGACTCTTATTCTGAATCCAGCAGCTCGGATCCGCTCTCCAGCTCTACTGCTTCCACGGACACATCCACCACCAGTCTTTCAACCTCAAGTGCCTCCAGTGCTTCCAGCGCATATAGTCTGTCTATACATAGCGTGCAGAGCGTTCACAGTGTGGCTCCTAGCGTGGCCCCTAGTGTCGCCCCTAGTGCTGTTCCTAGTGTTGTGAGCTCGGTCATGCCAGGGGGTTTGTCAGTTAAAGACACTTTGCGCGGCGCTCTCTCCGAAATTGAGTTGTTGCGACAGGCTGTGCAAGAGATTGAGTTTGTAAAGTCTCGTCTTGGTTTCATGGATGTTCTCCAGCAGGAAATGGAGAATATGAATCGGAAATTTTTAGATCTGGCGCACGATTACAGTGGGATGACTCATCAGGTAATGCACGATGTACGTTTCTTCTCT
>PpaBTB_N0001
AAATCCGATGTGATACTGAAGTTGATGAAAGGGAACCTGGATCAACTAGGGACGGTGTCAATGGAGTTGCACATTTTCCCAGAAGCGTTGGATGCATTTGTGCGCTATTTTTACACAGGCCACATAAGCCATAGAGACCTCAAGAGGTACGCAACCAAACTCCTGACCGCGGCCAAGAGGTACGGGGTGAGATCTCTCCAACTCGTCGCAGAGCGTTACATTGCAAAGCATGTTTCCAAAGAGACAGCTCTCAGTACCTGGGAACTGGGTACTGACCACAACTCAGAAATCATCAAGGAGTCTGTGCTGCAGATTCTTGTGAAGGACGTGCAAGACATTCCTAAACTCGGAGAGTATCGCATGTATAGGTGCCAGAAGGACCCTGAACTCCTTGTTGGGCTGTTCGAAAACCTCCTTGGAAGA
>PpaBTB_N0003
ATCGTGAAACGGAGGGACAATTTGAAGGTTAGGGCCAGAGCAGCGGCTGGTGTTGTGGCCAGTTTGCGTGCCCAGATTAAGGAATTGCAGCAGCAGCGCGATTTCTTAGTTACATGGAAAGCGGACATGTTCACAGGAGCCGATGCGGAGGGTTCTCTTGTAGATGTGGAACTTCAAGGTGTGGATGGTGATCGTGTGCACGCCCACAAGGCTATCTTGGCATCGAAATCAATTGAGTTTGAGGCAATGTTCCGCGCAGATACAGATAGAAAGGTTGTATGGAACCTTGAAATGCCGTATGTGGCACTGAAAGCTTTCGTTACCTTCTTCTACACCGGCAGGGTCAGTTCCAGTGTTTTGATCGAATATTTAACAACATTACTAGATGCAGCGCATAAATACAACGTTCAGTTTCTCGAAGTGGTGTGTGAGGATTCATTGGTTAAGAATATGACAAGCGATAATGTCATCAGCATTTTTGACGTAGCCAAGAAACACTGTTCAAGCGGGTGTAAAGAGGCTGTTCTTAAGAAAGCTCGAAGTTTGGGAGAGCTTTCAAGCTTCACAGAGTACAAATTCTTCACGCAATCAAATCCTGGATTGTTATTGGAACTCTACGAGCTATTGACGGATCGATCAGATCAATCCCCGACCAAGAAAATGAAGCTTTCA
>PpaBTB_N0005
GTGGAGGCTTTCTCATCCGTTGATGCGTACTGCGTGGGCTCAAGATGCCCCCTCGTCAGAAGCAATCGGTCTGTGCTAGACGTTGACGGCCCCATGTACCGACCTCAGAGTCACGCTTCCAGTCCCGTCAAAAAGAAATCAAGCGCTCGGGCGAGCTCCTTCGAAAATAAGGGCCAGACCTGGGTCGCAGCTACGATGTTGCAGAGTGATCTTCTGGTGGAGGTAGCGGATATGAGCTTCCATCTGCACAAGTTTCCACTGCTGTCCCGGAGTGGCCGGTTGAATCGCTTGGTTTTCGAATCACGTGACACTGAGAAAGATCATATCAAACTAGACAACATGCCTGGGGGTCCTGCAGCGTTCGAGCTGGCAATGAAGTTTTGCTACGGCATTCCCATCATGATCAATAGTTCCAACGTGGCTGCTCTCCGTTGCGCTGCTGAGTATCTAGAAATGACTGAAGATCTTGAACAAGATAATCTTGTCTCAAAGACTGAGGATTTTTTGAGCTCTGAAATTCTTACCTCTTGGACAGATTCCATCACAGTGTTGAAAGCTTGTGACACATTATCACCTTGGGCTGAAAATTTGCAAATTGTAAAGATGTGCAGCGAGTCTATCGCGTGGAAAGCTTGTACTGACCCACGCGGGATTAGATGGTCTTACTCCAGTGCTGGTGAGTCTCCAAATCTTTCTCCACCATCGGAAGGATCCGCCAAGAGTAGCACTTCATCGAAAGGACCTTCTCAAGACTGGTGGTTTTCCGATGTTGCCGAACTCAGTTTGAAGGCCTTTAAGGTGGTCATGAATGCGATCAAAGCGAAGGGAATGAGGCACGATATGATGGGGTCTGCTATTTTCTTCTACGCTCACAGATGGCTGCCGAGTCTGTCTGCTTTGGACAACCTGGTATCGCCTCTGTTGAGAGAAAGCCCACTTATGAAAGATAAGAAGAACAAAGTCTCCACCAGCTGTAAAAGCGAAAATAGCTATGTTGAGGGTCCAGGGGCAAGTTTTATGAACGATGCAAATGGAGACGTGGCACCCCAAGTTTTCGAGCGTGAGATTTTGGAAGAAATAGTTGGCATCTTGCCTTCCCAAAAAGATACGGTCCCAGTGAGTTGTTTGCTGCGGTTGCTGCGGGTTGCTATCATGGTGGACGTGAGTGCTGGCTGCAGGAAAGAGCTCGAGAAAAGGTCTGGGACACAGTTGGATCAGGCAACTTTGAGCGATCTCTTGATCCCATCCTGTGCTTCCCAAAGTGATTTGGTTTATGACGTTGGAACTATTCATCGGTGCTTGGATCACTTTTTGGTTCAGGATCATATCCAAATAAGCTCTCAAAAGGAAGTGCCAATGAGCTCTAGTAGAGACAAGAATGGCGATATGTACTGTACTTCTCATCTGAGACCGCCTGTCGGTCCTCATACTGCGAAGATTAAAGTGGCGAAGCTCATAGACAGCTACCTCGCAGAACTTGCGAGAGACAGCAATTTAACTTTCTCGAAGTTCCAAGCGCTTGCAGAGGCTCTCCCGGAGTTCTCTCGAATTACAGACGATGGCTTATACCGCGCGATTGATACATATCTTAAGGCGCATCCAGGTTTAAGCGAGCATGAGCGAAAAAAGCTGTGTCGAATGATGGACTGTCAACGACTTTCGCTAGAAGCGTGCATGCATGCTGCGCAAAATGAACGCCTCCCGCTTAGGATAGTTGTTCAAGTACTATTTAGTGAACAAATGAAACTGCGGAACGCAATTTCTGGTAACACTGCTGCACGTGCGGAGCGGGCTCCAGACTCTCCAATGCAACAAAGACTGTCCCCTAGCCCTGCTGCCTCGGCAGTCTGGCCGATTCTCCATCCTCAAGACGGCACGAACTCCCAGATTGATGTTAGAGCTCTTCAATATGATGTCATGTTTATGAAGGCCAAATTCGCAGAGTTGCAGAAGGATTATACACTAGTAACTCAACAGGTGGAGAAGTTATCGAAACAAAAAGGCTCATGGGTAAAGCGTTTGTTTCAGTCCAAGGAAACGGTGGAGAGTAGATCATCACCCTCACACCCGAGGTGGAGTCGACCTTGGAGAAACTCTATCTCA
>PtrBTB_N0001
CTCTCCAAGCTGAATCAACTTGTTCCCTATTTCATCAATCGAGACCCTAATTTATTCTCTATTCTCTTATCCCTCTTGAGAACCGGAAATCTCCCCTCAAAGACCAAG
>RcoBTB_N0001
ATGCAGCATAATATATTTAGTTCAATGCGGAGTTTAAAGTTTATAGAAGGATGTAAAGGCACTCAGATTTACGCTCTTAATTCTAATGGCCACGGCCACAGTCACTCCGCCGGTAGCGGCGGTGGCGGAGGAGGAGGTTATGGAAGTGTCGGAGAAAAATTTTTACAACACCTCCATGACCTGAGAGTCAATTCTGTTAGAGCAAAACCTAATCGACCTTCACAATCGCAGACATCGTCTAATCAAGACTATAACAAAAACATCGCCGTTGAAAATCTTTTACCGTCTGGTTTACCTGATACCGATCTCCTCGAGCCGCAGATCGACCTTTGTCTTAGGTCTGTTGATTTCGTTGAAACCCTAGCTGATGTGTATCGTCAAATTGAGAATTCTACTCAATTTGAGAAACATAAGGTGTATTTACAGCAATGTGCGATATTTCGGGGTTTAGCCGATCCTAAACTGTTTCGAAGGTCTCTCCGTGTGGCAAGACAACACTCTGTGGATGTTCATTGGAAGATTGTGTTAGCTTCTTGGTTAAGATTTGAGAGGAGAGAAGATGAGCTTATTGGTACATCTGCTATGGATTGTTGTGGAAGGAATATTGAATGTCCTAAGGCTTGTCTGGTTTCTGGTTATAATCCTGAATCAGTTAATGATCATTGTTTGTGTTCGGGGTCTTCTAGAGATGATAATGGATGTGGTGAGGGTTTTTTAATAGGAGATGATGAGGAATGTTCAACTTCTGATGAAGATTTTGATATGTCGTTTTGTATTGGTGATGATGAGATTAGGTGTGTGAGGTATAATATTGCTTCACTTTCAAGACCTTTTAAAGCAATGCTGTATGGTAGTTTCACAGAGGCGAGGAGGGAGAAGATTAATTTCTCACAGAATGGGATTTCTGCTGATGGAATGAGAGCGGTAGAGTATTTTAGCAGGACAAAAGGATTAGGTTCTTTTGATTTGTCTATTATATTAGAGCTCCTTTCTTTGGCAAATAGGTTCTGTTGCGAGGAAATGAAGTCAGCTTGTGATGCTCATTTGGCATCTCTGGTTTCTGATATGGAGGATGCTGTGTTGCTAATTGAGTATGGATTAGAGGAGACTGCATATCTTTTAGTGGCTGCTTGTTTGCAGATGTTTTTGAGAGAGCTCCCTGGTTCACTGCACAATTCTCTTGTGATGAAATTGTTTTGTAGTCCAGAGGGTAGGGAGAGATTGGCTTTGGTTGGGCATGCTTCCTTTTTGTTGTATTTCTTCTTGAGCCAAATTGCTTTGGAGGAAGACATGAAATCCAATGCAACAGTGATGCTTTTGGAGAGGTTGGGAGAATGTGCAACTGAAGGTTGGGAGAAACAACTTGCTTATCACCTATTAGGTGTTGTGATGCTTGAAAGAAAAGAATATAAAGATGCTCAGAATTGGTTTGAAGCAGCAGTTGAGGCAGGTCATGTTTATTCATCAGTTGGTGTTGCAAGGGCAAGATACAAACGGGGCCACAAATATTCAGCATACAAGATGATGAATTCACTGGTTTCAGATTATAAACCAGTTGGGTGGATGTATCAGGAAAGGTCTCTATATTGTGTTGGAAAGGAGAAGTTGATGGATTTGAACACCGCAACTGAATTAGATCCAACTCTTACTTTTCCATACAAGTACAGGGCTGTTTTATTGGTGCAGGAGAACAGATTTGGACCAGCAATCTCAGAGCTCAACAAAATAATTGGTTTTAAGGTCTCTCCTGATTGTCTTGAATTACGAGCGTGGATTTCAATTGCTTTGGAGGATTATGAAGGAGCTCTCACAGATGTTCGAGCACTTTTAACTTTGGACCCAAATTACATGATGTTTCATGGAAAGATGCATGGTGATCGCTTGGTAGAAATTCTTCGCCCTCTTGTTCAGCAGTTGAGTCAGGCTGATTGCTGGATGCAACTATATGATAGGTGGTCCTCCGTTGATGATATAGGCTCCTTAGCTGTTGTACACCATATGTTAACAAATGACCCAGGGAAGAGCCTTCTACGGTTTAGGCAGTCTCTCCTCCTTTTACGGCTAAATTGTCAAAAGGCTGCAATGCGTAGTTTGCGGTTGGCTAGAAATTATTCTAGTTCTGAGCATGAAAGGCTTGTTTACGAAGGATGGATTTTGTATGACACTGGCCATCGTGAAGAAGCGCTAGCCAAGGCTGAGGAGTCCATTTCAATTCAGAGATCATTTGAAGCCTTTTTTCTCAAGGCATATGCTTTAGCAGATTCAAGTCTTGATCCTGAGTCATCAATGTATGTTATTGAACTTCTGGAGGAAGCTCTTAGATGCCCTTCAGATGGCCTACGGAAAGGACAAGCATTGAATAATCTAGGAAGTGTCTATGTTGATTGCGATAAGCTGGATCTTGCTGCGGATTGTTACATGAATGCACTCAATATTAAGCACACTAGAGCACATCAGGGTCTGGCACGCGTATACCATCTCAAAAATCAACGCAAAGCTGCATACGATGAGATGACAAAACTGATAGAGAAAGCCAGGAATAATGCATCCGCGTATGAGAAGCGTTCTGAGTACTGTGATCGGGACATGGCAAAGGGTGATCTTAGTATGGCAACGCAATTAGATCCCTTGAGGACATACCCTTACAGATACAGGGCAGCAGGTATGTGTAATGCTCAC
>RcoBTB_N0002
CTTTGCAACTCGTGCAGTGAATCAAATCTGAACTGTGTTTCAATCCAGTGGAACATGGAAGTTTTCGTTAACGTTTTGAAGTTTGTTTATGGCTGCCAAGTGGATGTCACTTCTAAAAGTTTCCTCTCTCTTTTTGAGGCTGCACTTTATTTTGGGGCTGAATTACTTCTATTGAAGTGTAAAACTTGGTTTTCTGAGGTGACTTCATCTAAAAGGTCTGGGTTGCTTAAAGTCCAATTGGAAGATTTGATTCACATTTGGAATTTCGGTCTAGAGCATGCAAATGATTTTGTTCCAGAATTGTGTGCGAGCTATCTAGCAAGGAATTTTATGTGGGCCATGTATAGTAAATTTTTTGGAGATGTTCCTTATAATTTGTTATTTCATTGCATCAAGCATCCGCATTTGACAGTATATAGTGAGAGGCATCTTTCTGATGCACTTTTAGTTTGGCTCAATGCTAACAGAGAACAGCTGGAAGCCTTGAAGAAGGCTGAAGATGACAACACTGGCATTCTAAAACAGATTCGGATTAGTGTTCTGCCGTTGTGGTTTGCTGCAGGACAACGAAGGTCTTGCTACTTTTCAGAGCTTGCTGAGGAAAGCATTGAGGCAATATTTAGACTGATGAAGAATCCACCTGCAGATTCAATTGGCATCTTTAGAGATGGTAACTTGGACAGTATCAGAATTCGATTGAATGAATATTCCAAGAAAGTGGACCTTTCAGGTTGTCCACAAGTAACATCGGTGATTGTTCTCCTCTCTTTGCTTCCTTCTTCATATTGTCTGGACCTCACCCTGAGGAAAAGCATTAGACAGTCTTTGATCAACCTTGACCATCTGAGCAGAGATCAAAGTGGAAGTAGATTCTGGCATAAGTTGCCACCAACTCTTTCTTTTGAAGCAGTTGAGAAGGTGGATATTTCAAAGTGTCCAAGGCTACATCTTGAATCCACCATTGAGTTCTTCTCCAAGTCATTTCCATCTTTAAGAAAACTGAGAGCAGCGTATCTTTTGAACTTTAAGACAATCACTTTGCATAAATTGATGCAAAATTGCCCGCTCATAAGTGAGGTTGACTTAACTGTTGACATTACTCCACTTATCCCAACTCAGTTATCAGTAATATCTTCTAGGCCATCCCTTTCAAAAATCTCTAGACTTGTATTGGAGGGTCGAAGTGATATTTCTGATTTGGATCTCCAGTATATCACTGAGCTGTGCGTTTCCTTACAGTACCTAAATCTTAAAGGTTGTATTTCAGTAACAGATACTGGAATATCAAATCTCATAAGCCGATGTGCTAAACTACAT
>SbiBTB_N0001
CCGCTCTCTGGGCTGCCGGCCGACCTTGGCCGCCTCCTAGCGACAAAGGAAGGGGCAGACGTGGAACTGGAGGTGCAGGGCAAGGTGTTCGCTGCGCACAAGTCCGTGCTCGCCGCCCGATCGCCGGTTTTCATGGAGGAACTCTTCGGACCAGCGAAGGAGGAGGACACCAGCTACGTGCGCATCATGCCCGACATGAGTCCAGAGGCGTTCGAGGCTCTGCTGCACTACGTGTACACCGACACGTTGCCGCCGGAGATGGCCATGGCCATGGCCTCGCTGGAAGAAGGCGTGGTGCTAGCTGAGGGTTTGCTTGCCGCCGCGGATCGATATGAGCTGAAAGATCTGAAGCTGCTGACTGAGCAGAAGATGTGCAATCATGTCGGCGTGAGCACGGTCTTGCCATTGTTGGCGCTAGCGGAGCACTACCAGTGCTGCAAGCTTAAGAAGATGTGTCTAGGGTTCATCAGTTCTTGTGGGAACACAAGGTTGGTGGTCATGGCGACCAATGACCTCGAGATTCTAGCGAGGAGCAGCCCGTCTGTCATCAAGGATGTAATC
>SbiBTB_N0003
GGCGCGGACGTGGAGTTCGAGGTGGGCGGTAAGGTGTTCACCGCGCACAAGCTGGTGCTCGCCGCCCGGTCGCCGGTGTTCCGGGAGCAGTTCTTCGGCGCGGCCAAGGAGGAGGCGACGGGCTACGTGCGCATCTGGGACATGCACCCGGACACGTTCGAGGCCCTGCTGCACTACGTGTACACCGACTCGCTCCCGCCGCCGGCGGTGCTGGTGCCCGTGACCAGAGGCGCCGGCCGCGGCGGCGCACGGCGGGAGGAAGAGGCGGCGGCCGCCGCGGCCGTGCTGGTCCAGGACCTGCTCAGGGCCGCGGACCGGTACGGCCTCCGGGGCCTCAAGTCGCTCGCCGAGACTCAGCTTTGCAGGCGCAACAACGTCGTCGGCGTGGACACGGTGCTGCCGATGCTGGCGCTGGCGGAGCGCCACCAGTGCTGGGAGCTCAAGAACAGGTGCCTCGAGTTCATCGCGTCCGGGGAGAACGCGAGGGCGGTAATGGCGGCGACCGACGACGTCGAGCATCTGGCGAGGAGCTGCCCCTCTCTTGTGAAGGAACTCGTCGAG
>SbiBTB_N0002
CACGGGCGCGTGCAGTTCAACGTGGGCGGGCAGCTGTTCGAGACGACCACCACCACGCTCGCCAACGCCGGCCGGAACTCCATGCTCGGCGCGCTACTCGACGCCTCCTGGAACGTCTCCTCCTCGTCCCCGGGCGGCGGAGTGGCCGAGTACTTCGTCGACCGCAACCCGGCCTGCTTCGCGGTGCCGCTGGACCTGCTCCGCATGTGCAGCCTCCACGTGCCCCCGCACCTCCCGGAGAAGCTGCTCTACCGCGAGGCGCTCTACTATGGCCTGCTCGTCCACGTGCGCACCGCGCGGTGGGGCGCGTTCGACAGCGACCGCCTCCGCCTTGCCGCGTCCGTGCCCGGGCGCGCGCCCGGGGACAGCACGGCCATCCGCTCGTCGCCCGACGGCGGGTGCTGCGTTGCGCACGGCGGCGCCGTGCGCGTGTACAACTGGATGCTGGACGAGCGCCGCCCGGTGTCGCTCGACCACTCGCAGGTG
>SmoBTB_N0002
ATGAGTCTCGAGGATTCGGAGCCTTTGAAGCAACTGGCAGAGGACTTCTCGAACCTCCTAGATAATGGCCAGGCCTTCAGTGACGTTGCATTTGCAATCGACGGGAGGCACGTCTATGCTCACAAGTGTGTCCTGGCTGCACGGAGTCGATTCTTCCGGATGGTGCTGACTAGCAATGGACCAACGCAAGCCCCCCTGGTTATGCCGGTCTCGGCAGTCGGCCACGACGCCTTCATGCTCACGTTGCGATTTCTCTACAGTGGTCAGCTATGTTTGCTACCTTCGAATTCTCAGCCTGACAGAGGGTGCAAGGAAAGCTCTTGTTGGCATTCACAATGTAGAGCCGCGGTCGACTTCGCGCTGGAAGCCCTTCATGCCGCTCAAATGTTTGGCATTGACGAGCTCTCCGTCTTGGTACAGGTCTGTAAGAAAGAGAGAGAGAGAGAAGCCAATGATTTAAGTAATCCAACTTCTTTACCTTTACAACAGAAGGAGCTGGCTGCGATGGCTGAGAAGGCATCGATCGAGGACGCCATGAGAATCCTTGTCACAGCTCGCGAGCAGGACCTGCTCCAACTGTGGTCAGTGTGTTCCAAGCTTATAGCCAAGTCTGGCCTGTCAACGGAAGCGCTAGAGAAACATGTACCGGTGGAGATAGCTGCCGAGATAGAAGCCATCCGACATAAATGTGGCTACTACAATGCCTCCAGAGCCGATTGCAGCGACTCGCTGGACGAGCAACGGACACGGAGGATGCAAAAGGCACTGGATTCGTCGGATGTTGAGCTGGTGAAGCTTCTGGTCATGGAGGAAGGCCTCAGCCTCGACAAAACGTTCGCTCTTCACTATGCTGTCGCGCACTGCAGCCGAAAAGTTGTGAGCATCCTGCTACAGCTCGGAGCCGCCGATGTCAACGCTGTCGATGTCGAAGGAAGGACACCTCTACACATTGCTGGAGAACTCGCTGATCCAGAGATGATAGCGGTTTTGCTCGACCACCATGCGAGCCCACACGTACGTTCTCCAGCAGGAACCACCGCTCTGGACATGGTGCAAAGTCATGTGTTCCAAGCACTGACTTTAGCGTCGGAAGGTGGAGCACCGGCGGACCACAGTAAGCTCAAGCTGTGTCTGGAGCTGCTGCAGACTGCTGAGCCAGTTTCCTCACAAGAGCGTATCGTTCAGGATGAAGGTAACTGCTTGCTAATGGCTCCAGGGCGAAACAACGATTTCTACCCGGCTCCTAAAGGTACACAG
>SmoBTB_N0004
ATGGATTGCTGCGTTTGTAGCAGCGTGGTGGTGGGAACGATCGCTTACAGGCCTCCACGAAACACAATCTGTGCTGGATGCCTCGAGGGAGCGCAATCGATCCTGAGCGTGAGCAGCCGGATCGAGCAAAATTGGAAGCTGGGAGAAGATGATCGGCAACTATCTTCCAAGATCATGCTACTTCACGCCTCGAAAAGGATCGAGCATCTGGAGCTCATGGAAAGAGAGGCATCGCGCAAGCTTAGATTTCTCGAATCGCTGGCGGTGGGATTTCGAGAAGGGATTCACACCGACGTGGAGCTCGTTGCCAACGATGGTCACTCCATTCGAGCACACCGCATTGTCCTGGCCACAAAATCATCGTTTTTCAAGGTCTTGTTCGAAGTTGACGCTTGCAAATCCGAGCACAGTGGAGCCGTGATGGTCCCGGAGCTCCTCAACCACAGCCAACTCGAGAACTTCATCGAGTTTCTCTACAGCGCTCGAATCAGCGACGACGATCTATCCAAAAACTCGGCGTCTCTTCTCGTCGCGGCGGACAAGTATGATATCCCAGCTCTGGCCAGAACTTGCGAGGAGTATCTTACGAGCAGTGTAACTTCTTCCAATGTGCTGGAGATGCTCGAGCTCGCAACTCTCTGTTCTGCCGAGGCTCTCAAAGAATCGGCAGTGAAGACAGTGATCGACGATTACCAAACGATACTTTTCTCCAAAGAGTACGAAGAGTTTGCGTTGAGATCTTCCATGGTGGCTCTGGAGATCTCCAGAGCTGTTATAAGCCACCTTTCAAGTTTGAGAGAAGAAATAGACAAGCTA
>SmoBTB_N0006
GACAATTGGGACAAGTTGTTTTGCGAGGGCCTCCATACGGACGTTTGCATCGTCACCGAGGATGGAGGGATGACTGCTGCTCACTCGTTCGTGCTGGCCGCAAGCTCTCCGGTTTTCTTACGCTTGCTCCAAGAGCAGCAACCGTCCGGAAAGCACCACCGGCGATCCATCCACATTTTGGGAGTTCCATACGATGCTGCGAGAGTTTTCACTCGGTTTGTGTATTCGTCGCGATACGAGGAAAAAGAGATGGAGAAGTACGTGCTACATTTGCTCGCGCTCTCCCACTCGTACTCGATCCCGCTCCTCAAGAAGAAATGCACCGAGGCGCTGGAGCGGGGCCTGCTCACGACCGAAAACGTCGTGGACGTGCTCCAGCTCGCACGACTGTGCGATGCGAGCCGGCTAAACCTCTTGTGCCTGCGTCTCATCGTCGCCAGCTTCAAGACGGTGGTAAAGTCCGAAGGCTGGCGAGTGATGCGCGAGTCCGATCAAACGCTCGAGCAGGAGCTCGTTGGTCACGTCATCGAGGCCGACGCCAGAAAGCAAGAGAAGCTGAGAAAATCCGAGGAAGACAAGGTGTACAAGCAGCTCCACGACGCGATGGAGGCGCTGGTTCACATATGCCGCGACGGATGCCGCACCATCGGGCCGCACGAAAGGCCGCCCGACGGTATCAACAGGCAGAATTCTTTCTCTTCTTCTTCCTCGTCTTCTTCTTCGTGCGGCTTTCCAGCGTGCAAGGGACTCGAGTCTCTGGTCCGACACTTTGCCGGGTGCCGGACCAAGGTCTCGGGTGGCTGCCTTCATTGCAAGCGGATGTGGGAGCTCCTGGAGCTACACTCGAGAATGTGTGGCGATGCCGAGCGATGCAAAGTCCCACTTTGCAGGCATTTCAAGGACCGGATCGGCCAGCAAACGAAGAAAGAGGAGTCACGGTGGAACCTCTTGGTTGCCAAAGTCAAGGCTGCCAAAGGGGCCTCCACTGCC
>SmoBTB_N0008
TTTTGTACGACCGGTCTTCCCAGCGATGTGGTTGTCCAAGTCGACGAAATGACTTTCCACCTTCACAAGTTTCCTCTCATGTCCAAGAGCGGGCTTCTCGAGAAACTCATCACCGAGTCCTTAGAGAGCCGCGATCAACTTAGAAACCAAGATGACGAAGACGAGGACGATGAAGAGCAGCGTGGCTGCGTCGTTCAGCTCGCTGGCATCCCTGGCGGCACCGAGTCCTTCGAGCTAGCCGCAAAGTTCTGCTACGGCGTCAAGCTCGAGCTCACCGCCAGCAACATTGTCCCGCTCCGTTGCGCCGCCGAGTACCTAGAGATGACCGAGCAGCTTGGCGAAGGCAATCTCATCGTCAAGGCCGAAGGCTTTCTCAACCAAGTGGTGCTCCGCAGCTGGAAGGACTCGGTGCGGGCGCTTCAGTCGTGCGAGAAGGTGCTCGAGCAGGCGGAGAAGCTCCAGATTGTCAAGCGGTGTGTGGATTCGATCTCCAGTAAGGCGTGCACGGATCCGAGCTTGTTCGGGTGGCCGCTCATGGATCACCACCTCACCATGCAAAGCCCCGGCGGCAGCGTCCTCTGGAACGGGATTAGCACCGGGGCTCGGCCGAGGAACTCTCGCAGCGACTGGTGGTACGAGGACGTCGCGTCGCTCAGCCTGAGCATGTTTGAGCGGCTGGTGGCTGCGATGGAAGTTCGCGGATTGAAGCCCGACATCGTCGCTGGAGCAGTGATGAGTTACGGAAAACGCTACCTCCCTGGATTAAACCGCCGCAGAGGCGAAGGTGGCGGAGGCGGTGGCGGCGGTGGAAGTAGCAGCGCCCGGAGTGGACTCTACTCGGCTCCCGTCACCACGCTCTCTGAGGTGGATCAACGAATTCTACTCGAGACCATCCAGCGGCTTCTTCCGGCTCAGAAAGGGGTCGTCCCCGTCCGATTTCTCTTCGGCCTGCTCAAGCTGTCGATGCTCCTGGGTGCAAGCAGCGATTGCAAGGCGAGCCTGGAAGCGAGGATTGGTATGCAACTGGAACAGGCCGGGCTGGACGACCTCCTCATGCCGAACTACTCGTACACAGTGGAGACCCTCTACGACATCGACGTCGTCCAGCGGATCGTGGAGCATTTCCTGAGCAGCGATGGTGGTGGATCGTCCGTGAACACGCTGGGGAACCTGGTGAGCCTGTCGTATGATCACGACGGCTCGCCAAACAATGGAGCGGTGACGCCAATGATGCAAGTCGCCAAGCTCATGGACGCGTACCTCGCGGAGGTGGCACCGGACGTGAATCTCAAGATGGGGAAGTTTCAGGCTCTGGCGGAATCGCTGCCCGAGTACGCGAGGCTGGTGGACGATGGTCTGTACCGAGCGATTGATATCTATCTCAAGGCTCATCACTGGTTGACGGAGCTAGAGCGCGAGAAGCTGTGTCGCACCATGGATTGCCAGAAACTTTCGCTCGAGGCGTGCACTCACGCCGCTCAGAACGAGCGCCTGCCCCTCCGCGTCGTCGTCCAGGTGCTGTTCTTCGAGCAGCTGCAGCTCCGGACCGCCATCGCCGGCTGCTTCCTCGTGTCCGAGAACGTGGAGGCGTCGCGGCCAGCTTACCAGAACCCACGCGACGCTGCCAGTGGCGCCGCCGCCGCCGCCGCCGCCGCTGCATCGAATCGAGCAGCAGCAGGAGGAGGAGGTGGTGGAGAAGGCTGGGCGAATGTGCTACGCGAGAACCAAGTGATGAAGGTGGACATGGATCGGATGAGGAGCCGCGTGATCGAGCTGGAGAAGGAGTGCACGCAGATGAGGCAGGAGATTGAGAAGATTGGAAACGGGAAGAGCGGCGGCGGCGGCGGC
>SmoBTB_N0011
ATGGCACGGGCTCCAGCAGTGGCATTACAGCAGGAAGGTGTTGTGAGCAGCACGCCCTCGAGATCGCGTAGTGTGACGGAGACGAAGAATGGGTCGCATCATTTCACGATCAACGGATATTCGCTGGCCAAAGGCATGGGCGTTGGGAAGTATATAGCCAGCAACACTTTCACGGTCGGCGGCTACCAGTGGGCGATTTACTTCTATCCAGATGGGAAGAACGCCGAGGACAATTCTCTCTACGTCTCGGTGTTCATCGCGCTCGCCAGCGACGGCACCGACGTCCGGGCGCTGTTTGAGCTCACGCTGGTGGATCAAAGTGGGAAAGGCAAGCACAAAGTCCACAGCCATTTTGATCGATCTTTAGAGGGAGGTCCCTACACTTTGAAGTACCGCGGCAGCATGTGGGGATACAAGCGTTTCTTTAGGCGAGAGGCGCTGGAGATGTCGGACTATTTGAACAACGACAGCCTTGACATAACGTGTACCGTTGGCGTCGTCATGTCGTGGACACAAGTCACAAAGATCTATTCTATCCAGCCACCGGAGCAGGATATTGGTAAGCACTTTGGAGCTCTTTTCGAGAGCGGAGAGGGCGCCGATCTCACCTTTGACGCGGACGGGGAGACGTTCAAGGCTCACAAGCTTGTGCTTGCGGCCCGATCTCCAGTTTTCAAGGCGCAGCTTATGGGGCCTCTCCGGGAGCGCACCAGTGATGTTCTACGAGTAGAAGACATTTTAGCTCCAGTCTTTAAGGCAATGCTACAGTTCATGTACACGGACGCTCTTCCTGACACGGCCGAGCTCTCGGGAGTTTCGTCCTCCTCGTCCCCGACTCTCCTCTACCAGCACTTGCTAGCAGCCGCCGATAGATACGGACTAGATCGCTTGAGACTCCTGTGCGAGGCCAAGCTCTGCGAGACCGTGAGCGTGGACACAGTGGCGACAACGCTGGCTCTCGCGGAGCTCCACCACGCTTCCCAGCTCAAAGGAGTGTGCCTGAAGTACGCCGCGGACAATCTCTCGGCCGTGATGCAATCCGAGGGATACGACTATCTCCGCGAGAGCTGTCCAGTGCTGCTGTTTGATCTTCTCAAGACTGTAGCTGGAGTAGGGAAAGATTTATTCGTGGGAAGTGGTGGTAAAGGTGGCTACATTTGGGGCCAACTCTCCGACGGTGGCGACGTGAATGGTAGAAGAGTGAGGCAAAAAACG
>SmoBTB_N0013
TTTTGTACGACCGGTCTTCCCAGCGATGTGGTTGTCCAAGTCGACGAAATGACATTCCACCTTCACAAGTTTCCTCTCATGTCCAAGAGCGGGCTTCTCGAGAAACTCATCACCGAGTCCTTAGAGAGCCGCGATCAACTTAGAAACGAAGATGACGAAGACGAGGACGATGAAGAGCAGCGTGGCTGCGTCGTTCAGCTCGCTGGCATCCCTGGCGGCACCGAGTCCTTCGAGCTAGCCGCAAAGTTCTGCTACGGCGTCAAGCTCGAGCTCACCGCCAGCAACATTGTCCCGCTCCGTTGCGCCGCCGAGCACCTGGAGATGACCGAGCAGCTTGGCGAAGGCAATCTCATCGTCAAGGCCGAAGGCTTTCTCAACCAAGTGGTGCTCCGCAGCTGGAAGGACTCGGTGCGGGCGCTTCAGTCGTGCGAGAAGGTGCTCGAGCAGGCGGAGAAGCTCCAGATTGTCAAGCGGTGTGTGGATTCCATCTCCAGTAAGGCGTGCACGGATCCGAGCTTGTTCGGGTGGCCGCTCATGGATCACCACCTCACCATGCAAAGCCCCGGCGGCAGCGTCCTCTGGAACGGGATTAGCACCGGGGCTCGGCCGAGGAACTCTCGCAGCGACTGGTGGTACGAGGACGTCGCGTCGTTGAGCTTGAGCATGTTTGAGCGGCTGGTGGCGGCGATGGAAGTTCGCGGATTGAAGCCCGAGATCGTCGCTGGAGCAGTGATGAGTTACGGAAAACGCTACCTCCCTGGATTAAACCGGCGCAGAGGCGAAGGTGGCGGAGGCGGTGGCGGCGGCGGTGGAAGTAGAAGGAGTGGACTCTACTCGGCTCCCGTCACCACGCTCTCTGAGGTGGATCAACGAATTCTACTCGAGACCATCCAGCGGCTTCTTCCGGCTCAGAAAGGAGTCGTCCCCGTCCGATTTCTCTTCGGCCTGCTCAAGCTGTCGATGCTCCTGGGTGCAAGCAGCGATTGCAAGGCGAGCCTGGAAGCGAGGATTGGTATGCAGCTGGAACAGGCCGGGCTGGACGACCTCCTCATGCCGAACTACTCGTACACAGTGGAGACCCTCTACGACATCGACGTCGTCCAGCGGATCGTGGAGCATTTCCTGAGCAGCGATGGTGGTGGATCGTCCGTGAACACGCTGGGGAACCTGGTGAGCCTGTCGTATGATCACGACGGCTCGCCAAACAATGGAGCGGTGACGCCAATGATGCAAGTCGCCAAGCTCATGGACGCGTACCTCGCGGAGGTGGCACCGGACGTGAATCTCAAGATGGGGAAGTTTCAGGCTCTGGCGGAATCGCTGCCCGAGTACGCGAGGCTGGTGGACGATGGTCTGTACCGTGCGATTGATATCTATCTCAAGGCTCATCACTGGTTGACGGAGCTAGAGCGCGAGAAGCTGTGTCGCACCATGGATTGCCAGAAACTTTCGCTCGAGGCGTGCACTCACGCCGCTCAGAACGAGCGCCTGCCCCTCCGCGTCGTCGTCCAGGTGCTGTTCTTCGAGCAGCTGCAGCTCCGGACCGCCATCGCCGGCTGCTTCCTCGTGTCCGAGAACGTGGAGGCGTCGCGGCCAGCTTACCAGAACCCACGCGACGCTGCCAGTGGCGCCGCCGCCGCCGCCGCCGCTGCATCGAATCGAGCAGCAGCAGGAGGAGGAGGTGGTGGAGAAGGCTGGGCGAATGTACTACGCGAGAACCAAGTGATGAAGGTGGACATGGATCGGATGAGGAGCCGCGTGATCGAGCTGGAGAAGGAGTGCACGCAGATGAGGCAGGAGATTGAGAAGATTGGAAACGGGAAGAGCGGCGGCGGTGGCGGC
>SmoBTB_N0015
GTCGACGGCAATCTGGGAGCTCTGTGCGAGCACATTCAAGCTCAGGGCTGGAATTCCAGGGCATTCTCCGATATTGTGGTTCATGCCATGGGATCCACATTCTATCTCCATCGCCTGCTGCTGTCGCGAAGCTCCTTCTTCAGGTATTGCGAGGGTTTCTTCGTACTTGGTAGCGAGAGATTTACTCTGCGTGTTTCGTGTTTGTTTGTAAGAAATATGCTCCAGGGACCATGGAAGGAAGCCAGTGCTACCGAAGTGAAGCTCCAAATTGACGATGAGAACGTAAATGCCGAGGCAGTGGCGACTGCTCTGAGTTATTTATATGGCCATCAGCCGAGACTAGACGATGGAAATGCCTTTCGCGTGCTTGCTGCCGCGTCGTTTCTAGACTTACAGGATTTATGCGCCTTTTGCACAGATTTCATTATTTCCGAGCTCTGGACTGAGAACTTCTTGTCGTACCAGGCCTTCGCAGAGACGCAAGATTATGGTATCCACGGAGAGCGCGTCCAGAAGGCGTGCTGGGGATATCTGTGCCGTGGTGCTGCAGTAGAACTTCGAGAGATTCTTCCAAAACTTTCAGCTCAAACTCTACGTACATTATTAACGTCTGACGAGCTCTGGGTTCCTAGCGAAGAGAAAAGGTTCGAGCTAGCATTGAGTGTGCTCATTGCTAGAGGTGTTGTTACGGAGATTGATTCGTCCTCCATTTCGGATGAACTCTCGGAAACAGGTCTTGGAGATACGTCCTCGGACGTGTATGTTATGCCGTTGAGGACCGAAGAAACAGGTGGTTCATACCAAGCCGAAGCTCATCAAAACAACGAGGGCGACGTCGTCCAAGCCATTCAAAGCATCATCTTGGAGATGGTGGATACAGCCACAACTGCCAAAGAACAGGCCACTCGTGGCTCGAGCTTGGGTTTGGAGGCAAATGTCACAGGTAGAATGGAGGCCGCTCGGGAAGAGTTTTGGAAAGGTGGTGGCGGCGAATGTTCGTCCTCAACAAAATCTTCTTCCCATAACTGGGCTCGTCCGTCCCCATCTTGGGGTGGACGATTGGTTGGGCGAAAATCAATGAAGGCTTACCCAAACAGCGACTGGACCAACAACGACGAATGGGAAACGTTCATAAGCGTTTTTGAAAGTGGAGGGATACACTATTGTCACATGCCTTTTGAGGACTTGCTAGACTCAAGAGCTCGTCTCGAAGAGCTGGGATTTCCTTGCAAGTCCGTTGCCGACGGGCTTTGGTTACAGACACTTCTCAGGCAACAAGTCTTGTCCGTTGCTGCGGATACGTGCAAACTCTGCAGCGTTTCTCTCGCTTTATGCCAGTGCAGGCAGTCGTATGTCTATCCACCACACGGTCGAATCTCGACGCCTATTCCTTACCGGGAAGAGCAAGACAAAAGCCAAGTTTTAGGAATTCATCCGCTGCCCGAGAATCAAAACTTGCCTGCTGCATCGAACGGGCAAGCCAGAGTCCATGTCAGAGGAGGCATGGACGGCCTCGCTGGTATCGGTCGCAATGGTACTACATGGCCGCCAGCTCGTATAATGTTTTCGAGAGTACCTTTCCCTGGTGCACACAGGGGGAACCAACAGCAGCAGCTCATAGCAAACGATCAAGCGGTTGACTACACGGCAATGGATTTGCCAACTTATTCTGTGGATGGCTTGAATATGGTGGTCGGACTGAGCCAGGGGATGAGCAGCGTTCCAGTTCAGTCAGATAACAATGGCCGGCCAGAGGATCAAACGCTTCAAAGATCAGTGACCGGAGAATCCGTCAATTCTGAGAAGCTTGATGTTCAACTGGCCTCAGGAGAGATTGGCCAGGGGTCGTCAACAATATCCCTGGATTTGCGAACGCCTTTGCGAAGTTTCCCTCCATTTCGCTTCGGGGTAGAATTTGATGACGTGCAGAGACTAACAGATGGACAGTCGAAGCACTCACCTGAAGTGTTTTATGCGGGCTCGCTTTGGAAGGTGAGCGTTCAGGCTTTTAATGATGAAGACCCACGCTGCAGGCGAACACTCGGTATGTTTTTTATAGAAAAGGTGACAGCACGGTATCAGGCAAGTGAAGAAACATTCTTGTTCCCTTTCCAAAAAACTTACATCTTTTGCCTTTTCTTTCAGTTGATATGTCCTGCAAAGCGAGGTGTTATGACTTTAGGCAGCCTAACTCAAGGAGGCACACTTCTCCCCAAAGCTCCCAAAGGCTGGGGTTGGCGAACGGCGTTCCTATTCGATGAACTTGTGGATCTTCTTCAAGGAAACACGTTCCGAGTTTCAGCGGTGGTGCAAGTCGTG
>SmoBTB_N0017
ATGGCATCGGTAGATCCTAGTGAATCCAAGGCTGTCGTCGTCGGGCTTGAAAGGAAGGGTCTCAAAAGAAAGCTGGCTGAGACGTCTTTGGCTCAGGAGCCGCAAGATGGTCCTGGAACTAGACTCTTGTCCGACGCCGAGGTTTTGCTCGAGACGCTCAATACGAGCACGACGTGGAGGGAGAACGATCGCTTCGCAGCTCGTCAGGCGGCCCATGCTCTAGCAGAGCTTGCAAAACACGGTAAGAACTCGATGTTCTTTCTCGTGTTTTTTCATCCAAGATTTTTTCCTGTTTGGTTTTCTTATCTCGCAGAGGATCACGTCGATCTTATAGTCGACAAAGGAGTGGTGCAAGCTCTCGTTCCATTTCTATCTGCGCCAGTCTTAGAAGAAGGAGAAGGACCGATTGCATACGAGCATGAGGTTGAGAAGGACGCGGCTTTTGCGTTGGGTCTTCTTGCAGTTCGGCCGGAGCACCAGCGGCTAATTGCCGATGCCGGTGCATTGCCTTCTCTGGTTTCTCTTCTAAAACGTCGAGTAACTGGCCAGAATGCACGGGTTGTGAATGGTCTCGTCCGGAGAGCCGCTGATGCCATCACTAACCTTGCGCACGAAAATGGAAGCATAAAAACCAGAGTGAGGGCGGAAGGTGGCATACCACCCTTGGTAGAGCTTTTAGAATCAAACGATCCGAAAGTGCAGCGGGCGGTGGCTGGTGCTTTGCGGACGCTGGCTTTCAAAAACGAAGCTAACAAAAACCAGATTGTCGAATACAATGCGTTACCAACTCTAATTTTTATGCTGCGGTCTGAGGACGTAGGGATCCATTATGAAGCGGTTGGCGTCATCGGGAACCTTGTTCACTCATCTTCAAATATTAAAAAGGAGGTGCTTGCCGCTGGAGCCTTGCAACCGGTAATTGGGCTTTTGAGTTCAAGGTGCCAAGAAAGCCAGCGTGAGGCCGCGCTACTACTAGGCCAATTTGCTACAGCTGATCCTGACTGTAAAGTGCACATAGTGCAACGGGGGGCTGTGCGACCTTTGATAAGGATGCTCGAGGCTGCTGACCCCCAACTTAGGGAGATGGCTGGCTTCGCTCTTGGACGTCTTGCACAGAATACACACAATCAAGCAGGAATTGTGCATGATGGTGGTTTAAGACCGTTACTAGATCTGCTTGATTCTAAGAACGGATCATTGCAGCACAATGCTGCTTTTGCGTTGTATGGTCTGGCAGATAACGAGGATAACGTTTCTGATATTGTGAAAGAAGGTGGTGTGCAAAGTCTACAAGACGGTGAGCTTATTGTACAGGCATCAAAAGAATGTGTGGCGAAGACTCTCAAAAGACTCGAAGAAAAGCTTCATGGAAGAGTGTTGAAGCATTTGTTGTACCTGATGCGTCAGCCTGATAAACTAGTTCAAAAGAGAGTGGCCTTGACCTTAGCACATCTTTGCACTCCGGAAGACCAAAGATTAATCTTTCATGAAAATAACGGTAACGTAATCACTGTTCGAATTGTGGCTCAGCTTTTCTATGCTGCAGGAATGAACATCCTTCTAGAGATGTTGGGGAGTTTTTCTAGTCCCAAGCAGCAACGCGACGGAGCTCTGGCACTGACTACCCTCGCCAAGAAGGCAACGGGGCTTTCTCCAGTCGATAGTGCCCCCGCGCCGGAAACTCCACAGGTATATCTTGGTGGAAAATATGTGAACAATAGCACGTTATCGGACGTTACATTCCTCGTTGAAGGAAGGCGCTTTTATGCCCATAGGATAGCACTATTAGCATCGTCTGACGCTTTCAGAGCGATGTTTGATGGTGGCTACAAGGAAAAGGAGGCCAAGGATATTGAAATTCCCAACATAAGCTGGAAGGTGTTTGAGATGATGATGAGGTTCATTTACGAGGGACAGGCGGAAATTGGCTCCGACATCGCCCAGGATCTTCTTCGAGCTGCCGACCAGTACTTGTTGGAGAACCTGAAACAAAAGTGCGAGGAATCAATCGCCCAGGACTTGACCGTCGAGAACGTTGCCAACGTTTTTGAGCTCGGCGAAGCCTTCCACGCCGTCTCGTTGCGCCACACATGCGTCCTCTTCATTCTAGAACAGCACAGTCAGCTCTGCACTCTCCCTGGGTACCAAAACTTGATCCGAAGGATTACACCCGAGATCCTGGAGTACATGCACCGCATTTTGAGGCCGAGGCCTACCACATCG
>SmoBTB_N0019
GATTTCACCAGGTTTGTGGCTACGGAGCTACAGAGCGACCTGGTGGTACAAGTAGATGATCTCAAATTTCATCTTCACAAGTTTCCTCTTCTGTCCCGGAGCGGTCGTCTGAACCGGCTAGTGTTTGAGTCCCGAGACACTGAAAAGGACCATATTGATCTTACTGGGATACCAGGAGGCCCGGACTCTTTTGAACTTGCGGCCAAGTTCTGCTATGGAATGGCGATTGACCTCACGGCAGCCAATGTAGCAGGACTGAGATGCGCCGCAGAGTACCTGGAAATGACTGAAGACCTTGAGGAGGGGAATCTTATCTCGAAAACCGAGGCGTTTCTGAGCTTTATGGTACTGGGGTCGTGGAAGGATTCTCTTACAGTGCTCAAGTGCTGCGAAAAACTTTCACCTTGGAGTGAAAACCTCCAGCTGGTCCGGCGCTGCAGTGAATCAATTGCGTGGAAGGCCTGCACAGATACGAGAGGCATCAACTGGTCCACCATCGGAAAGGAATCCTCGAGCAGGAAGAGCGACAGTCCAGAGTCGAACGAGATGAGAAGCTCGGAGGATTCTAAGAGTGTTCCGGCGGACTGGTGGTTTGAGGACCTGCTGACGCTCTCAGTCGACCATTTTCTCAAGGTGATCGCTGCTATCAAGGTGAAAGGCATGAGGTCCGATTTACTTGGAGCCGTGGTTACGTCTTACGTGCTAAAGTGGGTGCCGGGGTTGTCGAGAGACACTGGCTATTTCAACGCCGAGAACAACATACACATGACAGCCTCCACAGGACAGGACGATTTTACAGTGCTCCAGAACAAGACTCAGAAGCTGCTCGAGAACATCGTGGGAATTCTTCCGCTCCAGCAAGACACGGTCTCGTGTAGCTTTTTGCTCCGGCTGCTCCGAATCGCAAACATGCACGGGACGAGCACCGCGTGCAGGGCGGAGCTGGAGAAGCGGGTTGGCATGCAACTGGAGAACGCCTCTCTCGCCGACTTGCTCGTCCCGTCCTTCCTCCACACTTGCGAGACACTCTACGACGTGGATCTCATGCAAAGGCTGCTGCAGTACTTTTTGCTCCAAGAGCAAGTAACTCAGGCCAGCCCTTCGACTCTGGAGCAGCAGCTGGGCTTCGATGGAGCCATGAGAAGTGCCAAAGTTAAAGTGGCAAAGCTACTTGACGGCTACCTCTCAGAAGTGGCACGAGATCAGAACCTCTCTCTGGCAAAGTTCCAGGCGCTCGTGGAAGCTTTTCCAGATTCAGTCCGCACTAGTGACGATGGACTGTACAAGGCGATCGACACTTACCTGAAGGTTCATCCAGGCTTGACCGAACTCGAACGCAAGCGACTCTGTCGCGGGATGGACTGCCAGAGGCTTTCGTCGGATGCGTGCTTGCACGCTTCACAAAACGAACGCCTCCCACTCAGAGTTGTGGTCCAGGTGCTGTTTAGCGAACAAGTGAAGCTTAAGAACGCTCTAAGCCCCGTGTTTGGGAAGGACATGGACGGGTGGGACAATCCGCAGCAGGGCGATGGCTTCCATCCTCTCGTCAGCGATAGCTGGGCACAGGAACTGAAGGCGGTGAAAGCCGATTTGGAGCAAGTGAAAGAGAAGCTTGCCGAGTTCCAAAGCGAGTACTCGCTCGTGAGGCAGCAGCTCCAGAAATTACTTGGGCCAAAGGAGAAAAACCAGCATTCGTCTTCGTCCTCTTCGTGGAGTATGGGGTGGAAGAAGCTGAGACGAGCCTCCAACTTGTTCCACAGGGACGGCATGGATGATCCAGAGCAGCGGCCAAGCTACGTCGTGCAAAAGGACGCCATTGACAACGTAGCCAAGCCTCGACTTCGTAGGAACTCCCTTTCG
>SmoBTB_N0020
ATGGAGGTGGAGTCGCCGGCGCATCTCTCCGCGGCGTGCGAGCGCCTGTTGAGCTCGGGCCTCTACTCGGACATCACTTTCCAGACGGGGGACGACTCCACCCCCGCCCACCGCTGCATCCTCGCGTCCCTGTCGCCAGTGTTTAGCACCATGCTCTCGGCCGGCCTCCAGGAGCAAGAGACCGCCACCATCGCCATCACCGACATGACCACTCCACAGCTCCGGGCCTTCCTCCTCTTCCTCTACACGGGCCGCCTGGAGCAGCAAAAGGTGGCGGAGTCGGGCTTGGCCGTGCTTGCCGCCTGTCACAAGTACTGCCTCCCGGGAGCTCTCATGAACGCTTGCGTCGCCGGCCTGTCTCGATCCATCACCTGCGAGAACTGCCTCGGCCTGCTGGAGCTCGCGGATCTCTACGGCCAGGAGACGCTGGCTGCCAAGTGCCGGAGCTTTGTCACCAGTCACCTGTCCGAG
>SmoBTB_N0022
GCGGCGCTGTGCGATCACGTCCAGCGCCATGGCCTCCAGGGCCATCTCTTCTCCGACATCACGGTTTGCTTCCAGAGCAAGGATTACAAGCTCCACCGGATCATCCTCTCGCAGAGCCTCTACTTCAAATCGCTGCTGTCCGGACCCTGGAAGGAATCCGGTAAGCCGCGCGTGGAGCTCAAGATTGACGATCACAATGTGACGGTGGAGGGATTGGAGATCGCGTTTGCGTACTTGTATGGAGTGGAGCCGGCGTTTAGCAACGAGAATGCGGTGGGCGTTCTTGCGGCTGGATGCTTCCTGTGCATCGAGAATTTGTGCGAGCAGTGCGTCCAGTTCATGGTGAGTGATATCAGAGTGGAGACTTTCCTGGCTTATCAGCAGCTGTCGGAGCGGCATTGCTATGGACACCATGCTGAAGGAATTCGCGATGCCTGCTGGAGCTACCTTTGTTTCCATGCTGCTCGAGAGCTCTCCCACGTACTATCCAAGCTTTCTCTTCCGCTGCTTTGCCGGCTACTAAAGTCTGACGAGCTCTGGGTGACGAACGAGTCGGAGAGATACAAGCTTGCG
>SmoBTB_N0024
ATGGGCTCCAAGAAGGAAGGAAGCTTTGCGGGATGGCTCCAGAGAGTCCGCAAGACGGGCGAGCACAGCGATCTCACTGTCAAGATCCAAGACCAGGAATTCAAGCTCCATATGCTCCCGCTTGTCAACGAATCCACTTACTTCCAATCCATCAACTCCGCCACCTCCAATTCCAATCCGGATTCTTCCACCACCGCCACCACCTCCAGCTCCAGCTCTTCCGGCGGAGAGGCATCCACCGCCAAGCTCGATCCTCAAGATAAAAGAAAACACCACCGCCACCATCGCCACCACCACCACCACCAACAGATCAAAGAGGTGGCCATCGACGAGCTCCCTGGCGGCGGCGCCGCCTTCTCCATCGCCGCCGACTTCTGCTACATCATCCGGCCCAGCTTCACCACCGCCAACGTTGCCGCCGTGCGCGCCGCCGCCGAGTTCCTGGGCATGGCCGATCTCATCGACAGCACCAAGAAGTTCCTCTACTCCAACGTCTTCTTGAGCTGGAAGTCGTGCGTCACCTTTCTCCGCGAGTACCAACCGATCTATTCCTCCACCGACGAGTATATCGAATCGCGAGCTCTCAAGGTGGTGACCGCGGCATGCACGAAGGCGTTCCTCGACACCAAGCACGTCTCAGTGCCGATCTCCTCGCTCGCCATCGCCGCCAGCGCCAGCGCCTCCACCACCTGGCACAGCTCCCCCAGCGCCAACCTCAAGGACGTTTTGATCGCGGTGGCGCAGCTCCCCGATCGCTACTCCATGCAGCTCCTCGATCAGCTCGTCGCCTCGGATACCAACTTGAACATCAAGTGCCGCCAGTCGAGGAGCGTCCGGGAGTGGATCGACTATCTCCTCCGGAGCGAGTGCAAGCGGATCAAGCCCCGGATCTGGATCGTGCTATGCCTGGCCAGGATGCTGCTCAAGAACGCTCCCAGGAAGCGGCCATGGCTGGAGCTCTCGTCGCAGTATTGGTGTAGCTTGCTGGAGCACGCGGCGGGATTGATGGCGCAGACGGACGATCCGGCGGCGAGGGCGAGCTTGGCGGCGGTGAAGGCGTCGCTCCAGCGGCGGATTGGAGCGAGCTTGCACGAGCTCGACGATTACATCCAGGCGTACAGCTTCGAGCCGGAGACACTGCTGGCGCTGGTGAGGCACTTCATGGCCGGGAGGAGGAGGAGGAGGAGAGGTAGAATTAGCTCGTCGAGCCATGCAGCGCTGGAGGACGAGGAGATGGAGGACCTGGACGACAATCCGGAGGAGGAGGAAGAGGTTGATCGTGAAGAAGTTGATGTGGAGCAAGGGGAGGGCGAGATCGAGGCGGTGGCGAGCGAGGTTGACGGGTGCTTGTGGGGATACGCCGAGAGCGGCGTGATCTCGTGCGAGACTTTTGTGGCGCTGGAGCGGGCATTTCCTCCGGGATCGCGCGGGAACCACGACATGCTCTACTCGGCGGTGGAGAAGATGATCGCCAAGAACAGGCTCGGTGGCGACGAGATCCACAAGCTGTGGAGCTTCGTGGATTGCTCCAAGCTCAGCTCGGGTGTGTATGACAAGGCGATGAGGAACGCCTCGTATCTCTGCCAGCCCCATGTCCTCGAGTGTGTGCTGCGAAGGCACAGCGAGGAGCTCGATGGCGATCACGGCGGCCACCATGCTTCGTCCATCGACTTTCGGGATGTCATGCACAAGGTGATCAAGGCGAGCCTGAAGCTGCTCGAGGAGAACTCGCGGAGGTCGAAAGAGATCAAGGAGCTGCAAAAGCAGTACGCGGGGCTCGTGAGCTCCGGGTTCAAGGTTTATCCGGCTGGGGAGGACGATGGTGGTGATGGTGGCCATCGCCGGGGCGAGGATGATAGTGTTGACGATAGTAACAGCACTGGGGATGATGATAACTACGTTGTTATTCCTCCGGTTCCACCTCGCAATACTGGACTCTGCTGCCGTTGCCCTGTATGGGCAAATGCAGAAGTTGAGATACCGCATTTTCATGGTTTTGGCATTTTGTTTCTTGGAGTTCTACCTTTTTATGTG
>SmoBTB_N0026
ATGCAGAGCCAGCCGTCGCAGATCCATCTTACTTTCAGCTTGAATGTGGAGATTCTGTCGAGGCTGGCGCAGTGGAGGATCGACAGCCTCACTCCCAATCTCTGCTGGAAATCAAACAATTTTAAGATGGGTGTGTGGACATGGCGCTTGCAGATCAAAAAATGTGGGCCTTTGCATGTCTGGCTTTTCAAGGAACACTCGGATCATCCAAGCGAGCAAGTGCCAACTGTAGCTTTTGTTCTTCGTGTCCTTCATGGACCAGGTCTACGTCAAGTCGTCCAGTCTCAAGCAGTGAATGACAAGACTTTCCTCACGAACGAGTACCACGCTTGGTCTGTGGAGACTGCGATCCATGGAAAGTTCGTTGTGGAGGTCGAGTTTATAGACATGAAGTGTGGCTCGCAAGCCGGTGATCCTTTCTACTTCACTCTAGGAAAATCGATCCAGCCCGCCGCTCACCAGGCCGCGCTGAGCTGCTTGAGCTACATGCTAGACAGTGGCGTCCACACAGACGTGACGATCACAACGCCGAGCGGAAGCATTGGAGCACACTTGGCGATCCTGGCGACGCGCTCTCGAGTTTTCCAGGTGATGTTCTCGCACGACTTGAGAGAGAGGAAGACTTTCACGATCGAGATGGAGGACATGTCGCTGGAATCGCTCAAGGCACTTCTAGCGTATCTCTACGGCAGCATCAATCGCCCAGCGTTTCACAAGCACCGGATGGCTCTCCTCGCCGCCTCGGACAAGTATGATATCGAGGATCTCAAGCAGGCATGCGAGGAAAGCTTGATGGAGGATATAAACTCGGACAACGTTCTGGAGAGACTACACAACGCGTGGATGTTCCATCTTCCAAACTTGAAGAAGGATTGCATGAGATACCTCTTCGAATTCGGCAAGATTCACGACATTCGTGCTAATTTCGACCAATTCCTCCACTCTACTGACAAAGAGCTTCTCATTGAGATGTTCCAGGAGGGTTTAAATGCCGTACACTTT
>SmoBTB_N0028
ATGGAGATGATGGCGCTCGAGCAAGACATCCACAGTTCCAAGCAGTCCGTGATGCTCTCCTTGCCCAGGCCGCCGTCCGTCCAGGAGAAAGTGGACGCGATTCTCCTCCTCCGGAGCCCTGGCAACCAGTTCAACGATCCATCCTCGAGCGATGTCAAGCTCACCATCACGGGCAGGGATGGTTTCAGCGTCTCGATCAATGTCCACAGGCACATCCTCACTGCCCAGAGCCGCTTCTTCGCGGCAAAGTTCTCGGATTGGTGGTCCAAGCAGCACAGGATGCCGCTCAATGCCGTGGAGATCTCCGACTGCGAGGACGTGGACTTGTATCTCCAGACCATCCGGCTCATGTACTGCCGGGATTTGAGGCGGAGCTTGATCAAGGAGAGTGTCACCCGAGTTCTTGGGATTCTAAAGGTGTCTGCGGCAATTCTCTTCGAAGCTGGCGTGGTTTCGTGCCTCGAGTACCTGGAAGCCATGCCGTGGCCAGAGGACGAGGAAGAGAGAGTTACATCGCTCGTCTCTCAGCTCCAACTGGACAGCGTCGCGTCAATGGAGGTACTCAAGAGGCTGAGCAGCATAGAAATGGTGGAGACGGAAAGCATCGTTGCCAGGCTCTTGCAGTCAGTGATTCAGGGAACCGACGAGAAGGCCCGGCGTGAGACAAAGACTCTCGTCTCCAGGATGCTTCGCGAGAATCCTTCCGTAGCCAAGGACTCGTGGGACTCTTGCCGGGGTTGCATATATCGGGCTTGCGAGAGTTGCCTCGAGGCTCTAAGTCGGCTCTTCACACAGGTGATCGAGAGCTCCAATGCGGCCGGCTATGAAAAGGAAGGAACACTCGGCGCACAGATATCTCGTCAGGCTGATAATCTCAACTGGATGGTGGATATCTTGATCGATCGGGAGATAGCAGATACTTTTGTCAAGATCTGGGCTTCTCAAGCGGAGCTCGCCAGCTTATACTCTCGGATTCCAAGCGTCTACAGATACGATGTGAGCCGGATCACTGCTCGGTTGTGCATGGCCATCGGCAAAGGCCAAGTTTTGGTGCCACAGGACGTGAGGTTTTTGCTGCTCCAGACGTGGTTCCAGCCGCTGGTGGATGACTTTGGATGGCTGCAAAGGTGTTGCAAGAGCCTGGACAAGAAGTCCGTAGAGGAGGGGATAAGCCAAACGATCCTTACGCTCCCGCTCAAGCAGCAGCAGTTCATCCTCCTCGGCTGGTTCGACTGTTTCTCGAGGAGCGCTGGTGACTGTCCGAACCTCAACAGAGCTTTCGAGGTGTGGTGGAGGAGGACTTTCGTGAGGCCATTGCTGGAGACGAGCTGCGTTCACCAGCTTACGAAC
>SmoBTB_N0031
ATGGTCGCCGCGGCGGAGGACGATCTTGACAAGCAACACGCCGACGAGGGCTACGACGAGCTCGACAGCTACATCCGGCGCAAGAAGAAGGTACCGTGCGGCGATGTCTATGAGGCCGCGAGGGCGGGCGACATCGATCGCCTCAAAATCCTGCTCGAATCGGGCATCAACGTGAATGCTCGGGACGAATGGGACTCGGTGGCGCTGTATTACGCGTGCCTGGCCGGGCACGAGGACGCGGCCAGGATCTTGCTAGAGGGAGGCGCGATTTGCAGCGAGCACACGTTTGATGGCGATCGGTGCCACTACGCGGCGCTGAATCTCAGGGTGAGGCGATTGCTCAAGCTGTTCGAGGCCCGGCCGCCACCGCTGGCGCCACTGCCGGATTCTCTCAGGGCCCTCTTCTTCCGGTCCGGCCAGAATCACAGGTTTCTCGATCCGACGCTGGGCGACACTGGGAATTTCGATGCTGACGAGCTGGGCGATCCAGTCGGGCCGGACATTGTGTTCTACGCCCAAGGGCAGCCGATCGCTGCTCATCGCGCCATCCTCTCGGCGCGCTGCCGGTTCTTCCAGCGAAAGTTTGAGAAAGAGTGGAAGTCACGCAGCGAGATCCGGTTCTCCAGGAACAGGCTCTCGTTCCACGCGCTCTTTCGGCTCATCAGCTTCTTCTACTGCGATGTCTTGGACGTGGCCGTGGACGACATGGAGGACTTGCTCAGGATTTGCAAGGTGTGTGGATGCTCGGGGCTCCAGAGGGTCCTCGAGAAGGAGCTCGTTCATCAAAAGTTTGCCGACTACAAAATCAGGGAATTTTGCCTTGATACCATTGCCGTGAATTTTGAAAGCTTTGCGGCTACATCGGAGTTTAAGGCTTTGTTACAAAGGCTTCCACCGCCATCAGGAGATACATCAACGAGAACCACGATACCAAACGCTCCGGGGGGTGTTAAAGACGACAGTCAAGGGAACTTACTGGACGATTTACGTGAAAGGTGGCTAGAGGCTGAAGGTGCAGAACTTGACCAGAGGGATGAAAGTGCCAGGGATTTTGACAAAGTGCTAGAGCTGCTTCGCTCAACAGCAGAGAATGACGACACGGAAAGTCTGGAACTGGTT
>SmoBTB_N0033
GAAAGGCGTGAGGTAGACAAAGGGGTGCTCACAGTCCACGACATGAATCCAGACATATTTGCTCCGTTTTTGGACTTCCTCTATACGGCTCAGGTTAGCAACAAAGTGCTGGAAAAGAATGCGTCAGACTTGCTAGCTGCAGCTCATATGTACAGCATTCCCTCGCTGAAGTCCATATGCGAAGGCTTCATATGCCAGCAGATGAGTCGAGATAACGCTGTCGCAATGGTAGAGTTGGCCTGCAAGTATGACGCGGTAAGCATTCGAGAGGCAGCCTATGATGCGGTGACTATGACTTACAGAGACATTCTTGCCTGTCCAAATTTCAAGAAACTTTTGGAAAGAGAACCCCGAATTGCGGCCGATATGCTTAAGGAAATACTTCTCCGGACAACAGCT
>SmoBTB_N0035
ATGGACACCATTTACGAGTCATTCGAGGAGTTTGTGGATTCGTCCGACGAGAGAAGCAACGGGGCCAGCTCCACGGATTGCACGAGTAGCTCCGCGCGTGTCTCAGCGGACTCTCCCACCAGCATTTTGCGACGCAGTGTGAGGGCCTGGTCAGTACGTAGTGTTTTCACTTGTTTTTCTGGGCGTTTTATTGAGCTTTCCACATGCAGGTGTGATGCTACAGGTTTGCCCACCACCGTTCACGTTGAGATAAAGGAGCGGAGCTTTGGACTACACAAGTTTCCTTTGACATCCAGAAGTGGCTTATTCAAGCGCTTGCTCTCGGACCAAACTTATGTGAAGCTGGGTGACGACTTTCCAGGGGGCTCCGAGGTTTTCGAGCTGATCGCAAGCTTTTGTTACGGCTCGACTATCCACATCGACGTGTCAAATGTTGCGGTTCTGCGGTGCTGTGCCGAGTTGTTGGAGATGACGGAGGAATACCGGAAGGGAAATCTGTCTGGGAGGACTGAAGACTACTTGACTCAGGTGGTGTTTAAGAGCTGGGTGGATACATTGTCGGTTCTTCAGCAATGCGCGAAGCTAGTGCCGGCGAGGGAAGCATTTCAGATTATTAGCCGGGGTATTGACTCTCTGGCAGCTGCCGTTTGCAAGGGCCTTCGACAGGAACGGGTCTCTGTAACGTCAGAGAATGACAGGTGCTCCATGGTCAAGGACATACTCGAGCTGCCAGTTACTTTCTTTGATAGGCTGGTCAATGGGCTTAGGAAGCAGGGGCTGGACGAGAAGCCGGTTAGCCAGCTGATTTTGGACTACATCAAAAGATGGGTTTTGGGAACGAAAGAGGGGACCGATGTTAAAGATGGTGATGTTCACCTTATCGAAGCGACCGTGAGACTGCTGCCTTTGGAGAGATTTCTGGTACCGATCAAAGTTCTATTGTCTTTGCACGGGTGCGCGTTTGCATGGAATGCGAGCAAGGACTGCAGGTTACAGCTAGAAGCCAGGATTGTTTCCCAGCTCGAGCTGGCCACTGTCGACGACTTTCTCATGTCATTGAGAACGTCCAAGAACAGCAGAGCTCACATGGACAGCATGCGGCAGATTGTGTCGGAATTCATGTCGCAGCAGGAAATTCTACTCGACGGTTCGGAAATGCTTCTCACTGAGCGGGAGTTGAGAAGTGCATCTTCGTACAGCTTCTTGGCCGTCTCAGCAGTCGTGAAGGTTTGGGACGAGTACCTCGCGGAGATTGCAAGCGACCCCGAAGTAGGCCCCAGGACATTTGTGGAACTTACAGAAGCTGTTCCGTCAAACATACGTCCCAATCATGATCTTCTTTACAGGGCCATCCACGCCTACTTTCAGTCACATCCGAGTCTGAGTCACGCAGACCGGGTAACCGTATGTCAAGGCCTGAATTGCCAAAAGCTGTCGCGAGAGATCTGCATGCATGCTGTTCAGAACGAGCTCATGCCCCTGCGGATGATAGTGCAAGCTATGTTTGTCCAACAGCTCGAGTCGAGAGGTGCC
>SmoBTB_N0001
ATGGCGGACGAGCGCCTGGAGCCGGTGCCAAGGCTCTTGGAAGGAGATCAAGCGCTACCGATCGCGGATCCTCAGGAGCTCCCGCCGAAGCTGGAATCTTTGGAGTCCGTGGATTTGTCGGGGTCGCTTGGGAAAGAATCTTTGCTATCGGCTGGGGCGGCGGCTTCTTCCCCAAGATCGAGCGCCAGTGCTGCGAGTCCTCGTCTCGATCAGGTGAAGCCCTCGGTAGAAGTTGTAGGACTGTCGGATGATGCAGGGCATGATCTGCGGCTGGATCAAGCCACATTCTTTCGCTGCGTAGAGGATGGGAATGTCACGGCCTTGGAAGGGTTGCTTAAGAACAGGAAGCTGGATGTCAATGCCTACAATGATGATGTGAGATTTTCTTTCACTGTTTTTTTGTTTGTTCGTCCTGTTCATCGCAACTTGGATTGGATTGTCCAGGGAATGACTGCATTGCATCTAGCAGTGTACAAATACGAGCAATCTCGGAACTTGGAAATGGTTGACCTTCTTATCAAGCATGGAGCGAGTGTTTGTGCCAAGGCTGCTGGTACTCCAGCCACCCATCGGATTTCTATCATCCGTCACGACGTCAAGCACACAGGATGGGAGTATCGTCACTGGGACTCGATGCTCAAGCTACTGGCGGAAGCAACCATTAGACACTACGTTGCTAACAATGTGAAAGAACCTACGGTTCATGAGAACGCCATTCCAGAAATCATACAAAAAAACTGGAAGAGCGTGTTTCATAGCGGAAAACATGAGACGATCGAGCTTTGGGCAGAAGGGAGGCATATCGAAGCATTAAAACTTCTTTTGTCTGGCGCATCCAAGATATTGAAACTTAACATCGAAAGCAACTCCTCCAGGATCGACATGAAAGATGCATCCTTCAACATTGTGAAAGCGATGGTCGAGTTCCTTTACACGGGTCATTTGGATGCATCCTTGATAGAGCAGCGAGGTATTGATCTGTTCGTGGCTGCTCACAAGGTAATTACACTATCTAGTAACCGATCGATTGACAGTTCTTCTGTGCTTTTGTTTTTCTTTCAGTATGGTGTCGATGTACTTAAGTTGCGGTCTGAAGCTGCCATAGTCGCCACTCCTGATAACTGGATTAAACTCTTGTCTGTAGCCACGGAGTGCAACTCCGATGTTCTTGCCTGGAAGTGTGCTACTTCGATCAAGAACCTCATGGACACGAGACAGGACCGCGGACATACGTTGAGGCACAGCTTCTCAGAATCACACGAGGCACCGCAGCAGCTCTTTCAGCCATCGGCT
>SmoBTB_N0003
ATGAATCTGGAGGAGCCTCTGAAGCAGCTCTCCAGTGATTTGCTCAACCTTCTGGCCAACGGGCAGGCATTCAGCGATGTGACTTTCACAGTCGAAGGCAGGCCCGTCTACGCTCACAAGTGCGTCCTGGCAGCAAGAAGCCAATTCTTTAGGATGATCTTTTGCAGCAGTGAAGCTTCACAAGACATACCAGGACGGCCACCGATCCCTGTGGGAATTGTTGGATACGACGTCTTCATGCTCATGCTCCAGTTTCTATACAGCGGCCAATTATCTCTGGTCCCTCCGCATCCAACCGGTTGCAAAGAAGGCGCTTGCTGGCACGTCTACTGCAGATCAGCGGTGGATTTTGCTCTCGAGGCATTGCATGCTGCTCAAGTCTTCAGCATCGAGCAGCTCTCCATCTTAGTCCAGAGGGAGCTGGCCGGAATTGCTGAGAAAGCATCGATTGAAGACGTAATGCGGATACTTGCAGCGGCGAGGAAGCAGGACTTGCTCCATCTCTGGTCAGTCTGCTCCAAACTAGTAGCAAAGTCAGGTCTGTCCTCGGAAGTTTTACGAAAGCACTTGCCTGGAGAAGTAGTAGCCGAGGTAGAAGCCATCAGGCAAAAGTGTGGATACGGCTTCGAAGCGCATTCTAGCGATGCTTTGGACGACCAGCGGACGAGGAGGATGCAGAAGGCACTCGACTCATCGGATGTAGAGCTCGTGAGGCTGATGGTGATGGGAGAAGGCCTCGACTTGGATAAAACTCTGGCCATCCACTATGCCGTAGCAAACTGCAGCCGCAAAGTCGTCAAGAATTTGCTAGAGCTGGGGGCAGCCAATGTCAATATGCCAGGTCCGGACGGAAGAACTCCGCTCCACATTGCTGGAGAGCTGGCCGACCCCGAGATGATAGCGGTCCTTCTCGACCACCACGCCGATCCACACTCCACCACTCCAACCGGTGCTACGGCGCTCAACATACTCCAGAACCTGGCGTCTGAGGCACTGGCGGTGGGAGCTCTCACGGGAGTGACTGCCGATCATAACAAGCTCAGGCTTTGCCTCGACTTGCTCGAGTCGGCTGCGGCTGTACCAGCGAGTTGCTCCAGAGACGAGGACGATAGCAGCAGCTCCATGTTGACGGAGCAGCAGCAGCAACGGGAGAGGCGGCTTCCCATGATGATCGGACAACCCGTGACCACACCGAGTAGCACGCAACAAAGTGATCCTCCCGCAATCCTGATGCATCAAAACTATTACCCCGTTATTACTGCAAAAGGTACATGTCAAAACTCCCAGCAAACCTCTCATCAACCA
>SmoBTB_N0005
ATGGCACGGACGTCGGTAGTCTTGCAGGACGATTCAGGGCAAGTGGTCGGGAGTCCCACATCCACGGCAACGCCTTCCCGATCTCGATGCATCACAGAGACTGTGAATGGATCTCACCATTTCACGATCCATGGCTATTCCCTGGCCAAAGGGATGGGCGTAGGGAAGTACATTGCGAGCGACACATTCACGGTTGGGGGCTACCAGTGGGCGATCTACTTCTATCCGGATGGGAAGAACACCGAGGACAACTCGCTCTACGTGTCGGTGTTCATAGCTCTGGCAAGTGAAGGGACGGATGTGAGGGCGCTGTTCGAGCTGACGCTTCTGGATCAAAGCGGCAAGAACAAGCATAAGATCCACAGCCACTTTGATCGTTCGCTGGAGAGTGGTCCTTACACACTGAAGTATCGAGGCAGTATGTGGGGTTACAAGCGCTTCTTCAGACGGGCCGTGCTCGAGACGTCCGATTTTCTGAAAGACGACAGTCTTTCAATCACCTGCACGGTCGGCGTCGTAGTTTCCTCCATGCAAGCCTTGAAGCAACACTCTTTGTTAGTTCCGGAATCCGATATTGGCCAACATTTCCTTTCTTTGTTGGAAAGTGGTGAAGGAACGGACGTTAACTTTAACGTAAAAGGGGAGGCATTCAGTGCTCACAAGTTGTTACTGGCTGCGAGATCCCCAGTGTTCAAAGCGCAGCTGTTTGGACCCATGAAGGACGAGAATGGTGACGTGATCGAAATCGACGACATGGAACCACCTGTCTTCAAGGCCATGCTACACTTTATATATAAAGACAGTCTGCCCGATACCAACGAGATGACAGGATCTTCGTCACAGTCGACCGCGACGATGATGGCTCAGCATTTACTCGCAGCGGCAGATAGGTTTTGCCTGGATCGTTTAAGACTTTTGTGCGAGTCCAGGCTCTGTGAACAGATCACTGTTGACACAGTGGCGACTACGCTTGCGTTGGCAGACCAACACCATGCATCTCAGCTCAAAAATGTCTGCCTCAAGTTCGCTGCTTCCAACCTTGCAGTGGTGATGCAGTCTGATGGTTTTGAGTACCTGCGTGAGAGCTGCCCGTCATTACAATCCGAGCTCCTCAAGACGGTCGCGGGAGTAGAAGAAGAAGCCAAGGCTGGAACAAAGAACAGGACCGTCTGGACGCACGTCGCAGATGGTGGCGACGGATTGGGAAGGCGCGTGCGGCAAAAGATC
>SmoBTB_N0007
ATGGGAATTTGCAAGGATATCCACATCCTCCATGTCGCATCGTCGGAGAAGCCAGCACCAACAGCGGCATCGAAGCCTGTCCATCAAAAGGACTCCTCCCAAAGCATGTTTCTTCCGAAGCTCGCAGATCCACCCATCAATCCGAACTTCAAGCCCGTGGACTACGTCTCGACGCTGGCTGAAATCCATAAAGAGCTAGGCGTTGCTACATCCAACCAAGAAAAGTCTCGACTCTACCTGGAGCAGTCGTTCGTCTTCCGTGGCCTCGGCGAGCTCAAGCTCCTCCGCCGGAGCCTCCGTCTCGCTCGCCAGCACGCCACCACCAATCACCACAAGCTCGTCATCGCTGCCTGGCTCAAGTTCGAGAGGCGGGGTGAGGAGCTCGATGAGAACCCGGGCGAGAGCGCTAGTCACCGAGCTGCCGCTACTTCCACCAGGTTGGCCGATCATATCCCCTGCCTAGCTCTAGATTACTGCGATGAGGACGAGCAGCAGCAGCAGCAGCAGCAGCACGAGAGGTGGCACTTCTCGGACGTAGTCTTCCACGTAGAGGGTGATCGGATTTACTGCAACCGGCAAAAGATGGCCGCTCTCAGCCTGCCTTTCGACGCCATGCTCAACGGCTGCTTCACCGAGTCGAGGAGGACCAACATCGAGTTCTCCAGGAACGGGATCTCGGCCATGGGGATGAGAGCCGTGGACAAGTTTGCTCGCACGGGAACCATCGGCAGGCCCTCCCCCACCGTCGTCATCGAAGTCATGACGTTCGCCAACAAGTTCTTCTGCGATAAGTTGAAGGAGGCCTGCGACCAGCGGCTGGCTACGTGCGTCCACACCCTCCAGGACGCCATCACCTTTCTCGACTGCGCTCTCGACGAGAACGCCCAGTCCCTGGTCGGAGCCTGCTTGCAAGTCTTCCTGCGAGAGCTGCCGAAGTCGCTGTACATTGCCCCGGTGTCCAAGCTGTTTTCCACGCAGGATGGGCGCAAGAGGCTGTCGGCGGTCGGCCACTCGTCGTTTTCTCTCTACTGCCTGCTCGGCCAAGCTGCCATGGACGACGACTTCTCGTCCGACATGACGGTCAAGCTGCTCCACTTCGCCAAAGACTGTGCGGTGTCGTCCAGGCAGAGAGCTCTCGCGTTGCACCAGCTCGGCTGCTCGATGCTCGCCAGGAAGCAGTACAAAGAAGCTCACGAGTTCTTCGAGGCTGCCGCTGACGAAGGCCACATATACTCGCTGGCCGGTGTCGCGAGAGTGAAGTATATGCGAGGTCACAGGATGGCGGCCTACTCGGAAGCCGCGAGCATCATCGCTTGCTACAAGAACAGCGGCTGGATGTTCGAAGAGAAGTCCCTGTACTGTCTCGGCCATGACAAGCTCTCGGATCTCAACACGGCCACCGAGCTTGATCCAACTCTGACGTATCCTTACAAGTACCGAGCTGCGGTCTTGATGGACGAGAAGAAAGTTCACGAGGCTATCACGGAGATAAGTCGAGTCTTGCGATTCTGCATCACCAAGGACTGCCTGGAGCTCAGAGTTTACTTCAGTCTGGCGCTGCTCGATTACGAGGCTGCTGTGAGGGACTTGCGGGCGCTCTTGACTTTCGATCCTGGGTACAGGATGTACTCTGGACGCGTCTGTGCTTCGCAGCTCCTGGATCTTCTCAAGCAGCATGTGGTGCAGTGGACCAAGGCAGATTGCTGGATGAAGTTATATGATCACTGGTCATCTGTCGATGACATATCGTCTCTAGCAGTCGTTCACCAGATGCTGGAAACGGAAGCTGAGTCTTCGAAAGGCCTGCTTTTCTTCCGGCAATCTCTGCTGCTGCTCAGGCTAAGTTGTCCAAAGGCCGCGTTGAGAAGCTTGAGGCTGGCTCGAGAGCACGCCGATAACAACCAGGAAAAGCTCGTCTACGAAGGATGGCTTCTTTACGATACTGGACACCGCCAAGAAGCACTCAGAAAGGCGGAGGAGTCTATATCCCTCCAGAGATCCTTCGAAGCTTTCTTTCTCAAAGCATACGCCCTGGCAGACACCAGTTTGGATCCGACAGCGTCCACCAAAGTTATTGGACTGCTGGAAGAAGCGCTCAAGTGTCCGTCCGACGGGCTTCGCAAAGGCCAGGCTCTCAACAACTTGGGAAGCGTCTATGTCGATTGTGGAAAGCTGGAGCAAGCTCTGGACTGCTACGTCAACGCACTGAAGATTCGGCACACTCGAGCTCATCAAGGCCTGGCTCGTGTCTATTTCTTGCAGGGAGACCGCAAATCCGCTTTTGATGAGATGACAAAGTTGATCGAAAAGTCGATGAATAACGCGTCGGCATATGAAAAGCGAGCTGAGTACTGTGATCGCGATCTGGTCATGGCCGACTTAAGCATGGTGACGCAAATTGATCCGCTCCGGACCTATCCATACAGATACCGAGCAGCAGTTGCTATGGACAGCCAGCGAGATCGAGAAGCCATAGCCGAGCTCTCAAAAGCCATAGCTTTCAAGGCCGACTTACAGCTTCTCCACCTCCGTGCCGCTTTTCATGAATGCAGCGGAGAAATATCAGACGCTCTCCGTGACTGCCGCGCTGCTTTGTCCATTGATCCGACCCACTCGGACACGCTAGAGCTTTACGGACGTGTACAGCATCTCTCA
>SmoBTB_N0009
CAGCGGGGCGAGCGATCGCGCGAGGCGATGATGGTGCGCTTCGATTTTGCCTACAACAATGCATTGTTCGCGGACAGGGTTCTTCATCTGGAGGTGGTGCCATCGCCGACCGATGAGGCGCAGGCTATGGTGGAAGGGAGCTGCGGCAGAGTAGTGGAGAAGTTACATGTGAGCTCCATGCTGCTAGCTGCGCACTCGGATTATTTTATGAAGCTCTACTCCAATGGGATGAGCGAATCCAGCACTGGGGTTGCTACTGTCAAGGTCACGGAAGAAGAGCGTCGAGGACTGCTCCATCTCATCCAGTACATGTACACGGGACGCTTGATGGAGCCTCCGGACGCGGACAGCACAATCATCCTCCTCACTCTCGCCGACCGCTTCGCAATCTCGTCATGCATGAAACCACTGGCCGACGTGCTCAACAAGTTCCCCAGCAGCTTAAGCGACTGCCTCCTTATCCTCGGCCTCCCCGAGTCGCTCAAGTCGGACAAGGCCCTCCACCCGGTCGTGGAGCAGTGCCGCGGCTACCTCGCGCAGCAGTTCCAGAGCATCCCCGCCAAAAAGTCCCAGTTCTTCGCGCTCAACATGGAGGGAGTGAAGATCGTCCTCGACAGCGACACTCTCGCCGTCTCGTACGAGGAAGAGGTGTTCCACTTCCTTCTCGAGTGGCTCGAGGCAAACTTCCGGAGCCTTGACGACAAGCTCCACGCCGCCGAGCAGATTGGAGGAGTGATCCGGTTCCCCTGGATGACTGGAGACTTCCTCGTCGACGTTGTGGCGGTGTGCCCCGAGATGCAAAGCAGCACTGGCCAGGGACTGATCATGGAGGCGCTCAAGTTCAAGAGCTTGACGCATCCGAGGCAGCAGGAGATCATCTGGAAGAAGACCAACCACAACAGATACCGCCCCCGGAACAACGCCATCTTCGAAAACTTCTGGGGGAGCTCCAAGACCTTTGTCTCCAAGGAGACCGCGGTGAGCTGCCAGGTCTACTTCGAGTTCCCGCTGGAGATGGTGATTTGCACTGGCGAGAGCTTCCACTCCAAGCCGTTCTTCCTCGACCGCTACACTTTCAGCCTCGAGGCACAGATCCGGACGGCGTTCAACCACCAGCGCAGCTGCAGCATAAAGTTGGCGCTCCATCCATCGTCAGAAACTCCGGCACCAGACGTTGAGGCAACGACGCTCCACTCGCTCGACTATACCATAGCCATGAAGCGGGACTACTCCCAAGGCTACGACACCAAGGCCTCTGGGACGCTGGAGATCCAAGCCGGGAACGCGCCTGGGAACTGCGTCACCTTCACGGACCTCTTCTCGGGGTGGTACGTCGAGCGGGGATATAGCTTCCCTCGCTGGAACCTCACCATTAATGGCCTCGTCTTCCTCCGCCTGGATCTCAAGCTC
>SmoBTB_N0010
ATGGTGGGCGTCATGCCGAAACAGGAAGGCAAACGCTTGGTGTCCCGGACTTCCTACAACAAGAAAAGAACTGGGCAATGGATCATGTCCGCAGACGTTCCCACAGACGTCGTAGTTGAGGCAGCCGGCACCAGCTTTTCCCTTCACAAGTTCCCCTTGGTTGCTCGATGCGGGCGTATCAGGCGGGCGGTGGCCGAGGCGCGGGAGATGGACCTCTCCCGCATCGAGTTCCCAGACGTTCCCGGAGGAGCCGAGACTTTCGAGCTAGCCGCCAAGTTCTGCTACGGCATCAACTTCGAGATCACCACCGCAAATGTGGCTGCGCTGCGCTGTGCCGCCGAGTACCTGGAAATGAAGGATGAGTACGGGCAAGGAAACTTGCTGGGAAGAACAGAAGCGTTTGTCAACGAGGTTGTCTTACCCAGCTTCGCCAATTCTCTGTGTGTGCTGCACAGCTGCGAGGAGCTCCTCCCGATTGCCGAGGACAACAATCTCGTCTCCAGGTGCATCGATGCCATCGCGTCAATCGCTTGCAAGGATCAGAAGCCAGCTTCCAGCCTCTCCAGCTCGGATTACGGTAGCTCTGGCCGGTTGGGCAGCAAAGGCAAGCCGAATGCCACACTTCCAAAGTCTGCCTTCACGGAGTGGTGGGCCGAGGACCTGTCGCTGCTGCGGATAGATTTCTACCAGAGGGTCCTGGAAGCGATGAAGTCCAAAGGCGTGCGAGAGGAGAGCCTCTGGGGGACTCTCATGCACTACGCTCAGCAGTCGCTGAAGGGCCTCAATAGAGCTCCGACTGGCGGTCGAGGCTTGATGAAAGTCCAGGAAAATACTGCGGCCCTGGAGCACGAGCAGAGAATCTTAGTCGAGACAATTGTCAGCTTGCTACCTCGAGAGAAGAACATAGCGTCGTGCAGCTTCTTGTTCGGTTTGCTGCGGACGGCCATCATTCTCGATACGACGGTCGCTTGCAGGCTAGACATAGAGAAGAGAATCGCGTTGCAGCTGGACCAGGCAACTCTGGACGACCTGCTTGTGCCATCTTTTTCTTACAACGGGGAAACGCTCTTTGACGTTGACATAGTGCAGCGGATCCTGACCAACTTCATACAGCAGCATGAGAATGACGACTTGCCTGAGGCTCAAACTACTTACGAGTCGGATGGTCTTGCTACGCCGACGCAGACATCAGTTTCTAAAGTGGCCAAGTTGATGGATGGCTACTTGGCCGAGATTGCGCCAGATGCCAACTTGAAGGTCAACAAGTTCGTAGCGATAGGAGAACTTTTGCCAGATTATGCCCGAGCGATTGACGACGGCCTGTACAGAGCAGTAGACATTTATCTCAAGGCACATCCGAATCTAGGTGAGCAGGAGAGGAAGAAAATTTGCAGATTACTCAGCGCTCAGAAGTTGTCCCAAGAAGCATGCTGCCATGCAGCTCAGAACGACAGGCTGCCCGCGCACTTTGCGATTCAGGTTCTCTACTTCGAGCAAGTGAGAATAAGAACGGAAATGGGAAGCACGTTGTTTATGGACGACCCGAACCTGTCTCACTTTTCTGGTGGCCGAGGTGGACCAAGTGGTACTGTGAGTGCTGCTATGTCTCCCCGAGACAACTACTCGTCCTTGAGACGGGAGAACCGCGAGCTCAAGCTAGAGATCGCACGGATGAGAATGCGTCTGTCGGAGCTGGAAAAAAGTCACAACAACATGAAACAGGACATCGAGAAAACAACCAGCTCAGCTAACCTCGCGCAAACTGTTTCCAGGCGACTTCATCGCCTCAACCCGTTCAGCAGAAGAAGCTCCAAAGAGTCCGACTCCTTTTCCAAAGCATCCGAAGGAAGTCATTCCCAGAAGCCGAGCAGAGATAGACGTCACTCCTACTCT
>SmoBTB_N0012
CAGCGGGGCGAGCGATCGCGCGAGGCGATGATGGTGCGCTTCGATTTTGCCTACAACAATGCATTGTTCGCGGACAGGATTCTTCATCTGGAGGTGGTGCCATCGCCGACCGATGAAGCGCAGGCTATGGTGGATGGGAGCTGCGGCAGAGTAGTGGAGAAGTTACATGTGAGCTCCATGCTGCTAGCTGCGCACTCGGATTATTTTATGAAGCTCTACTCCAATGGGATGAGCGAATCCAGCACTGGGGTTGCTACTGTCAAGGTCACGGAAGAAGAGCGTCGAGGACTGCTCCATCTCATCCAGTACATGTACACGGGACGCTTGATGGAGCCTCCGGACGCGGACAGCACAATCATCCTCCTCACTCTCGCCGACCGCTTCGCAATCTCGTCGTGCATGAAACCACTGGCCGACGTGCTCAACAAGTTCCCCAGCAGCTTAAGCGACTGCCTCCTTATCCTCGGCCTCCCCGAGTCGCTCAAGTCGGACAAGGCCCTCCACCCGGTCGTGGAGCAGTGCCGGAGCTACCTCGCGCAGCAGTTCCAGAGCATCCCCGCCAAAAAGTCCCAGTTCTTCGCGCTCAACATGGAGGGAGTGAAGATCGTCCTCGACAGCGACACTCTCGCCGTCTCGTACGAGGAAGAGGTGTTCCACTTCCTTCTCGAGTGGCTCGAGGCAAACTTCCGGAGCCTTGACGACAAGCTCCACGCCGCCGAGCAGATTGGAGGAGTGATCCGGTTCCCCTGGATGACTGGAGACTTCCTCGTCGACGTTGTGGCGGTGTGCCCCGAGATGCAAAGCAGCACTGGCCAGGGACTGATCATGGAGGCGCTCAAGTTCAAGAGCTTGACGCATCCGAGGCAGCAGGAGATCATCTGGAAGAAGACCAACCACAACAGATACCGCCCCCGGAACAACGCCATCTTCGAAAACTTCTGGGGGAGCTCCAAGACCTTCGTCTCTAAGGAGACCGCGGTGAGCTGCCAGGTCTACTTCGAGTTCCCACTGGAGATGGTGATTTGTACCGGCGAGAGCTTCCACTCCAAGCCGTTCTTCCTCGACCGCTACACTTTCAGCCTCGAGGCACAGATCCGGACGGCGTTCAACCACCAGCGCAGCTGCAGCATAAAGTTGGCGCTCCATCCATCGTCAGAAACTCCGGCACTAGACGTTGAGGCAACGACGCTCCACTCGCTCGACTATACCATAGCCATGAAGCGGGACTACTCCCAAGGCTACGACACCAAGGCCTCTGGGACGCTGGAGATCCAAGCCGGGAACGCGCCTGGGAACTGCGTCACCTTCACGGACCTCTTCTCGGGGTGGTACGTCGAGCGGGGATATAGCTTCCCTCGCTGGAACCTCACCATTAATGGCCTCGTCTTCCTCCGCCTGGATCTCAAGCTC
>SmoBTB_N0014
ATGGCGGTCACTTCGAGCAAACGCGTTGGTCGAAACAGCTTCAGCATGAGGCGCACCAACGATTGGGTCATGTCGACTGACGTCCCGACGGATATCACGGTAGACATCTGCGGAACCAGCTTTGCCCTCCACAAGTTCCCCCTGGTGTCGAGGAGCGGAAGGCTGCGAAAGCTCGTCGCGGAAGCCAGGGACTCGGACCTGTCCCGAGTCGAATTCAATGACATCCCCGGCGGGCCGGAAGGATTTGAAATGGCTGCGAAGTTCTGCTACGGCATCAACTTCGAGATCACGGCGTCCAACGTTGCAATCCTCCGGTGCGTAGCAGAGTATCTGGAGATGACGGACGACTTTGGCCAGGCAAATCTCGCGTCCAGGAGCGAGGCCTTCATCGAAGACGTGGTGATGCACAGCTTCGGGAGCTCAATCACGGTTCTCCACAGCTGCGAGAAGCTCCTTCCAATGGCGGAGCAGCTCAACATTGTCAACCGGTGTGTCCAAGCAGCAGGGGCCAAGGCCAGCCACGAGGCGCTCTCCCTCGCAGCTCGTCCAGAGTACCGCAATGCCAAGACGCCTCCGCAGCTCGACTGGTGGGCCGAGGACCTCTCCATTCTCAGCCTCGACTTCTACCAGAGGGTGCTGGCCGTGATGAGAAGCCAGGGGATGCCGCAGGAGAACCTGTGGGGGAGCCTCATGCACTACGCGCAGCAGGCTCTGAAAGGATTCAACAGCACCAGCAGCAAGAGCCCCGGAAGATCGGTCACCGGACTGGAGCACGAGCAGCGGATGCTCGTGGAGACCATCGTCGGTTTGCTGCCACCGGACAAGAGATCTGCGTCTTGCGGCTTCCTCTTCGGGCTCTTGCGGACGTCGATCATCCTGGACACCACGGTTGCCTGCCGACTAGAGCTGGAGAGGCGGATCTCATTGCAGCTGGACGAGGCGACGCTGGACGACCTGCTGATACCATCGTTCTCGTTCGCGGCCGATACCCTCTTCGACACGGACCTCGTCCATCGCCTGCTCTCGAGCTTCCTCCAGCACCATCTCCAGGACGAGTCCAAGGCGTCGCAGAGCTCGCTGGCAAAGGTGGCGAAGTTGATGGACAGCTATTTGGCGGAAGTAGCGCCGGATGCCAACCTCAAAGTCTCCAAGTTCATCGCGCTGGCCGAGTTGCTGCCCGAGCACTCGAGGATGGTCGAGGATGGATTGTATAGAGCGGCCCATCCTTTGCTCGTCGAGGCCGATCGCAAGAGAATCTGCAAGCTCATGGATCCCCAGCGCCTGTCCCAAGAGGCGTGCAGCCATGCCGCGCAAAACGAGCGCTTGCCCGCGCACTTCATCATCCAGGTTCTCTACTTCGAGCAGCTGAGAATCAAGACCGCGCTCGCAAACTATGCCATCGAGATGCCCAAGGGCGATCACGGCCCGACCCCCATCGCCGCGGCGCTGCGATCGTCCACGGCTGCTGCCAATGCCGCTGCTGCCGCCGCTGCCGCCGCTGCCGATGCGAATCCCCAATCCGCGCTGCGGAGGGAGAACAAGGAGCTCAAGATCGAGCTTACCAGGATGAAGATCAGGCTATCAGACTTGGAGAAGGAGCAGAGCCCGGGAGTATCGAGGGCGAGTGAGGAGAAGAGGCTGAGCAGCCCGACGTCGTCCGCCGCTAGCTCGCCTGGATCCGGCCGGTTCTTCCACACTGTGTCGCGGCGCCTTGGAAAGCTTAATCCGTTTGGGAAGAGCTCGCTCAAGCCGCCGGCCACGCCCGAGCTCCAGAAGCCGCGGCGCCGCCGGCATTCGATCTCG
>SmoBTB_N0016
GTCGACGGCAATCTGGGAGCTCTGTGCGAGCACATTCAAGCTCAGGGCTGGAATTCCAGGGCATTCTCAGATATTGTGGTTCATGCCATGGGATCCACATTCTATCTCCATCGCCTGCTGCTGTCGCGAAGCTCCTTCTTCAGAAATATGCTCCAGGGACCATGGAAGGAAGCCAGTGCTACCGAAGTGAAGCTCCAAATTGACGACGAGAACGTAAATGCCGAGGCAGTGGCGACTGCTCTGAGTTATTTATATGGCCATCAGCCGAGACTAGACGATGGAAATGCCTTTCGCGTGCTTGCTGCCGCGTCGTTTCTAGACTTACAGGATTTATGCGCCTTTTGCACAGATTTCATTATTTCCGAGCTCTGGACTGAGAACTTCTTGTCGTACCAGGCCTTCGCAGAGACGCAAGATTATGGTATCCACGGAGAGCGCGTCCAGAAGGCGTGCTGGGGATATCTGTGCCGTGGTGCTGCAGTCGAACTTCGAGAGATTCTTCCAAAACTTTCAGCTCAAACTCTACGTACGTTATTAACGTCTGACGAGCTCTGGGTTCCTAGCGAAGAGAAAAGGTTCGAGCTAGCATTGAGTGTGCTCATTGCTAGAGGTGTTGTTACGGAGATTGATTCGTCCTCCATTTCGGATGAACTCTCGGAAACAGGTCTTGGAGACACGTCCTCGGACGTGTATGTTATGCCGTTGAGGACCGAAGAAACAGGTGGTTCATACCAAGCCGAAGCTCATCAAAACAACGAGGGCGACGTCGTCCAAGCCATTCAAAGCATCATCTTGGAGATGGTGGATACAGCCACAACTGCCAAAGAACAGGTCACTCGTGGCTCGAGCTTGGGTTTGGAGGCAAATATTACAGGTAGAATGGAGGCTGCTCGGGAAGAGTTTTGGAAAGGTGGTGGCGGCGAATGTTCGTCCTCAACAAAATCTTCTTCCCATAACTGGGCTCGTCCGTCCCCATCTTGGGGTGGACGATTGGTTGGGCGAAAATCAATGAAGGCTTACCCAAACAGCGACTGGACCAACAACGACGAATGGGAAACGTTCATAAGCGTTTTTGAAAGTGGAGGGATACACTATTGTCACATGCCTTTTGAGGACTTGCTAGACTCAAGAGCTCGTCTCGAAGAGCTGGGATTTCCTTGCAAGTCCGTTGCCGACGGGCTTTGGTTACAGACACTTCTCAGGCAACAAGTCTTGTCCGTTGCCGCGGATACGTGCAAACTCTGCAGCGTTTCTCTCGCTTTATGCCAGTGCAGGCAGTCGTATGTCTATCCACCACACGGTCGAATCTCGACGCCTATTCCTTACCGGGAAGAGCAAGACAAAAGCCAAGTTTTAGGAATTCATCCGCTGCCCGAGAATCAAAACTTGCCTGCTGCATCGAACGGGCAAGCCAGAGTCCATGTCAGAGGAGGCATGGACGGCCTCGCTGGTATCGGTCGCAATGGTACTACATGGCCGCCAGCTCGTATAATGTTTTCGAGAGTACCTTTCCCTGGTCCACACAGGGGGAACCAACAGCAGCAGCTCATAGCAAACGATCAAGCGGTTGACTACACGGCAATGGATTTGCCAACTTATTCTGTGGATGGCTTGAATATGGTGGTCGGACTGAGCCAGGGGATGAGCAGCGTTCCAGTTCAGTCAGATAACAATGGCCGGCCAGAGGATCAAACGCTTCAAAGATCAGTGACCGGAGAATCCGTCAATTCTGAGAAGCTTGATGTTCAACTGGCCTCAAGAGAGATTGGCCAGGGGTCGTCAACAATATCCCTGGATTTGCGAACGCCTTTGCGAAGTTTCCCTCCATTTCGCTTCGGGGTAGAGTTTGATGACGTGCAGAGACTAACAGATGGACAGTCGAAGCACTCACCTGAAGTGTTTTATGCGGGCTCGCTTTGGAAGGTGAGCGTTCAGGCTTTTAATGATGAAGACCCACGCTGCAGGCGAACACTCGGTATGTTTTTCATAGAAAAGGTGACAGCACGGTATCAGGCAAGTGAAGAAACATTCTTGTTTTCTTTCCAAAAAACTTACATCTTTTGCCTTTTCTTTCAGTTGATATGTCCTGCAAAGCGAGGTGTTATGACTTTAGGCAGCCTAACCCAAGGAGGCACACTTCTCCCCAAAGCTCCCAAAGGCTGGGGTTGGCGAACGGCGTTCCTATTCGATGAACTTGTGGATCTTCTTCAAGGAAACACGTTCCGAGTTTCAGCGGTGGTGCAAGTCGTG
>SmoBTB_N0018
TTTGTGGCTACGGAGCTACAGAGCGACCTGGTGGTACAAGTAGATGATCTTAAATTTCATCTTCACAAGTTTCCTCTTCTGTCCCGGAGCGGTCGTCTGAACCGGCTAGTGTTTGAGTCCCGAGACACTGAAAAGGACCATATTGATCTTACTGGGATACCAGGAGGCCCGGACTCTTTTGAACTTGCGGCCAAGTTCTGCTATGGAATGGCGATTGACCTCACGGCAGCCAATGTAGCAGGACTGAGATGCGCCGCAGAGTACCTGGAAATGACTGAAGACCTTGAGGAGGGGAATCTTATCTCGAAAACCGAGGCGTTTCTGAGCTTTATGGTACTGGGGTCGTGGAAGGATTCTCTTACAGTGCTCAAGTGCTGCGAAAAACTTTCACCTTGGAGTGAAAACCTCCAGCTGGTCCGCCGCTGCAGTGAATCAATTGCGTGGAAGGCCTGCACAGATACGAGAGGCATCAACTGGTCCACCATCGGAAAGGAGTCCTCGAGCAGGAAGAGCGACAGTCCAGAGTCGAACGAGATGAGAAGCTCGGAGGATTCCAAGAGTGTTCCGGCGGACTGGTGGTTTGAGGACCTGCTGACGCTCTCAGTCGACCATTTTCTCAAGGTGATCGCTGCTATCAAGGTGAAAGGCATGAGGTCCGATTTACTTGGAGCCGTGGTTACGTCTTACGTGCTAAAGTGGGTGCCGGGGTTGTCGAGAGACACTGGCTATTTCAACGCCGAGAACAACATACACATGACAGCCTCCACAGGACAGGACGATTTTACAGTGCTCCAGAACAAGACTCAGAAGCTGCTCGAGAACATCGTGGGAATTCTTCCGCTCCAGCAAGACACGGTCTCGTGTAGCTTTTTGCTCCGGCTGCTCCGGATCGCAAACATGCACGGGACGAGCACCGCGTGCCGGGCGGAGCTGGAGAAGCGTGTTGGCATGCAACTGGAGAACGCCTCTCTCGCCGACTTGCTCGTCCCGTCCTTCCTCCACACTTGCGAGACACTCTACGACGTGGATCTCATGCAAAGGCTGCTGCAGTACTTTTTGCTCCAAGAGCAAGTAACTCAGGCCAGCCCTTCGACTCTGGAGCAGCAGCTGGGCTTCGATGGAGCCATGAGAAGTGCCAAAGTTAAAGTGGCAAAGCTACTTGACGGCTACCTCTCAGAAGTGGCACGAGATCAGAACCTCCCTCTGGCAAAGTTCCAGGCGCTCGTGGAAGCTTTTCCAGATTCAGTCCGCACTAGTGACGATGGACTGTACAAGGCGATCGACACTTACCTCAAGGTTCATCCAGGCTTGACCGAACTCGAGCGCAAGCGACTCTGTCGCGGGATGGACTGCCAGAGGCTTTCGTCGGATGCGTGCTTGCACGCTTCACAAAACGAACGCCTCCCACTCAGAGTTGTGGTCCAGGTGCTGTTTAGCGAACAAGTGAAGCTTAAGAACGCTCTAAGCCCCGTGTTTGGGAAGGACATGGACGGGTGGGACAATCCGCAGCAGGGCGATGGCTTCCATCCTCTCGTCAGCGATAGCTGGGCACAGGAACTGAAGGCGGTGAAAGCCGATTTGGAGCAAGTGAAAGAGAAGCTTGCCGAGTTCCAAAGCGAGTACTCGCTCGTGAGGCAGCAGCTCCAGAAATTACTTGGGCCAAAGGAGAAAAACCAGCATTCGTCTTCGTCCTCTTCGTGGAGTATGGGGTGGAAGAAGCTGAGACGAGCCTCCAACTTGTTCCACAAGGACGGCATGGATGATCCAGAGCAGCGGCCAAGCTACGTCGTGCAAAAGGACGCCATTGACAACGTAGCCAAGCCTCGACTTCGTAGGAACTCCCTTTCG
>SmoBTB_N0021
ATGGATTTGGCGGACGGCCTGGGCGGTGAGGTCATCCCTTGTGCGGCCGACGAGGAGGTGTCCGTGTGCTACCAGTGCGGGCAGCTCTGTGAGAACAACTTCACATACTGCCACTCGTGCTTCGAGCAGCGCTCGCAGAGCGATTTTCGCAATGAGCAGCGCTGGAGGAACACGGAGAGCAGCCTCCAGAGTGCCGAGCTAGTCCTCCAGCGGGAGCGAGCCAACATCCGGCGGCTCGAGGCCACGGTCTCGGCTTTCCGAGCGATGCTACTCCAGGCCATTCATCCCGACGTGACCATCGAAACTGGCGATGGTGATACCACTCCGGCACACCGAGCAGTCCTGGCGAGTCGATCCCCGGTTTTCAATGCCATGTTTGAGCACGAGCTCAAAGAGAAGACTTGTGCTGTTATCCGCGTCGCTGATGTTCCCACGCCAGCCATGCGCGCTTTGCTTCTCTACTTGTACACAGGGGAGCATGACACCAAAGTTATGAAGGATCACGGGATGGCCTTGTTGGCCGCGGCTCACAAGTACGACATCCCGGACCTCAAGAAGATCTGCGAGACGGCCGTCTCGGTTCATGCTTCCAACGCGCTCGAGGTGCTGCAAAACGCGCGGCTCTACGATGCCAACCATTTGAAGCGCGTGTGCATCGAGTGCATTGCCAGGAACATCAAGCAGCTCGCGTTTGCGGACGAGTTCCGGCAGCTCGTGTTCAAGAACGAAGATCCAGAGGCCGTCTTGGATATCATCCAGACACTTGCACATTCGTGC
>SmoBTB_N0023
ATGCAATCGCCGTCAATTGCCGCCAGCAGCTGTACGTCCGCTGGCGGGGGCGCTTGTGGCGGCGTGCTGGCGGCGACGCCCAACGACGGCAGTGGTAGCGGCGGGCTGGAGGAGGACCAATTGCAAGCGTGGGTGGGACTGAACAAGCTGGGGCAGGATCTCGAGGGACTGGTGACGAGCGCGGAGGACTGCCATTTCTACAGCGATGCCGAGATCATCGTTGCCGAGGGCGTGACAGTGCCCGTGCACCGCTGCATCCTCGCGGCGCGCAGCCCATTCCTTCGCCGGATCTTCGCGGAGAAGCAGCGGGAGCAGCAGCGGGTGGATTTGGCGGAGCTCGCGGGCGGGACTGGGAAGATTGGCCGGCAGGCGCTGATGATCGTGCTGGGATATTTCTATGGCGGCAAATTCCAGCGGATCGAGGAGGAATGCAGCGGCGTGACGTGCATGGATTCGCAATGCCCGCATGTGGCGTGCTGGCCGGTGATCGAGTTCTTGCTGGAGCTCCTCTTCGTGGGATCGCTGTTCCAAGTGTCGGACCTCAAGAGCATGGCGCAGGATCGTCTCCTCCGGCTCCTCCCCAAGACGCCGGCCGAGAACGTGCTCCAGATCGCGGCGGCGGCGGCCGCGCAGCAGGGATGCGAGGCGCTCCAGGAAATGTGCCTTCCAATTCTGGCCAGATCCAACACGCCGGCGCTGGCCATCGAGAAATCTCTCCTCGCGCACGCCCCGGCGCTGGTCCGCGACATCGCGCAGCTCCGCCACCGCCTTGGCATCCACCCGGTGGACGCCGCGGAGGACAAGCGGTGGCGCCGCGTCTACAAGGCGCTCGACTCCGACGACGTGGAGCTCATGGGGATGCTCCTCAGCGAGAGCAATTCCAGCGTGGATTCGGTGTATGCGCTTCACTACGCGGCCTCCTACTGTGATCGCAAGACGCTAACCGAGCTCCTGGATCTCGGCCTGGGTGACGTCAATCTCCGGGACCGATATGGCTATACCGTGCTGCACGCCGCCACGCTCCGCCGGGTGCCCGAGGTGGTCGGGCTCTTGCTCGGCAAAGGCGCGTCGCCGCTCGACACCACGCCCGAGGGGTATACCGCGCTGCAAGTGTCGCGGAGGATCGCCAGGAACATCGAGCCGCTGGAGTCCGCCGAGGCCCGCGAGGACTGGCTGCGCGATAGGATTTGCGTGGAGATCCTCGAGCAGGCCGATCGCGCGAATCCTTGTCCGGTGTTCCCAGTGCCCATGGGCGAGAGGGAACTCTTGATGAGATTACTCTACTTGGAAAATCGAGTGGCATTTGCTCGACTTTTATGGCCGCGCGAGTGCAAAGTGGTGCTGGGACTGTCGCAGCTGGACACCACCAAGGAGTTCAGCATGGAAGACACGAGCAGCCTCATGGACCTCAACAAGGAGCCGACTCGATCCGACACGGACATAAACTCGTCGCTCCTCCAAAGAGTTAACGCTCTCCAGCGAGCAATTGAAGTTGGCCATCGATTCTTCCCGCGGTGCACAGCCATTCTAAACAGCTACATGGACGATGGATCGTTCGAGCATGAGTGCATCCAGAACCGGCGCATCCCCGAGGATCAACTCCGTCTGCTCGCCAAGCTCAAGAGGGTCACCGATGACAAGCAGCTGTCCGAGGCGTACCAAAGGGACGTGGAGGAGCATCACAACTTGGAGCATCACAACTTTGGAGACAATGCCTGCTTGTATAGTAAC
>SmoBTB_N0025
CTCGGGGATCGCAGCACTAGCGACGTGATTGTGCGCGTCGGGACTCCCGGCAGGGATTGTAGCTTCTACGCTCACTCGGCGGTGCTCCGGCCTCGCAGCAGCTGCTTGGCGGCAAATCTTGCCAAGGGCAGCGATTCCATCCTGCTGGGGTGCTGCGAGGAAGATTTCGACTACTACGTGATTCTTTTCCGGATTTTCTATGCAATGCAGGAGGATTTCTCCTCTGGTTCCTGCGGGATCGTGGCAGAGGAATGCTGCAACGTGAAGACGACCATCGGCGTGGCGAAAGTTGCCACGGAGCTGGGGTGCGAGGCCATCGTCGAGAAATGCTTCACGTTTCTAGAGGGAGTTTCATGGAACGAGGGTGAGGAGGAGGAGATGTTACAGGCATTGTCCGCGGGCATTTGCTCCAGCGATGATCCGGTTCTAGCCAGGTTGCGGACAGTGGACAGTGCTGTGGTGCGAGAAGTTTTTCTCTCGGCGATCATCGCTGCTACCCGGGAGAGCGATGCCGGCGTCTCGATCAAGCGCAAAGTTTCCGCGCAGGAGCAAATCGAGTACATGCTGGTGGAAGACGACGACGCTCCGCTCATCACTTCCGACAGCCAGATCAAGTCTGCGTTTCGGGAAAAATTCTGCGAGCTCTTCCATCGTTTCAAGGACGTGATCACGATCGAGGGCGGTGGTGCTGAAACCTTCGAAGACGCTATTCTGGAAAAGCTAGCGGACGTTTCTTGGGCCTCGCGTGTTCTGTCGAGGCTTGGCTCGCTCGACGAACTTGTTTTGGCCTGGTCGGACTTCTCCCCGGAGATCGTCTTCGTCTTCCAGGACCCAGCCTTGAGCAGTGGGATCAAACTCAAGGTGATGGAGATCACCTCAAAGGTTTTGGAAGCCGTCGGCTATGGCAACGTTTTGATACCGCCAACTCAAAGGACTGGGCTCGTGAAAGCTTGGCTTCCTTTCGTGAGAGACATGAAGATGGTGCTGCTGGAAGCCGAGTGCGTGGAAGAGACGATGCTGCTTTACAACAGCATCGAGGCCGCCATAAACTCCCTCGTTTTGTCACTGCCGTCGGACGATCAAGGCGTGATCTTGGCCGAGTGGCTCAAGAACGAGAGGGCGAGCTATCCCGATCTAAGCGAAGCGTTTGAGGTGTGGTGCTTCCGGAGTAAAGCAGCCAAACGCAGGCTC
>SmoBTB_N0027
AAGTCACCTGTGTTTAAGGCCATGTTTAGTGCTCAAATGAAGGAAGCCCAAAGCGGTGTCGTCCGAATCGACGACTTCTCGCACGATGTGTTGGAAGCGTTTGTGCGCTTCTTCTACACCGCCACAGTGTGTCCCGAAGTGCTCAAGAAACATGCCGCGTCTCTCTTCTGTGCTGCAGAGAAATATGGCGTCAAGCTCCTCAAGGCCGTGTGCGAGGAGTTTCTAGTCAGCAACGTCTCCCGGGACAACGCCATCAACCTCTTGGACCTGGCTCGAAAGTATGACTCGGAGACTGTCAAGGACGCGGTGCTCCGGACGGCCTCCATGGACATGCAAGTGTTGCCGACGTTCGGGGACTACAGCATGTACGCGGAGAAGGATCCCAAGCTCCTCGTCGAGCTCTACGAGGGGCTTGTCAAGCGG
>SmoBTB_N0029
ATGCTCGCCCAACAGCAGCAGCAAGAGAGCAGCAAACAGGAATCTCTGCAAGAACGGGTCAATGCGATTCTCAGTTGTCCGCTCAACACTTTCAACGACGCATCCACCAGCGATGTCAAGCTCACACTCATCAGTCGGGACGTAGTCGGGGGCCTCACAGTCACTGTCCATGTCCACACGCGGGTTCTCGTTGCCTCGAGCAGGTATTTTGCCGCTAAGCTTGCTTACAGGCAGCAGCAAGTCCACACTGCGGCCCCCTATTCCGTCGAGATCTCCGACTGCGAGGACGTCGAGATTTATCTCCTCACTATCCGGCTTATGTACTCGTCCGACTTCAAAAGGATGCTACTCCACGAGAACGTACAAAGAGTGCTCGCCATTCTCAAGGTTGCATCTGCCATCGTTTTCGAGGCGGCCATTGTAGCAAGTCTGGAGTATTTGGAAGCAGTGCCGTGGTGCGAGGACGAGGAGGAAAAGATCTTCTGTCTCGTCTCGCAATTACAAAACGACTATCCCTCGGTCGCCGGTAGCGTCCTCGGCAGGCTCGTAAGGCCTGCAAGGCCGTCCGTGTTGGCTCTCCCGCCACCGATCTGTCCTTCACAAAGGAGCAGTGACAACGACTTCTCGCTACTCCAGCCGGAGGAGGTACTGGTAAAGCTGGTGCGCTGCGTCATCAAAGCTACCGATGAGAAAGCCCGGCGGGAGATGAAACCACTCGTCTCGAGGCTCTTGCGAGAGAACACAGCAGCACTAGCAAGCAACAAAAGCTCCACGGCAGGCCTCAACACCACCGCCACCACCACAGTGATCGACGTGAGCAAAGAGTCGCTCTACGACGCATGCAAGGAGTGCCTCCAGGAGCTGTCGGACGCCTTCTCTCGGCTGACCGAGCAGCAGCAGCAGCCAGCATCGTCTGCTCAAGCTCCGAGCCTGGTTTCAGCGGCCATTGCCCGTCACGTCGACAACATCCAGTGGCTGGCGGAGCTGCTCATCGACCGAGGCGTCGCGGAGGAGCTGGTTCACATCTGGTCCCGCGAGAGTCAGTTGGCCGCGATGCACAGGCTACTCCCGGCGATGCAGCGGCACGAAGTGAGCCGGATCACCGCGAGGCTGTGCGTTGGCATCGGCCGGGGGCAGATAATGGCTCCACAGCAGGTCCGCGCGCTGCTCCTCGCGACTTGGCTGGAGCCGCTCATGGACGACTTCTCGTGGATGCAAAGGCTGGCCTCCAAGATGACTTGTTCCAGCCTCTGCTACGCCGGTGGCAATGGTGGTGGGTTTCTGGTCTTGGATAAGAAGACCGTGGAGGAGGGGCTGTGCCAGACGATTCTCACACTCTCGCTCGAGGAGCAGCGCTCCATCCTCATGTCGTGGTTCGAGAAATTCTCCCGGGATGGTGACAATTGTCCGAATTTGCAGCGCGCTTTCGAGGTGTGGTGGAGGAGAACTTTTGCTTCGGGCATTGGGCGACAGCCGCAA
>SmoBTB_N0030
ATGGCACTGAAACGCAGTGACCGCGTCCGAATCAATGTTGGCGGCACCCCATTCATCACCAGCAGCACTACAATTGCCAATGCCGGCGCCGATTCGATGCTGTGCAGCCTCCTGAACGAGAATTGGGAGCCCGCCACAAGAGATCCACAGCGACACGAGCAGGACGAGATCTTCATCGACCGGGATCCGGCACTCTTCGCCGTGCTGCTCGATCTCCTGCGAACAGGGGAGCTCCGTACACCGCACGGCATACCGCACGGTATGCTCGTCCGCGAGGCGGTCTTCTACGGCATTGACCGCCACGTCAAGGCCGCGTCGTGGGGCAGCCCGCTCGACGGCAACCGCGTCCGGTGCCGCGCGTCGGTACGGGGCCGTGCAACCACGGACGCCGTGGCGATCCGCGCGTCACCTGGCGGTGGCTGCGGCGTGGCGCACGGACCCATGATCCATGTCTACGACTGGTCTCTCGAGGAGCTCCCTCCAGTGACGCTGGATTTCATGAGCGTCAACGATTTCGGGTTCCTCCCCAGGAATCCCTTGCGGATGGTGGTGTGCGCGGCGGACAGGGGCGACATCGGGGGCCTGGGCTGCGTGAATGCCGCCACTGGCAAGCTGATCCAGCGGATGAAGCTGGAGCTGGACGATTCTAGCCGGAGTTTCATGGCGCTGGCGTGCGCCAGCAGCGATTGCGAGGTGTTTGCCAGCAGCAGGATGCGTGGCGTGGGGATCTGGGACCAGGAGTCCGGCAGGAATGTAGGGTTCGTGACGTCGGGAGAGGGCGGCGGTGGATCCAAGCTCCAGTGGCTGCCATCCAGCAATCTCCTGCTGGTGGCGTCCATGTTTCCTCACAGCGATCACTGCTTCCTCACGCTGCTGGATCGCCGGCAGAGGACCAAGGCGTGGGAGTGGAGCGATTGCGAGATGCGAAGCCAGCCCCTCATCATGGACGCGGTGGCGATCCAGAACAGGAACATGATTTGCGTGGTGGATCAATCGGACGAGCTGGGCTTCATCGATACGAGGATGGGCGGTGGTGGCGGGGGTGGTAGCGGCGCCGCTTTCGCCCCGGCGTGCTGGAGCCACATGTTCCAGCGGCTCAAGCGGTCCGAGATGGAAGAGCATCTGTATTCCAAGCTCCGGATCAACGCCAGCGATCCCAGCTCAGAGAATTTGCAGCTCTTTTCGACACGGGAGGAGGCGGTGCTGGTGCATTCGTGCTCGGCGGTAGCGCTGTCGTCCGCCGCCTCCGCGAGCTGCTCGCTGCTGCCCGCCACCGCCAGGCTCAGTGTCAGTGGCGGAGGAGGAGGCGGCGGCAGTGGCGGCATCGCGGACATTGACGTTGGTGGCGACAGATTGTTTGTGCTCCACAGCGACGAGAATTTGTTCGATGTGTGGGAGAGCCCTCCGTTGCTC
>SmoBTB_N0032
AGATGGGTTGTGATGAACGTTGGGGGCATCCGGTGGACAACTACGGTGGAGACTCTATGCATGGATTCCGGATCCATGCTCGCTGCCTGGGTGCTCCGGTACCGCAGCGACGAGGAGGAGGAGCTGCGAATCGATCGAGATGGCAGCCGATTCGCTCATGTCCTGAATTACCTCAGGGAGGGGACGCTGTGGCTGGAAGATTTGCCATCACTCAGAGGAATCTACGAAGAGGCAAAGTTCTACCAGCTCAAGGGACTCAAAGCTCTTTGCGAGGAAAGGATGCTCGAG
>SmoBTB_N0034
GCAGGGAGCGAAGGAGGAGCGACGATGTGCGCGCTCGAGAATCCGGGGGCGGCGCTGTGCGATCACGTCCAGCGCCATGGCCTCCAGGGCCATCTCTTCTCCGACATCACGGTTTGCTTCCAGAGCAAGGATTACAAGCTCCACCGGATCATCCTCTCGCAGAGCCTCTACTTCAAATCGCTGCTGTCCGGGCCCTGGAAGGAATCCGGTAAGCCGCGCGTGGAGCTCAAGATTGACGATCACAATGTGACGGTGGAGGGATTGGAGATCGCGTTTGCGTACTTGTATGGAGTGGCGCCGGCGTTTAGCAACGAGAATGCGGTGGGCGTTCTTGCGGCTGGATGCTTCCTGTGCATCGAGAATTTGTGCGAGCAGTGCGTCCAGTTCATGGTGAGTGATATCAGAGTGGAGACCTTCCTGGCTTATCAGCAGCTGTCGGAGCGGCATTGCTATGGACACCATGCCGAAGGAATTCGCGATGCCTGCTGGAGCTACCTTTGTTTCCATGCTGCTCGAGAGCTCTCCCACGTACTATCCAAGCTTTCT
>SmoBTB_N0036
AAGCCTTGGAAGCGTAAGCACAGGAAGGCGCTGGCGCCGGCAGCGGACAGCATTGAGATTTTCGAGGGGAAGCCGACGGTTCCAGCCCCGATCTCGCTCGAGATCACTCCGGCGGACGGGAATGGCTACCTCCGGATCGTCTGCCAGGAGGAGGTGGAGTTCTTTGTTCCTAGGAAGATAGTGGAGCAGCTCAAATGCGTCGATGTTATTCTTCGCGGAGAAGTGCAGTTTAGAGAAAGATTGGAGAATGTGATCCGATTCCCAGATTTTCGCTACGAGGTGTTGGAAGCTGTAATGCGGTTCGTTTTTATAGAGCACATTGACAGTCTTAAGGCAGAGAAATATTGGGGACAAAACGCCCCGCGAGTAACGTTTCAGTTCGAGGTAGAACCAAGCCAAGTGATGGAAATTGTTCATGCTGCTCATTTTTTTGGCATAAAAAATCTTTTAAAGGTTGCTGCGGCGATGATTGCTCACAATCTAAAAGATGTACCGGATGTCTCGTCAATGCCACCAGACTTAGCATGGTGTGTTGCGGAGCAGTTTTCCGCGCAAGACTTATTTTACGCTGAAGAAAGGGATGATTTTTTATCTCTGGGTCTTGATACGAGAAGTCTTTGGGAGGAAAACTGCAAGAAAATGATGCATGACGATGCAACAATGTCAATTTGTTCGTTGGAGCACTATCCAGCGTACGACGAATGGATCACCTCAGACAGGCCACCTCCAACTTCATGGAAATCACTATATATGTCAATTTATCTCCAACAGTTAGCTGATCGACAGGACGGA
>VviBTB_N0002
ATGCTGGACTCAAAGGAATGCAAAGCCGCACCAAGTAACACCATAACACTCCCGGAATTAATCCATGAAAAGCTTGACTCTCTCTTCGAGTTCCTCTACAGTGGAGCCATGCCTGCAGGGCAAGCTTATGAAGCAATT
>VviBTB_N0001
CATTTTGGTGTGCTACTGGAAAATATGAAATGTTCAAATGTTGTTTTTGATGTGACTGGGAAAAGTTTTCATGCGTATAAGTTGGTATTAGCTGCTCGGTCCCTTGTATTTCGAAATGAATTTTTT
>VviBTB_N0003
CTTGGTTCGGAGACTGCTGGTGCTGTCATGACTGTCTTGATTCCAAGGAATACAATATGTGCAGCTTGCTATGAGAATGCTAGAAGCATAGTTGCATTCATCAACAAGTTTGAAAATGATAAGGGATTCGATAAATCCAATAACTCCACTGTCTTTCCTGCAAATTCCTCCAAGGGATTTTCAAATGCTTTGAAATGGGTGCAGGAAATGAAAGAGATAGAAGAGGAACTTAACGAGAAATTGAGCTTTCTTGGAGGATTTGCTGCTGCTTTCGGAGACCAAATTCACACTCATATTGAAGTCAAGCCAGGCCACAATGGACCTTCTCTATTTGCACATAGAACATTATTGGCAACAAGGTCAGAGATCTTCAAGAACATGCTGGACTCAGATGGATGCAAAGCTGCACCAACTAACACCATAACGCTCCCGGAATTGAACCATGAAGAGCTTGATTTTCTCCCTGAGTTCCTCTACAGTGGAGCCATGACTGCA
>ZmaBTB_N0001
GATCGTCGTCTCCGCGTCCACGACGTGAGCGCCATCGTCGTTCGGGAGCCGACCGTGCTCCGGAACCTGGTGAGCATGCCACGGGACAGGGACGGCGCAGACGTGACCTTCGTCGTGGGTAGACAGTTGTTCCCGGCCCACCGATGCGAGCTCGCCGCGAGGTTAGCGGTGTTCAGGGCGGAGCTCTTCGGCCCGATGAGGGAGAAGGACGCGTCGCGCGTCAGGAATGACGACATGGAGCTTTCCATCTTCGAGGCACGTCGCCATTTCGTCTACACGGACTCTCTA
>ZmaBTB_N0003
AGTCTCATTTTCCAGTTCTTACTGAATATACAAATTTATCTGAATTTCGATTGTTTTTCTGCTTGTAAACCTTTTAGGTTCTGCACAACAGGACTTCCTAGCGATGTCACTGTTGAGGTTGGGGATATGTCTTTCCACCTTCACAAGTTCCTTTTACTTTCAAAAAGTGCCTTTCTTGAACGGTCAATTGAAGAAAATTCTGACCAAGAAGAATGCATCATCAAACTAAATGACATTCCTGGGGGTGCCAAGTCATTTGAACTAGTTGCAAGGTTCTGCTATGGG
>ZmaBTB_N0005
TATGCTCTGAAGAAAATTTTGGAGTATGCATACACTGGTTTGGTCACTGTAGATGATGCCATTGTTAAGCCTGTGAAAACACTTGCAAAGTATTGCCACTTGAGATCGCTGCACTTGATGCTTCAGAAAGAGCAACCTAGATGGCACTCGTGTCCCATATATGATCTTACTATAGCACTCGAACCAGCTAAACATTCGTTCTCA
>ZmaBTB_N0002
ATGGAGGACACCCTCAAGTCGCTGTCCATGGACTACCTCAACCTGCTCATCAACGGGCAGGCCTTCAGCGACGTCACGTTCAGCGTGGAGGGCCGCCTGGTGCACGCGCACCGCTGCATCCTGGCCGCGCGCAGCCTCTTCTTCCGCAAG
>ZmaBTB_N0004
CATGCTCTGAAGAAAATTTTGGAGTATGCATACACTGGTTTGGTCACTGTAGATGATGCCATTGTTAAGCCTGTAAAAACACTTGCAAAGTATTGCCACTTGAGATCGCTGCACTTGATGCTTCAGAAAGAGCAACCTAGATGGCACTCATGTCCCATATATGATCTTACTATAGCACTTGAACCAGCTAAACATTCGTTCTCA
>ZmaBTB_N0006
CGCATCAACGTCGGCGGGCGGGTGTTCGAGACGACGGCCGCCACGCTCTCCAGCGCGGGGCGGGACACCATGCTCGGCGCCATGGTGGACGCCTCCTGGAACGCGTGCCCCGACGGCGCGGCCGAGTACTTCATCGACCGCGACCCGGCGTGCTTCGCGGTGCTGCTGGACCTCCTCCGCACGGGGGCGCTCCACGTGCCGCCGGGCGTCCCCGAGGCGACGCTCTACCGCGAGGCGCTCTACTACGGCCTCCTGGACCGCGTCCGCGCCGCGCGCCTCGGGGAGCTGGACGGCGACCGCGTCCGCCTGGCGGCGTCCGTGCCCGGGCGCGCGCCGGGGGACGGCACGGCCGTCCGCGCCGCGCCCGACGGCGGCTGCTGCGTCGCGCACGGCGGCGCCGTGCGCGTCTACAACTGGATGCTCGAGGAGCGCCGCCCCGTGTGCCTCGCCCACGCGCCGGTCAACGACGCGGCGTACCTGGACGCCGCCACGCTCCTGGTCGCCGCGCGGGAGCGGCCCGGCCGCCGCGACGGCCACGACGGCGGCGTGGCCGCCTTCTCCGCGCTCACGGGCGGCCTGCGCCACCGCTTCCGCGTCGCGCACGCCCGCCAGCCTCGGTCGTTCACCGCCGGCGCCCTGGCCTTCGACGGGGGAGGAGGGTCAGGGTGCGCCGTCTTCGCGAGCTGCAAGGGCCGGCTCAACGAGTACGGCGTCGGCGTCTGGGACCGCAACACGGGCGAGCAGGCCGACTTCTTCTACGAGCCGCCCGGCTGCGCGCTAGGCGACGCCGACAGGCTCCAGTGGCTGGACGGCACCGGCGCGCTCATGGTGGCCACGATGTTCCCGCGGGCCGACTCCTCCTCCATCAGCCTGCTCGACTTCAGGGACAGGAGCGTCGTCTGGTCGTGGTCCGACGTCGGCACGCCGGCGTCGCTCGAGGACAAGCACGCGGTACACGCCGTCGCGATGGAGGACGGGAGGTCGGTGTGCGTGATCAACCAGTACGACGACCTCGGCTTCCTCGACCTCCGGAGCAGCGCCGGCGGCGTGCGGTGGCGATCGCGGAGCAAGCTGGCGGCGGGCGGGAAGGCGAAAGCGCTCGGCGAGGAGGTCTGTTACCCGAAGCTCGCCACGTACGGCGGCCAGCTGTTCGCGTCGACGGGCGACGCCATCTCGGTGTTCAGCGGCCCCGACCACGTGCTCACGTCGACGCTGCGCCGCAGCGAAGGCGGCGCCATCTGCGACTTCTCCATCGGCGGCGATCGCATCTTCGCTCTGCACAGCGACGAGAATGTCTTCGACGTATGGGAGACGCCGCCGCCGGCGATCATC
