# Supplementary material for: Closing target trimming and CTTdocker programs for discovering hidden superfamily loci in genomes
Source: PLoS One. 2019 Jul 2;14(7):e0209468. doi: 10.1371/journal.pone.0209468 (PMC6605638; doi:10.1371/journal.pone.0209468)
Supplement: S8 File — (FA) [file pone.0209468.s010.fa]

>AlyBTB_N0001 | scaffold_4-plus-4919708-4919941 | PtrBTB_0157 | 4950-5183 | gw_score 61.99 | pep | gw_score 58.77_58.77 | BTB_2|1.2e-11|18-78 | 
ATCGAAACTCGAACCGGACTGTGATGGTGGTTTCAGATGGTGGCGAGCGAGTGAAGCTCAACGTTGGCGGCGAAGTCTTCGAAACCAACGCGTCAACAATTCAGTCATCTTGCCCAGACTCTCTTCTTGCTGCTCTATCGACTCCAACCTCCCATGGCTCAAATCCAGTTTTCATCGATCGTGACCCGGAGATTTTCGCCGTCATTCTCAATCTCCTCCGTATTGGTCGACTCC
>AlyBTB_N0003 | scaffold_9-plus-1320707-1321003 | AthBTB_0086 | 4965-5261 | gw_score 80.77 | pep | gw_score 74.62_74.62 | BTB_2|2.9e-15|13-98 | 
GGACTGTGATGGTGGTTTCCGATGGCGGCAAGCGAGTGAAGCTTAACGTTGGCGGCGAAGTCTTCGAAACCAACGCGTCTACAATTCAGTCATGTTGCCCAGACTCTCTTCTTGCGGCTCTATCGACTCCAACCTCCCATGGCTCAAATCCGGTTTTCATCGATCATGACCCGGATACTTTCGCCGTCATTCTCAATCTCCTCCGTACTGGTCGACTCCGAGCTAATTCCTCCGGCGTTTTCTCCAAGCAAGAGCTACACGATGAGGCTAAGTATTACGGCGTCGAATCACTCCTCA
>AlyBTB_N0002 | scaffold_4-minus-4948428-4948724 | AthBTB_0086 | 4699-4995 | gw_score 76.77 | pep | gw_score 72.49_72.49 | BTB_2|3.9e-14|13-98 | 
GGACTGTGATGGTGGTTTCCGATGGCGGCGAGCGAGTGAAGCTTAACGTTGGCGGCGAAGTCTTCGAAACCAACGCGTCTACAATTCAGTCATGTTGCCTAGACTCTCTTCTTGCGGCTCTATCGACTCCAACCTCCCATGGCTCAAATCTGGTTTTCATCGATCATGACCCGGATACTTTCGCCGTCATTCTCAATCTCCTCCGTACTGGTCGACTCCGAGCTAATTCCTCCGGCGTTTTCTCCAAGCAAGAGCTACACAATGAGGCTATGTATTACGGCGTCGAATCACTCCTCA
>BdiBTB_N0001 | Bd4-minus-31495622-31495969 | SbiBTB_0097 | 4654-5001 | gw_score 154.89 | pep | gw_score 150.86_150.86 | BTB|1.8e-14|1-84 | TFIID-31kDa|0.038|18-45 | 
GTTCACCACTGTTTGATGCCCAGTTTTACGGGCCTATGAGTGACAAGGGGTTACAGGAGATAACAATTGAAGACATGCAGCCCTCTGTTTTCAAGGCATTGCTACATTTTATTTACACATATTCAATGCCTCAAAATGACGATCTTGATGATGCCAATAAAAGGGAAATGACCAAGCACTTAATTGTTGCCGCAGACAGGTTTGTGATGGGGCGTATGAAGGTTGTGTGTGAAATCATCCTTTCCAACAGCCTCGATGTCAAGACAGTGATGACAGCACTGGCTCTAGCAGACCAACACCACCACTGCAACAATCTCGGGGATGCTTGCATTGAATTTATAAGCTCCT
>CpaBTB_N0001 | supercontig_5-plus-449430-453503 | RcoBTB_0039 | 5043-9116 | gw_score 161.51 | pep | gw_score 129.83_129.83 | Opiods_neuropep|0.37|2-31 | BTB|0.13|15-59 | BACK|4.8e-12|79-179 | 
CATGCAGCGAAGCCTGCCTCAATTGTATTTCAATCCAGTGGAACCTGGAGACCTTTTTGAATGTCTTGAGGTGTATCTATGATTGCATATTGAATATTACACCTGATAACTTCCTCTCTCTTTTTGAGGTAAACAATTACGTAATGTTTACACCAAATCCATTAATAAAATACTAGTTTGTAATTTGTTGATCATAATGAGGTCATCTTTCTTTTTTCCCTTGAGTGAACTGAGAGAAGGCTACCCAAAATGTTGTTAGCTTTCTGGAAAAATTTTAAGCTAGTAACTGAAAGCCTCTTTTATGTTACCATTTAGCATTAATTTTCCTGATTCTATTGTTATTGAGCTAAAATCTTCCAAGTACAGGGGTTGAAATATTTTAAAAAGGGGGTATTATCATGTGACTGTAATGTCATATCCGATAAAAAAAAAGGGTTACTGTATACTTATGTGAACAGGGTCAATGAGTGATAAAAAAAAAAGGGTTGCAAGTGACCGTCTTTGCACTTGGGGGGGGCGGGGGGGCGCTTAAGGTCTCCCCAAGTGGGAGAGTCTATTCATAATTTGTGGTAGTGGGGGCTTGGGCTTGCACAGCCCCTACTGTTATTTTTCTCTCCAAAGTTCACAGGAGGTTATGGAGTTGATCTCATGATCTCAGTCTGTAAAATATCTTATAAGTGCAGTTTTCTCTTGGGTTTGGATATATAGGTATATTAATACTAACATCAAACTAAATAATGTCAATGTGGCACCTTCAGTGTTGTATGCCATGGTCATAGTCTAATATATCATTGATTGAAAAGCACAAGATGTGGTGCTCTTGTCTCTTCTGTTATGAAGCATGTTGCCAGTGGTCTTAAACAGCTGAAAGCACATAGCTATTGTTCACTAAATCAGACTGACTATAAATATATGCTGTTAAACTTTGTATTTAATTTTCAGGGTTCACTTTATTTTGGAGTGGAGAAGCTTCTTTCAAAGTGTAAAACTTGGTTTTTCGAGGCAACTTCATTGAAGGGGCTACTGCAAATAGAACTGGATGATTTGATTCATATTTGGAACTTTGGTTTAGAGCATGGTAAGGTTTGATATTTTGAAGACTTCCAGAGATAAAGTATCTATAAAGTGACTTTTTTAAAAAAAGTTTGGCGTGAACCTCTCTAATAGCTCATTTGGAATGTTATGCAGCAAATGATTTTGTTCCAGAGTTGTGTGCAAGCTATCTTGCAAGAAATTTTGTATGTGCTTGACTTCCATTTACATGTTGGGTATTTCACCATTCAAACACTCTAATTCTCTTATTAAAGTTTTCTGCATTATGAAGTTGTTGGTTCAATGACTAGTTTTTCTTGAAAATTTCATTTGTTTGATGTTGAAATTAAAGTACATTTAGTTCCGTGCCCGCAGTGAAGAATTTACTTGTCTATTAGGGAGATGTCAAATGAAAACCAGATTTGTTGAACTGTTAAGGAAATTGAATTTGAAGATTTACTTTGTGTCTCAGTGATATGTATATTCTATCATAACCTACAAATGGGTCTCTCAATATGCTATTTTCTTATGCAGTTTTATGCTGCTGGTATGAACTTTTTGATTTGTTGGATCAATGAACCTTTTCCATGCTTGAGCTGAAATCTAAAACAAAAGAATCAACCAGATGACTTATTAAAAGGCGCATACAAAAAAAATTTTGAGTGTGTCTGTAATTTAGCCAAGAAGAATAAGATATAGATGCCGTAGAAGTAACGAGCCTTCAGTTCACAGGATTGAATATAATAGTCATTTGTTCTTGACAGTGGAATGATTTGGAAGATTTGGATATGATCGTCATTTTTTCTTGACTATGAAATGACTTGGAAGATTCAGAATAGATTTTCTTTTTGGTGTTTTTGGGTCTGTCCTCCTGATTTAGAGATTTTCATTTCTACCTCTTTGTATGCATTCAAGCGAACAAGGATCATGAGATATTTTGAAGGGGCAATATTTGCTGGATTATGGGTCCTTTAGTTGGATAGAAATCTGAAAATATTTTGGATAAGGTCTCAATTGCTTAATAAATTTGGGAGACTTTCTTCTCTTGTGGTCAAAATGGATGGTTTCTTTTGGGGGATTTTCTTTTTATCACACGCTACACAGGAAATGGGATAATATTTTGATGTACACAGGATTTCTTTTGTTTCTAACTCTTTTGAAGAATAGCTGATACTCCTCTCAATTGTGTTTTTTCTCTTTTTTTTCATAGTACTAATTTTATTAAAGAAATAAAAGTTTGGTGTCTTTTGCAAGAATTATTTTATCACAGTACTGGAACCTGTTTCTGTTGGTGGAAAATTAACTAATGGTGGTCCATTTTCTGCAGATGTGGGCTGTGTCTAGTAAACATTTTCAAGATCTCCCATACAATTTGTTATTGCGTTGCATAAAGCACCCACATTTGACAGTAGAGAGGTAGGTTAAAAGTCCTTGAAATTCCTGATTCAATTATTTCGATGTGCAACACTTTTGTAACTCACATATCTGACTGATGTCTTGCAGTGAGATGCACCTCCTGAATGCACTCCTAACTTGGCGCAATGCTAACACAAAACAGTTGGAATGTTCGAGCACAACTCAAGATGAGTTCGAAGATATTTTGAAAAAGGTATAAATTCATGGACTACTACAAGGCTAACAATTACTGCAGAAGATGTCCATTCTCTAGGTTAAATCCTTGTTCTCATTCTTTAGCCTTACACCTCCTAACAAATGCGTTGCATAGGGAGGAGGTGGCCATTTAAGCAATTTCTTGACCCAGCAAAAAGAAAAAAGCTGGGTGACACCTTCAATAAAGAATGAACTCCTAAATAGATAAAATTGTTTCTTTACATGCAAGACATAGATAAGATGGATAATGTTCCCCCACATGCAAGAGACAGAAAACTTGACTGACTACGAATTACCTTTGTCCTTTAATGATAGAGGGGCCATATAATGAGCAAAATGGGAGAGTGAAAAATAGTGATCCACTGAGTAGAATGTGCCTCGGCACTTCCACACTTTTTGGTCGTCAGTTGTATTTAACATGGCGCAGTCACTGTCCAATTCTTATAAGGGCCGTGCAACTGGTTTTCTTGCACATGTCTCAGTCACGACAATGGGCTTCAGATGAATGACGCAACTCTATATTTTTTTATATGACAATAGCATACAGATACTGAAAGAGGAGATCGTTAAGAACGTTAACGAGGTAATCCATCTTACCCTCGAATGATGGATGGTCATTAGAATTGAGGTTATGCCACTGAACTATAAGCATTCACTGATATATAATAGTCACTAAGATTGAGGGAGAAGAAAGATAAGGAATTACAATGGAGTGAGCAAAAACTTACAGTACTGGCATAAACTTAACTGATTCAATAAACAAGCTACCGTGTTTATGATCATTGCCCAATTATCCTCAAAATGAGACAAAAAAATGCTAAGATAATCCCTTTCTCTTTAACAACAGAAAAACCTAATGAGTTTTATTTTAACTAATTAACATACTGATGTAAGAGTTATCTTCAAGTAACAGTATGAAGTTCTATCACTCAGTAACAGAGAAATAAACGGGTGCAAAAAAGTTTGGTTTTAGATTACCTTATAGTTATCTTTTTATAGTTGATCATTATCTAAGACAAAGGAGAAGCAGATTGGTTAAATGTGAATCTTTACTGTGTTTTGTCGTGAGAATACAGTGTTCTTTCTTTTCGCTTTATTTGATTATGATTTTTATTTGAAATATTTATTTTAATGTTCTACAGGTCCGCGTTAACCTTTTGCCAATTTGGTTTGCTGCAGGTAATTTTTGTGACTGCTGATGTCATGACAAGACATTTTTACATAATATTTTTGGTTATATCTGTTAATTCTAAGGGTTCAGCTTGGCTCATGTTTCAGGGAAAATAAGATCCCACAGTCTTTCTAATCTTGCCAAGGAGAGCATTGGCTCAATTATTAGATTAATAAGGACTCCTCCTACTGGCTTAATAAATCTTTTTGTAGACTATGACTTAGACTATCTCCGAATTCGGTTGACGGAATATTCTGAGG
>CpaBTB_N0002 | supercontig_974-plus-264-3206 | RcoBTB_0036 | 264-3205 | gw_score 921.01 | pep | gw_score 911.83_911.83 | BTB|6.6e-05|7-93 | NPH3|1.4e-95|166-435 | Spc7|0.0031|442-525 | DUF5320|0.9|466-506 | GrpE|0.038|478-527 | TLE_N|0.18|481-524 | Matrilin_ccoil|0.28|482-508 | SLATT_5|0.43|483-526 | DivIC|0.78|487-522 | Bap31_Bap29_C|0.018|488-540 | TSC22|0.6|492-521 | 
TTGTGACTTCTCAAATCCCAACAGACCTATCAATTCAGATTCAGGACATAACCTTCAACGTCCACAAGGTAACAAACAAACAAGAGAGTATATGGCCTAATATCCAATGCAAAGCAAGAGAGCAATTTAACTTCATAAACACACTTACAGACATGCACTCACACACGCGCACGCGCGCACACACACGCACACTCGCTCTCTCTCTCTCTCACGCACAAACACAAACTAGATTCTCAGGATTTACAGAACATATAAAACTGGAAAACTACTGTTGCTAATTTTTCTGAAGTGGACATCTCAAGGTTCTAACAGCTCATAAATTAGAAAAATATCCTTGATAATATTTTCTTCATTATGACGGGAAGAACAGTGTTTATGTAAGAGAAATGCAAGTATTTTCAGTCAAAATATATTGTCATTACCTTAGCTACATCGTCTCTATCTCCTGAACAGTATCCCCTGGTATCTAAATGTGGCTACATCGGCCGATTGGAACATCAGCCTTCCATCTCAAATTTTGGATATGACCTGAAGCTTGAAAATTTCCCAGGTGGACCAGAAACATTTGAGACAATCCTAAAATTCTGTTATGGTCTCCCATTGGACTTGAATCCTAACAATATTGCTCCACTAAGATGTGCATCAGAATATCTAGAAATGACAGAAGAATTTGAAGATGGAAATCTCATTTCAAAGACAGAGTCTTTTCTCACATTTGTAGTGCTTGCTTCGTGGAAAGATACCACCACTGTTCTTAAATCTTGTGAAACTCTATCTCCATGGGCTGAAAACCTCCAAATTGTCAGAAGATGCTGTGACTCGATTGCATGGAAGGCTTTCAAAGAAAACACAGCTGCGGATGCAGCAAATGAGGAAGGCTGGTGGTTTGATGATGTGGCGACCCTTCGGATTGATCACTTTATGAGGATCATAACAGCAACAAGAGCAAAGGGAGCAAAACCAGAGATCATAGGCAAGTGTATCATGCATTATGCAGATAAGTGGTTGCCACTGATGGATGAGCAGTTGGAAGGACTACGGGGATTTGGTTTTGGAAAGAATGAGCTGCAGTTTAGTATCTTGAGAGGAAGAGTAGAAGAAGGCACTATTGGACATAAGGAACAGAGAACAATAATAGAAAACTTAGTAAGCATCCTTCCTCCTCAAGATGGGGCTGTTTCATGTAAGTTCTTGTTAAAGATGTTGAAAACAGCAATGGTGTATTCTGCATCACCAGCTTTGATTTCAGACCTTGAGAAAAGAGTTGGAATGATGTTAGAAAATGCTACTGTGAATGATCTTTTGATTCCTAATTACAAAAACGAAGATCACGGAAGATTGCTTAAGTGAGTAATCTGCACTCTCTCTAGATAATGTAACAATACAAACAGGTGAGTTTAATCAGTTACATTAATTTGAACTGACCTGGATTTTCATTCATAATCCAGTTCCCCTGAAAATTGCACAATGCACAACATAGATGTGGTCCAAAGGATTTTGGAGTATTTCTTGATGCATGAACAACAACAGCAACAGCAACAAAAGACTGGGAAAACTAATGTTAGCAAGCTCTTGGACAATTACTTAGCCGTGATTGCAAGGGACCCAAATCTCTCCATCACTAAGTTTCAAGTTCTAGCTGAAGCATTGCCAGGAAATGCTCGAACATGTGACGATGGTCTCTATAGAGCCATTGATACCTACCTCAAGGTTATCCATTATTCCACTCTATCCACTTCTCATGAAGCATACTAATGCTTTATGATCTTGTAACCTAATACTTTTTCAGACCCATCCTTCACTATCTGACCATGATCGAAGAAAGCTGTGCAAAATAATGAACAGCGAGAAGCTCTCACTTGATGCATGTACACATGCTGCACAGAACGATCGATTGCCCATTCAGAACTGTCATCCAGGTATTTTCTTATCCAAATATTCCTAATAATGTAACATTCCGCAAGAATTATAGAAAATTCAGGGTAACATTAATAAATATACTTTCTAAAGAAAGAGTTATATTCATATAAATGTGAGTTCAAAATAAACCACAAAACCCATAGTTAGATATAAGTGTTTAGAATGCAAGGATAGAAGCATAAAATTCCAAATGTCAAGAGACCCTTGAAGTTCCTATACAAGGACAAAATAAAGATGTATTTTTGTTTGAGACGGTCGGCCAAGTGGTGGGGTGGTGGAAGGGAAGGAAAGAGAGGAATTCATTATATTAAGTTGAACAGAGAGTAGGTATCCAATGAATGGCACATGTATTTGTGTGAATTCCTGTTCTACAAATATTTAGTTACAGAATTTATCCACATTCGCCATCCCAGTATTTTAGGGAACAAACATTTGGATAATGAAGGTCATCCATGGTGGTACCCTTAAAACTAATCAATTAAAAGTGGATCTGAGAGCAGGATTCCCAAACTAAAATGCTCCAGGAATGAGTAACAGAGTTAAGCAAGTGACTACAAAAGCACTTATTAGACATAGGGTCAATATGTTCGGTATCAATAGAATATGCTCATCATATAACACTTTTCACCCAAGGAATAGAGGCTGAGACATGCAGGTGCTTTTCTCGGAGCAAGTGAAAATGAGGATGGCAATGCAAGGCAAGAAGCCAGAAGCACAAGGTAATACTTCGGAGCAGGAGGAAAACCAATCTTCCACAAACATGGAGATCAAGACCCTCAAGGAAGAACTTGAGAATGTAAAAGCAAAGATGGCAGAGCTTCAAAATGACTATTCTGAGCTTCAACAAGAGTATGAAAAGCTCAGCAACAAGCACAAGAATGAATCTGGTTGGAGTTTGGGTTGGAAGAAGATCAAGAAATCTTTCTATATAAAACGAGAAGAAGAAGAAACTGGAGACGAACAGCAAAGAACAAACCACACTACTAGTAGAGTCAGCTTGAGAAGCAGACTATCAATGTCCT
>GmaBTB_N0002 | Chr03-plus-6030281-6033166 | GmaBTB_0011 | 2774-5659 | gw_score 160.59 | pep | gw_score 154.69_154.69 | Arm|0.074|21-44 | Arm|0.0044|62-96 | Prion|0.32|126-158 | Init_tRNA_PT|0.28|127-174 | BTB|1.4e-09|230-295 | 
CTGGCTGTTGGAGGAGCAAAGAGCAAGCAGCCCGTTTAATTGGTATATTTGCTGCAACAGATTCAGATTGCAAGGTGGATTAAGCTGTGTTGCAAACTTTTAATATGATAAATCTGTGAGTTATGAAATCCTCTTATTGACTTTTATGGTTTGTTGTTCATGCAGGTTCATATTATCCAAAGAGGGGTTATTCCACAATTAGTTGACATGCTTAAGTTTTCATATCGTCATGGGGAAATGTCGGTTTTTGCACTTGGGAGTTTGGCACCGGTGATTATTACTACTTACTAGCAACAAACAGTTGGCCGTATGCTTATAAGAAATACAAAATTGAAGTTTTGGAATTGATTCTTTTAATTATCATAGCAGTAACTGATCAACTTGATCTAGGATTCTCAAATAATCTCTTGTTTTTTGCCATCCTTATAGATGTGTGCTTATAATGGGACAGTTTGCTTAAAGTTTAAACTTAAGAAAAGTTTTTTTAAAAAAGGTGCCTTTAAAACCTTTTTTTTTTTTTATATATAAGAAATAAGCTTAAACAAACAGGCCTAATATAGCCATACAATCTTGCATATGGTTAATGTTGATTGGGGGGATTCCATGGTAGGCATTGCCTCCTTAAGAATTTTTCTAACACTATTGTCTACCCTAAGTATTTTTTTGCTGTATTTGGGATCGCCTTTCTTAAACCTAACTCATATTGGATGGATTTTTCTTAATTTATATGCAAATGGAAACAAATAGAACTAACATACCCGTCTCACTAAGTGAAGGTATGGGAGAGGGTCATTGTAGAGAGCCTTAGCCTTGCATATGCAGAGAGGTTGTTTCTGGATTCGAACCCATGACCAATCGGTCACCAACGCTCAACTTTATAGTTGTGTTAGGGCTCACTTGTTTTGGTGCAAAAAAATATGCTCTCTTGTTTTTGGTAATGATATATATGTTGGTTTTTGCTCTCATCATTTTTCCCTTCCTTTTTTGCATATATTAGGAATCACATAATCAAGCTATTATTGCTCATAACGGAGGTATAGAGCCTTTGCTCACTATGCTTGACTCAAACAAGGCTGCACTCCAACATCGAGCTGTTTTATCTCTCTATGGTCTTGCTGATAATGAGGTGAAGTTAATTTCCTTGTTCTTTACTTGGCCAACATTGTATGTTGCCCTTTAGAAATCATTGATGTGCAGTGATGATGTTATATGCTGCCACTGATGTAACAGCTTTCGGATTTTATCGAGGCTGGTGGTTTTCAAAAACTGAAGGATGGACATTTCAAATATCAAGTATGTTCGTTTACTCTTTGTAATTAAAGTAACAGAATTTATTTTTAACATACTTGCATTTCTTCTCGATGATAATTTATAGTTGCGATTAATTTCTTCTTAATGATAATTTAGTTGTTATTAATGGTCACTAACAGAACACCTTTCTCTCACCAATTTATTAAAGTGGGTTTCCTTGTGATTGTGGTTTAACTTGCAGTCTACTAAACAGTGTATAGAAACCACATTAAAAAGATTAGAGGAGAAGATGCAAGGGCAAGTGAGTTTTCTTCATAGATGAGAATAATAATCTATTAAAGCTGTATTTTATAATTTTTTTTTTACATTATTGGATATATGATTTTCATATCTATTCTTTGGCAGGTATTGAAACGTCTAATCCATCTTATGTGCTATGCAGAAAAAGGGCTACAAATACGTGTAGCTATTGCTCTTGCTTATTTATGTTCTCCTCGTGATTGTAAAACCATATTCTTTGACAATAACGGTAATAAATGATTTGTACATTTTTGTAATTTTTCACTCATGGTACTTCAAAAGTATTTTCGATCAATATGCTGCTAAATATTCAGGATTAGAATTGTTGCTGGATATTCTTGAATCTCCAAGCATAAAGCAGAAGGGTGATGCTTCAGCAGCGCTTTGCAAATTGGCTGCCAAAGTGAGTTCTCAATTTCCAAATCCCCAGGTACCTTTACTCTTTATGTGTGGGCTTGTCATGTTTGTTTTTTTTTATTTGTTTCCCTTATTTATTGAACTGCTTGTTCTATGTTATCATTATTTGCGTTATTTAAATTAGTATAATACTTTGTCTTTGAAATTGAATTGCAGATCTTTTGCTGTCCATATATGTAAATGGAAAGCTGAGATTTTTTTTTTGTTCACGGTAATATTGATTGTTGGTTGCATTTGCTGTAGATGTACTTGGGTGAGGAATATGTAAACAATGCCAAACTTTCTGATGTCAGATTCCTGGTTGAAGGTGGAGGATCATCTACTGCTAAAATTTTCTGTTTGCTATTATTTTAGGTTAGTTTGTATGTATTCTGATTTTGATATATGTACTAATTACCTTGTTTTCTTTCTCCAGGTAGAAGTTTTTATGCCCATAGAGATTGTTTACTTTTTTCAGATGTATTTCGGGCAATGTTTGATGGCCATTATAGGGTAAGTGTTGATTAATATTGTAGCGTAACTCTGTTTTCAGGTCATCTTATTTATTGTGACATGGTCTCCCAATTAAAATTGTTCGCCCTTTCTTTCTCAACAATTATTCCATGTATAAAATGTAGTAAATTAGCTGTAAGCCTGTAGCTACCTCTCCTTTGTAAATATTCATATAGAAACTACTGTGATTGCTGGTCCATTCTTCTGGTATCTTTCAACTGATCCGCAGACATTATGGGAAATTTGAACGCTTAACAATCACTTTGCAATTAAAATAGGACTAATGTCTTTGGAATTTAAGCCGTAAATATCCATAATTCCATATAAACGTCTTATGATGTGTGGTGCAGGAGAGGGAACCCAAAAATATAGTGATTCCAAATATTAAATGGGGTGTCTTTGAATTGATGATGAGGTGCATTTTCT
>GmaBTB_N0001 | Chr09-plus-2528091-2528192 | GmaBTB_0008 | 5037-5138 | gw_score 60.04 | pep | gw_score 60.04_60.04 | BTB|0.039|1-33 | BLACT_WH|0.05|9-27 | 
CTGGAACAGTAAATGTCAATTTGGATATTGCTGAGGACCTCTGGAGAGCTGCAGATCAATATCTTCTGGACCACCTTAAGAGTATTTGCGAATATGCTATTC
>GmaBTB_N0003 | Chr03-plus-6038127-6038500 | GmaBTB_0008 | 5001-5374 | gw_score 101.01 | pep | gw_score 101.01_101.01 | BTB|0.01|1-37 | 
ATATATATATTGGAACAGTAAATGTCAATTTGGATATTGTTGAGGACCTCTGGAGAGCTGCAGATCAGTATCTTCTGGACCACCTTAAGAGTATTTGCGAGTATGATGTTGTTGGGGTAGACAAAAAATTATGTTTTTATTTCTTTTGCTTTTGTAGAAAGCTTCTTAATGACTTAATTTGATCCAATGGCTCACCAACCTCTTCATGTAGGATATTCCTGAGGAAAATGTTACACTAATGTACAAGATGTCGGTGGATTCAGATGCTTCTTCATTAAAACATGCATGTATACTGTTTATGTTGGAGAATTTTTTTAGGCTGAGGTCGAAACAATGGTATGTTACATTTACATTTCTACCTGTGTTGTGTCTAT
>MesBTB_N0002 | scaffold05984-plus-745-949 | MesBTB_0067 | 745-948 | gw_score 114.18 | pep | gw_score 89.42_89.42 | BTB_2|1.1e-06|5-66 | 
TGACAGATATTATCACCATTGAATTTGGTGGTCAAATCTTTCAGACCACAAAaCAAACCTTAGCCCTTGCGGGACCCAAATTGCTCTTCTCCCAATTTTCGCAGTCAACTCACGTGAGTCTTGGTTCTCTGTTCATCAACAGAGATCCGGAGTTGTTCTCTATCCTTCTCTCTCTCTCGAGAGCCGGGAATCTTCCTCCAAAGG
>MesBTB_N0001 | scaffold04550-plus-27902-28444 | MesBTB_0067 | 4989-5531 | gw_score 381.09 | pep | gw_score 332.97_332.97 | BTB_2|7e-11|5-92 | 
TGACAGATATTATCACCATTGATGTTGGTGGTCAACTCTTTCAGACCACAAAACAAACCTTAGCTCTTGCGGGACCCAAATCGCTCTTCTCCAAATTTTCGCAGTCAACTCACGTGAGTCTTGGTCCTCTGTTCATCGACAGAGATCCGGAGTTGTTCTCTATCCTTCTCTCTCTCTTGAGAGCTAGGAATCTTCCTCCAAAGGCTAAAGCTTTTGATCTTGGAGATTTGATCGTAGAGTCCAAATTTTATAATGTCGAGCCTCTTTTAGTTAACTCTCTATCCAATCCTTTTTCGTTTGATGCTTTCAACCTCGAGAGGTCGTTAACTTTGCCCCTCAACGGCCGTGACTTCCCTTCTTCCATGGCCACGACGTCGTTTGGGACCCTGCACATAGCTCATGGCAGCAAAATAACTTCTTTCGATTGGGCTTTGCAAAGGAAGTCGACCATCCTTACCCAGTTCACGGCGATCGATTCTCTCCTGGCGATTTCGCCAACTCTTGTAGCCGCGGGAGTCACCGATTTCTCAGGGATGCAAATTT
>MguBTB_N0002 | scaffold_7-plus-3959169-3960498 | MguBTB_0020 | 4566-5895 | gw_score 250.28 | pep | gw_score 181.00_181.00 | BTB|2.6e-18|147-256 | BTB|0.75|258-290 | 
TAGACAAAGAAATTGAGAGTGAAGAATTTATAGTAGGTGGCCATACATGGACAATTCGATTCTATCCCGTAGGAAAAACAATCGGAGATCACAATTCCGGTTTTGCATCACTGTTTATATTTCTCAAGAAACCGACTAGTTATCCCATTCGATTTTTATACGACGTGACCGTATTGGATCAATCAAATAAAGGCAAAGATTATTGCGGTTACTCAAATTTCAAAAGCTACCCTTATTTTGGAATCGCATTGGCTAGGCCCGGAAATAGTGCCATGTTTGGATGTCCTCAATTCATTAAGCGAAAAACACTTGAATCTTCTCACTATTTGAAAGACGATTGTTTGAAGTTTCGTGTCACTATTGGAGTTTTGAGTTCTCGAAACCATAATCTCCATCTTATAAAGGTTCCGGAATGTTCTAATATCGGAGCGGATTTCGGGGAGTTGTTGCACAGTAAGGAAGGGGTTGATGTGTTTTTTAAAGTGGGAAATGAGAGATTTTGTGCTCATAAGTGGATATTAACGGCCCGTTGCCCTTTATTTCTCCGGCATCTTCAGGATCATTGCAAGGAAATTGAGATTACGGATATGGAACCTAGGATATTCAAGGTATCATGCTTTTTTAGTTTGTGTTGTCAATGCCAAAAATTATGGTTTGTTGTTTGTTGCAAGGAAATCGAGATTACGAATTATTTTTTACTTTGTTAATTACTTTCTCCGTTTCAAAATAAATATCTTTTGAGGTTAGTGCACATCAGTTAAGAACGGGGAAAATAAGAGTGATTGAATACTCTCGATTCTAGGTTAAAAAAAATCTTATTTGACAAAATAACCCCCTGTGTCTTTTAATCTGTCTTTATTACTTCATTAATCTGTCATTAATAGTAGGGCCGGTAAATTAAAGTTGATAGAAAAATGTCCAATTTTTTAAATTTAAAGTGACATCTACTGTGGAAAAAAATTAAGTATGGGTAATTGATTTGTTTAATATTTAACCATGTAAATAAACTTGAAGTTGCTAAAATAACTTTATGATTGTTCTTCTCTATTTCATTTTTTGTAGGCCATGCTATGGTTTGTGTATACAGGAAATCTTCAGGAGGAAGACGATGAAGAATATTCTAATCCGTCGATTCTCGAATCTTTTATGGGGAAGATGCTTGCAGTAGCCGATAGATACGAGTTCAAAGGACTTAAAAATATATGCGAATTTCGTATTTCGACAAGAATTTCCGGAAAATCAGTTCCATACTTGTTGCATTTAGCACAACTTTATAATGCTAATGAATTGAAAATGGCATGTGTCAGATTTGTAGCTGAAAATGAATCTG
>MguBTB_N0001 | scaffold_7-plus-3964704-3965871 | PtrBTB_0031 | 4500-5667 | gw_score 193.22 | pep | gw_score 186.17_186.17 | BTB|1e-25|170-282 | 
TAGAGGGAGTCCATGGATTCACATTGGAGAAATACTCGTTGTGTAAGGGCTTCGGCGTAGGAGAATGCTTTCAGGGTAGCAACAATTTCACCGTCGGAGGCCGCACGTGGGCTATTTACGTCTTTCCCGAGGGGACAATATCGGACAAAACCCACGGTGGAGACAGATACGAACAAGGACACGTGTACTTTGGTCTTCATATTCGTCTTGTCAGTACTAAAAGCGACAAAGTCCTTTTACGTTTTAAGATGACGATACTCGACCAGAGTGGTAACGGCGATCATTGGACACAGTCTTCGCTTCACCTCTCCCCTGTCTCTATCGCCCCACTTCAGGATTCAAACTTCCCATGCTTTATCGATCGAGAAATTCTCGAAAGTAATAATTCTTCCTATCTTAGAGATGACTGCATCAAAATCGAATGCACAATCGGGGTTGTGGGCCCGCCCGACATGCGATTAATCTCGATTCCGAAATACTGCAACGATGTTGGAGTCGATTTTCTTGCCATGTTCAAGGCAGGGGAAGGTTGTGATGTTGTTTTGAATGTGAGGGGACATAAATTCCGTGCACATAGGGTGATTCTATCGGCACGCTCCTCGGTTTTTAAGTCCATGTTTGCTCCTAGTAAAAAAGAAATAATCATCGGAAACGTCGAGCCTCGGGTGTTTAAGGTAATTTTTTGAAACAAGTACTCCATCTTTCCCATTTTAGTACACATAATTTAGGGCAGAAATTTAATAACTATTGATATATTTTTAGGAGAAGAATTACTAAAATACCCTTGTCATTAATTATTTCTTAACAACTCGCTATGGTTGATATTTATCTTTAAATTAATTAAGAGTTGAATTTTCGATCGTAGAATAATTTTGGTTTCTCTTTATATGTAAGGCATTATTGCACTTTATATACTCGGACACTTTCCCGGAAGATGAAAAGTGTTTGGTGGATGGATATGCATTTGGGGCGGCATCGGTATCGAGCACAATGGCAGCGAAATTGTTTGCAGCAGCAAATCAATATGATATGAAGCGTCTGAAAAGCATTTGTGAATCTCATTTGTGGAGGAGCATTTCTCTTAAACGCTTCGGCGAGATTTTGTCGCTAGCGGAGCTGTGTAATGCGCCCGATTTAAAGCTTCTTTGCTTCAAATATGCTGCTGAAT
>MtrBTB_N0002 | chr5-minus-5313615-5313851 | MtrBTB_0036 | 4679-4915 | gw_score 61.35 | pep | gw_score 52.89_52.89 | BTB|2.3e-14|14-79 | 
AGAATCAACAATCAATAATCGCTCGAGCGTTAAGATTGGATGTCTTAACAGACGTCGTGATTAAGGTCGGTGCATCTGATAAAAGCATAAGAGCTCATAAATGTGTTCTTGGTGCATGGTCAGCAGTTTTAGAACGCATGTTTGTAATTTCTGAGAAGAAAAAGGAACAACCAACTACTATAAACATACCTGACATGTCATTTGAAGTTTGTCAAGCATTAATCAGTTATCTGTATT
>MtrBTB_N0001 | chr4-minus-22324812-22325285 | MtrBTB_0036 | 4693-5166 | gw_score 130.34 | pep | gw_score 118.86_118.86 | BTB|5e-10|3-94 | 
ACACAAAAATCTATATTGATGCATCTAAACAAACTATTATGGCCCATAAGTATGCTCTTGGTTCAAAGTCAAGTGCTTTTAACCAAATGTTCAAGGAGGATTCTGTTGATAGTATTACCATCTCAGATATGACAACTATACCATGTCAAATATTTATAGATTACTTCTACGATATCGTGAGAGACGAGGATCTTCTGAATTATAGTCAAGAGTTATTAGAAGCTGCAAAGAAATATGATGTAATTGATTTGATAAAGGATATTGAGAAAAGGCTCATAAGAGATATCACTACACAGAATGTAGTTGAGAGGATGAAGATAACATACCGCTATGACTTGAAGACTTTGAGGAATCAGTGTGCTCGTTTACTTGTGGAGTTTAAAAAATTGCACACCCTTCGGACAGAAATTCGTGCTTACCGTAGAACTGTTGATATGGATACAATTAGCAAAATGTTTTCTGATTTTTGTACCT
>OsaBTB_N0002 | Chr10-plus-15187247-15187531 | OsaBTB_0017 | 4986-5270 | gw_score 149.05 | pep | gw_score 139.92_139.92 | BTB|0.1|3-27 | BACK|0.032|37-77 | 
TGTGCCAGCATCTACTCGTCGCGGCAGATCGGTACAATCTGCAGAGGCTCAAGCTGATCTGCGAGGAAAGGTTGTGCAGATACATTGCTGTAGGCACGGTGGGGAACATCCTGGCACTGGCCGATCAGCACCACTGTGCCGGTCTGAAGAAGGCATGCTTTCATTTTCTCGGTTCACAGGCAAATCTCAGTGCAGTCATCGCTGCCGATGGCTTCGAGCATCTGAGCAGGAGCTGCCCCACTCTTATGAAAGAACTGGTTGCTGTGCTGTCACTTCCACTGAATC
>OsaBTB_N0004 | Chr10-plus-15110436-15111503 | OsaBTB_0057 | 4470-5537 | gw_score 510.31 | pep | gw_score 467.85_467.85 | MATH|1.3e-06|49-159 | BTB|1.5e-24|185-291 | BACK|0.081|299-338 | 
GACCGATACACCGACGGACCACGCGTGCCTCCGCCGCTGCCGCCGCCGCCACCGGGTCAACCTCCACCATCTTCGCCGGCGCCATGAGATACGAGCTCAAGATCGTCGAGTACTCACGCACCAAGGCCGTCCCCAATGGCTGCAGCATGAAGTATCCGGCGTTCACCGCGGCAGGCCACACCTGGCATGTGGGGTACTTCCCCAATGGGGTTATTGGCGCCGAGGAAGCTGAAGCCGATTACGTGGCCTTCTTCCTCTACCTCAATGACAATGACGCCGCGGAGGAGGCCGTGAAAGCGCAGGCCATCTTCAGTTTACTCGTCATTGAGGGGAATCCGGTATCGTCCTACACATTCACCACCGTGCTGGTAAACTTCTCCGAGAAGAAGTATTGGGGTTACAAGAACTTCATCAAGAGGGAATCTCTGGAGAATCCACTGTATCTCAAGGACGATTGCTTCAGCATCAGAATAGACCTGGCCGTCACGCCGCCGCTTACCGTCGTCGTGCCGCCGTCCGACATGCACCGGCATTACGGCCGTCTCCTGATCAGCAAGGAAGCCGCCGACGTCGAGTTCCAGGTGGGAAAGAAGGTGTTCGACGCGCACCGGCTGGTGCTCGCGGCGCGGTCGCCGGTGTTCAAGGCGGAGCTCTATGGCCGGATGAAGGAGAGCACCACCAAGAGCGCCATAGCTATCGACGACATGGAGGAGGAGGTGTTTGAGGCCATGCTTACTTTCATCTACACCGACTCGTTGCCGAAGATGAAGCGGCGGGACGAGGCGGCGATGGCCCAGCATCTGCTCGTCGCGGCGGACAGGTACAACCTAGAGAGGCTGAAGCTGATCTGCGAAGATAAGTTGTCCAAGAACATTGACACGGGTTCGATTGCGAATATTTTGTTACTAGCTGAGAAACATAGTTGCCACGCGCTCAAGGAGGCATGCTTCGAGTTCCTCAGGACGTCAAGATCTCTGAATGCAGTCATGGAAACCGATGAGTTTGAGTACTTAATCGACACATGCCCAGGTGTTATTAAGGAGCTGATGTCCAAGCTTATTGTTAACT
>OsaBTB_N0001 | Chr3-minus-24701511-24704418 | SbiBTB_0136 | 3740-6647 | gw_score 1245.15 | pep | gw_score 1234.19_1234.19 | BTB|1.8e-09|7-93 | NPH3|2.2e-95|191-446 | DUF4618|0.29|507-543 | bZIP_1|0.46|511-539 | 
TCTGTACAACTGGACTTCCCAGCGATGTTACTGTTGAGGTTGGAGACATGTCTTTCCACCTTCATAAGGTAATTATGCCTTTCCCTATGTTTGCTCATAAAAGTAGTAGTCAGCACTGCTAATGGTAGGAATGATAGCTTAACAGTGTCCCATGAGGAAATCTGTAATTATCTCCCCCTTTTTTGCTCCAACCGAAGATTTTTTTGGAGAACTAGCGTAGTGCTCACACCTTATAAACTTATAATGGATAGCAAATAAGTGCACTATATCCTAAATAATAACTAAATGAATGATTAGCATCAGATCCAAAAATAATAATATATTAACATAGGATCAATTAGTCACCTACAGATGCACATGGGCAGATAGTGTTGGTTAAAAAAAATTGCAAGTAATACATATAGTAAGTATGCATGTAGAAGCAAATTTAAATACATATATGTCGACAATACAAGGAAAACATATATTTTAACTAGTAGAACACGCACACACACACGTAAAAATATTGGTAGTAGCTTGCATGCCTTGCACTCGTAGAAGAAAAATTTAAATGCAAATAATGTATGTGAAGATTACAAGCAACACATATATGCTTTCCACTGATAGTTTGCTTGCATGCACTTTAAATACATACTCCCTCCGTCCCATAATATAAGGGATTTTGAGTTTTTGCTTGCAACGTTTGACCACTCGTCTTATTCAATTTTTTTAAAAATTATTATTTATTTTATTTGTGACTTACTTTATTATCTACAGTACTTTAAGCACAACTTTTTGTTTTTTATATTTGCAAAAAAAATTTGAATAAGACGAGTGGTCAAACATTGTAATCAAAAACTCAAAATCCCTTATATTGTGGGACGGAGGGAGTATATGGCAGTGTGCAGAAGATATTTTTTAAAAAAGTGCATCTGTTCTCAACAGCCAGTTGCTTGCATTTTTTAACTTGCATACATTTGACTTTCTCTGGCTGTTCTTAACATGTACAATTTTCTTGCAGTTCCCTTTACTTTCAAAAAGTGCCTTTCTTGAGCGGTTGATAGAGGAGACTTCAGACCAAGACGAATGTGTGATCATACTAAATGATATACCTGGGGGTGCAAAGTCATTTGAGCTAGTAGCAAGGTTTTGCTATGGAGTGAAAATAGAACTTTCATCTGAAAATGTTGTTTACCTGCGCTGTGCCTCTGAGCATCTCCAGATGACTGAAGAAATAGCTGAGGACAACTTGATTTCACAGTCAGAGATTTTCCTTAACCAAGTTATCATTCGTAACTGGAAAGATTCTCTGAAAGCACTGGAAACATGTGAAGATCTCCTCCCTCATGCTGAAAACCTTCAAATTGTGAAGAGATGCATTGAGTCATTAGCATCGAAGGCTACTACCGATCCAAACCTCTTTGGTTGGCCAATAAGGGAACATGGCATTATGCAAAGCCCCGGTGGCAGTGTACTGTGGAACGGGATCAGCACAGGTGCCAGGCCCAGAAACTTCAGTTCAAACTGGTGGTATGAGGATGCTTCAGCATTGAGTTTCCACATGTACAAGAGGTTAATTTCTACCATGGAGTCTCGTGGGATCCGACCTGAGATCATTGCTGGATCCTTGACATACTATGCTAAAAAGTATCTCCCGGGACTAAATAGGCGTCATAGCATGGGAGCAGTGCCTCTGACTGCTACTCTGTCTGAGGTGGAACAGAAGAACTTACTTGAGGAGATTGATAGACTATTGCCTGTTCAGAAGGGTTTAGCATCTACAAGAGTTTTGCTTGGGCTCCTTCGCACAGCCATGATTCTAAAAGCCAGCCCCACTTGCATTTCCAACTTAGAGAAGCGAATTGGCATGCAACTGGACCATGCCACTCTGGAGGATCTACTGCTGCCAAATTTCTCATACACAATGGAAACTCTGTATAACGTCGAGTGTGTGCAGAGGATTCTTGATCATTTCTTGGCAATGGACCAGGCTAATGGTGCCGCCTCCCCATGTTTGGATGACGTCATGGCATCCCCTTCTTTGGCACCAATCACTACTGTAGCCAAGTTAATTGATGGCTATCTTGCAGAGATCGCACCAGATATCAATTTGAAACTTCCAAAATTCCAAGCTCTGGCATCTGCTGTGCCTGAGTATGCCCGCCCGTTGGATGATGGGCTCTATCGTGCCATTGATATATATTTGAAGGTAAATATTTCACTATCTTTTACTGCTGTGCTCCATCTTTGTTTGCAGCAACAACCAATAGTGTTCTGCCTTAAAGAACTGAACATTGAACCACATAATGCATGCATGACTTGTCCCCAATCTGCCTTTGCGTCTGTTTTAATACTACGGATTAATGTTGCTCACAGGCACATTCCTGGCTATCAGAAGCTGAACGGGAGCAGCTCTGCCGGCTAATGGACTGCCAGAAGCTCTCCCTGGAAGCATGCACCCATGCTGCACAGAACGAGAGGCTGCCACTGCGCGTTGTTGTACAAGTCCTCTTCTTTGAGCAACTCCAGCTAAGAACCTCAATTGCCGGGTGCCTGCTCGTCTCCGACAACCTCGAGGGATCTAGGCCGCTGCGAAGCAGCATCACAACATCAGGCGAGGCCGGGGGATGGGCTACGGCTGTAAGGGAGAACCAGGTCCTCAAGGTTGGCATGGACAACATGAGGATGCGCTTGTCTGAGCTCGAGAAGGAGTGCTCAACCATGAGGCAGGAGATCCAAAAGCTGGGGCGTGGCAAGAGCGGTGGGTGGGCTTCCCGCGTCCCCAAGAAGTTCAACCTGAAGCTGAAATCGCAGATGTGCAGTGCCCAGGAGGGATCAGTCAGCGAGCAGCACAAGAGCATGAGCGCGAAGCTCGACAAGCTGCAAGCCAAGGTATCAAGGCAAAAGAAGCAGCTTGCAGGAGATGCCT
>OsaBTB_N0003 | Chr12-minus-865391-868195 | BdiBTB_0153 | 3953-6757 | gw_score 1109.42 | pep | gw_score 1104.78_1104.78 | BTB|0.00099|9-108 | NPH3|2.9e-89|177-433 | 
GGATATTTTCTGATGTTGCTGGAGATTTAACAGTATCGGTGGATGGCCAATCTTTTCTACTACATAAGGTGCCTTATCTATTTCAATAGCTTCATCTTACCCATTCTCTGTAGCCTGTCATTTTTCCTGTTGCATTTTTTTTTATCATTAGTCATCAACTACTGCACAAGCCTGCCAAGTATATTTTGGGGGGTTATTGCTCAGTTGGGCAGTTGGATTGTCTTTGCAGGAAGATTAATTACCTGACAATGTTATAAGTGGAGTAGGACTTCCATATTAATTTGCTTAACATGAGAACCAATGTGATTGAAGTGAACACCTTATTACAATTTGGGGACATAAAAATCATAATGTATATCCTTACTGATGTGATAATTATACAAGCATATAATTTTTTGTACTGTAGGTTAGTGTTCAATATTCACAATTTCTTAAATGTAGCGCTCTGCAAAAGGCATATATCTTTCTTAGTGGGGGTCGACAGGGATTTCTGATCATATAGGCTGAAGGTGTTAGTCAATATAAGAGTGTGTAATTGGAGACAAAGCAGTAATTGGTTAACGGGAAAATCAGGGTTAAGGTTGTATATGTTCTTTTGTACATTAGTAATGCTTTTTGAGCTTTCATATGGAGTTTTTTTTTTTTTGGTGAAAAGGAGCTTTCATAGGAAGGTATTAGCAAGGAAAATGTATTTCATATTTATCTCTGCATAACTAATATAAGATTATATAGTCTGAAGTAAAGTTGCAAAATGGGATCATAGTATACTTCTGTACCAATTTTGCAGTTCCCTCTAGTCTCTAGGTGTGGAAGAATACGAAGAATGGTAGCTGAATCCAAGGATCCAGATCTCTCAAAGTTGGAGCTAGTAAATGTACCAGGGGGAGCTTTAGCATTTGAACTTGCTGCCAAGTTCTGTTATGGGAGTAATTTTGAAATTAATACTGTCAATGTGGCTCATCTCCGGTGCATTGCAGAGTATTTGGAAATGACAGAAGAGTACCAAGAGGAGAATCTCATTGTTCGGACGGAGACATACTTGAATGAGATTGTAGTCAAGAACCTTGATAAATCCCTAGAAGTCCTATGTGCTTGTGATGGATTGGATCCAACAGTGGAAGACGTTGGACTTGTAGACATGTGCGTCGATGCAATTGCGATGAATGCAAGCAAGGAGCAGCTGGTTTCAGGCTTGGCTCATTTGGAATGTGATGTCGGATCAGGAAAGTTGCGCATGCATTGTCAAGATTGGTGGGTTGAGGATCTTTCTGCACTAAGAATTGACTATTATCAGCGTGTTATCGTCGCAATGAGAAGAACTGGGGTGAGGCCAGAGAGTATTGGCACATCCATTGTGCACTATGCTCAAACAGCTCTGAAGGGTATCGAAAGGCGCCATGTATGGGACTCAGGTCCTCTTGTTGGAGACAACCAACGAGTGATTGTGGAGACGCTCATTGATCTGTTGGCAACAGAAAAGATCACATCGGTTACCTTGTCATTCTTGTTTGGCATGCTGAGAATGGCAATAGAAGTTGATGCAGGACTAGATTATAGGATTGAAGTTGAGAAAAGGATTGGACTTCAGCTTGAGATGGCATCACTTGATGATCTTCTGATCCCTGCAACGCAGACGAGTGACTCGATGTTTGATGTCGACACTGTCCATCGCATATTGGTGAACTTCTTGCAAAGGATAGAGGAAGATGATTCAGGGAACTTATCACCTTGCGGATATGAGTCTGATGATGGACTAAAGTCTCCGAGCCACAGCTCGGTTCTGAAGGTTGGAAGACTGATGGATGGTTACCTTGCAGAAATAGCACCAGATCCATATCTGAAACTGCAGAAGTTCATGGCTCTCATCGAACTCTTACCGGACTATGCGAGAATTGTTGATGACGGACTCTACCGTGCCATTGACATATACCTGAAGGTAAGCTAACTGTACTGCAAACCTTGATAACTCTTTCTGATTATGTCCAATGGCAAATTCAGTAACTGCCACTCTGTCAGCATTACAACATTATTCAATGTTGATGAAAATGTGGCACGAATACTTTCAATTCTGGATGTAATCTTTAGAACCATTTGCAATCTGTATAGTGTCCGATGATGTATAGCTTGCTGTGTGTGGTGACAAAAAACTGAATTGTGATAACAAACAGGCTCATCCATCTCTGACGGAGTCGGAGTGCAAGAAGATGTGCAAGCTGATCGACTGCCAGAAGCTGTCGCAGGACGCGTCGAGCCACGCGGCGCAGAACGACCGCCTCCCCATCCAGACGGTGGTGCGCGTCCTCTACTTCGAGCAGCTCCGCCTCAAGTCCACGGTGTCGTCAACTACCCCCCACACCACCTCCCTCGGCGGCGACGGCTGCGGCGGGTCGCTGTCGCAGCGGATGATGATGACCGGCGGCAGCGGGGTGGCGAGCTCGTGCGTGTCGCCGCAGCGGGACAACTACGCGTGTCTGCGGCGGGAGAACCGGGAGCTGAAGCTGGAGATCGCGCGGATGCGGGTGCGGCTGACGGAGCTGGAGCGGGAGCAGGGGGTGATGAGGCAGGGGATGCGGGATGGCCGTGGCGGCGGGGAGCACGGCCGGGCGCTGCTGGCGTCGATCTCGCGAGGGATCGGGAGGATCGCCATGCTCGGGGTGGGGGCGCAGGGCGGAGCGGAGAGGAGGAGGAAGACGAAGACGAAGAAGAGCTCTCACTCGCAGTCTCAGTGGTCGTCGGATGGTGGCGGGAAGACGATGATGATGAGCAGCAGGCGGAGGCACAAGGCGTCATCTGTCACCTACGCTG
>PpaBTB_N0002 | Chr15-minus-14053862-14056294 | PpaBTB_0040 | 3979-6411 | gw_score 750.66 | pep | gw_score 750.61_750.61 | BTB|5.8e-14|231-332 | zf-TAZ|2.4e-12|418-503 | 
TGATCCTCACCGCCAGAGAGAAGCAAGTGCGATTCTGGGTGCACCTTGATAACCCTTACCCCTCGGGGTCGGAGGCTATGGCTTCCCCTGGCCCGCCGGCGCTGAAGAATGTTTCCGTTTCTGAACGACCGCCTCTTCCACTACAACCCCATTCACAATCACAAGCTCACGCTGCTCTGCTCAGAGCTGCATCGTTGTTTCAGAGCAAACCTCCACCTGTGTCCCGTAGCTTGTCAGCTGATCGGACCCAAGTCTACCAATTGACTCAACCCCCATCCATATACCGTAGCTTGTCAGCTGATAGGACAAGAAACTACAATTCAATTCAATCTCCACCAAAGGAAATCACTCCTCAGGAGACTTCTGTAGGCAGAATTCAGTATCCTAGTTTAACTTCGTCGTCAAGTGAGAGAAGACTATTGAAGCAATCCAGTCTTTCATCCTTATCTTCGCAGCAGCGATCGTCTGTTTCGTCATCGAGCCGGTTGTCATCGTCTGCGGCTGCTAAGAGCACAAAACTTGGAAACATACCTGCTCCCCCGCCTTCACCTTCCTTGAAACCCAGGTTTCGTCGACAGCTCGTGAAACTGTCCTCTGTTTTGAAGAAGCTCCCACAAGAGTATAACAGAAGTGGTCCCATATCGATTCCCAAGTCAATTATTGACACTTGGGACAGAATGTTTTTTGAAGAAATCAATACTGATGTTTCTGTCTACACGAGTGGTGGACACCGACTTGGCGCTCATTCAATAGTCTTGGTAAGCTTTGTCTAACTGTGATCTAACGTGGTTGTGAATTCAGGCTCCTTCGTGCAACTGGAGACTTGACTATCTCTTCACTGTGGTTTTTTCTTTGCGTAGATGAGCAGGTCTCCTGTGCTTAAATTTCAACTGCAGGAGCAATTCAAAACGTCAAGGCTTGCCGAAATCAGTATCCTTGGTGTTCCCTTCCAAGCGGTTCGATGTTTCCTTCGCTTCTTGTACTCTTCTCGGTATGTAAGCCTCGCGATTTCTAGATATGCCTCGAGCTATTGATGCTTTTAAGCTGTCTGTGCTGCTTGGATTATCTTTGTTCCTCTCTAAAGATCACCGCATCCTCGAGAATGATGGTAAACATCCATTTATTTTGGCATCAACAATGAGGTGTGGACAAGAGTTTGTAATGTGTGTAAGGAGGGTCTTGACTGATTTTGTGATAAATGTGGAATAGGTGTGAGCAGGAGGACATGGAAGAGTTTTCCCTCCACTTGCTAGTACTTGCACACTCTTACAGGCTTCCAGCCCTTAAGCGCGTGTGCACTGACAGTTACGACCAGGGGCTGCTTAACACTGAGAATGTGGTAGATGTCTTGCAAGTGGCCAGGTATCATCTCACCTCACAATTTTTGAAGTTTTGAGAGATATCACATAGCTCTCTGCATATTTCTTATGCTCTGAAATCCTTGGTCTGCTGCAGGTAGTAGAAATTTTGCGAGATGTCTGAAAGAAATTTGTTTTAGATTTTTCGTAACCTCTGATAGGTGCTTTCATAGTGATTTGACATGCGGCGCTTTCAGGTTATGCGACGAGCCTCGGCTCTATCTGCTGTGTTTGCGACGAATATTATCCGACTTCAAGGATATTGCGCGATCAGATGGCTGGAGAACCATGAAAGAATCTGATCCAGCTCTGGAGCAAGAGATTGTGGAAGCAGTGATTGATTCCGACATTGTAAGTTCCAGGTCTAAAAATTGCATTATAAGTTGAAGCAAATTCGTTTCAGAAACATGGTCTCCACTGCAGGATTGAATGTAGCATGTACTCAAGAACCCCTGTCTGAGTGTGCAGAAAAAGCGAGAACGGTCGCGGTGCTTCGATGAAGACAGAGTGTATTCGCAACTGAACGATACAATGGATGCACTGATTCACATATGCCGCGACGGGTGCAAGTCCATTGGGCCCCACGACAAGGCCTGGGACGGGCGAAAGGGAGATTGCTCCTTCCCAGCTTGCAAAGGCCTGGAGTCCTTGGTGCGCCACTTCGCTGCTTGCAAGCTCAAGGTCTCCGGTGGATGCGTGCACTGCAAACGAATGTGGCAACTTCTAGAGCTCCACTCCCGAATGTGCACCCTGCAAGAGTCGTGCAAAGTGCCTCTATGCCGGTAATTGATGTCAATCCTCTTTCTCCTACCAGCTCCAGTGCACCCCACAAACTTATAATCCTCTGAGACTCGTACACTTGCACCCAGTTTCAGACGCAACCAATTTTTGCTGTCTTTTGTGGTTTGAGCTGTGGGTCCTTGTATGTGCAGGCATTTTAAGGTACGGGTGGGCCAGGAGCCGAACCGAAAGGAGGAGATGCGTTGGAAGATGCTTGTATGCAAAGTGCAGTCTGCGAAAGCCGCATCGAGAGCATTCTCTTTGGCTGCTGTGACTACCAAACTTGCCAAGCAAG
>PpaBTB_N0004 | Chr14-plus-1920034-1922894 | PpaBTB_0072 | 4775-7635 | gw_score 834.13 | pep | gw_score 827.44_827.44 | BTB|0.0001|12-94 | NPH3|2e-75|174-448 | NUDE_C|0.12|425-564 | SPX|0.0031|427-630 | Miga|0.098|461-610 | 
CTGAGGGTAATGAGTTGCAGAGTTATCTTCATGTCGAAATCGGGGATCGGAGCTTTTATCTGCCCAAGGTTCACGAAGAACACCTACCGTTTTCTGTTTTCCTTTTTCTTTTTTGTTTGTTTGTCTGTTTTCTTTGTTTTGTTTTTTTTCTTCTTCCTCTGTTTATCTTATTCTATTTCTGTGTTTTGTTTTACTTTATATCTCGATTGGGTCACTTGAATATTTTCTAACTTCAGTTTAGGTATCGCGTTCACTAATGTTGCTTCGGTTTTTCTGGATACCTTGCTGCAGTCTCCTCTTATTACCACGAGCGGAACGCTTCATCGCATGGTACTCGAGCTCCGCGGAGCCAACAAGGATCGAGTATCCCTCAAGGACATACCAGGAGGCGCCGAAGCATTTGAAAATGTGGTCAGGTTTATGCACGGCCAGAATGTCCCAATTACTTCCGTCAATGTGGCTTCCCTTCGTTGCGCGGCGGACTTTTTGGAGATAAACGATGTCTTAGGGGAGGGGGGCTTGGTTGCGACGACAGAGAACTACTTGAATCACGTTGTGTTAGGTTCTTGGAAAGACTCAATTAACGTGCTGCGCTCGTGCTCGGACCTTGAGCCATGGGCAGAGGAGCTTGAGATTGTGCGTAGGTGTAGTGAGTCCGTTGCGTGGAAGGCGAGTACTGATCCACACGGTCTTCGGTGGTCGTATACCAAATCTACGGGTAGCAGGGACGCCCCTCGCGGTTGGTGGTTCGACGACGTTTGTACCCTCTACATTGACATGTTCAGCAAGGTGATCAATGCTGTCGTTGCGAAGGGTATGGACTATACCATGGTGGCCGCGGCAATAGTGCAATATGCTGAGAAATGGCTGGGGTTGAAGGAGGCCCAGCAACCGGGACAAGAGGAATCTCCGAAACTTCAATGGCAATCGCATTGCAGCGTTGCTGCATTTGCGGGGTTCAGTCAGGACGTTGCAAGTAAAGCGCAGATGAAGAAAAGAGCAATTTTTCAAGGGATTGTGAAGCTCATTCCTTCGCAACCAGACTCTGTTTCCTGCAAATTTCTGCTCAAGCTGTTACGGACTGCTTGCGCAGTGAACGCAGGTCCTATGTTCAAGGCAGATCTGGTGAAGAGAATCGGCACGCAGCTCGAGAATGTCTCTGTGGCCGAGCTCCTCATCCCTGCCTACAACGCTTCCAGTGATGCTATGTATGATGTTGATGTGGTATATCAAATCGTCCAGTGTTATCTCCAAGAGCAATCCTTCGAGAGCCCCCCCATGAGCCCCACGAGTAGTGCTGGAAATTCAATTACGTCAAGTGTGACGTCCGGTACAGTTACTTCCAGTTTGTCCAGTGTGATCACCTCTTCTAACGGTCGAAGCGTTTCGGGATCCAGTAGCAGTGACAGCAGCGTCACTGACACCAGCAGCGTTGGCGGGAGAAGCAGCGTCTCACGTACAAGCATTTCAAGCTCAGGCTCAAGCATATCTGGCTCAAGCATTACTGGTTCAAGCGTTTCAGGCTCCAGCATTTCAGGCTCCAGCGTTTCAGGCTCCAGCGTTTCAGGTTCGAGTATTTCAGGCACGAGTTTTTCAGACTCTAGTATCTCGGGTACAAGTGCTTCAGGATCAAGCATTTCAGGGTACAGTGTGACTGGGTCGAGCATCACGATCACAAGCGTCTCGGGTAGCGGCACCTCGCTTTCCCGCACCACATCGAGCATCAGCGATACCTCATCTTCCAGTGATGAAAGCACCTCAACGAAGACGAAAAGTGAGGAAAGTGAGAAGCTTGACAGCATGTTTGAATCCAAAAAGTTCTTCTCCACGGAAGGGCCTACCAGGAGACCACAGCTTCCTCCCACGTCGGCAAATCTCAAGGTCTCGCAGGTCTTGGAAGTTTATTTGGAGGAAGTAGCGAAAGACCCTAGCATTCCTCTTGGGAAGTTTGTGGCACTTGCAGACTTGTTCATTGAATTTCCTCGAGTGTCGGATGATTGCGTCTACTCAGCAATTGACACCTTTCTCAGGGTACTCACCTACATTATACAATGTCGCTATCGTCGCAAATCCCTTCGACATTGGTTTGGGAATTCATGTGTTAATAGTTTGACATGTTCGAATAGGATTGCTGACATTTTTGTGCTGGCGTGTGCAGTCACACCCAAGCCTGAATGACCTCGAGCGTCGGAAGCTCTGCAAGGTGATGGATATTCAAGCTCTGTCCCTAAATGCATGCATGCATGCTGCTTCGAACGAGCGTCTCCCACTGCGAGTGGTTGTGCAGATTCTCTTTGCTGAGCAGGTTAAATTGCGAAATGCTATCACAGCCACAGCCGTAATCAACGGAAAACGCGTGGATAGCATTCCTCCTAGGTTCTCCTCCTCCTCCTCTTCCTCTTCCTCCTCCACTTCCACTGCTGGAGACTCTTATTCTGAATCCAGCAGCTCGGATCCGCTCTCCAGCTCTACTGCTTCCACGGACACATCCACCACCAGTCTTTCAACCTCAAGTGCCTCCAGTGCTTCCAGCGCATATAGTCTGTCTATACATAGCGTGCAGAGCGTTCACAGTGTGGCTCCTAGCGTGGCCCCTAGTGTCGCCCCTAGTGCTGTTCCTAGTGTTGTGAGCTCGGTCATGCCAGGGGGTTTGTCAGTTAAAGACACTTTGCGCGGCGCTCTCTCCGAAATTGAGTTGTTGCGACAGGCTGTGCAAGAGATTGAGTTTGTAAAGTCTCGTCTTGGTTTCATGGATGTTCTCCAGCAGGAAATGGAGAATATGAATCGGAAATTTTTAGATCTGGCGCACGATTACAGTGGGATGACTCATCAGGTAATGCACGATGTACGTTTCTTCTCTC
>PpaBTB_N0001 | Chr12-plus-3174836-3175258 | SmoBTB_0018 | 4920-5342 | gw_score 100.12 | pep | gw_score 68.00_68.00 | BTB|4.2e-05|2-76 | 
AATCCGATGTGATACTGAAGTTGATGAAAGGGAACCTGGATCAACTAGGGACGGTGTCAATGGAGTTGCACATTTTCCCAGAAGCGTTGGATGCATTTGTGCGCTATTTTTACACAGGCCACATAAGCCATAGAGACCTCAAGAGGTACGCAACCAAACTCCTGACCGCGGCCAAGAGGTACGGGGTGAGATCTCTCCAACTCGTCGCAGAGCGTTACATTGCAAAGCATGTTTCCAAAGAGACAGCTCTCAGTACCTGGGAACTGGGTACTGACCACAACTCAGAAATCATCAAGGAGTCTGTGCTGCAGATTCTTGTGAAGGACGTGCAAGACATTCCTAAACTCGGAGAGTATCGCATGTATAGGTGCCAGAAGGACCCTGAACTCCTTGTTGGGCTGTTCGAAAACCTCCTTGGAAGAG
>PpaBTB_N0003 | Chr04-minus-5992744-5994035 | PpaBTB_0001 | 3932-5223 | gw_score 189.31 | pep | gw_score 100.86_100.86 | BTB|6.2e-16|50-150 | DUF2326|0.09|126-168 | 
TCGTGAAACGGAGGGACAATTTGAAGGTTAGGGCCAGAGCAGCGGCTGGTGTTGTGGCCAGTTTGCGTGCCCAGATTAAGGAATTGCAGCAGCAGCGCGATTTCTTAGTTACATGGAAAGCGGACATGTTCACAGGAGCCGATGCGGAGGGTTCTCTTGTAGATGTGGAACTTCAAGGTGTGGATGGTGATCGTGTGCACGCCCACAAGGCTATCTTGGTCAGTTTCCGGTAGCTCGCCTCCTCATCGAAAAATGCATTGCGTATAGCATTGAAAGTTTACGTTGGTAAAAAGATAATTCGGTCTCATCTACAGTCGCTGCACGTTAGGATTTAGTCAAACCGTAATGCAATTCTGAATGACTGCACTTAGAAATCGCGAATACTTGACGTGATATCGAAATTGCGGCAATAGTTGAGATGTCCCGACTGCCTCTGACATTGTCTTAACTTGTCTTGGCAACGTGTGCTTCTGGGATTAAGACTGCATATGGAGGTGAACTATGGCTTACTTAATGAGTAACAGGTGAACATTTGTGAATGAAGTCTGTAGGCTGGGTTCTCGTCGATCCTTCGCTGTGTAGTGAACTAGGTCAAGTCTTACTAAGCACAATTCACGAGTCTGTGAGGCGTCGCTGTCCATATGTGATTGCGGAAAAGAAATCAGTGGTATAATGTCGTTCAATTCTCGAATCCTCTTGCTTCTGCTTCCTGGTGCTCACACAAGGTCCTCTTTGGTTTGATAGAAAATGGTCACGATTCCGTCATATTTAAAATCTGGGCTTGTCAACATCTTTCGACTTCTATTTGTTGAAGTGAAACTTGGAAGCTGGACTGCAGGCATCGAAATCAATTGAGTTTGAGGCAATGTTCCGCGCAGATACAGATAGAAAGGTTGTATGGAACCTTGAAATGCCGTATGTGGCACTGAAAGCTTTCGTTACCTTCTTCTACACCGGCAGGGTCAGTTCCAGTGTTTTGATCGAATATTTAACAACATTACTAGATGCAGCGCATAAATACAACGTTCAGTTTCTCGAAGTGGTGTGTGAGGATTCATTGGTTAAGAATATGACAAGCGATAATGTCATCAGCATTTTTGACGTAGCCAAGAAACACTGTTCAAGCGGGTGTAAAGAGGCTGTTCTTAAGAAAGCTCGAAGTTTGGGAGAGCTTTCAAGCTTCACAGAGTACAAATTCTTCACGCAATCAAATCCTGGATTGTTATTGGAACTCTACGAGCTATTGACGGATCGATCAGATCAATCCCCGACCAAGAAAATGAAGCTTTCAA
>PpaBTB_N0005 | Chr27-plus-3930779-3934421 | PpaBTB_0083 | 3966-7608 | gw_score 1136.25 | pep | gw_score 1047.44_1047.44 | BTB|8.7e-08|68-154 | NPH3|7.9e-92|251-558 | 
TGGAGGCTTTCTCATCCGTTGATGCGTACTGCGTGGGCTCAAGATGCCCCCTCGTCAGAAGCAATCGGTCTGTGCTAGACGTTGACGGCCCCATGTACCGACCTCAGAGTCACGCTTCCAGTCCCGTCAAAAAGAAATCAAGCGCTCGGGCGAGCTCCTTCGAAAATAAGGGCCAGACCTGGTTAGTTAACCCTCTCTATCATCAAACGCAGTCTGCTCCGTATCGCTAGAATCAGGAAGGCGCTGTGTTGAAATTAGCTTACGTTGTTGTTATTTCGCGGCCACATTGGTCCCTTAGTGCTTTCAGCATTGGTTTCAGGAAAACTTCACCAGTTTGATTTAGAGGTTATCACTATCAGCAAATTTGAGTGCGAAATTCTAGAACGACTGGCCACCGCAGCCCGCGATCCTTTACTTATTTGCTAGATTGGTTTAGAGGCTTGTTATGATTTTTGGACTTTGAGCCAAATTTTCAATTGATTCTAGCTTGAAGAAGAAACGATTCGCTGTCTGGTGGGAAGTTTGTTACGGTCATCGCCACACAACCACCCCCCCCAATATTCACCTGTCTCAATTTTTCTGGTTATCCGTGGAAATGTGAGTAGTGGACGGTGGCGGGAGCTATCGATTCAAGCCGATATTTTAGAGCCGTTATGTCCACGAAGGCTACTTGGCGATCGATGCAAAATTTTGGTTGCAGGAACCTGGCATAGCCATCCGTTAGTGTTGAGTCTATAATGACAGTTTAGCTTCCTTTCTGTCGTTTTGACAGGTTGTTTCTTATATATTCTTACATTTTTATAACTTCTGCTGCAGGGTCGCAGCTACGATGTTGCAGAGTGATCTTCTGGTGGAGGTAGCGGATATGAGCTTCCATCTGCACAAGGTACAACAGTGTAAAAACCCTTTTATCCTTTATCAATTCGTACGAGTGAGCAAGCTTCCAGCCTTGGACCTATTCATTTTTCTCTAATAGGTTTGGTAAAGCTACGCTAAGGTGGAGGGAATGTCTGGGACTTGTCTCTGCCCGTCTTACTGAATTGCCAACAGATAGCTACATGTAAGATCGTTTTGCATTAATTATCTACTTGTTTATTTTTGATTTTTTTGTGCAGTTTCCACTGCTGTCCCGGAGTGGCCGGTTGAATCGCTTGGTTTTCGAATCACGTGACACTGAGAAAGATCATATCAAACTAGACAACATGCCTGGGGGTCCTGCAGCGTTCGAGCTGGCAATGAAGTTTTGCTACGGCATTCCCATCATGATCAATAGTTCCAACGTGGCTGCTCTCCGTTGCGCTGCTGAGTATCTAGAAATGACTGAAGATCTTGAACAAGATAATCTTGTCTCAAAGACTGAGGATTTTTTGAGCTCTGAAATTCTTACCTCTTGGACAGATTCCATCACAGTGTTGAAAGCTTGTGACACATTATCACCTTGGGCTGAAAATTTGCAAATTGTAAAGATGTGCAGCGAGTCTATCGCGTGGAAAGCTTGTACTGACCCACGCGGGATTAGATGGTCTTACTCCAGTGCTGGTGAGTCTCCAAATCTTTCTCCACCATCGGAAGGATCCGCCAAGAGTAGCACTTCATCGAAAGGACCTTCTCAAGACTGGTGGTTTTCCGATGTTGCCGAACTCAGTTTGAAGGCCTTTAAGGTGGTCATGAATGCGATCAAAGCGAAGGGAATGAGGCACGATATGATGGGGTCTGCTATTTTCTTCTACGCTCACAGATGGCTGCCGAGTCTGTCTGCTTTGGACAACCTGGTATCGCCTCTGTTGAGAGAAAGCCCACTTATGAAAGATAAGAAGAACAAAGTCTCCACCAGCTGTAAAAGCGAAAATAGCTATGTTGAGGGTCCAGGGGCAAGTTTTATGAACGATGCAAATGGAGACGTGGCACCCCAAGTTTTCGAGCGTGAGATTTTGGAAGAAATAGTTGGCATCTTGCCTTCCCAAAAAGATACGGTCCCAGTGAGTTGTTTGCTGCGGTTGCTGCGGGTTGCTATCATGGTGGACGTGAGTGCTGGCTGCAGGAAAGAGCTCGAGAAAAGGTCTGGGACACAGTTGGATCAGGCAACTTTGAGCGATCTCTTGATCCCATCCTGTGCTTCCCAAAGTGATTTGGTTTATGACGTTGGAACTATTCATCGGTGCTTGGATCACTTTTTGGTTCAGGTACTGATATTCCAGTTCAAATTTTTATCCTCGTTACAAATACCTGTGCCTAGAAAAGAGACCCAAGATCCAGAGAAACCATATTCATGAATGCAGAAAACTTGCCCAGCATTTTCGACCCTAACATGTGATTGGCTAATCATTTAGAGCAGTTTCTTATAATTGTGTGCTGTTAGGTTCTAGCTCTTTGATGCGGAAACAATAATTTTTGGGTGCAGGATCATATCCAAATAAGCTCTCAAAAGGAAGTGCCAATGAGCTCTAGTAGAGACAAGAATGGCGATATGTACTGTACTTCTCATCTGAGACCGCCTGTCGGTCCTCATACTGCGAAGATTAAAGTGGCGAAGCTCATAGACAGCTACCTCGCAGAACTTGCGAGAGACAGCAATTTAACTTTCTCGAAGTTCCAAGCGCTTGCAGAGGCTCTCCCGGAGTTCTCTCGAATTACAGACGATGGCTTATACCGCGCGATTGATACATATCTTAAGGTATGTTCTGTCCTTATCTATGTCACGTCTATGATACCAAGAGTGTATTTTTATATCTTCATTTTAATCTTGCACTTCCAAAGCTTCAGCTTTGATCAAATAAAGAGTCCATTCCAATATTTTGTACAGGCGCATCCAGGTTTAAGCGAGCATGAGCGAAAAAAGCTGTGTCGAATGATGGACTGTCAACGACTTTCGCTAGAAGCGTGCATGCATGCTGCGCAAAATGAACGCCTCCCGCTTAGGATAGTTGTTCAAGTACGTTCCTTACGCTAAGCCATCAACAATGTTAATTACTTCGTTAAGTGACCTGTATCACTGAAGCTGAGCGAGCAGGCGTGTCAATCGTAAAGCAGCGATTGTCTACGATTTAAACAACATAGTCGAATTTTCAAAGCTGGTTTTGTCTCTTGGAAGTGAAAAATGATGCTAACAGAACGAAACGTTTTTTCTCAAAGGTACTATTTAGTGAACAAATGAAACTGCGGAACGCAATTTCTGGTAACACTGCTGCACGTGCGGAGCGGGCTCCAGACTCTCCAATGCAACAAAGACTGTCCCCTAGCCCTGCTGCCTCGGCAGTCTGGCCGATTCTCCATCCTCAAGACGGCACGAACTCCCAGATTGATGTTAGAGCTCTTCAATATGATGTCATGTTTATGAAGGCCAAATTCGCAGAGTTGCAGAAGGATTATACACTAGTAACTCAACAGGTACACTTTCTTCCCTATGACCAGCTATTCGAAAATGTTCGTGCATCTTCTGTAGTGAAAACGGATTACAGAGTAACTTGAGACACCTCCAGAAAGATAGGTGATGGTTTTGTGTGCATGTGTGGACAGGTGGAGAAGTTATCGAAACAAAAAGGCTCATGGGTAAAGCGTTTGTTTCAGTCCAAGGAAACGGTGGAGAGTAGATCATCACCCTCACACCCGAGGTGGAGTCGACCTTGGAGAAACTCTATCTCAT
>PtrBTB_N0001 | Chr10-plus-8826195-8826302 | RcoBTB_0043 | 5079-5186 | gw_score 51.11 | pep | gw_score 42.05_42.05 | BTB_2|0.00063|9-34 | 
TCTCCAAGCTGAATCAACTTGTTCCCTATTTCATCAATCGAGACCCTAATTTATTCTCTATTCTCTTATCCCTCTTGAGAACCGGAAATCTCCCCTCAAAGACCAAGT
>RcoBTB_N0001 | 29820-plus-5318-9728 | MesBTB_0061 | 4254-8664 | gw_score 1774.18 | pep | gw_score 1679.79_1679.79 | BTB|0.0085|249-349 | TPR_2|0.074|456-482 | TPR_2|0.053|584-616 | TPR_2|0.17|712-739 | TPR_1|0.0031|784-813 | SNase|0.023|803-848 | 
TGCAGCATAATATATTTAGTTCAATGCGGAGTTTAAAGTTTATAGAAGGATGTAAAGGCACTCAGATTTACGCTCTTAATTCTAATGGCCACGGCCACAGTCACTCCGCCGGTAGCGGCGGTGGCGGAGGAGGAGGTTATGGAAGTGTCGGAGAAAAATTTTTACAACACCTCCATGACCTGAGAGTCAATTCTGTTAGAGCAAAACCTAATCGACCTTCACAATCGCAGACATCGTCTAATCAAGACTATAACAAAAACATCGCCGTTGAAAATCTTTTACCGTCTGGTTTACCTGATACCGATCTCCTCGAGCCGCAGATCGACCTTTGTCTTAGGTCTGTTGATTTCGTTGAAACCCTAGCTGATGTGTATCGTCAAATTGAGAATTCTACTCAATTTGAGAAACATAAGGTGTATTTACAGCAATGTGCGATATTTCGGGGTTTAGCCGATCCTAAACTGTTTCGAAGGTCTCTCCGTGTGGCAAGACAACACTCTGTGGATGTTCATTGGAAGATTGTGTTAGCTTCTTGGTTAAGATTTGAGAGGAGAGAAGATGAGCTTATTGGTACATCTGCTATGGATTGTTGTGGAAGGAATATTGAATGTCCTAAGGCTTGTCTGGTTTCTGGTTATAATCCTGAATCAGTTAATGATCATTGTTTGTGTTCGGGGTCTTCTAGAGATGATAATGGATGTGGTGAGGGTTTTTTAATAGGAGATGATGAGGAATGTTCAACTTCTGATGAAGATTTTGATATGTCGTTTTGTATTGGTGATGATGAGATTAGGTGTGTGAGGTATAATATTGCTTCACTTTCAAGACCTTTTAAAGCAATGCTGTATGGTAGTTTCACAGAGGCGAGGAGGGAGAAGATTAATTTCTCACAGAATGGGATTTCTGCTGATGGAATGAGAGCGGTAGAGTATTTTAGCAGGACAAAAGGATTAGGTTCTTTTGATTTGTCTATTATATTAGAGCTCCTTTCTTTGGCAAATAGGTTCTGTTGCGAGGAAATGAAGTCAGCTTGTGATGCTCATTTGGCATCTCTGGTTTCTGATATGGAGGATGCTGTGTTGCTAATTGAGTATGGATTAGAGGAGACTGCATATCTTTTAGTGGCTGCTTGTTTGCAGATGTTTTTGAGAGAGCTCCCTGGTTCACTGCACAATTCTCTTGTGATGAAATTGTTTTGTAGTCCAGAGGGTAGGGAGAGATTGGCTTTGGTTGGGCATGCTTCCTTTTTGTTGTATTTCTTCTTGAGCCAAATTGCTTTGGAGGAAGACATGAAATCCAATGCAACAGTGATGCTTTTGGAGAGGTTGGGAGAATGTGCAACTGAAGGTTGGGAGAAACAACTTGCTTATCACCTATTAGGTGTTGTGATGCTTGAAAGAAAAGAATATAAAGATGCTCAGAATTGGTTTGAAGCAGCAGTTGAGGCAGGTCATGTTTATTCATCAGTTGGTGTTGCAAGGGCAAGATACAAACGGGGCCACAAATATTCAGCATACAAGATGATGAATTCACTGGTTTCAGATTATAAACCAGTTGGGTGGATGTATCAGGAAAGGTCTCTATATTGTGTTGGAAAGGAGAAGTTGATGGATTTGAACACCGCAACTGAATTAGATCCAACTCTTACTTTTCCATACAAGTACAGGGCTGTTTTATTGGTGCAGGAGAACAGATTTGGACCAGCAATCTCAGAGCTCAACAAAATAATTGGTTTTAAGGTCTCTCCTGATTGTCTTGAATTACGAGCGTGGATTTCAATTGCTTTGGAGGATTATGAAGGAGCTCTCACAGATGTTCGAGCACTTTTAACTTTGGACCCAAATTACATGATGTTTCATGGAAAGATGCATGGTGATCGCTTGGTAGAAATTCTTCGCCCTCTTGTTCAGCAGTTGAGTCAGGCTGATTGCTGGATGCAACTATATGATAGGTGGTCCTCCGTTGATGATATAGGCTCCTTAGCTGTTGTACACCATATGTTAACAAATGACCCAGGGAAGAGCCTTCTACGGTTTAGGCAGTCTCTCCTCCTTTTACGGTAAAGGCACACTCATACCCTATTGATGCTTTTGCTCTGTGGTTGTTAGCCTTCTACTGTGCAGTTATAATATGTTTCAAGCACTAATATGGTTTTCTGATAATTGAGTTTGTTGTAAAGAATTAAAGAGCTTATACTTGTTGGTATCAGTGGGCTGTTTTAATATGTATGGGACAAGTGCTTTAGATTGGCATCTTGCATCGGCATAGAGCTTGTATTCATGTTGCTAACTTGCTATTTCAAAAATGTAAATTCAGCCAGCTTTGCATTTTTAGCAGGATGATAAAATTAAATAACTGAAACTAAATAATTGTAACATTTTGCAACATACACACTTGCATAGTAGCATGCACATCCAGCAGATACTCTTCATGTGATGCATAATGCTAAAACACTAAGCTAACAGCTTTAAGATTAAAAGACATACTTAATGATTCCTGTTTATCTCTTTCTGTCCTCTTTCTTATAATCTATCGTCTAAAGATGCAACTTAAGCAGGCATGAAGGAGGTGGAAAAGTAATAGTGGGGAGAGTATTGTAAAAACAAAGCTTTTCTTTTTTTTTTTTTCTAATTTGGATGGAGATATTTCTAAATCAACCGTGCTTGATGCTCTGTATCTGTTGCCTAATTATGTTTTTGAGCATGTTATGTAATGTGCATCTCTATTTTCCTCTGGTGAATGAAAGCCAAGCAAAGCAAAGACTTTGGAACTTTAGGTCTGTTGTTCAACATCATTTTTCTTTTGTGGGAACAATATATGCAATCCTTTTGATGTTTATGATATCAGATAATATCTCTTCAAGAGTTGGGTAGTGTCTGTTTGTATGCCACCCTTCAGTGTTACATAGAAGTTTGTTAGGGTGCTATGTGAAGTGTCCAACATTCTGTAATTCTGAGTGGCCTCCACTTGCTTTAACTGGATTGCAAACCAACAATTGAGACTTGAAATCTGCCCCTTGTTATGAGGCGTCAACCCCCTTTAACATTATTTTTCTTGTTTAAGATTATCTCTCTCTCTCTCTCTCTATCTCTCTCTCTCTCTTTTTCCTTTACACTTTCTACTTTTCTCTATTTATCCTTCTGCTAGTGAAGTGGATTGTTCAGCTCTCAAGAGCTAGGAAATGGTGAACACATTTCTTTAAATGGATTTGTATTTTGTTCTGAAATTCTATTTGTGTAGGCACCATTAGAAAATTTGTGAGCATAGAATATCAATGGATGTTATGGTTTAAGCTACTTGTAATAATGGATGGCATTTTTCTCCTCTGGCCTGGCCTGAAACATTCAATATTACTTCTGATCAAATGATGTTTTCACTGTTATTATTAGACGTGTGCGCACACACAATACATTCATAATTGTTGGTCGCTTTATATACATGTGTGTGTGTGTGTGTGTGTGTGTGTCTATATGTTATTTAATCTTTATAGATTATCTGAATTTCTTTTTGCTTCTTAATGTTTTGTGCTTTCCCAATCCGATTTCATAAAACTGATTTGTTATCAAGACCTGCAATGAAGAAAATGGAAGTATATGTATGACATGCAGCATTGTTATTAATCCTCCTAAACCAATTTTTTTGCTTCTTAATCTCTTCTTATCATGGTTTTTAGATTCTAACGGTGTCCTTTTTGTTCTTAATGGTTTAGGCTAAATTGTCAAAAGGCTGCAATGCGTAGTTTGCGGTTGGCTAGAAATTATTCTAGTTCTGAGCATGAAAGGCTTGTTTACGAAGGATGGATTTTGTATGACACTGGCCATCGTGAAGAAGCGCTAGCCAAGGCTGAGGAGTCCATTTCAATTCAGAGATCATTTGAAGCCTTTTTTCTCAAGGCATATGCTTTAGCAGATTCAAGTCTTGATCCTGAGTCATCAATGTATGTTATTGAACTTCTGGAGGAAGCTCTTAGATGCCCTTCAGATGGCCTACGGAAAGGACAAGTAAGTGTCGATTTTGAAGCAATCTTACTATTTAATGCTCCTGATTATCTTTTTGAGCTGGGGGGATTATGCTGTTCTGCAGGCATTGAATAATCTAGGAAGTGTCTATGTTGATTGCGATAAGCTGGATCTTGCTGCGGATTGTTACATGAATGCACTCAATATTAAGCACACTAGAGCACATCAGGGTCTGGCACGCGTATACCATCTCAAAAATCAACGCAAAGCTGCATACGATGAGATGACAAAACTGATAGAGAAAGCCAGGAATAATGCATCCGCGTATGAGAAGCGTTCTGAGTACTGTGATCGGGACATGGCAAAGGGTGATCTTAGTATGGCAACGCAATTAGATCCCTTGAGGACATACCCTTACAGATACAGGGCAGCAGGTATGTGTAATGCTCACA
>RcoBTB_N0002 | 27461-minus-13624-18814 | RcoBTB_0039 | 4810-10001 | gw_score 765.55 | pep | gw_score 340.47_340.47 | BTB|0.098|16-62 | BACK|4.6e-07|84-184 | 
TTTGCAACTCGTGCAGTGAATCAAATCTGAACTGTGTTTCAATCCAGTGGAACATGGAAGTTTTCGTTAACGTTTTGAAGTTTGTTTATGGCTGCCAAGTGGATGTCACTTCTAAAAGTTTCCTCTCTCTTTTTGAGGTAAATGCTTTCATAGACGATGCTATTTCCTGCAATGTACTAGTACTAGCATGCATTTAAAAACTATGCTTTAACTTTATGTTCTATTTTGCTATGGAAATCACAATAGAACTCTTGAGGATGCAACACTGTTACCAAAACTCAAAGATAACATTAAAACTTAAATATCATATTGCAGAATTTGCTGCCTCTTTTTTTTTTTTCTTTTCTTTTTTGCTTGGAGTTTAAAGCAACTGTGTAAGATTGATGCTGTCATCTCCTGATCTGCCTAATAAGATTTTCGTTTCTTGTTTAATCTCTTACCTGTATTTGCTTCAGTGTCAAATATAAGGAACAAAGAGTAGTGGAATGAAGGAAAATGATTCATGTTATTGGTTCAAAATAGTATGCAGTTAAGGCTTAATTGTGTTGATGTAGAATTCTCAAGTGTCTTAAAATAATAAATACAAGAAAGTTGGAAGTGGTACCTATGAGGGAAATGTTGAAAAAGAGGATACTGAGTCGGCATTTTGCATGTTCCTAGTAGACAGTAAAATATATTAGTATAAGAGATGATATGTTGAACTTGTATGAGACAATAGAGTGAGAGGTAGACCAAGGATGGCGTGGGAGGAAGTAGTAAAAAGGTATTTAGCAGTCCTAGATCTTTCTGAAGAGGAAGTCTTGAATCAGAAGGAACGGTGGAAAATAATTCATATATCTGTATCTATCCGCAATTAATTTGGAATCAAGGATTAATTGAGTACAAGATGATGTCTTGGGCATTGTTTGCCATTGCATAAACTACACCAATGTTATTTTCACCCCTTTTTAAATAGAAGTTATGTCGCTCGCATATTCTCTATTGTTTTGGTAACTAACTTGTATTTCTATATCGAGATTTGTGCATTAGTTGCTCAAACAACTTGGATATGTTATTCATGATTCTTATGCTTATAAATTTCTTGTCCAGGCTGCACTTTATTTTGGGGCTGAATTACTTCTATTGAAGTGTAAAACTTGGTTTTCTGAGGTGACTTCATCTAAAAGGTCTGGGTTGCTTAAAGTCCAATTGGAAGATTTGATTCACATTTGGAATTTCGGTCTAGAGCATGGTGAGGGTGCTTATAATACTTAAAGGCTCGTAGTTGATCAGAGATGCAAACTCATGCTACTTACGCTTTTAATGTTTGGTGATATCATAATGACATCCACTCTAATTGATGCATTTATAACACATTGCAGCAAATGATTTTGTTCCAGAATTGTGTGCGAGCTATCTAGCAAGGAATTTTGTATGTGCTTAACTTTCATTTTACTTCTGAGCAGTCCCAAAGTAAATTCGCTTGTTTCCACAATTAATGATGTTTTGCACCATATTATTTCACTTTTTTTGAGCTTAGGACTTAAAAGGATTTCAAATAAAATCACACACACGTACAAGTGTACATATGAAAGGAGAAATGCATGGTTTCTTTAATGCTCAAACTTAAGCCATGTCTTCAGCATGTTAAATATACAGATTATATTTGTATTGCTAGTAGTTAAATTCAATAGCAAAAGAAATTGTATAAATTGTTAATTGTGATTTGGATACTATTTTAAGCTTACTGCTATAGCTACATAAATTACTTAGTCTACGAGCTATATTCAAGTGGCTGTATATTTGGTCTCTTTTATACTTGACACTGCTTTGTTGCAATGAGATGTCTCAAGTCTCAACCTCTTTCCTATAAACTGATAAAGAGATGCTTACTTGCAGATGTGGGCCATGTATAGTAAATTTTTTGGAGATGTTCCTTATAATTTGTTATTTCATTGCATCAAGCATCCGCATTTGACAGTATATAGGTAAGTAGATTATCTTGTGTTGCCAGTTCCGTTCTCACTTAATATCTGTCTGGATTGTGATCTTCACTTATGTTTCACAGTGAGAGGCATCTTTCTGATGCACTTTTAGTTTGGCTCAATGCTAACAGAGAACAGCTGGAAGCCTTGAAGAAGGCTGAAGATGACAACACTGGCATTCTAAAACAGGTACAGTTCAGCATTTTAATGTTTATTTTATGGACCTGAAATTGGAGACTATTGGAGGCAATGCTTACGCTCTGGGTGGCATGTATGAAATTCTTATTATAACGAAAAAATACTTTAATATTTTGTTTCTACTTTCCCAGCACATTCAGCAAAGACCAAATACCATATAAGCTTGAATAGTAGAAAGTTGTTTTTCTATTGTATGATAAATTTGACATGGTGTAGTTTGTCACTACATTTCTATGTCAATTCAAAAGAAAATGTCAGTGAGCCAATGTACCTTCAAATCCGTTAAAATGGAATCAGTTTAAAATCAATCTTAGACTGCTTCATGGCATAACGCAAGCAATGAATTGAGAGATGATATCCTTAAAAACCTCTACAGGAATGTTATAATCCTATTAGGTGGCAGCAACATTATGTTCATAGTAATTGGCTACAAAATCTAATATTCACTAGTATGCTTTTCTCCTCCCTTTCTTTGAAGATATAGAAAGAGTAACTGAAGTAATTAACAGATAAACAGGAATCTACGATGGCCAAAAGCAATGTCTGAGCATATGCTGTATGATTGAGTGGTTGCTGCACATTCACTATGCTAATATATTCTATTCCTTTATATTTCATATTAAATAGTCATGAGATATCTGTGGAGCCATAAAGGTCAACTATTAGGTTGTTAAAAGATTACCAGATGACCTGATGTGAAAAATGTCAATACATATAAAAAATTGGGAAAATATGAGGAAAAAATATTTAATTAGAGGCATGAAACTGGAAAAGTGATGGTTACAGATATACAATTGAAAAGTTAATGGCTGATGCATTAACTCTCTATTTTTTCCTAATAACCCATAAAGATAGCTCCAATACTATATCAAACAAGAACCTGTAGTTATATAAATTATTACAAAGTTTATGAACCTCTAGTTGCTCCTTGTCTCTCATGTTCAACGTCTATGTCTCTCTCTTTTATATATATGGGCCACAAGATGGGACAGCTTGAGCAACAAAAGTTTTACCCCCTTTAGTGTTTTCATACAAATCTCATTGCCTAAGTTTCAATTGTCTATGATTTGATTTTCTTCAATCATTTTTTATTTGTGTTAACAGATTCGGATTAGTGTTCTGCCGTTGTGGTTTGCTGCAGGTATGAATAATTGCTTTGCATTATAAAGTCTTTTGCATCTCTTAGATTTTTTCAATAATTGAAACAATGGTTTTTATCGAATTGGGTTATAATTTAGGACAACGAAGGTCTTGCTACTTTTCAGAGCTTGCTGAGGAAAGCATTGAGGCAATATTTAGACTGATGAAGAATCCACCTGCAGATTCAATTGGCATCTTTAGAGATGGTAACTTGGACAGTATCAGAATTCGATTGAATGAATATTCCAAGGTATTCCTTTGTCCATCTCCAAATTCCCCTGGACTTCATTTGATGATTTCGGCTTTAATTATTGAGGATTCATTAAATGAAGCTTAGTTAGTACAAGCTGAAGGGACAAAACTGCAATTTCTCATTCAGTGCTTTCTGTCATACAACTTCAAAACCTTAAATTTATGGAGTAACTAACTGATTCTTGAACAATATTGCTCTTTCTTTCTATAATTATAGTTCTTTTTTTCAACTTTGCTGTATTTATATTGGAGAAATCTTAGATGGCATTGCAAATTTTCTGGATAGGCTAGTATCTCATAGTGAAAATGGAGGTTTCAAGCTTACAAATAAGCATTGTCCTTTTGCTAATACTGCTGAGTAATAAACACTAAAAAAAAGAGTTGCTTACTGTGAAACTTTCTTCCTTTTATGGTCACTTGCCTTAATTTCGCCAAAAAACTTTATTTTCATGGCTCCTGAGAGGGTTGATGACTATGGAACATTTACCCATTTTGCAGAAAGTGGACCTTTCAGGTTGTCCACAAGTAACATCGGTGATTGTTCTCCTCTCTTTGCTTCCTTCTTCATATTGTCTGGACCTCACCCTGAGGAAAAGCATTAGACAGTCTTTGATCAACCTTGACCATCTGAGCAGAGATCAAAGTGGAAGTAGATTCTGGCATAAGTTGCCACCAACTCTTTCTTTTGAAGCAGTTGAGAAGGTGGATATTTCAAAGTGTCCAAGGCTACATCTTGAATCCACCATTGAGTTCTTCTCCAAGTCATTTCCATCTTTAAGAAAACTGAGAGCAGCGTATCTTTTGAACTTTAAGACAATCACTTTGCATAAATTGATGCAAAATTGCCCGCTCATAAGTGAGGTTGACTTAACTGTTGACATTACTCCACTTATCCCAACTCAGTTATCAGTAATATCTTCTAGTCCTGCTACAGTGCCACGGGTATCAAACAAGTCCTTGAATGTCGGCAATAGTATCCCAAGCAGAATATCTTATCATTCAGGGCCATCCCTTTCAAAAATCTCTAGACTTGTATTGGAGGGTCGAAGTGATATTTCTGGTGAGATACTGAATAGCTTTTTTTTTTAGCACATCTTTAATTGAAAATAAAAAGACTAACTCTACTTCAAATATTGGCATAGCCTTTATGTGGTTGTGGGTCTACTATAATAGCTCACGATTGCTGGAATTGGAAGTCACTGATAAAAGAATCATTTGTGCATGGTGGCATAAGGATACTTTAGCAACCAAGAATCATGATTAGCTTGTCTCTTCTGATGTTATAAGACCTCCAGTATGGAAATCCATTGATCTTAGGTATTCATGACTAGAAAAATCACCATTTTGTTCCTACCAGTTTCTATGGGTCTGTTGAAAAAATTTAGCCAAGCGTTCAAATACTTGTTTAGTCCACATGAATAACTATGCAGTATTATTTTTATTTTTTTCTCATAGCTTTTTGTTCTCCCCCTTCATTGGTATGCTTAGAAACTTTCATTTCTATGTTTATTGCAGATTTGGATCTCCAGTATATCACTGAGCTGTGCGTTTCCTTACAGTACCTAAATCTTAAAGGTTGTATTTCAGTAACAGATACTGGAATATCAAATCTCATAAGCCGATGTGCTAAACTACAT
>SbiBTB_N0001 | Chr02-minus-2632513-2633073 | CpaBTB_0005 | 4528-5088 | gw_score 160.03 | pep | gw_score 157.30_157.30 | BTB|5e-21|12-127 | 
CGCTCTCTGGGCTGCCGGCCGACCTTGGCCGCCTCCTAGCGACAAAGGAAGGGGCAGACGTGGAACTGGAGGTGCAGGGCAAGGTGTTCGCTGCGCACAAGTCCGTGCTCGCCGCCCGATCGCCGGTTTTCATGGAGGAACTCTTCGGACCAGCGAAGGAGGAGGACACCAGCTACGTGCGCATCATGCCCGACATGAGTCCAGAGGCGTTCGAGGCTCTGCTGCACTACGTGTACACCGACACGTTGCCGCCGGAGATGGCCATGGCCATGGCCTCGCTGGAAGAAGGCGTGGTGCTAGCTGAGGGTTTGCTTGCCGCCGCGGATCGATATGAGCTGAAAGATCTGAAGCTGCTGACTGAGCAGAAGATGTGCAATCATGTCGGCGTGAGCACGGTCTTGCCATTGTTGGCGCTAGCGGAGCACTACCAGTGCTGCAAGCTTAAGAAGATGTGTCTAGGGTTCATCAGTTCTTGTGGGAACACAAGGTTGGTGGTCATGGCGACCAATGACCTCGAGATTCTAGCGAGGAGCAGCCCGTCTGTCATCAAGGATGTAATCA
>SbiBTB_N0003 | Chr02-minus-2617535-2618095 | GmaBTB_0064 | 4531-5091 | gw_score 171.38 | pep | gw_score 170.21_170.21 | BTB|1.5e-19|2-122 | 
GCGCGGACGTGGAGTTCGAGGTGGGCGGTAAGGTGTTCACCGCGCACAAGCTGGTGCTCGCCGCCCGGTCGCCGGTGTTCCGGGAGCAGTTCTTCGGCGCGGCCAAGGAGGAGGCGACGGGCTACGTGCGCATCTGGGACATGCACCCGGACACGTTCGAGGCCCTGCTGCACTACGTGTACACCGACTCGCTCCCGCCGCCGGCGGTGCTGGTGCCCGTGACCAGAGGCGCCGGCCGCGGCGGCGCACGGCGGGAGGAAGAGGCGGCGGCCGCCGCGGCCGTGCTGGTCCAGGACCTGCTCAGGGCCGCGGACCGGTACGGCCTCCGGGGCCTCAAGTCGCTCGCCGAGACTCAGCTTTGCAGGCGCAACAACGTCGTCGGCGTGGACACGGTGCTGCCGATGCTGGCGCTGGCGGAGCGCCACCAGTGCTGGGAGCTCAAGAACAGGTGCCTCGAGTTCATCGCGTCCGGGGAGAACGCGAGGGCGGTAATGGCGGCGACCGACGACGTCGAGCATCTGGCGAGGAGCTGCCCCTCTCTTGTGAAGGAACTCGTCGAGA
>SbiBTB_N0002 | Chr01-plus-65610886-65611371 | CpaBTB_0041 | 4992-5477 | gw_score 248.15 | pep | gw_score 247.36_247.36 | BTB_2|2.2e-12|4-92 | 
ACGGGCGCGTGCAGTTCAACGTGGGCGGGCAGCTGTTCGAGACGACCACCACCACGCTCGCCAACGCCGGCCGGAACTCCATGCTCGGCGCGCTACTCGACGCCTCCTGGAACGTCTCCTCCTCGTCCCCGGGCGGCGGAGTGGCCGAGTACTTCGTCGACCGCAACCCGGCCTGCTTCGCGGTGCCGCTGGACCTGCTCCGCATGTGCAGCCTCCACGTGCCCCCGCACCTCCCGGAGAAGCTGCTCTACCGCGAGGCGCTCTACTATGGCCTGCTCGTCCACGTGCGCACCGCGCGGTGGGGCGCGTTCGACAGCGACCGCCTCCGCCTTGCCGCGTCCGTGCCCGGGCGCGCGCCCGGGGACAGCACGGCCATCCGCTCGTCGCCCGACGGCGGGTGCTGCGTTGCGCACGGCGGCGCCGTGCGCGTGTACAACTGGATGCTGGACGAGCGCCGCCCGGTGTCGCTCGACCACTCGCAGGTGC
>SmoBTB_N0002 | scaffold_12-minus-660923-662179 | SmoBTB_0001 | 4573-5829 | gw_score 938.46 | pep | gw_score 542.71_542.71 | BTB|1.4e-13|18-93 | DUF3420|5.4e-05|205-252 | Ank_2|1.2e-09|258-340 | 
TGAGTCTCGAGGATTCGGAGCCTTTGAAGCAACTGGCAGAGGACTTCTCGAACCTCCTAGATAATGGCCAGGCCTTCAGTGACGTTGCATTTGCAATCGACGGGAGGCACGTCTATGCTCACAAGTGTGTCCTGGCTGCACGGAGTCGATTCTTCCGGATGGTGCTGACTAGCAATGGACCAACGCAAGCCCCCCTGGTTATGCCGGTCTCGGCAGTCGGCCACGACGCCTTCATGCTCACGTTGCGATTTCTCTACAGTGGTCAGCTATGTTTGCTACCTTCGAATTCTCAGCCTGACAGAGGGTGCAAGGAAAGCTCTTGTTGGCATTCACAATGTAGAGCCGCGGTCGACTTCGCGCTGGAAGCCCTTCATGCCGCTCAAATGTTTGGCATTGACGAGCTCTCCGTCTTGGTACAGGTCTGTAAGAAAGAGAGAGAGAGAGAAGCCAATGATTTAAGTAATCCAACTTCTTTACCTTTACAACAGAAGGAGCTGGCTGCGATGGCTGAGAAGGCATCGATCGAGGACGCCATGAGAATCCTTGTCACAGCTCGCGAGCAGGACCTGCTCCAACTGTGGTCAGTGTGTTCCAAGCTTATAGCCAAGTCTGGCCTGTCAACGGAAGCGCTAGAGAAACATGTACCGGTGGAGATAGCTGCCGAGATAGAAGCCATCCGACATAAATGTGGCTACTACAATGCCTCCAGAGCCGATTGCAGCGACTCGCTGGACGAGCAACGGACACGGAGGATGCAAAAGGCACTGGATTCGTCGGATGTTGAGCTGGTGAAGCTTCTGGTCATGGAGGAAGGCCTCAGCCTCGACAAAACGTTCGCTCTTCACTATGCTGTCGCGCACTGCAGCCGAAAAGTTGTGAGCATCCTGCTACAGCTCGGAGCCGCCGATGTCAACGCTGTCGATGTCGAAGGAAGGACACCTCTACACATTGCTGGAGAACTCGCTGATCCAGAGATGATAGCGGTTTTGCTCGACCACCATGCGAGCCCACACGTACGTTCTCCAGCAGGAACCACCGCTCTGGACATGGTGCAAAGTCATGTGTTCCAAGCACTGACTTTAGCGTCGGAAGGTGGAGCACCGGCGGACCACAGTAAGCTCAAGCTGTGTCTGGAGCTGCTGCAGACTGCTGAGCCAGTTTCCTCACAAGAGCGTATCGTTCAGGATGAAGGTAACTGCTTGCTAATGGCTCCAGGGCGAAACAACGATTTCTACCCGGCTCCTAAAGGTACACAGT
>SmoBTB_N0004 | scaffold_76-minus-414685-415600 | SmoBTB_0007 | 4305-5220 | gw_score 571.91 | pep | gw_score 229.49_229.49 | BTB|1.4e-20|92-198 | 
TGGATTGCTGCGTTTGTAGCAGCGTGGTGGTGGGAACGATCGCTTACAGGCCTCCACGAAACACAATCTGTGCTGGATGCCTCGAGGGAGCGCAATCGATCCTGAGCGTGAGCAGCCGGATCGAGCAAAATTGGAAGCTGGGAGAAGATGATCGGCAACTATCTTCCAAGGTAAGGTTTTCGAACGATCGAGAGTAACAAAGTGAATCGTTTTCGCATTTAGATCATGCTACTTCACGCCTCGAAAAGGATCGAGCATCTGGAGCTCATGGAAAGAGAGGCATCGCGCAAGCTTAGATTTCTCGAATCGCTGGCGGTGGGATTTCGAGAAGGGATTCACACCGACGTGGAGCTCGTTGCCAACGATGGTCACTCCATTCGAGCACACCGCATTGTCCTGGTAGAAACTTGTAGAACTTGCTCCCTCTCAAACTTCTTCGTGATCTAGGCCACAAAATCATCGTTTTTCAAGGTCTTGTTCGAAGTTGACGCTTGCAAATCCGAGCACAGTGGAGCCGTGATGGTCCCGGAGCTCCTCAACCACAGCCAACTCGAGAACTTCATCGAGTTTCTCTACAGCGCTCGAATCAGCGACGACGATCTATCCAAAAACTCGGCGTCTCTTCTCGTCGCGGCGGACAAGTATGATATCCCAGCTCTGGCCAGAACTTGCGAGGAGTATCTTACGAGCAGTGTAACTTCTTCCAATGTGCTGGAGATGCTCGAGCTCGCAACTCTCTGTTCTGCCGAGGCTCTCAAAGAATCGGCAGTGAAGACAGTGATCGACGATTACCAAACGATACTTTTCTCCAAAGAGTACGAAGAGTTTGCGTTGAGATCTTCCATGGTGGCTCTGGAGATCTCCAGAGCTGTTATAAGCCACCTTTCAAGTTTGAGAGAAGAAATAGACAAGCTAT
>SmoBTB_N0006 | scaffold_34-minus-1676602-1677809 | SmoBTB_0019 | 4559-5766 | gw_score 684.22 | pep | gw_score 368.55_368.55 | BTB|7.3e-17|5-112 | zf-TAZ|6e-13|199-296 | 
ACAATTGGGACAAGTTGTTTTGCGAGGGCCTCCATACGGACGTTTGCATCGTCACCGAGGATGGAGGGATGACTGCTGCTCACTCGTTCGTGCTGGTAAGCTTGAAAATCTAGTATACGCAAGCAAAGTTTTCTTTTTTCTCGAACAGGCCGCAAGCTCTCCGGTTTTCTTACGCTTGCTCCAAGAGCAGCAACCGTCCGGAAAGCACCACCGGCGATCCATCCACATTTTGGGAGTTCCATACGATGCTGCGAGAGTTTTCACTCGGTTTGTGTATTCGTCGCGGTAAGCCAAGGATGTTTTCTCTTTCCTTGATCGTCACCATTGCTCTAGATACGAGGAAAAAGAGATGGAGAAGTACGTGCTACATTTGCTCGCGCTCTCCCACTCGTACTCGATCCCGCTCCTCAAGAAGAAATGCACCGAGGCGCTGGAGCGGGGCCTGCTCACGACCGAAAACGTCGTGGACGTGCTCCAGCTCGCACGACTGTGCGATGCGAGCCGGCTAAACCTCTTGTGCCTGCGTCTCATCGTCGCCAGCTTCAAGACGGTGGTAAAGTCCGAAGGCTGGCGAGTGATGCGCGAGTCCGATCAAACGCTCGAGCAGGAGCTCGTTGGTCACGTCATCGAGGCCGACGCCGTAAGTTCTAGTTCTCCCAAGCATTCTTTCCATAGCTTCATTGAACTTACGTTCTTTGTTCGCAGAGAAAGCAAGAGAAGCTGAGAAAATCCGAGGAAGACAAGGTGTACAAGCAGCTCCACGACGCGATGGAGGCGCTGGTTCACATATGCCGCGACGGATGCCGCACCATCGGGCCGCACGAAAGGCCGCCCGACGGTATCAACAGGCAGAATTCTTTCTCTTCTTCTTCCTCGTCTTCTTCTTCGTGCGGCTTTCCAGCGTGCAAGGGACTCGAGTCTCTGGTCCGACACTTTGCCGGGTGCCGGACCAAGGTCTCGGGTGGCTGCCTTCATTGCAAGCGGATGTGGGAGCTCCTGGAGCTACACTCGAGAATGTGTGGCGATGCCGAGCGATGCAAAGTCCCACTTTGCAGGTAAGAGTTTGTAGTTTTTCGCTGCTAGTTTCTTCAGCTCTTTCTTCGACAGGCATTTCAAGGACCGGATCGGCCAGCAAACGAAGAAAGAGGAGTCACGGTGGAACCTCTTGGTTGCCAAAGTCAAGGCTGCCAAAGGGGCCTCCACTGCCT
>SmoBTB_N0008 | scaffold_4-minus-3119651-3121609 | MesBTB_0055 | 4610-6568 | gw_score 798.31 | pep | gw_score 788.61_788.61 | BTB|2e-05|7-109 | NPH3|1.1e-93|209-489 | 
TTTGTACGACCGGTCTTCCCAGCGATGTGGTTGTCCAAGTCGACGAAATGACTTTCCACCTTCACAAGGTTCTATTCTGGATATCTTATCCAATTGTTCTGATCCATGTCTCTTGTAGTTTCCTCTCATGTCCAAGAGCGGGCTTCTCGAGAAACTCATCACCGAGTCCTTAGAGAGCCGCGATCAACTTAGAAACCAAGATGACGAAGACGAGGACGATGAAGAGCAGCGTGGCTGCGTCGTTCAGCTCGCTGGCATCCCTGGCGGCACCGAGTCCTTCGAGCTAGCCGCAAAGTTCTGCTACGGCGTCAAGCTCGAGCTCACCGCCAGCAACATTGTCCCGCTCCGTTGCGCCGCCGAGTACCTAGAGATGACCGAGCAGCTTGGCGAAGGCAATCTCATCGTCAAGGCCGAAGGCTTTCTCAACCAAGTGGTGCTCCGCAGCTGGAAGGACTCGGTGCGGGCGCTTCAGTCGTGCGAGAAGGTGCTCGAGCAGGCGGAGAAGCTCCAGATTGTCAAGCGGTGTGTGGATTCGATCTCCAGTAAGGCGTGCACGGATCCGAGCTTGTTCGGGTGGCCGCTCATGGATCACCACCTCACCATGCAAAGCCCCGGCGGCAGCGTCCTCTGGAACGGGATTAGCACCGGGGCTCGGCCGAGGAACTCTCGCAGCGACTGGTGGTACGAGGACGTCGCGTCGCTCAGCCTGAGCATGTTTGAGCGGCTGGTGGCTGCGATGGAAGTTCGCGGATTGAAGCCCGACATCGTCGCTGGAGCAGTGATGAGTTACGGAAAACGCTACCTCCCTGGATTAAACCGCCGCAGAGGCGAAGGTGGCGGAGGCGGTGGCGGCGGTGGAAGTAGCAGCGCCCGGAGTGGACTCTACTCGGCTCCCGTCACCACGCTCTCTGAGGTGGATCAACGAATTCTACTCGAGACCATCCAGCGGCTTCTTCCGGCTCAGAAAGGGGTCGTCCCCGTCCGATTTCTCTTCGGCCTGCTCAAGCTGTCGATGCTCCTGGGTGCAAGCAGCGATTGCAAGGCGAGCCTGGAAGCGAGGATTGGTATGCAACTGGAACAGGCCGGGCTGGACGACCTCCTCATGCCGAACTACTCGTACACAGTGGAGACCCTCTACGACATCGACGTCGTCCAGCGGATCGTGGAGCATTTCCTGAGCAGCGATGGTGGTGGATCGTCCGTGAACACGCTGGGGAACCTGGTGAGCCTGTCGTATGATCACGACGGCTCGCCAAACAATGGAGCGGTGACGCCAATGATGCAAGTCGCCAAGCTCATGGACGCGTACCTCGCGGAGGTGGCACCGGACGTGAATCTCAAGATGGGGAAGTTTCAGGCTCTGGCGGAATCGCTGCCCGAGTACGCGAGGCTGGTGGACGATGGTCTGTACCGAGCGATTGATATCTATCTCAAGGTAAGTTCTTCGTGCCACCTCCTTCGTGAGTTTCTTCTATAACTTTGGTTCTTGGTTCCAGGCTCATCACTGGTTGACGGAGCTAGAGCGCGAGAAGCTGTGTCGCACCATGGATTGCCAGAAACTTTCGCTCGAGGCGTGCACTCACGCCGCTCAGAACGAGCGCCTGCCCCTCCGCGTCGTCGTCCAGGTGCTGTTCTTCGAGCAGCTGCAGCTCCGGACCGCCATCGCCGGCTGCTTCCTCGTGTCCGAGAACGTGGAGGCGTCGCGGCCAGCTTACCAGAACCCACGCGACGCTGCCAGTGGCGCCGCCGCCGCCGCCGCCGCCGCTGCATCGAATCGAGCAGCAGCAGGAGGAGGAGGTGGTGGAGAAGGCTGGGCGAATGTGCTACGCGAGAACCAAGTGATGAAGGTGGACATGGATCGGATGAGGAGCCGCGTGATCGAGCTGGAGAAGGAGTGCACGCAGATGAGGCAGGAGATTGAGAAGATTGGAAACGGGAAGAGCGGCGGCGGCGGCGGCG
>SmoBTB_N0011 | scaffold_66-minus-250640-252363 | SmoBTB_0003 | 3636-5359 | gw_score 885.76 | pep | gw_score 459.31_459.31 | MATH|0.00015|49-164 | BTB|3.7e-24|191-307 | BACK|0.29|318-353 | 
TGGCACGGGCTCCAGCAGTGGCATTACAGCAGGAAGGTGTTGTGAGCAGCACGCCCTCGAGATCGCGTAGTGTGACGGAGACGAAGAATGGGTCGCATCATTTCACGATCAACGGATATTCGCTGGCCAAAGGCATGGGCGTTGGGAAGTATATAGCCAGCAACACTTTCACGGTCGGCGGCTACCAGTGGGCGATTTACTTCTATCCAGATGGGAAGAACGCCGAGGACAATTCTCTCTACGTCTCGGTGTTCATCGCGCTCGCCAGCGACGGCACCGACGTCCGGGCGCTGTTTGAGCTCACGCTGGTGGATCAAAGTGGGAAAGGCAAGCACAAAGTCCACAGCCATTTTGATCGATCTTTAGAGGGAGGTCCCTACACTTTGAAGTACCGCGGCAGCATGTGGTACGTAGAAGTTTTCTCTACTCTTTCTTGGTGGGCTTGTTTAAGATTTCTTGGTTCTTTCTTTGTGTTCTTTGTTTCTTTGTGTTGGTTGGGAGAGTTTTATACTTCTGCTTTGTGTTTGTTTCTAGAGTTTGTAGCTCGTGAAGATTCTTTAATCGTTTTCGTGGATGGTGACTGTTTGTATAGAGGTTTTGTTCTTCCTTTCTGGATTCGTATGGTACAGAGGCGTCAAAAGCTTCTTTTTTTTCGATCCTGCGTGTTTGTGTTTGTTCTCGCGCTTTCTCGAGTTGTTTACTCAGTGATGTTCCTAATTGATCTTCCACATTTGTTTAATTTCCTTCTTATATTCTCGTACTGTTCCAGGGGATACAAGCGTTTCTTTAGGCGAGAGGCGCTGGAGATGTCGGACTATTTGAACAACGACAGCCTTGACATAACGTGTACCGTTGGCGTCGTCATGTCGTGGACACAAGTCACAAAGATCTATTCTATCCAGCCACCGGAGCAGGATATTGGTAAGCACTTTGGAGCTCTTTTCGAGAGCGGAGAGGGCGCCGATCTCACCTTTGACGCGGACGGGGAGACGTTCAAGGCTCACAAGCTTGTGCTTGCGGCCCGATCTCCAGTTTTCAAGGCGCAGCTTATGGGGCCTCTCCGGGAGCGCACCAGTGATGTTCTACGAGTAGAAGACATTTTAGCTCCAGTCTTTAAGGTACGCAAGTCACGCTTTATTTCTTTCTTTTCGTTCTTGACGATCGATGCTAAGCTAGACTGAATGAGTTGCGATCTTGTTGCAGGCAATGCTACAGTTCATGTACACGGACGCTCTTCCTGACACGGCCGAGCTCTCGGGAGTTTCGTCCTCCTCGTCCCCGACTCTCCTCTACCAGCACTTGCTAGCAGCCGCCGATAGATACGGACTAGATCGCTTGAGACTCCTGTGCGAGGCCAAGCTCTGCGAGACCGTGAGCGTGGACACAGTGGCGACAACGCTGGCTCTCGCGGAGCTCCACCACGCTTCCCAGCTCAAAGGAGTGTGCCTGAAGTACGCCGCGGACAATCTCTCGGGTAAGTTTCTAGTCTCTTTTCATCGACCGATTGCTTCTAAATCTCTTACTCGCGCTTCCAGCCGTGATGCAATCCGAGGGATACGACTATCTCCGCGAGAGCTGTCCAGTGCTGCTGTTTGATCTTCTCAAGACTGTAGCTGGAGTAGGGAAAGATTTATTCGTGGGAAGTGGTGGTAAAGGTGGCTACATTTGGGGCCAACTCTCCGACGGTGGCGACGTGAATGGTAGAAGAGTGAGGCAAAAAACGT
>SmoBTB_N0013 | scaffold_91-plus-181456-183408 | MesBTB_0055 | 4989-6941 | gw_score 799.32 | pep | gw_score 787.62_787.62 | BTB|4.6e-05|7-109 | NPH3|8.1e-94|209-488 | 
TTTGTACGACCGGTCTTCCCAGCGATGTGGTTGTCCAAGTCGACGAAATGACATTCCACCTTCACAAGGTTCTATTCTGGATTTCTTATCCAATTGTTCTGATCCATGTCTCTTGTAGTTTCCTCTCATGTCCAAGAGCGGGCTTCTCGAGAAACTCATCACCGAGTCCTTAGAGAGCCGCGATCAACTTAGAAACGAAGATGACGAAGACGAGGACGATGAAGAGCAGCGTGGCTGCGTCGTTCAGCTCGCTGGCATCCCTGGCGGCACCGAGTCCTTCGAGCTAGCCGCAAAGTTCTGCTACGGCGTCAAGCTCGAGCTCACCGCCAGCAACATTGTCCCGCTCCGTTGCGCCGCCGAGCACCTGGAGATGACCGAGCAGCTTGGCGAAGGCAATCTCATCGTCAAGGCCGAAGGCTTTCTCAACCAAGTGGTGCTCCGCAGCTGGAAGGACTCGGTGCGGGCGCTTCAGTCGTGCGAGAAGGTGCTCGAGCAGGCGGAGAAGCTCCAGATTGTCAAGCGGTGTGTGGATTCCATCTCCAGTAAGGCGTGCACGGATCCGAGCTTGTTCGGGTGGCCGCTCATGGATCACCACCTCACCATGCAAAGCCCCGGCGGCAGCGTCCTCTGGAACGGGATTAGCACCGGGGCTCGGCCGAGGAACTCTCGCAGCGACTGGTGGTACGAGGACGTCGCGTCGTTGAGCTTGAGCATGTTTGAGCGGCTGGTGGCGGCGATGGAAGTTCGCGGATTGAAGCCCGAGATCGTCGCTGGAGCAGTGATGAGTTACGGAAAACGCTACCTCCCTGGATTAAACCGGCGCAGAGGCGAAGGTGGCGGAGGCGGTGGCGGCGGCGGTGGAAGTAGAAGGAGTGGACTCTACTCGGCTCCCGTCACCACGCTCTCTGAGGTGGATCAACGAATTCTACTCGAGACCATCCAGCGGCTTCTTCCGGCTCAGAAAGGAGTCGTCCCCGTCCGATTTCTCTTCGGCCTGCTCAAGCTGTCGATGCTCCTGGGTGCAAGCAGCGATTGCAAGGCGAGCCTGGAAGCGAGGATTGGTATGCAGCTGGAACAGGCCGGGCTGGACGACCTCCTCATGCCGAACTACTCGTACACAGTGGAGACCCTCTACGACATCGACGTCGTCCAGCGGATCGTGGAGCATTTCCTGAGCAGCGATGGTGGTGGATCGTCCGTGAACACGCTGGGGAACCTGGTGAGCCTGTCGTATGATCACGACGGCTCGCCAAACAATGGAGCGGTGACGCCAATGATGCAAGTCGCCAAGCTCATGGACGCGTACCTCGCGGAGGTGGCACCGGACGTGAATCTCAAGATGGGGAAGTTTCAGGCTCTGGCGGAATCGCTGCCCGAGTACGCGAGGCTGGTGGACGATGGTCTGTACCGTGCGATTGATATCTATCTCAAGGTAAGTTCTTCGTGCCACCTCCTTCGTGAGTTTCTTCTATAACTTTGGTTCTTGGTTCCAGGCTCATCACTGGTTGACGGAGCTAGAGCGCGAGAAGCTGTGTCGCACCATGGATTGCCAGAAACTTTCGCTCGAGGCGTGCACTCACGCCGCTCAGAACGAGCGCCTGCCCCTCCGCGTCGTCGTCCAGGTGCTGTTCTTCGAGCAGCTGCAGCTCCGGACCGCCATCGCCGGCTGCTTCCTCGTGTCCGAGAACGTGGAGGCGTCGCGGCCAGCTTACCAGAACCCACGCGACGCTGCCAGTGGCGCCGCCGCCGCCGCCGCCGCTGCATCGAATCGAGCAGCAGCAGGAGGAGGAGGTGGTGGAGAAGGCTGGGCGAATGTACTACGCGAGAACCAAGTGATGAAGGTGGACATGGATCGGATGAGGAGCCGCGTGATCGAGCTGGAGAAGGAGTGCACGCAGATGAGGCAGGAGATTGAGAAGATTGGAAACGGGAAGAGCGGCGGCGGTGGCGGCG
>SmoBTB_N0015 | scaffold_20-plus-1728849-1731758 | PtrBTB_0074 | 4953-7862 | gw_score 521.98 | pep | gw_score 460.41_460.41 | BTB|0.67|18-48 | BTB|2.8e-06|60-144 | BACK|0.012|168-221 | 
TCGACGGCAATCTGGGAGCTCTGTGCGAGCACATTCAAGCTCAGGGCTGGAATTCCAGGGCATTCTCCGATATTGTGGTTCATGCCATGGGATCCACATTCTATCTCCATCGCCTGCTGCTGTCGCGAAGCTCCTTCTTCAGGTATTGCGAGGGTTTCTTCGTACTTGGTAGCGAGAGATTTACTCTGCGTGTTTCGTGTTTGTTTGTAAGAAATATGCTCCAGGGACCATGGAAGGAAGCCAGTGCTACCGAAGTGAAGCTCCAAATTGACGATGAGAACGTAAATGCCGAGGCAGTGGCGACTGCTCTGAGTTATTTATATGGCCATCAGCCGAGACTAGACGATGGAAATGCCTTTCGCGTGCTTGCTGCCGCGTCGTTTCTAGACTTACAGGTGAAAGAAAAAAATATTCTAGTCGATTTCTGACGAGGCAAAGTATCATGTGTTTGCAGGATTTATGCGCCTTTTGCACAGATTTCATTATTTCCGAGCTCTGGACTGAGAACTTCTTGTCGTACCAGGTGCGTGCGACTAAGCTTTTGTCGTTCGCGGCGCAAGCTAGTAATATGTGTTTGCGTTTTTTTCGTAGGCCTTCGCAGAGACGCAAGATTATGGTATCCACGGAGAGCGCGTCCAGAAGGCGTGCTGGGGATATCTGTGCCGTGGTGCTGCAGTAGAACTTCGAGAGGTTGGTGACATTCATTTCACGAAATAGATTTTTGTTTTACGCTGCTCCGCTGCTGCAGATTCTTCCAAAACTTTCAGCTCAAACTCTACGTACATTATTAACGTCTGACGAGCTCTGGGTTCCTAGCGAAGAGAAAAGGTAGCACATAAATCGCAGCAGCAGCTCTGATAGCTGACGTCTTGGTTTTCGGTTTAGGTTCGAGCTAGCATTGAGTGTGCTCATTGCTAGAGGTGTTGTTACGGAGATTGATTCGTCCTCCATTTCGGATGAACTCTCGGAAACAGGTCTTGGAGATACGTCCTCGGACGTGTATGTTATGCCGTTGAGGACCGAAGAAACAGGTGGTTCATACCAAGCCGAAGCTCATCAAAACAACGAGGGCGACGTCGTCCAAGCCATTCAAAGCATCATCTTGGAGATGGTGGATACAGCCACAACTGCCAAAGAACAGGCCACTCGTGGCTCGAGCTTGGGTTTGGAGGCAAATGTCACAGGTAGAATGGAGGCCGCTCGGGAAGAGTTTTGGAAAGGTGGTGGCGGCGAATGTTCGTCCTCAACAAAATCTTCTTCCCATAACTGGGCTCGTCCGTCCCCATCTTGGGGTGGACGATTGGTTGGGCGAAAATCAATGAAGGCTTACCCAAACAGCGACTGGACCAACAACGACGAATGGGAAACGTTCATAAGCGTTTTTGAAAGTGGAGGGATACACTATTGTCACATGCCTTTTGAGGACTTGCTAGACTCAAGAGCTCGTCTCGAAGAGCTGGGATTTCCTTGCAAGTCCGTTGCCGACGGGCTTTGGTTACAGGTATGTCTTTCTTAAGTTGGAAGTTTTACATCTATATGATATGAGACTTGTTGTCATTGTTGCAGACACTTCTCAGGCAACAAGTCTTGTCCGTTGCTGCGGATACGTGCAAACTCTGCAGCGTTTCTCTCGCTTTATGCCAGTGCAGGCAGTCGTATGTCTATCCACCACACGGTCGAATCTCGACGCCTATTCCTTACCGGGAAGAGCAAGACAAAAGCCAAGTTTTAGGAATTCATCCGCTGCCCGAGAATCAAAACTTGCCTGCTGCATCGAACGGGCAAGCCAGAGTCCATGTCAGAGGAGGCATGGACGGCCTCGCTGGTATCGGTCGCAATGGTACTACATGGCCGCCAGCTCGTATAATGTTTTCGAGAGTACCTTTCCCTGGTGCACACAGGGGGAACCAACAGCAGCAGCTCATAGCAAACGATCAAGCGGTTGACTACACGGCAATGGATTTGCCAACTTATTCTGTGGATGGCTTGAATATGGTGGTCGGACTGAGCCAGGGGATGAGCAGCGTTCCAGTTCAGTCAGATAACAATGGCCGGCCAGAGGATCAAACGCTTCAAAGATCAGTGACCGGAGAATCCGTCAATTCTGAGAAGCTTGATGTTCAACTGGCCTCAGGAGAGATTGGCCAGGGGTCGTCAACAATATCCCTGGATTTGCGAACGCCTTTGCGAAGTTTCCCTCCATTTCGCTTCGGGTACGTACTGAAATGCCATTTGTATTGACCTGATGGCTTTGCTTGTCGCAGGGTAGAATTTGATGACGTGCAGAGACTAACAGATGGACAGTCGAAGCACTCACCTGAAGTGTTTTATGCGGGCTCGCTTTGGAAGGTACCCTCCGTTCGCTTTTTCCTCTTGAGCTTAATTTAATGACAATGAACTTTTGCATGGCTCAGGTGAGCGTTCAGGCTTTTAATGATGAAGACCCACGCTGCAGGCGAACACTCGGTATGTTTTTTATGTCTATAAGGGGCTACAAGCTCTGATTGTTTTCAATCTTCAGGATTGTTTCTACATCGGCGGAAAGCGGATGATTCTGGACCTTTTAGAAAAGTAGAAAGTACAGCCGGAATTCTTGCTTCTAATGAATGTGCTTGTTTGTGCAGGTTTCTCTTTACATAGACACGAGAGAAAAGGTGACAGCACGGTATCAGGCAAGTGAAGAAACATTCTTGTTCCCTTTCCAAAAAACTTACATCTTTTGCCTTTTCTTTCAGTTGATATGTCCTGCAAAGCGAGGTGTTATGACTTTAGGCAGCCTAACTCAAGGAGGCACACTTCTCCCCAAAGCTCCCAAAGGCTGGGGTTGGCGAACGGCGTTCCTATTCGATGAACTTGTGGATCTTCTTCAAGGAAACACGTTCCGAGTTTCAGCGGTGGTGCAAGTCGTGG
>SmoBTB_N0017 | scaffold_16-plus-1381433-1384527 | SmoBTB_0004 | 2361-5455 | gw_score 1146.58 | pep | gw_score 582.19_582.19 | Arm|0.058|157-203 | Arm|9.8e-08|213-245 | DUF5578|0.065|221-298 | RICTOR_N|0.054|241-416 | Arm|1.3e-06|248-287 | Arm|0.012|292-326 | Arm|0.0023|332-370 | Arm|0.00086|380-410 | GatB_Yqey|0.42|386-467 | BTB|3.4e-27|571-673 | 
TGGCATCGGTAGATCCTAGTGAATCCAAGGCTGTCGTCGTCGGGCTTGAAAGGAAGGGTCTCAAAAGAAAGCTGGCTGAGACGTCTTTGGCTCAGGAGCCGCAAGATGGTCCTGGAACTAGACTCTTGTCCGACGCCGAGGTTTTGCTCGAGACGCTCAATACGAGCACGACGTGGAGGGAGAACGATCGCTTCGCAGCTCGTCAGGCGGCCCATGCTCTAGCAGAGCTTGCAAAACACGGTAAGAACTCGATGTTCTTTCTCGTGTTTTTTCATCCAAGATTTTTTCCTGTTTGGTTTTCTTATCTCGCAGAGGATCACGTCGATCTTATAGTCGACAAAGGAGTGGTGCAAGCTCTCGTTCCATTTCTATCTGCGCCAGTCTTAGAAGAAGGAGAAGGACCGATTGCATACGAGCATGAGGTTGAGAAGGACGCGGCTTTTGCGTTGGGTCTTCTTGCAGTTCGGGTGCTCTTTCTTTAGCTTGTTTTTGATGCTCACCTATGTTCCTTACATTTTCTTTTGTGGACAGCCGGAGCACCAGCGGCTAATTGCCGATGCCGGTGCATTGCCTTCTCTGGTTTCTCTTCTAAAACGTCGAGTAACTGGCCAGAATGCACGGGTTGTGAATGGTCTCGTCCGGAGAGCCGCTGATGCCATCACTAACCTTGCGCACGAAAATGGAAGCATAAAAACCAGAGTGAGGTAAGACTTTATCTCTTTCGTGTCAAGAAGCTTGATGTGCCGTCGCAGGGCGGAAGGTGGCATACCACCCTTGGTAGAGCTTTTAGAATCAAACGATCCGAAAGTGCAGCGGGCGGTGGCTGGTGCTTTGCGGACGCTGGCTTTCAAAAACGAAGCTAACAAAAACCAGGTAAAATACTGTTATAAGAATTCAGTCCATCTTAGTATCTGCTGTCGCAGATTGTCGAATACAATGCGTTACCAACTCTAATTTTTATGCTGCGGTCTGAGGACGTAGGGATCCATTATGAAGCGGTCGGTTTCTACAAATTATTCCGTGTGAACTCAAGCCTTCGCTTCGCAGGTTGGCGTCATCGGGAACCTTGTTCACTCATCTTCAAATATTAAAAAGGAGGTGCTTGCCGCTGGAGCCTTGCAACCGGTAATTGGGCTTTTGAGGTATGCAAGGAAATCTGAGTACTTTAGTGCATCAACAGCTCTCGTGTGATCTTTTGAAGCAGTTCAAGGTGCCAAGAAAGCCAGCGTGAGGCCGCGCTACTACTAGGCCAATTTGCTACAGCTGATCCTGACTGTAAAGTAAGTTGGGAGCTATTGCTGTATCGTTCGCTGATTGAAATGTTTATCAGGTGCACATAGTGCAACGGGGGGCTGTGCGACCTTTGATAAGGATGCTCGAGGCTGCTGACCCCCAACTTAGGGAGATGGCTGGCTTCGCTCTTGGACGTCTTGCACAGGTGCTTTTCAACGCTTTGATCTGATTGTTGAGTTCATTACACTGATTCATTTCTACGATGATACAGAATACACACAATCAAGCAGGAATTGTGCATGATGGTGGTTTAAGACCGTTACTAGATCTGCTTGATTCTAAGAACGGATCATTGCAGCACAATGCTGCTTTTGCGTTGTATGGTCTGGCAGATAACGAGGTGAGTTTTCTGTGTAAGATTATGATGTACCATGTTCTTTGCCTCTCTTGTGTTGTGCCAGGATAACGTTTCTGATATTGTGAAAGAAGGTGGTGTGCAAAGTCTACAAGACGGTGAGCTTATTGTACAGGTAAGGATCGAAACTGTTCTTTCTTTTCCTTTTTTTTTTTTCTAAAGATTGATCCGTTGTAGGCATCAAAAGAATGTGTGGCGAAGACTCTCAAAAGACTCGAAGAAAAGCTTCATGGAAGAGTATGTGCTGATTTTATACATTTTGTTTTCTCATCGTGGTTCTGATTTCCATAGGTGTTGAAGCATTTGTTGTACCTGATGCGTCAGCCTGATAAACTAGTTCAAAAGAGAGTGGCCTTGACCTTAGCACATCTTTGCACTCCGGAAGACCAAAGATTAATCTTTCATGAAAATAACGGTAACGTAATCACTGTTCGAATTGTGGCTCAGCTTTTCTATGCTGCAGGAATGAACATCCTTCTAGAGATGTTGGGGAGTTTTTCTAGTCCCAAGCAGCAACGCGACGGAGCTCTGGCACTGACTACCCTCGCCAAGAAGGCAACGGGGCTTTCTCCAGTCGATAGTGCCCCCGCGCCGGAAACTCCACAGGTGTGCGTTTAAGCTCTTGTAGGCTAACTATTGAGCATGGCTTTTGTCTCAGGTATATCTTGGTGGAAAATATGTGAACAATAGCACGTTATCGGACGTTACATTCCTCGTTGAAGGTTGGATAAACCTTCGATTTGCCTAGACTAACGCAACTGTATGTTTCAGGAAGGCGCTTTTATGCCCATAGGATAGCACTATTAGCATCGTCTGACGCTTTCAGAGCGATGTTTGATGGTGGCTACAAGGTATGCGCTTTTGCATTTCTCTCATTTCCTTGTAATAAACTTCCTATAGGAAAAGGAGGCCAAGGATATTGAAATTCCCAACATAAGCTGGAAGGTGTTTGAGATGATGATGAGGTACGTCAGCCTTTGAGCACAGGCATCCTCGTTACTACTCACATTTCCTCAGGTTCATTTACGAGGGACAGGCGGAAATTGGCTCCGACATCGCCCAGGATCTTCTTCGAGCTGCCGACCAGTACTTGTTGGAGAACCTGAAACAAAAGTGCGAGGAATCAATCGCCCAGGTAATGCTGCTGATTTCCAGAGGAGAAACTCAATGCAGCTTTGCTTTCTCAGGACTTGACCGTCGAGAACGTTGCCAACGTTTTTGAGCTCGGCGAAGCCTTCCACGCCGTCTCGTTGCGCCACACATGCGTCCTCTTCATTCTAGAACAGCACAGTCAGCTCTGCACTCTCCCTGGGTACGTCACCAAGAAAAGAACTTCAGATCCTCGCTCACACGACGTGTCGCAGGTACCAAAACTTGATCCGAAGGATTACACCCGAGATCCTGGAGTACATGCACCGCATTTTGAGGCCGAGGCCTACCACATCGT
>SmoBTB_N0019 | scaffold_87-plus-371400-373372 | PtrBTB_0133 | 4853-6825 | gw_score 682.19 | pep | gw_score 674.82_674.82 | BTB|6.1e-07|9-97 | NPH3|1.3e-94|195-463 | DUF2353|0.043|464-565 | YabA|0.85|520-573 | 
ATTTCACCAGGTTTGTGGCTACGGAGCTACAGAGCGACCTGGTGGTACAAGTAGATGATCTCAAATTTCATCTTCACAAGGTAAGCAGTAAAGAAAGAAAGCCGAGAATTGTGAGCTTACTTGTTGTTTTTGTAGTTTCCTCTTCTGTCCCGGAGCGGTCGTCTGAACCGGCTAGTGTTTGAGTCCCGAGACACTGAAAAGGACCATATTGATCTTACTGGGATACCAGGAGGCCCGGACTCTTTTGAACTTGCGGCCAAGTTCTGCTATGGAATGGCGATTGACCTCACGGCAGCCAATGTAGCAGGACTGAGATGCGCCGCAGAGTACCTGGAAATGACTGAAGACCTTGAGGAGGGGAATCTTATCTCGAAAACCGAGGCGTTTCTGAGCTTTATGGTACTGGGGTCGTGGAAGGATTCTCTTACAGTGCTCAAGTGCTGCGAAAAACTTTCACCTTGGAGTGAAAACCTCCAGCTGGTCCGGCGCTGCAGTGAATCAATTGCGTGGAAGGCCTGCACAGATACGAGAGGCATCAACTGGTCCACCATCGGAAAGGAATCCTCGAGCAGGAAGAGCGACAGTCCAGAGTCGAACGAGATGAGAAGCTCGGAGGATTCTAAGAGTGTTCCGGCGGACTGGTGGTTTGAGGACCTGCTGACGCTCTCAGTCGACCATTTTCTCAAGGTGATCGCTGCTATCAAGGTGAAAGGCATGAGGTCCGATTTACTTGGAGCCGTGGTTACGTCTTACGTGCTAAAGTGGGTGCCGGGGTTGTCGAGAGACACTGGCTATTTCAACGCCGAGAACAACATACACATGACAGCCTCCACAGGACAGGACGATTTTACAGTGCTCCAGAACAAGACTCAGAAGCTGCTCGAGAACATCGTGGGAATTCTTCCGCTCCAGCAAGACACGGTCTCGTGTAGCTTTTTGCTCCGGCTGCTCCGAATCGCAAACATGCACGGGACGAGCACCGCGTGCAGGGCGGAGCTGGAGAAGCGGGTTGGCATGCAACTGGAGAACGCCTCTCTCGCCGACTTGCTCGTCCCGTCCTTCCTCCACACTTGCGAGACACTCTACGACGTGGATCTCATGCAAAGGCTGCTGCAGTACTTTTTGCTCCAAGAGCAAGTAACTCAGGCCAGCCCTTCGACTCTGGAGCAGCAGCTGGGCTTCGATGGAGCCATGAGAAGTGCCAAAGTTAAAGTGGCAAAGCTACTTGACGGCTACCTCTCAGAAGTGGCACGAGATCAGAACCTCTCTCTGGCAAAGTTCCAGGCGCTCGTGGAAGCTTTTCCAGATTCAGTCCGCACTAGTGACGATGGACTGTACAAGGCGATCGACACTTACCTGAAGGTTTTCTTTTCCACGGGTATTTTCGGTTTAACAACCAAACTTCTTCCTGTTTTTACAGGTTCATCCAGGCTTGACCGAACTCGAACGCAAGCGACTCTGTCGCGGGATGGACTGCCAGAGGCTTTCGTCGGATGCGTGCTTGCACGCTTCACAAAACGAACGCCTCCCACTCAGAGTTGTGGTCCAGGTGCTGTTTAGCGAACAAGTGAAGCTTAAGAACGCTCTAAGCCCCGTGTTTGGGAAGGACATGGACGGGTGGGACAATCCGCAGCAGGGCGATGGCTTCCATCCTCTCGTCAGCGATAGCTGGGCACAGGAACTGAAGGCGGTGAAAGCCGATTTGGAGCAAGTGAAAGAGAAGCTTGCCGAGTTCCAAAGCGAGTACTCGCTCGTGAGGCAGCAGCTCCAGAAATTACTTGGGCCAAAGGAGAAAAACCAGCATTCGTCTTCGTCCTCTTCGTGGAGTATGGGGTGGAAGAAGCTGAGACGAGCCTCCAACTTGTTCCACAGGGACGGCATGGATGATCCAGAGCAGCGGCCAAGCTACGTCGTGCAAAAGGACGCCATTGACAACGTAGCCAAGCCTCGACTTCGTAGGAACTCCCTTTCGT
>SmoBTB_N0020 | scaffold_14-plus-1727176-1727646 | SmoBTB_0006 | 4962-5432 | gw_score 364.92 | pep | gw_score 93.78_93.78 | BTB|1.1e-18|15-116 | Lar_N|0.18|39-101 | BACK|0.083|128-157 | 
TGGAGGTGGAGTCGCCGGCGCATCTCTCCGCGGCGTGCGAGCGCCTGTTGAGCTCGGGCCTCTACTCGGACATCACTTTCCAGACGGGGGACGACTCCACCCCCGCCCACCGCTGCATCCTCGCGTCCCTGTCGCCAGTGTTTAGCACCATGCTCTCGGCCGGCCTCCAGGAGCAAGAGACCGCCACCATCGCCATCACCGACATGACCACTCCACAGCTCCGGGCCTTCCTCCTCTTCCTCTACACGGGCCGCCTGGAGCAGCAAAAGGTGGCGGAGTCGGGCTTGGCCGTGCTTGCCGCCTGTCACAAGTACTGCCTCCCGGGAGCTCTCATGAACGCTTGCGTCGCCGGCCTGTCTCGATCCATCACCTGCGAGAACTGCCTCGGCCTGCTGGAGCTCGCGGATCTCTACGGCCAGGAGACGCTGGCTGCCAAGTGCCGGAGCTTTGTCACCAGTCACCTGTCCGAGT
>SmoBTB_N0022 | scaffold_45-plus-458722-459399 | PpaBTB_0051 | 4980-5657 | gw_score 193.00 | pep | gw_score 193.00_193.00 | BTB|1.1e-11|15-116 | BACK|0.076|137-190 | 
CGGCGCTGTGCGATCACGTCCAGCGCCATGGCCTCCAGGGCCATCTCTTCTCCGACATCACGGTTTGCTTCCAGAGCAAGGATTACAAGCTCCACCGGATCATCCTCTCGCAGAGCCTCTACTTCAAATCGCTGCTGTCCGGACCCTGGAAGGAATCCGGTAAGCCGCGCGTGGAGCTCAAGATTGACGATCACAATGTGACGGTGGAGGGATTGGAGATCGCGTTTGCGTACTTGTATGGAGTGGAGCCGGCGTTTAGCAACGAGAATGCGGTGGGCGTTCTTGCGGCTGGATGCTTCCTGTGCATCGAGAATTTGTGCGAGCAGTGCGTCCAGTTCATGGTGAGTGATATCAGAGTGGAGACTTTCCTGGCTTATCAGCAGCTGTCGGAGCGGCATTGCTATGGACACCATGCTGAAGGAATTCGCGATGCCTGCTGGAGCTACCTTTGTTTCCATGCTGCTCGAGAGCTCTCCCACGTACTATCCAAGCTTTCTCTTCCGGTAAGTCGTGTTTCTTCCTTCCTTTTGTATGTCTTTCCCGCTAGAGAATGTTTTGAAAAGTTTTTTTGGTTTGTGAAAAGTTCTGATGGATTTTTTTTTTTCCAGCTGCTTTGCCGGCTACTAAAGTCTGACGAGCTCTGGGTGACGAACGAGTCGGAGAGATACAAGCTTGCGA
>SmoBTB_N0024 | scaffold_53-plus-770296-772539 | SmoBTB_0016 | 4965-7208 | gw_score 1568.40 | pep | gw_score 537.98_537.98 | BTB|0.0015|14-55 | Androgen_recep|0.046|76-119 | FAM110_C|0.91|346-428 | NPH3|8.1e-11|349-514 | 
TGGGCTCCAAGAAGGAAGGAAGCTTTGCGGGATGGCTCCAGAGAGTCCGCAAGACGGGCGAGCACAGCGATCTCACTGTCAAGATCCAAGACCAGGAATTCAAGCTCCATATGCTCCCGCTTGTCAACGAATCCACTTACTTCCAATCCATCAACTCCGCCACCTCCAATTCCAATCCGGATTCTTCCACCACCGCCACCACCTCCAGCTCCAGCTCTTCCGGCGGAGAGGCATCCACCGCCAAGCTCGATCCTCAAGATAAAAGAAAACACCACCGCCACCATCGCCACCACCACCACCACCAACAGATCAAAGAGGTGGCCATCGACGAGCTCCCTGGCGGCGGCGCCGCCTTCTCCATCGCCGCCGACTTCTGCTACATCATCCGGCCCAGCTTCACCACCGCCAACGTTGCCGCCGTGCGCGCCGCCGCCGAGTTCCTGGGCATGGCCGATCTCATCGACAGCACCAAGAAGTTCCTCTACTCCAACGTCTTCTTGAGCTGGAAGTCGTGCGTCACCTTTCTCCGCGAGTACCAACCGATCTATTCCTCCACCGACGAGTATATCGAATCGCGAGCTCTCAAGGTGGTGACCGCGGCATGCACGAAGGCGTTCCTCGACACCAAGCACGTCTCAGTGCCGATCTCCTCGCTCGCCATCGCCGCCAGCGCCAGCGCCTCCACCACCTGGCACAGCTCCCCCAGCGCCAACCTCAAGGACGTTTTGATCGCGGTGGCGCAGCTCCCCGATCGCTACTCCATGCAGCTCCTCGATCAGCTCGTCGCCTCGGATACCAACTTGAACATCAAGTGCCGCCAGTCGAGGAGCGTCCGGGAGTGGATCGACTATCTCCTCCGGAGCGAGTGCAAGCGGATCAAGCCCCGGATCTGGATCGTGCTATGCCTGGCCAGGATGCTGCTCAAGAACGCTCCCAGGAAGCGGCCATGGCTGGAGCTCTCGTCGCAGTATTGGTGTAGCTTGCTGGAGCACGCGGCGGGATTGATGGCGCAGACGGACGATCCGGCGGCGAGGGCGAGCTTGGCGGCGGTGAAGGCGTCGCTCCAGCGGCGGATTGGAGCGAGCTTGCACGAGCTCGACGATTACATCCAGGCGTACAGCTTCGAGCCGGAGACACTGCTGGCGCTGGTGAGGCACTTCATGGCCGGGAGGAGGAGGAGGAGGAGAGGTAGAATTAGCTCGTCGAGCCATGCAGCGCTGGAGGACGAGGAGATGGAGGACCTGGACGACAATCCGGAGGAGGAGGAAGAGGTTGATCGTGAAGAAGTTGATGTGGAGCAAGGGGAGGGCGAGATCGAGGCGGTGGCGAGCGAGGTTGACGGGTGCTTGTGGGGATACGCCGAGAGCGGCGTGATCTCGTGCGAGACTTTTGTGGCGCTGGAGCGGGCATTTCCTCCGGGATCGCGCGGGAACCACGACATGCTCTACTCGGCGGTGGAGAAGATGATCGCCAAGAACAGGCTCGGTGGCGACGAGATCCACAAGCTGTGGAGCTTCGTGGATTGCTCCAAGCTCAGCTCGGGTGTGTATGACAAGGCGATGAGGAACGCCTCGTATCTCTGCCAGCCCCATGTCCTCGAGTGTGTGCTGCGAAGGCACAGCGAGGAGCTCGATGGCGATCACGGCGGCCACCATGCTTCGTCCATCGACTTTCGGGATGTCATGCACAAGGTGATCAAGGCGAGCCTGAAGCTGCTCGAGGAGAACTCGCGGAGGTCGAAAGAGATCAAGGAGCTGCAAAAGCAGTACGCGGGGCTCGTGAGCTCCGGGTTCAAGGTTTATCCGGCTGGGGAGGACGATGGTGGTGATGGTGGCCATCGCCGGGGCGAGGATGATAGTGTTGACGATAGTAACAGCACTGGGGATGATGATAACTACGTTGTTATTCCTCCGGTTCCACCTCGCAGTGAGATCACAGAGATCAAAGCTGAGAGAACTTAGATGGTTTGGGTGGCGGCATTTTTTGTGTAGATACTAGAAAGGTTAAAAGACAGATTCTTCAAAACTTTCTGTTCTCCAGATACTGGACTCTGCTGCCGTTGCCCTGTATGGGCAAATGCAGAAGTTGAGGTTCGTGACACTCTTTAAGTACCACATTTTGGCGAGGTGAGATGCAACTCAATGGTGCTTAAATATATGTGTTTTTCACTGTTTTTACTTTGCTAGATACCGCATTTTCATGGTTTTGGCATTTTGTTTCTTGGAGTTCTACCTTTTTATGTGT
>SmoBTB_N0026 | scaffold_176-minus-28200-29451 | SmoBTB_0013 | 4003-5254 | gw_score 704.10 | pep | gw_score 207.38_207.38 | dsrm|0.17|107-162 | BTB|3e-20|163-266 | 
TGCAGAGCCAGCCGTCGCAGATCCATCTTACTTTCAGCTTGAATGTGGAGATTCTGTCGAGGCTGGCGCAGTGGAGGATCGACAGCCTCACTCCCAATCTCTGCTGGAAATCAAACAATTTTAAGATGGGTGTGTGGACATGGTAAATTTTTTTCCTCTAGAACAGTAGAACACACGCAATGTATGTGATTTCTTTTTCTTTCCAGGCGCTTGCAGATCAAAAAATGTGGGCCTTTGCATGTCTGGCTTTTCAAGGAACACTCGGATCATCCAAGCGAGCAAGTGCCAACTGTAGCTTTTGTTCTTCGTGTCCTTCATGGACCAGGTCTACGTCAAGTCGTCCAGTCTCAAGGTACTTGGTGACTATAGTTTGATCGAAAACCTTTACTTGGATTGGATTTAGCAGTGAATGACAAGACTTTCCTCACGAACGAGTACCACGCTTGGTCTGTGGAGACTGCGATCCATGGAAAGTTCGTTGTGGAGGTCGAGTTTATAGACATGAAGTGTGGCTCGCAAGCCGTAAGTTTCTCTCTAGAACACCATCAGCATCGATCTCAAAGTCGTGAGTTTTCTTTTTTCTTTGGTGATTTTCCATCCAGGGTGATCCTTTCTACTTCACTCTAGGAAAATCGATCCAGCCCGCCGCTCACCAGGCCGCGCTGAGCTGCTTGAGCTACATGCTAGACAGTGGCGTCCACACAGACGTGACGATCACAACGCCGAGCGGAAGCATTGGAGCACACTTGGCGATCCTGGCGACGCGCTCTCGAGTTTTCCAGGTGATGTTCTCGCACGACTTGAGAGAGAGGAAGACTTTCACGATCGAGATGGAGGACATGTCGCTGGAATCGCTCAAGGCACTTCTAGCGTATCTCTACGGCAGCATCAATCGCCCAGCGTTTCACAAGCACCGGATGGCTCTCCTCGCCGCCTCGGACAAGTATGATATCGAGGATCTCAAGCAGGCATGCGAGGAAAGCTTGATGGAGGATATAAACTCGGACAACGTTCTGGAGAGACTACACAACGCGTGGATGTTCCATCTTCCAAACTTGAAGAAGGTAACTATCTTCTTGCTGATCTTTCCTGTAACTTCTCTCGCGCTTTGTTTCACAGGATTGCATGAGATACCTCTTCGAATTCGGCAAGATTCACGACATTCGTGCTAATTTCGACCAATTCCTCCACTCTACTGACAAAGAGCTTCTCATTGAGATGTTCCAGGAGGGTTTAAATGCCGTACACTTTT
>SmoBTB_N0028 | scaffold_25-plus-1264242-1265648 | SmoBTB_0023 | 4875-6281 | gw_score 1064.62 | pep | gw_score 616.94_616.94 | BTB|0.0021|43-105 | 
TGGAGATGATGGCGCTCGAGCAAGACATCCACAGTTCCAAGCAGTCCGTGATGCTCTCCTTGCCCAGGCCGCCGTCCGTCCAGGAGAAAGTGGACGCGATTCTCCTCCTCCGGAGCCCTGGCAACCAGTTCAACGATCCATCCTCGAGCGATGTCAAGCTCACCATCACGGGCAGGGATGGTTTCAGCGTCTCGATCAATGTCCACAGGCACATCCTCACTGCCCAGAGCCGCTTCTTCGCGGCAAAGTTCTCGGATTGGTGGTCCAAGCAGCACAGGATGCCGCTCAATGCCGTGGAGATCTCCGACTGCGAGGACGTGGACTTGTATCTCCAGACCATCCGGCTCATGTACTGCCGGGATTTGAGGCGGAGCTTGATCAAGGAGAGTGTCACCCGAGTTCTTGGGATTCTAAAGGTGAAAATTTTCTTCCGTTTTTTTTTTCTCTGTTCTTAACTGGTGTCTTTCTCTCAGGTGTCTGCGGCAATTCTCTTCGAAGCTGGCGTGGTTTCGTGCCTCGAGTACCTGGAAGCCATGCCGTGGCCAGAGGACGAGGAAGAGAGAGTTACATCGCTCGTCTCTCAGCTCCAACTGGACAGCGTCGCGTCAATGGAGGTACTCAAGAGGCTGAGCAGCATAGAAATGGTGGAGACGGAAAGCATCGTTGCCAGGCTCTTGCAGTCAGTGATTCAGGGAACCGACGAGAAGGCCCGGCGTGAGACAAAGACTCTCGTCTCCAGGATGCTTCGCGAGAATCCTTCCGTAGCCAAGGACTCGTGGGACTCTTGCCGGGGTTGCATATATCGGGCTTGCGAGAGTTGCCTCGAGGCTCTAAGTCGGCTCTTCACACAGGTGATCGAGAGCTCCAATGCGGCCGGCTATGAAAAGGAAGGAACACTCGGCGCACAGATATCTCGTCAGGCTGATAATCTCAACTGGATGGTGGATATCTTGATCGATCGGGAGATAGCAGATACTTTTGTCAAGATCTGGGCTTCTCAAGCGGAGCTCGCCAGCTTATACTCTCGGATTCCAAGCGTCTACAGATACGATGTGAGCCGGATCACTGCTCGGTTGTGCATGGCCATCGGCAAAGGCCAAGTTTTGGTGCCACAGGACGTGAGGTTTTTGCTGCTCCAGACGTGGTTCCAGCCGCTGGTGGATGACTTTGGATGGCTGCAAAGGTGTTGCAAGAGCCTGGACAAGAAGTCCGTAGAGGAGGGGATAAGCCAAACGATCCTTACGCTCCCGCTCAAGCAGCAGCAGTTCATCCTCCTCGGCTGGTTCGACTGTTTCTCGAGGAGCGCTGGTGACTGTCCGAACCTCAACAGAGCTTTCGAGGTGTGGTGGAGGAGGACTTTCGTGAGGCCATTGCTGGAGACGAGCTGCGTTCACCAGCTTACGAACT
>SmoBTB_N0031 | scaffold_33-plus-67354-68608 | SmoBTB_0015 | 4512-5766 | gw_score 885.30 | pep | gw_score 506.54_506.54 | Ank_4|9.3e-07|39-85 | BTB|1.2e-12|165-262 | 
TGGTCGCCGCGGCGGAGGACGATCTTGACAAGCAACACGCCGACGAGGGCTACGACGAGCTCGACAGCTACATCCGGCGCAAGAAGAAGGTACCGTGCGGCGATGTCTATGAGGCCGCGAGGGCGGGCGACATCGATCGCCTCAAAATCCTGCTCGAATCGGGCATCAACGTGAATGCTCGGGACGAATGGGACTCGGTGGCGCTGTATTACGCGTGCCTGGCCGGGCACGAGGACGCGGCCAGGATCTTGCTAGAGGGAGGCGCGATTTGCAGCGAGCACACGTTTGATGGCGATCGGTGCCACTACGCGGCGCTGAATCTCAGGGTGAGGCGATTGCTCAAGCTGTTCGAGGCCCGGCCGCCACCGCTGGCGCCACTGCCGGATTCTCTCAGGGCCCTCTTCTTCCGGTCCGGCCAGAATCACAGGTTTCTCGATCCGACGCTGGGCGACACTGGGAATTTCGATGCTGACGAGCTGGGCGATCCAGTCGGGCCGGACATTGTGTTCTACGCCCAAGGGCAGCCGATCGCTGCTCATCGCGCCATCCTCTCGGCGCGCTGCCGGTTCTTCCAGCGAAAGTTTGAGAAAGAGTGGAAGTCACGCAGCGAGATCCGGTTCTCCAGGAACAGGCTCTCGTTCCACGCGCTCTTTCGGCTCATCAGCTTCTTCTACTGCGATGTCTTGGACGTGGCCGTGGACGACATGGAGGACTTGCTCAGGATTTGCAAGGTGTGTGGATGCTCGGGGCTCCAGAGGGTCCTCGAGAAGGAGCTCGTTCATCAAAAGTTTGCCGACTACAAGTCACTCAACACCGACGATGACTCGCTCAAGANNNNNNNNNNNNNNNNNNNNNNNNNNNNNNNNNNNNNNNNNNNNNNNNNNNNNNNNNNNNNNNNNNNNNNNNNNNNNNNNNNNNNNNNNNNNNNNNNNNNCGAGAATCAGGGAATTTTGCCTTGATACCATTGCCGTGAATTTTGAAAGCTTTGCGGCTACATCGGAGTTTAAGGCTTTGTTACAAAGGCTTCCACCGCCATCAGGAGATACATCAACGAGAACCACGATACCAAACGCTCCGGGGGGTGTTAAAGACGACAGTCAAGGGAACTTACTGGACGATTTACGTGAAAGGTGGCTAGAGGCTGAAGGTGCAGAACTTGACCAGAGGGATGAAAGTGCCAGGGATTTTGACAAAGTGCTAGAGCTGCTTCGCTCAACAGCAGAGAATGACGACACGGAAAGTCTGGAACTGGTTT
>SmoBTB_N0033 | scaffold_159-plus-247784-248182 | SmoBTB_0020 | 5085-5483 | gw_score 320.20 | pep | gw_score 100.36_100.36 | BTB|1.2e-12|9-67 | DNA_pack_N|0.094|28-113 | 
AAAGGCGTGAGGTAGACAAAGGGGTGCTCACAGTCCACGACATGAATCCAGACATATTTGCTCCGTTTTTGGACTTCCTCTATACGGCTCAGGTTAGCAACAAAGTGCTGGAAAAGAATGCGTCAGACTTGCTAGCTGCAGCTCATATGTACAGCATTCCCTCGCTGAAGTCCATATGCGAAGGCTTCATATGCCAGCAGATGAGTCGAGATAACGCTGTCGCAATGGTAGAGTTGGCCTGCAAGTATGACGCGGTAAGCATTCGAGAGGCAGCCTATGATGCGGTGACTATGACTTACAGAGACATTCTTGCCTGTCCAAATTTCAAGAAACTTTTGGAAAGAGAACCCCGAATTGCGGCCGATATGCTTAAGGAAATACTTCTCCGGACAACAGCTT
>SmoBTB_N0035 | scaffold_9-plus-1857258-1858920 | SmoBTB_0028 | 4782-6444 | gw_score 1101.88 | pep | gw_score 314.83_314.83 | BTB|0.00041|79-158 | NPH3|7.3e-58|237-483 | 
TGGACACCATTTACGAGTCATTCGAGGAGTTTGTGGATTCGTCCGACGAGAGAAGCAACGGGGCCAGCTCCACGGATTGCACGAGTAGCTCCGCGCGTGTCTCAGCGGACTCTCCCACCAGCATTTTGCGACGCAGTGTGAGGGCCTGGTCAGTACGTAGTGTTTTCACTTGTTTTTCTGGGCGTTTTATTGAGCTTTCCACATGCAGGTGTGATGCTACAGGTTTGCCCACCACCGTTCACGTTGAGATAAAGGAGCGGAGCTTTGGACTACACAAGGTGGGTGATTTGTTCTTTTCGTAGGACTCTTTTTTGCCTCGAAAGCAACCGATTTTTGTTTTGTGTCGGTCTTTGTAGTTTCCTTTGACATCCAGAAGTGGCTTATTCAAGCGCTTGCTCTCGGACCAAACTTATGTGAAGCTGGGTGACGACTTTCCAGGGGGCTCCGAGGTTTTCGAGCTGATCGCAAGCTTTTGTTACGGCTCGACTATCCACATCGACGTGTCAAATGTTGCGGTTCTGCGGTGCTGTGCCGAGTTGTTGGAGATGACGGAGGAATACCGGAAGGGAAATCTGTCTGGGAGGACTGAAGACTACTTGACTCAGGTGGTGTTTAAGAGCTGGGTGGATACATTGTCGGTTCTTCAGCAATGCGCGAAGCTAGTGCCGGCGAGGGAAGCATTTCAGATTATTAGCCGGGGTATTGACTCTCTGGCAGCTGCCGTTTGCAAGGGCCTTCGACAGGAACGGGTCTCTGTAACGTCAGAGAATGACAGGTGCTCCATGGTCAAGGACATACTCGAGCTGCCAGTTACTTTCTTTGATAGGCTGGTCAATGGGCTTAGGAAGCAGGGGCTGGACGAGAAGCCGGTTAGCCAGCTGATTTTGGACTACATCAAAAGATGGGTTTTGGGAACGAAAGAGGGGACCGATGTTAAAGATGGTGATGTTCACCTTATCGAAGCGACCGTGAGACTGCTGCCTTTGGAGAGATTTCTGGTACCGATCAAAGTTCTATTGTCTTTGCACGGGTGCGCGTTTGCATGGAATGCGAGCAAGGACTGCAGGTTACAGCTAGAAGCCAGGATTGTTTCCCAGCTCGAGCTGGCCACTGTCGACGACTTTCTCATGTCATTGAGAACGTCCAAGAACAGCAGAGCTCACATGGACAGCATGCGGCAGATTGTGTCGGAATTCATGTCGCAGCAGGAAATTCTACTCGACGGTTCGGAAATGCTTCTCACTGAGCGGGAGTTGAGAAGTGCATCTTCGTACAGCTTCTTGGCCGTCTCAGCAGTCGTGAAGGTTTGGGACGAGTACCTCGCGGAGATTGCAAGCGACCCCGAAGTAGGCCCCAGGACATTTGTGGAACTTACAGAAGCTGTTCCGTCAAACATACGTCCCAATCATGATCTTCTTTACAGGGCCATCCACGCCTACTTTCAGGTAACGGTTTCTCTTCCTCTTTGCAATGCTGATGCTCTCGTTTTTCTTACAGTCACATCCGAGTCTGAGTCACGCAGACCGGGTAACCGTATGTCAAGGCCTGAATTGCCAAAAGCTGTCGCGAGAGATCTGCATGCATGCTGTTCAGAACGAGCTCATGCCCCTGCGGATGATAGTGCAAGCTATGTTTGTCCAACAGCTCGAGTCGAGAGGTGCCG
>SmoBTB_N0001 | scaffold_15-minus-1871148-1872696 | SmoBTB_0014 | 3706-5254 | gw_score 821.37 | pep | gw_score 387.68_387.68 | Ank|6.7e-05|149-182 | BTB|2.6e-06|251-318 | 
TGGCGGACGAGCGCCTGGAGCCGGTGCCAAGGCTCTTGGAAGGAGATCAAGCGCTACCGATCGCGGATCCTCAGGAGCTCCCGCCGAAGCTGGAATCTTTGGAGTCCGTGGATTTGTCGGGGTCGCTTGGGAAAGAATCTTTGCTATCGGCTGGGGCGGCGGCTTCTTCCCCAAGATCGAGCGCCAGTGCTGCGAGTCCTCGTCTCGATCAGGTGAAGCCCTCGGTAGAAGTTGTAGGACTGTCGGATGATGCAGGGCATGATCTGCGGCTGGATCAAGCCACATTCTTTCGCTGCGTAGAGGATGGGAATGTCACGGCCTTGGAAGGGTTGCTTAAGAACAGGAAGCTGGATGTCAATGCCTACAATGATGATGTGAGATTTTCTTTCACTGTTTTTTTGTTTGTTCGTCCTGTTCATCGCAACTTGGATTGGATTGTCCAGGGAATGACTGCATTGCATCTAGCAGTGTACAAATACGAGCAATCTCGGAACTTGGAAATGGTTGACCTTCTTATCAAGCATGGAGCGAGTGTTTGTGCCAAGGCTGCTGGTACTCCAGCCACCCATCGGATTTCTATCATCCGTCACGACGTCAAGCACACAGGTGTTTTGGAAACAAGGAAAGTAGATTTTCATCAAAAACCACCATTGTTGGTCGTGTTGGAGCTCAAGTCGTCGCTCTATCTGAAAGGTATGGATGGATTCACTTTGTTTATGGTTGGGACTGACTTTTACGTAGGATGGGAGTATCGTCACTGGGACTCGATGCTCAAGCTACTGGCGGAAGCAACCATTAGACACTACGTTGCTAACAATGTGAAAGAACCTACGGTTCATGAGAACGCCATTCCAGAAATCATACAAAAAAACTGGAAGAGCGTGTTTCATAGCGGAAAACATGAGACGATCGAGCTTTGGGCAGAAGGGAGGCATATCGAAGCATTAAAACTTCTTTTGTCTGGCGCATCCAAGGTGAGCTCCTGGTGATGAACTGAAGCTTCACAGAGCTAATATCGCTGTTTTATCTTCCAGATATTGAAACTTAACATCGAAAGCAACTCCTCCAGGATCGACATGAAAGATGCATCCTTCAACATTGTGAAAGCGATGGTCGAGTTCCTTTACACGGGTCATTTGGATGCATCCTTGATAGAGCAGCGAGGTATTGATCTGTTCGTGGCTGCTCACAAGGTAATTACACTATCTAGTAACCGATCGATTGACAGTTCTTCTGTGCTTTTGTTTTTCTTTCAGTATGGTGTCGATGTACTTAAGTTGCGGTCTGAAGCTGCCATAGTCGCCACTCCTGGTACGATGTTTTCGTTCATTGATTGGTTTCGTTATTTTGTTTTTTCGCTTGTTTTTTGCAGATAACTGGATTAAACTCTTGTCTGTAGCCACGGAGTGCAACTCCGATGTTCTTGCCTGGAAGTGTGCTACTTCGATCAAGAACCTCATGGACACGAGACAGGACCGCGGACATACGTTGAGGCACAGCTTCTCAGAATCACACGAGGCACCGCAGCAGCTCTTTCAGCCATCGGCTT
>SmoBTB_N0003 | scaffold_77-minus-499147-500581 | SmoBTB_0005 | 4570-6004 | gw_score 1012.64 | pep | gw_score 512.15_512.15 | BTB|1.4e-15|16-94 | DUF3420|0.0002|180-225 | Ank_2|5.7e-09|231-313 | RseA_C|0.003|359-392 | 
TGAATCTGGAGGAGCCTCTGAAGCAGCTCTCCAGTGATTTGCTCAACCTTCTGGCCAACGGGCAGGCATTCAGCGATGTGACTTTCACAGTCGAAGGCAGGCCCGTCTACGCTCACAAGTGCGTCCTGGCAGCAAGAAGCCAATTCTTTAGGATGATCTTTTGCAGCAGTGAAGCTTCACAAGACATACCAGGACGGCCACCGATCCCTGTGGGAATTGTTGGATACGACGTCTTCATGCTCATGCTCCAGTTTCTATACAGCGGCCAATTATCTCTGGTCCCTCCGCATCCAACCGGTTGCAAAGAAGGCGCTTGCTGGCACGTCTACTGCAGATCAGCGGTGGATTTTGCTCTCGAGGCATTGCATGCTGCTCAAGTCTTCAGCATCGAGCAGCTCTCCATCTTAGTCCAGGTTTGCACTCGATCACTGAAGAAGGAAAGGAAAAAAAACCGAGAGAGAGAGAGAGAGAGAGAGAGAGAGAGAGAGAGAGAGTTACTCCAAAGAGGAGAAACTTAACAGGAACTTTTCTGTGTACCTGTAGAGGGAGCTGGCCGGAATTGCTGAGAAAGCATCGATTGAAGACGTAATGCGGATACTTGCAGCGGCGAGGAAGCAGGACTTGCTCCATCTCTGGTCAGTCTGCTCCAAACTAGTAGCAAAGTCAGGTCTGTCCTCGGAAGTTTTACGAAAGCACTTGCCTGGAGAAGTAGTAGCCGAGGTAGAAGCCATCAGGCAAAAGTGTGGATACGGCTTCGAAGCGCATTCTAGCGATGCTTTGGACGACCAGCGGACGAGGAGGATGCAGAAGGCACTCGACTCATCGGATGTAGAGCTCGTGAGGCTGATGGTGATGGGAGAAGGCCTCGACTTGGATAAAACTCTGGCCATCCACTATGCCGTAGCAAACTGCAGCCGCAAAGTCGTCAAGAATTTGCTAGAGCTGGGGGCAGCCAATGTCAATATGCCAGGTCCGGACGGAAGAACTCCGCTCCACATTGCTGGAGAGCTGGCCGACCCCGAGATGATAGCGGTCCTTCTCGACCACCACGCCGATCCACACTCCACCACTCCAACCGGTGCTACGGCGCTCAACATACTCCAGAACCTGGCGTCTGAGGCACTGGCGGTGGGAGCTCTCACGGGAGTGACTGCCGATCATAACAAGCTCAGGCTTTGCCTCGACTTGCTCGAGTCGGCTGCGGCTGTACCAGCGAGTTGCTCCAGAGACGAGGACGATAGCAGCAGCTCCATGTTGACGGAGCAGCAGCAGCAACGGGAGAGGCGGCTTCCCATGATGATCGGACAACCCGTGACCACACCGAGTAGCACGCAACAAAGTGATCCTCCCGCAATCCTGATGCATCAAAACTATTACCCCGTTATTACTGCAAAAGGTACATGTCAAAACTCCCAGCAAACCTCTCATCAACCAT
>SmoBTB_N0005 | scaffold_16-minus-540743-542176 | SmoBTB_0009 | 3935-5368 | gw_score 891.83 | pep | gw_score 620.84_620.84 | MATH|0.00014|55-170 | BTB|3.5e-26|198-314 | BACK|0.032|324-361 | 
TGGCACGGACGTCGGTAGTCTTGCAGGACGATTCAGGGCAAGTGGTCGGGAGTCCCACATCCACGGCAACGCCTTCCCGATCTCGATGCATCACAGAGACTGTGAATGGATCTCACCATTTCACGATCCATGGCTATTCCCTGGCCAAAGGGATGGGCGTAGGGAAGTACATTGCGAGCGACACATTCACGGTTGGGGGCTACCAGTGGGCGATCTACTTCTATCCGGATGGGAAGAACACCGAGGACAACTCGCTCTACGTGTCGGTGTTCATAGCTCTGGCAAGTGAAGGGACGGATGTGAGGGCGCTGTTCGAGCTGACGCTTCTGGATCAAAGCGGCAAGAACAAGCATAAGATCCACAGCCACTTTGATCGTTCGCTGGAGAGTGGTCCTTACACACTGAAGTATCGAGGCAGTATGTGGTAAGTTTTTTTTTTCTTCTTCCTTGAGTTGCATAGGACTAAAAAATGTTTTGGCTTTGCAGGGGTTACAAGCGCTTCTTCAGACGGGCCGTGCTCGAGACGTCCGATTTTCTGAAAGACGACAGTCTTTCAATCACCTGCACGGTCGGCGTCGTAGTTTCCTCCATGCAAGCCTTGAAGCAACACTCTTTGTTAGTTCCGGAATCCGATATTGGCCAACATTTCCTTTCTTTGTTGGAAAGTGGTGAAGGAACGGACGTTAACTTTAACGTAAAAGGGGAGGCATTCAGTGCTCACAAGTTGTTACTGGCTGCGAGATCCCCAGTGTTCAAAGCGCAGCTGTTTGGACCCATGAAGGACGAGAATGGTGACGTGATCGAAATCGACGACATGGAACCACCTGTCTTCAAGGTAAAGAGCTTCTTTTATACACACTAACTGTTTCTCATGCAACTTTTCGTCCTCTTTGTTTGATAGGCCATGCTACACTTTATATATAAAGACAGTCTGCCCGATACCAACGAGATGACAGGATCTTCGTCACAGTCGACCGCGACGATGATGGCTCAGCATTTACTCGCAGCGGCAGATAGGTTTTGCCTGGATCGTTTAAGACTTTTGTGCGAGTCCAGGCTCTGTGAACAGATCACTGTTGACACAGTGGCGACTACGCTTGCGTTGGCAGACCAACACCATGCATCTCAGCTCAAAAATGTCTGCCTCAAGTTCGCTGCTTCCAACCTTGCAGGTCTGGCGCCTCAGTTAAGCTTTGCAATGTGTAGCGTGTTGTCTAACTCGGGAGGCTGGTTTGTTTTGTTTTTTGACAGTGGTGATGCAGTCTGATGGTTTTGAGTACCTGCGTGAGAGCTGCCCGTCATTACAATCCGAGCTCCTCAAGACGGTCGCGGGAGTAGAAGAAGAAGCCAAGGCTGGAACAAAGAACAGGACCGTCTGGACGCACGTCGCAGATGGTGGCGACGGATTGGGAAGGCGCGTGCGGCAAAAGATCT
>SmoBTB_N0007 | scaffold_113-minus-286930-289868 | SmoBTB_0021 | 4093-7031 | gw_score 2015.76 | pep | gw_score 1175.30_1175.30 | BTB|4.3e-08|169-273 | TPR_2|0.0088|378-405 | TPR_2|0.21|638-665 | TPR_1|1.6e-06|710-740 | TPR_15|0.0055|812-874 | 
TGGGAATTTGCAAGGATATCCACATCCTCCATGTCGCATCGTCGGAGAAGCCAGCACCAACAGCGGCATCGAAGCCTGTCCATCAAAAGGACTCCTCCCAAAGGTAAGCTCTCTCCGCTCTCTCAATGGATAGACAAATTCTCACCTTGTTCTTCGCTCTTTTTGATTGTGATTGTTTTCCTTCCTCCAGCATGTTTCTTCCGAAGCTCGCAGATCCACCCATCAATCCGAACTTCAAGCCCGTGGACTACGTCTCGACGCTGGCTGAAATCCATAAAGAGCTAGGCGTTGCTACATCCAACCAAGAAAAGTCTCGACTCTACCTGGAGCAGTCGTTCGTCTTCCGTGGCCTCGGCGAGCTCAAGCTCCTCCGCCGGAGCCTCCGTCTCGCTCGCCAGCACGCCACCACCAATCACCACAAGCTCGTCATCGCTGCCTGGCTCAAGTTCGAGAGGCGGGGTGAGGAGCTCGATGAGAACCCGGGCGAGAGCGCTAGTCACCGAGCTGCCGCTACTTCCACCAGGTTGGCCGATCATATCCCCTGCCTAGCTCTAGATTACTGCGATGAGGACGAGCAGCAGCAGCAGCAGCAGCAGCACGAGAGGTGGCACTTCTCGGACGTAGTCTTCCACGTAGAGGGTGATCGGATTTACTGCAACCGGCAAAAGATGGCCGCTCTCAGCCTGCCTTTCGACGCCATGCTCAACGGCTGCTTCACCGAGTCGAGGAGGACCAACATCGAGTTCTCCAGGAACGGGATCTCGGCCATGGGGATGAGAGCCGTGGACAAGTTTGCTCGCACGGGAACCATCGGCAGGCCCTCCCCCACCGTCGTCATCGAAGTCATGACGTTCGCCAACAAGTTCTTCTGCGATAAGTTGAAGGAGGCCTGCGACCAGCGGCTGGCTACGTGCGTCCACACCCTCCAGGACGCCATCACCTTTCTCGACTGCGCTCTCGACGAGAACGCCCAGTCCCTGGTCGGAGCCTGCTTGCAAGTCTTCCTGCGAGAGCTGCCGAAGTCGCTGTACATTGCCCCGGTGTCCAAGCTGTTTTCCACGCAGGATGGGCGCAAGAGGCTGTCGGCGGTCGGCCACTCGTCGTTTTCTCTCTACTGCCTGCTCGGCCAAGCTGCCATGGACGACGACTTCTCGTCCGACATGACGGTCAAGCTGCTCCACTTCGCCAAAGACTGTGCGGTGTCGTCCAGGCAGAGAGCTCTCGCGTTGCACCAGCTCGGCTGCTCGATGCTCGCCAGGAAGCAGTACAAAGAAGCTCACGAGTTCTTCGAGGCTGCCGCTGACGAAGGCCACATATACTCGCTGGCCGGTGTCGCGAGAGTGAAGTATATGCGAGGTCACAGGATGGCGGCCTACTCGGAAGCCGCGAGCATCATCGCTTGCTACAAGAACAGCGGCTGGATGTTCGAAGAGAAGTCCCTGTACTGTCTCGGCCATGACAAGCTCTCGGATCTCAACACGGCCACCGAGCTTGATCCAACTCTGACGTATCCTTACAAGTACCGAGCTGCGGTCTTGATGGACGAGAAGAAAGTTCACGAGGCTATCACGGAGATAAGTCGAGTCTTGCGATTCTGCATCACCAAGGACTGCCTGGAGCTCAGAGTTTACTTCAGTCTGGCGCTGCTCGATTACGAGGCTGCTGTGAGGGACTTGCGGGCGCTCTTGACTTTCGATCCTGGGTACAGGATGTACTCTGGACGCGTCTGTGCTTCGCAGCTCCTGGATCTTCTCAAGCAGCATGTGGTGCAGTGGACCAAGGCAGATTGCTGGATGAAGTTATATGATCACTGGTCATCTGTCGATGACATATCGTCTCTAGCAGTCGTTCACCAGATGCTGGAAACGGAAGCTGAGTCTTCGAAAGGCCTGCTTTTCTTCCGGCAATCTCTGCTGCTGCTCAGGTCTGTCGAAACTTTCACCACCTTAGTTTCTACGAGCTGACTGGTTGAATATGTAAATACTTGCTTGTGCACAGGCTAAGTTGTCCAAAGGCCGCGTTGAGAAGCTTGAGGCTGGCTCGAGAGCACGCCGATAACAACCAGGAAAAGCTCGTCTACGAAGGATGGCTTCTTTACGATACTGGACACCGCCAAGAAGCACTCAGAAAGGCGGAGGAGTCTATATCCCTCCAGAGATCCTTCGAAGCTTTCTTTCTCAAAGCATACGCCCTGGCAGACACCAGTTTGGATCCGACAGCGTCCACCAAAGTTATTGGACTGCTGGAAGAAGCGCTCAAGTGTCCGTCCGACGGGCTTCGCAAAGGCCAGGTACAAAACACGTCCGTCGAAAGCTTGACATAACTTCTCGACCGCAGGCTCTCAACAACTTGGGAAGCGTCTATGTCGATTGTGGAAAGCTGGAGCAAGCTCTGGACTGCTACGTCAACGCACTGAAGATTCGGCACACTCGAGCTCATCAAGGCCTGGCTCGTGTCTATTTCTTGCAGGGAGACCGCAAATCCGCTTTTGATGAGATGACAAAGTTGATCGAAAAGTCGATGAATAACGCGTCGGCATATGAAAAGCGAGCTGAGTACTGTGATCGCGATCTGGTCATGGCCGACTTAAGCATGGTGACGCAAATTGATCCGCTCCGGACCTATCCATACAGATACCGAGCAGCAGGTACGTCATCGCATCAGAAACTACAGACAGCTTTTTTACTTGAAACTTACTTGGTTGTTCCATCGTTTTTCTCCAGTTGCTATGGACAGCCAGCGAGATCGAGAAGCCATAGCCGAGCTCTCAAAAGCCATAGCTTTCAAGGCCGACTTACAGCTTCTCCACCTCCGTGCCGCTTTTCATGAATGCAGCGGAGAAATATCAGACGCTCTCCGTGACTGCCGCGCTGCTTTGTCCATTGATCCGACCCACTCGGACACGCTAGAGCTTTACGGACGTGTACAGCATCTCTCAT
>SmoBTB_N0009 | scaffold_25-minus-1873579-1875490 | PpaBTB_0054 | 4586-6497 | gw_score 608.70 | pep | gw_score 120.83_120.83 | BTB|4.2e-09|53-139 | BACK|5.2e-10|169-260 | 
AGCGGGGCGAGCGATCGCGCGAGGCGATGATGGTGCGCTTCGATTTTGCCTACAACAATGCATTGTTCGCGGACAGGGTTCTTCATCTGGAGGTGGTGCCATCGCCGACCGATGAGGCGCAGGTAAGAAGCGGGATTGGAGTTGGATTGGATCGATTTTGCCCTCTTTCTTGCTTTGTTCCTCACAGGCTATGGTGGAAGGGAGCTGCGGCAGAGTAGTGGAGAAGTTACATGTGAGCTCCATGCTGCTAGCTGCGCACTCGGATTATTTTATGAAGCTCTACTCCAATGGGATGAGCGAATCCAGCACTGGGGTTGCTACTGTCAAGGTCACGGAAGAAGGTACTCAGCTCTCACTTTTTTTATTTCCTTTCCTCTCCTTGGTGCTCGCAATGTTCCTTCTTTTTCTTCTTGTTTACTTGGAAAACTTGATCTTCTTAAGGTTCTCGTTCCCTGCAAATCTTTTTCGCTTGGCATAGAAACTCGAGATGAAAACAAAAGACATCCTTGTGGTGCTCGTGATTTCCCCGTTCTTTTCACTTGTTCGTTGTGTTCTTGGTGGAAAGCTTGATTTCTTCTCGTCGTTAAGGTTTTCTTTCCTTGCAAAATTATTCTTTTTCTTCTCTGAATGATCCTTTCTCGGATAGAAACTCGAGATGAAAACAAAAGAAGCTCTTTGAATAGACAGCGACGTTCTTGCTACTTCGATAGCAAAGTAATATCAGTTAGCTATGGCGAGCTAGCTAGTGTCTACTAACTATTTCTTCTTTTCCTCGCAGAGCGTCGAGGACTGCTCCATCTCATCCAGTACATGTACACGGGACGCTTGATGGAGCCTCCGGACGCGGACAGCACAATCATCCTCCTCACTCTCGCCGACCGCTTCGCAATCTCGTCATGCATGAAACCACTGGCCGACGTGCTCAACAAGTTCCCCAGCAGCTTAAGCGACTGCCTCCTTATCCTCGGCCTCCCCGAGTCGCTCAAGTCGGACAAGGCCCTCCACCCGGTCGTGGAGCAGTGCCGCGGCTACCTCGCGCAGCAGTTCCAGAGCATCCCCGCCAAAAAGTCCCAGTTCTTCGCGCTCAACATGGAGGGAGTGAAGATCGTCCTCGACAGCGACACTCTCGCCGTCTCGTACGAGGAAGAGGTGTTCCACTTCCTTCTCGAGTGGCTCGAGGCAAACTTCCGGAGCCTTGACGACAAGCTCCACGCCGCCGAGCAGATTGGAGGAGTGATCCGGTTCCCCTGGATGACTGGAGACTTCCTCGTCGACGTTGTGGCGGTGTGCCCCGAGATGCAAAGCAGCACTGGCCAGGGACTGATCATGGAGGCGCTCAAGTTCAAGAGCTTGACGCATCCGAGGCAGCAGGAGATCATCTGGAAGAAGACCAACCACAACAGATACCGCCCCCGGAACAACGCCATCTTCGAAAACTTCTGGGGGAGCTCCAAGACCTTTGTCTCCAAGGAGACCGCGGTGAGCTGCCAGGTCTACTTCGAGTTCCCGCTGGAGATGGTGATTTGCACTGGCGAGAGCTTCCACTCCAAGCCGTTCTTCCTCGACCGCTACACTTTCAGCCTCGAGGCACAGATCCGGACGGCGTTCAACCACCAGCGCAGCTGCAGCATAAAGTTGGCGCTCCATCCATCGTCAGAAACTCCGGCACCAGACGTTGAGGCAACGACGCTCCACTCGCTCGACTATACCATAGCCATGAAGCGGGACTACTCCCAAGGCTACGACACCAAGGCCTCTGGGACGCTGGAGATCCAAGCCGGGAACGCGCCTGGGAACTGCGTCACCTTCACGGACCTCTTCTCGGGGTGGTACGTCGAGCGGGGATATAGCTTCCCTCGCTGGAACCTCACCATTAATGGCCTCGTCTTCCTCCGCCTGGATCTCAAGCTCA
>SmoBTB_N0010 | scaffold_87-minus-48836-50921 | SmoBTB_0026 | 4456-6541 | gw_score 1409.69 | pep | gw_score 770.19_770.19 | BTB|0.00032|34-119 | NPH3|1.6e-95|215-477 | YabA|0.37|538-586 | SHE3|0.26|539-584 | DivIVA|0.41|539-586 | Cnn_1N|0.0087|541-594 | AKNA|0.38|547-592 | Tup_N|0.11|554-579 | 
TGGTGGGCGTCATGCCGAAACAGGAAGGCAAACGCTTGGTGTCCCGGACTTCCTACAACAAGAAAAGAACTGGGCAATGGTGAGTACGAAGTAGAGAGGCAGGAGAAAGAGAAGAAATCTTACCCCCTATTTGCGCAGGATCATGTCCGCAGACGTTCCCACAGACGTCGTAGTTGAGGCAGCCGGCACCAGCTTTTCCCTTCACAAGGTAATGAAAGAAAGCGTGAGAAACTTCTCTCAAACAGAGATCTTGGACTTACCAATGAGCGAACTTGGCTTGGCAGTTCCCCTTGGTTGCTCGATGCGGGCGTATCAGGCGGGCGGTGGCCGAGGCGCGGGAGATGGACCTCTCCCGCATCGAGTTCCCAGACGTTCCCGGAGGAGCCGAGACTTTCGAGCTAGCCGCCAAGTTCTGCTACGGCATCAACTTCGAGATCACCACCGCAAATGTGGCTGCGCTGCGCTGTGCCGCCGAGTACCTGGAAATGAAGGATGAGTACGGGCAAGGAAACTTGCTGGGAAGAACAGAAGCGTTTGTCAACGAGGTTGTCTTACCCAGCTTCGCCAATTCTCTGTGTGTGCTGCACAGCTGCGAGGAGCTCCTCCCGATTGCCGAGGACAACAATCTCGTCTCCAGGTGCATCGATGCCATCGCGTCAATCGCTTGCAAGGATCAGAAGCCAGCTTCCAGCCTCTCCAGCTCGGATTACGGTAGCTCTGGCCGGTTGGGCAGCAAAGGCAAGCCGAATGCCACACTTCCAAAGTCTGCCTTCACGGAGTGGTGGGCCGAGGACCTGTCGCTGCTGCGGATAGATTTCTACCAGAGGGTCCTGGAAGCGATGAAGTCCAAAGGCGTGCGAGAGGAGAGCCTCTGGGGGACTCTCATGCACTACGCTCAGCAGTCGCTGAAGGGCCTCAATAGAGCTCCGACTGGCGGTCGAGGCTTGATGAAAGTCCAGGAAAATACTGCGGCCCTGGAGCACGAGCAGAGAATCTTAGTCGAGACAATTGTCAGCTTGCTACCTCGAGAGAAGAACATAGCGTCGTGCAGCTTCTTGTTCGGTTTGCTGCGGACGGCCATCATTCTCGATACGACGGTCGCTTGCAGGCTAGACATAGAGAAGAGAATCGCGTTGCAGCTGGACCAGGCAACTCTGGACGACCTGCTTGTGCCATCTTTTTCTTACAACGGGGAAACGCTCTTTGACGTTGACATAGTGCAGCGGATCCTGACCAACTTCATACAGCAGCATGAGAATGACGACTTGCCTGAGGCTCAAACTACTTACGAGTCGGATGGTCTTGCTACGCCGACGCAGACATCAGTTTCTAAAGTGGCCAAGTTGATGGATGGCTACTTGGCCGAGATTGCGCCAGATGCCAACTTGAAGGTCAACAAGTTCGTAGCGATAGGAGAACTTTTGCCAGATTATGCCCGAGCGATTGACGACGGCCTGTACAGAGCAGTAGACATTTATCTCAAGGTAAGGGAGCTTCAGAGAAACCTTTCAGTACCTGACTGCCTCAGTTTGAATCTTCCAGGCACATCCGAATCTAGGTGAGCAGGAGAGGAAGAAAATTTGCAGATTACTCAGCGCTCAGAAGTTGTCCCAAGAAGCATGCTGCCATGCAGCTCAGAACGACAGGCTGCCCGCGCACTTTGCGATTCAGGTTCTCTACTTCGAGCAAGTGAGAATAAGAACGGAAATGGGAAGCACGTTGTTTATGGACGACCCGAACCTGTCTCACTTTTCTGGTGGCCGAGGTGGACCAAGTGGTACTGTGAGTGCTGCTATGTCTCCCCGAGACAACTACTCGTCCTTGAGACGGGAGAACCGCGAGCTCAAGCTAGAGATCGCACGGATGAGAATGCGTCTGTCGGAGCTGGAAAAAAGTCACAACAACATGAAACAGGACATCGAGAAAACAACCAGCTCAGCTAACCTCGCGCAAACTGTTTCCAGGCGACTTCATCGCCTCAACCCGTTCAGCAGAAGAAGCTCCAAAGAGTCCGACTCCTTTTCCAAAGCATCCGAAGGAAGTCATTCCCAGAAGCCGAGCAGAGATAGACGTCACTCCTACTCTT
>SmoBTB_N0012 | scaffold_3-minus-3244162-3246073 | PpaBTB_0054 | 4077-5988 | gw_score 610.20 | pep | gw_score 122.33_122.33 | BTB|3.6e-09|53-140 | BACK|1.7e-10|169-260 | 
AGCGGGGCGAGCGATCGCGCGAGGCGATGATGGTGCGCTTCGATTTTGCCTACAACAATGCATTGTTCGCGGACAGGATTCTTCATCTGGAGGTGGTGCCATCGCCGACCGATGAAGCGCAGGTAAGAAGCGGGATTGGAGTTGGATTGGATCGATTTTGCCCTCTTTCTTGCTTTGTTCCTCACAGGCTATGGTGGATGGGAGCTGCGGCAGAGTAGTGGAGAAGTTACATGTGAGCTCCATGCTGCTAGCTGCGCACTCGGATTATTTTATGAAGCTCTACTCCAATGGGATGAGCGAATCCAGCACTGGGGTTGCTACTGTCAAGGTCACGGAAGAAGGTACTCAGCTCTCACTTTTTATATTTCCTTTCCTCTCCTTGGTGCTCGCAATGTTCCTTATTTTTCTTCTTGTTTACTTGGAAAACTTGATCTTCTTAAGGTTCTCGTTCCCTGCAAATCTTTTTCGCTTGGCATAGAAACTCGAGATGAAAACAAAAGACATCCTTGTGGTGCTCGTGATTTCCCCGTTCTTTTCACTTGTTCGTTGTGTTCTTGGTGGAAAGCTTGATTTCTTCTCGTCGTTAAGGTTCTCTTTCCTTGCAAAATTATTCTTTTTCTTCTCTGAATGATCCTTTCTCGGATAGAAACTCGAGATGAAAACAAAAGAAGCTCTTTGAATAGACAGCGACGTTCTTGCTACTTCGATAGCAAAGTACCATCAGTTAGCTATGGCGAGCTAGCTAGTGTCTACTAACTATTTCTTCTTTTCCTCGCAGAGCGTCGAGGACTGCTCCATCTCATCCAGTACATGTACACGGGACGCTTGATGGAGCCTCCGGACGCGGACAGCACAATCATCCTCCTCACTCTCGCCGACCGCTTCGCAATCTCGTCGTGCATGAAACCACTGGCCGACGTGCTCAACAAGTTCCCCAGCAGCTTAAGCGACTGCCTCCTTATCCTCGGCCTCCCCGAGTCGCTCAAGTCGGACAAGGCCCTCCACCCGGTCGTGGAGCAGTGCCGGAGCTACCTCGCGCAGCAGTTCCAGAGCATCCCCGCCAAAAAGTCCCAGTTCTTCGCGCTCAACATGGAGGGAGTGAAGATCGTCCTCGACAGCGACACTCTCGCCGTCTCGTACGAGGAAGAGGTGTTCCACTTCCTTCTCGAGTGGCTCGAGGCAAACTTCCGGAGCCTTGACGACAAGCTCCACGCCGCCGAGCAGATTGGAGGAGTGATCCGGTTCCCCTGGATGACTGGAGACTTCCTCGTCGACGTTGTGGCGGTGTGCCCCGAGATGCAAAGCAGCACTGGCCAGGGACTGATCATGGAGGCGCTCAAGTTCAAGAGCTTGACGCATCCGAGGCAGCAGGAGATCATCTGGAAGAAGACCAACCACAACAGATACCGCCCCCGGAACAACGCCATCTTCGAAAACTTCTGGGGGAGCTCCAAGACCTTCGTCTCTAAGGAGACCGCGGTGAGCTGCCAGGTCTACTTCGAGTTCCCACTGGAGATGGTGATTTGTACCGGCGAGAGCTTCCACTCCAAGCCGTTCTTCCTCGACCGCTACACTTTCAGCCTCGAGGCACAGATCCGGACGGCGTTCAACCACCAGCGCAGCTGCAGCATAAAGTTGGCGCTCCATCCATCGTCAGAAACTCCGGCACTAGACGTTGAGGCAACGACGCTCCACTCGCTCGACTATACCATAGCCATGAAGCGGGACTACTCCCAAGGCTACGACACCAAGGCCTCTGGGACGCTGGAGATCCAAGCCGGGAACGCGCCTGGGAACTGCGTCACCTTCACGGACCTCTTCTCGGGGTGGTACGTCGAGCGGGGATATAGCTTCCCTCGCTGGAACCTCACCATTAATGGCCTCGTCTTCCTCCGCCTGGATCTCAAGCTCA
>SmoBTB_N0014 | scaffold_93-plus-488935-490987 | SmoBTB_0025 | 4859-6911 | gw_score 1255.16 | pep | gw_score 656.90_656.90 | BTB|0.0001|29-115 | NPH3|1.3e-83|195-433 | 
TGGCGGTCACTTCGAGCAAACGCGTTGGTCGAAACAGCTTCAGCATGAGGCGCACCAACGATTGGTAAGTTGGATTCATCATGACTTGGCTCCGGGTTTTACTGCTTTCTACCGTTTTCTCATCGCAGGGTCATGTCGACTGACGTCCCGACGGATATCACGGTAGACATCTGCGGAACCAGCTTTGCCCTCCACAAGGTAGCGGAGCTTCTTCCTTCACTCTCCACCAACAGAATTTCTCATGAATTTTGGTGCGGGTTTCATGCTCTCGTGGTTACAGTTCCCCCTGGTGTCGAGGAGCGGAAGGCTGCGAAAGCTCGTCGCGGAAGCCAGGGACTCGGACCTGTCCCGAGTCGAATTCAATGACATCCCCGGCGGGCCGGAAGGATTTGAAATGGCTGCGAAGTTCTGCTACGGCATCAACTTCGAGATCACGGCGTCCAACGTTGCAATCCTCCGGTGCGTAGCAGAGTATCTGGAGATGACGGACGACTTTGGCCAGGCAAATCTCGCGTCCAGGAGCGAGGCCTTCATCGAAGACGTGGTGATGCACAGCTTCGGGAGCTCAATCACGGTTCTCCACAGCTGCGAGAAGCTCCTTCCAATGGCGGAGCAGCTCAACATTGTCAACCGGTGTGTCCAAGCAGCAGGGGCCAAGGCCAGCCACGAGGCGCTCTCCCTCGCAGCTCGTCCAGAGTACCGCAATGCCAAGACGCCTCCGCAGCTCGACTGGTGGGCCGAGGACCTCTCCATTCTCAGCCTCGACTTCTACCAGAGGGTGCTGGCCGTGATGAGAAGCCAGGGGATGCCGCAGGAGAACCTGTGGGGGAGCCTCATGCACTACGCGCAGCAGGCTCTGAAAGGATTCAACAGCACCAGCAGCAAGAGCCCCGGAAGATCGGTCACCGGACTGGAGCACGAGCAGCGGATGCTCGTGGAGACCATCGTCGGTTTGCTGCCACCGGACAAGAGATCTGCGTCTTGCGGCTTCCTCTTCGGGCTCTTGCGGACGTCGATCATCCTGGACACCACGGTTGCCTGCCGACTAGAGCTGGAGAGGCGGATCTCATTGCAGCTGGACGAGGCGACGCTGGACGACCTGCTGATACCATCGTTCTCGTTCGCGGCCGATACCCTCTTCGACACGGACCTCGTCCATCGCCTGCTCTCGAGCTTCCTCCAGCACCATCTCCAGGACGAGTCCAAGGCGTCGCAGAGCTCGCTGGCAAAGGTGGCGAAGTTGATGGACAGCTATTTGGCGGAAGTAGCGCCGGATGCCAACCTCAAAGTCTCCAAGTTCATCGCGCTGGCCGAGTTGCTGCCCGAGCACTCGAGGATGGTCGAGGATGGATTGTATAGAGCGGTGGATATCTTCCTCAAGGCAAGCTAGCTTTCTTCCTTGTGTTTTTCCACTTTCTTCGTTGGCGAAGAACACCTCTTTGATCCAAACTCTTCCTGTTCCTCCAGGCCCATCCTTTGCTCGTCGAGGCCGATCGCAAGAGAATCTGCAAGCTCATGGATCCCCAGCGCCTGTCCCAAGAGGCGTGCAGCCATGCCGCGCAAAACGAGCGCTTGCCCGCGCACTTCATCATCCAGGTTCTCTACTTCGAGCAGCTGAGAATCAAGACCGCGCTCGCAAACTATGCCATCGAGATGCCCAAGGGCGATCACGGCCCGACCCCCATCGCCGCGGCGCTGCGATCGTCCACGGCTGCTGCCAATGCCGCTGCTGCCGCCGCTGCCGCCGCTGCCGATGCGAATCCCCAATCCGCGCTGCGGAGGGAGAACAAGGAGCTCAAGATCGAGCTTACCAGGATGAAGATCAGGCTATCAGACTTGGAGAAGGAGCAGAGCCCGGGAGTATCGAGGGCGAGTGAGGAGAAGAGGCTGAGCAGCCCGACGTCGTCCGCCGCTAGCTCGCCTGGATCCGGCCGGTTCTTCCACACTGTGTCGCGGCGCCTTGGAAAGCTTAATCCGTTTGGGAAGAGCTCGCTCAAGCCGCCGGCCACGCCCGAGCTCCAGAAGCCGCGGCGCCGCCGGCATTCGATCTCGT
>SmoBTB_N0016 | scaffold_62-plus-539820-542719 | PtrBTB_0074 | 4953-7852 | gw_score 490.39 | pep | gw_score 429.29_429.29 | BTB|2.2e-14|18-121 | BACK|0.012|145-198 | 
TCGACGGCAATCTGGGAGCTCTGTGCGAGCACATTCAAGCTCAGGGCTGGAATTCCAGGGCATTCTCAGATATTGTGGTTCATGCCATGGGATCCACATTCTATCTCCATCGCCTGCTGCTGTCGCGAAGCTCCTTCTTCAGGTATTGCGAGGGTTTCTTCGTACTTGGTAGCGACTGCGTGTTTTGTGTTTGTTTGTAAGAAATATGCTCCAGGGACCATGGAAGGAAGCCAGTGCTACCGAAGTGAAGCTCCAAATTGACGACGAGAACGTAAATGCCGAGGCAGTGGCGACTGCTCTGAGTTATTTATATGGCCATCAGCCGAGACTAGACGATGGAAATGCCTTTCGCGTGCTTGCTGCCGCGTCGTTTCTAGACTTACAGGTGAAAGAAAGAAATATTCTAGTCGATTTCTGACGAGGCAAAGTATCATGTGTTTGCAGGATTTATGCGCCTTTTGCACAGATTTCATTATTTCCGAGCTCTGGACTGAGAACTTCTTGTCGTACCAGGTGCGTGCGACTAAGCTTTTGTCGTTCGCGGCGCAAGCTAGTAATATGTGTTTGCGTTTTTTTCGTAGGCCTTCGCAGAGACGCAAGATTATGGTATCCACGGAGAGCGCGTCCAGAAGGCGTGCTGGGGATATCTGTGCCGTGGTGCTGCAGTCGAACTTCGAGAGGTTGGTGACATTCATTTCACGAAATAGATTTTTGTTTTACACTGCTCCGCTGCTGCAGATTCTTCCAAAACTTTCAGCTCAAACTCTACGTACGTTATTAACGTCTGACGAGCTCTGGGTTCCTAGCGAAGAGAAAAGGTAGCACATAAATCGCAGCAGCAGCTCTGATAGCTGACGTCTTGGTTTTCGGTTTAGGTTCGAGCTAGCATTGAGTGTGCTCATTGCTAGAGGTGTTGTTACGGAGATTGATTCGTCCTCCATTTCGGATGAACTCTCGGAAACAGGTCTTGGAGACACGTCCTCGGACGTGTATGTTATGCCGTTGAGGACCGAAGAAACAGGTGGTTCATACCAAGCCGAAGCTCATCAAAACAACGAGGGCGACGTCGTCCAAGCCATTCAAAGCATCATCTTGGAGATGGTGGATACAGCCACAACTGCCAAAGAACAGGTCACTCGTGGCTCGAGCTTGGGTTTGGAGGCAAATATTACAGGTAGAATGGAGGCTGCTCGGGAAGAGTTTTGGAAAGGTGGTGGCGGCGAATGTTCGTCCTCAACAAAATCTTCTTCCCATAACTGGGCTCGTCCGTCCCCATCTTGGGGTGGACGATTGGTTGGGCGAAAATCAATGAAGGCTTACCCAAACAGCGACTGGACCAACAACGACGAATGGGAAACGTTCATAAGCGTTTTTGAAAGTGGAGGGATACACTATTGTCACATGCCTTTTGAGGACTTGCTAGACTCAAGAGCTCGTCTCGAAGAGCTGGGATTTCCTTGCAAGTCCGTTGCCGACGGGCTTTGGTTACAGGTATGTCTTTCTTAAGTTGGAAGTTTTACATCTATATGATATGAGACTTGTTGTCATTGTTGCAGACACTTCTCAGGCAACAAGTCTTGTCCGTTGCCGCGGATACGTGCAAACTCTGCAGCGTTTCTCTCGCTTTATGCCAGTGCAGGCAGTCGTATGTCTATCCACCACACGGTCGAATCTCGACGCCTATTCCTTACCGGGAAGAGCAAGACAAAAGCCAAGTTTTAGGAATTCATCCGCTGCCCGAGAATCAAAACTTGCCTGCTGCATCGAACGGGCAAGCCAGAGTCCATGTCAGAGGAGGCATGGACGGCCTCGCTGGTATCGGTCGCAATGGTACTACATGGCCGCCAGCTCGTATAATGTTTTCGAGAGTACCTTTCCCTGGTCCACACAGGGGGAACCAACAGCAGCAGCTCATAGCAAACGATCAAGCGGTTGACTACACGGCAATGGATTTGCCAACTTATTCTGTGGATGGCTTGAATATGGTGGTCGGACTGAGCCAGGGGATGAGCAGCGTTCCAGTTCAGTCAGATAACAATGGCCGGCCAGAGGATCAAACGCTTCAAAGATCAGTGACCGGAGAATCCGTCAATTCTGAGAAGCTTGATGTTCAACTGGCCTCAAGAGAGATTGGCCAGGGGTCGTCAACAATATCCCTGGATTTGCGAACGCCTTTGCGAAGTTTCCCTCCATTTCGCTTCGGGTACGTACTGAAATGCCATTTGTATTGATCTGATGGCTTTGCTTGTCGCAGGGTAGAGTTTGATGACGTGCAGAGACTAACAGATGGACAGTCGAAGCACTCACCTGAAGTGTTTTATGCGGGCTCGCTTTGGAAGGTACCCTCCGTTCGCTTTTTCCTCTTGAGCTTAATTTAATGACAATGAACTTTTGCATGGCTCAGGTGAGCGTTCAGGCTTTTAATGATGAAGACCCACGCTGCAGGCGAACACTCGGTATGTTTTTCATGTCTATAAGGGCCTACAAGCTCTGATTGTTTTCAATCTTCAGGATTGTTTCTACATCGGCGGAAAGCGGATGATTCTGGACCTTTTAGAAAAGTAGAAAGTACAGCCGGAATTCTTGCTTCTAATGAATGTGCTTGTCTGTGCAGGTTTCTCTTTACATAGACACGAGAGAAAAGGTGACAGCACGGTATCAGGCAAGTGAAGAAACATTCTTGTTTTCTTTCCAAAAAACTTACATCTTTTGCCTTTTCTTTCAGTTGATATGTCCTGCAAAGCGAGGTGTTATGACTTTAGGCAGCCTAACCCAAGGAGGCACACTTCTCCCCAAAGCTCCCAAAGGCTGGGGTTGGCGAACGGCGTTCCTATTCGATGAACTTGTGGATCTTCTTCAAGGAAACACGTTCCGAGTTTCAGCGGTGGTGCAAGTCGTGG
>SmoBTB_N0018 | scaffold_3-plus-4147259-4149219 | PtrBTB_0133 | 4865-6825 | gw_score 678.92 | pep | gw_score 671.55_671.55 | BTB|8.9e-07|6-93 | NPH3|1.2e-94|191-459 | DUF2353|0.041|460-561 | YabA|0.84|516-569 | 
TTGTGGCTACGGAGCTACAGAGCGACCTGGTGGTACAAGTAGATGATCTTAAATTTCATCTTCACAAGGTAAGCAGTAAAGAAAGAAAGCCGAGAATTGTGAGCTTACTTGTTGTTTTTGTAGTTTCCTCTTCTGTCCCGGAGCGGTCGTCTGAACCGGCTAGTGTTTGAGTCCCGAGACACTGAAAAGGACCATATTGATCTTACTGGGATACCAGGAGGCCCGGACTCTTTTGAACTTGCGGCCAAGTTCTGCTATGGAATGGCGATTGACCTCACGGCAGCCAATGTAGCAGGACTGAGATGCGCCGCAGAGTACCTGGAAATGACTGAAGACCTTGAGGAGGGGAATCTTATCTCGAAAACCGAGGCGTTTCTGAGCTTTATGGTACTGGGGTCGTGGAAGGATTCTCTTACAGTGCTCAAGTGCTGCGAAAAACTTTCACCTTGGAGTGAAAACCTCCAGCTGGTCCGCCGCTGCAGTGAATCAATTGCGTGGAAGGCCTGCACAGATACGAGAGGCATCAACTGGTCCACCATCGGAAAGGAGTCCTCGAGCAGGAAGAGCGACAGTCCAGAGTCGAACGAGATGAGAAGCTCGGAGGATTCCAAGAGTGTTCCGGCGGACTGGTGGTTTGAGGACCTGCTGACGCTCTCAGTCGACCATTTTCTCAAGGTGATCGCTGCTATCAAGGTGAAAGGCATGAGGTCCGATTTACTTGGAGCCGTGGTTACGTCTTACGTGCTAAAGTGGGTGCCGGGGTTGTCGAGAGACACTGGCTATTTCAACGCCGAGAACAACATACACATGACAGCCTCCACAGGACAGGACGATTTTACAGTGCTCCAGAACAAGACTCAGAAGCTGCTCGAGAACATCGTGGGAATTCTTCCGCTCCAGCAAGACACGGTCTCGTGTAGCTTTTTGCTCCGGCTGCTCCGGATCGCAAACATGCACGGGACGAGCACCGCGTGCCGGGCGGAGCTGGAGAAGCGTGTTGGCATGCAACTGGAGAACGCCTCTCTCGCCGACTTGCTCGTCCCGTCCTTCCTCCACACTTGCGAGACACTCTACGACGTGGATCTCATGCAAAGGCTGCTGCAGTACTTTTTGCTCCAAGAGCAAGTAACTCAGGCCAGCCCTTCGACTCTGGAGCAGCAGCTGGGCTTCGATGGAGCCATGAGAAGTGCCAAAGTTAAAGTGGCAAAGCTACTTGACGGCTACCTCTCAGAAGTGGCACGAGATCAGAACCTCCCTCTGGCAAAGTTCCAGGCGCTCGTGGAAGCTTTTCCAGATTCAGTCCGCACTAGTGACGATGGACTGTACAAGGCGATCGACACTTACCTCAAGGTTTTCTTTTTCACGAGTATTTTCGGTTTAACAACCAAACTTCTTCCTGTTTTTACAGGTTCATCCAGGCTTGACCGAACTCGAGCGCAAGCGACTCTGTCGCGGGATGGACTGCCAGAGGCTTTCGTCGGATGCGTGCTTGCACGCTTCACAAAACGAACGCCTCCCACTCAGAGTTGTGGTCCAGGTGCTGTTTAGCGAACAAGTGAAGCTTAAGAACGCTCTAAGCCCCGTGTTTGGGAAGGACATGGACGGGTGGGACAATCCGCAGCAGGGCGATGGCTTCCATCCTCTCGTCAGCGATAGCTGGGCACAGGAACTGAAGGCGGTGAAAGCCGATTTGGAGCAAGTGAAAGAGAAGCTTGCCGAGTTCCAAAGCGAGTACTCGCTCGTGAGGCAGCAGCTCCAGAAATTACTTGGGCCAAAGGAGAAAAACCAGCATTCGTCTTCGTCCTCTTCGTGGAGTATGGGGTGGAAGAAGCTGAGACGAGCCTCCAACTTGTTCCACAAGGACGGCATGGATGATCCAGAGCAGCGGCCAAGCTACGTCGTGCAAAAGGACGCCATTGACAACGTAGCCAAGCCTCGACTTCGTAGGAACTCCCTTTCGT
>SmoBTB_N0021 | scaffold_25-plus-1320573-1321504 | SmoBTB_0008 | 4746-5677 | gw_score 572.12 | pep | gw_score 350.72_350.72 | DZR|0.3|20-40 | BTB|1.4e-24|90-192 | BACK|0.025|200-240 | 
TGGATTTGGCGGACGGCCTGGGCGGTGAGGTCATCCCTTGTGCGGCCGACGAGGAGGTGTCCGTGTGCTACCAGTGCGGGCAGCTCTGTGAGAACAACTTCACATACTGCCACTCGTGCTTCGAGCAGCGCTCGCAGAGCGATTTTCGCAATGAGCAGCGCTGGAGGAACACGGAGAGCAGCCTCCAGAGTGCCGAGCTAGTCCTCCAGCGGGAGCGAGCCAACATCCGGCGGCTCGAGGCCACGGTCTCGGCTTTCCGAGCGATGCTACTCCAGGCCATTCATCCCGACGTGACCATCGAAACTGGCGATGGTGATACCACTCCGGCACACCGAGCAGTCCTGGTATGCTTTCCGTATCTCTTAAGTTGCCCTTGTACACAGGAGTTCTCCTGAGTTTTTCTTTGTGTTCTTCGTTCTCTCCAGGCGAGTCGATCCCCGGTTTTCAATGCCATGTTTGAGCACGAGCTCAAAGAGAAGACTTGTGCTGTTATCCGCGTCGCTGATGTTCCCACGCCAGCCATGCGCGCTTTGCTTCTCTACTTGTACACAGGTGAAATTCGATCAAGCTCTCTCGCTCTCTCCCTTTTATTTTCCTTGAGCTCGATCTCCTCGCTACTTCTCCAGGGGAGCATGACACCAAAGTTATGAAGGATCACGGGATGGCCTTGTTGGCCGCGGCTCACAAGTACGACATCCCGGACCTCAAGAAGATCTGCGAGACGGCCGTCTCGGTTCATGCTTCCAACGCGCTCGAGGTGCTGCAAAACGCGCGGCTCTACGATGCCAACCATTTGAAGCGCGTGTGCATCGAGTGCATTGCCAGGAACATCAAGCAGCTCGCGTTTGCGGACGAGTTCCGGCAGCTCGTGTTCAAGAACGAAGATCCAGAGGCCGTCTTGGATATCATCCAGACACTTGCACATTCGTGCT
>SmoBTB_N0023 | scaffold_138-plus-135493-137858 | SmoBTB_0029 | 4818-7183 | gw_score 1261.58 | pep | gw_score 284.90_284.90 | BTB|4e-08|61-138 | Ank_2|8.9e-06|280-358 | NPR1_like_C|1.4e-36|373-561 | 
TGCAATCGCCGTCAATTGCCGCCAGCAGCTGTACGTCCGCTGGCGGGGGCGCTTGTGGCGGCGTGCTGGCGGCGACGCCCAACGACGGCAGTGGTAGCGGCGGGCTGGAGGAGGACCAATTGCAAGCGTGGGTGGGACTGAACAAGCTGGGGCAGGATCTCGAGGGACTGGTGACGAGCGCGGAGGACTGCCATTTCTACAGCGATGCCGAGATCATCGTTGCCGAGGGCGTGACAGTGCCCGTGCACCGCTGCATCCTCGCGGCGCGCAGCCCATTCCTTCGCCGGATCTTCGCGGAGAAGCAGCGGGAGCAGCAGCGGGTCCAGGCAGCGGCGGTGGCGGTAGCGCCGCCGGAGAGGCGATCGAAGGCCGGGGAGAAGAGGAAGGAGCCGCCAGCAGCGGCGGCGGCGGCGGCGAGTGGCGGTAGAGGTAGCGGTAGCGGTCGGGTGGAGGTGGATTTGGCGGAGCTCGCGGGCGGGACTGGGAAGATTGGCCGGCAGGCGCTGATGATCGTGCTGGGATATTTCTATGGCGGCAAATTCCAGCGGATCGAGGAGGAATGCAGCGGCGTGACGTGCATGGATTCGCAATGCCCGCATGTGGCGTGCTGGCCGGTGATCGAGTTCTTGCTGGAGCTCCTCTTCGTGGGATCGCTGTTCCAAGTGTCGGACCTCAAGAGCATGGCGCAGGTAATAAAATCTTCCTTTCCCCCTTTCTCGATTTTAGGGTTCTTGGAGGGGATTTTGATCTCTCGCCTTCGTTCCATGGATGCAGGATCGTCTCCTCCGGCTCCTCCCCAAGACGCCGGCCGAGAACGTGCTCCAGATCGCGGCGGCGGCGGCCGCGCAGCAGGGATGCGAGGCGCTCCAGGAAATGTGCCTTCCAATTCTGGCCAGATCCAACACGCCGGCGCTGGCCATCGAGAAATCTCTCCTCGCGCACGCCCCGGCGCTGGTCCGCGACATCGCGCAGCTCCGCCACCGCCTTGGCATCCACCCGGTGGACGCCGCGGAGGACAAGCGGTGGCGCCGCGTCTACAAGGCGCTCGACTCCGACGACGTGGAGCTCATGGGGATGCTCCTCAGCGAGAGCAATTCCAGCGTGGATTCGGTGTATGCGCTTCACTACGCGGCCTCCTACTGTGATCGCAAGACGCTAACCGAGCTCCTGGATCTCGGCCTGGGTGACGTCAATCTCCGGGACCGATATGGCTATACCGTGCTGCACGCCGCCACGCTCCGCCGGGTGCCCGAGGTGGTCGGGCTCTTGCTCGGCAAAGGCGCGTCGCCGCTCGACACCACGCCCGAGGGGTATACCGCGCTGCAAGTGTCGCGGAGGATCGCCAGGAACATCGAGCCGCTGGAGTCCGCCGAGGCCCGCGAGGACTGGCTGCGCGATAGGATTTGCGTGGAGATCCTCGAGCAGGCCGATCGCGCGAATCCTTGTCCGGTGTTCCCAGTGCCCATGGGCGAGAGGGAACTCTTGATGAGATTACTCTACTTGGAAAATCGAGGTAAAGTTCCATCTTCTCCTCCTTTGGTTCTTTGGTTTTTTGGAAGGAGTGATTTGCCAGCTTTCTTTCCTTCCATGACATGATCAAGTGATTGAGCTTAGCGATTGCAAAGAAAGAGAGCTTTGATTTTTCACTTTGACTATATGGTGTCTTGGTGTCTCTTTGATTGTTGTTTGTTTTTTCTTTGCTTTTGGTTTGAAGATAGTGATAGAACTTGCAAGTGTCAGGCTTTTTCCTGGACTGATTTCTTTCTAGCCAGTGTGCTTTAAAGTTTTTGGAGGATGTTCTCCTTTCCTCTTTATTGGCTGCTTCGAGGCTGGAAGAACTGGACTGATGGATGATGTTTTTACTGTTCCACAGTGGCATTTGCTCGACTTTTATGGCCGCGCGAGTGCAAAGTGGTGCTGGGACTGTCGCAGCTGGACACCACCAAGGAGTTCAGCATGGAAGACACGAGCAGCCTCATGGACCTCAACAAGGAGCCGACTCGATCCGACACGGACATAAACTCGTCGCTCCTCCAAAGAGTTAACGCTCTCCAGCGAGCAAGTAAGCACGGCACTGCGTCCTCCCGAGTTCCTGACTGTGACTTGTGTCGATGTTTTAGTTGAAGTTGGCCATCGATTCTTCCCGCGGTGCACAGCCATTCTAAACAGCTACATGGACGATGGATCGTTCGAGCATGAGTGCATCCAGAACCGGCGCATCCCCGAGGATCAACTCCGTCTGCTCGCCAAGCTCAAGAGGGTCACCGATGACAAGCAGCTGTCCGAGGCGTACCAAAGGGACGTGGAGGAGCATCACAACTTGGAGCATCACAACTTTGGAGACAATGCCTGCTTGTATAGTAACT
>SmoBTB_N0025 | scaffold_90-minus-85044-86234 | AlyBTB_0070 | 4657-5847 | gw_score 301.02 | pep | gw_score 299.71_299.71 | BTB|0.4|5-113 | 
TCGGGGATCGCAGCACTAGCGACGTGATTGTGCGCGTCGGGACTCCCGGCAGGGATTGTAGCTTCTACGCTCACTCGGCGGTGCTCCGGCCTCGCAGCAGCTGCTTGGCGGCAAATCTTGCCAAGGGCAGCGATTCCATCCTGCTGGGGTGCTGCGAGGAAGATTTCGACTACTACGTGATTCTTTTCCGGATTTTCTATGCAATGCAGGAGGATTTCTCCTCTGGTTCCTGCGGGATCGTGGCAGAGGAATGCTGCAACGTGAAGACGACCATCGGCGTGGCGAAAGTTGCCACGGAGCTGGGGTGCGAGGCCATCGTCGAGAAATGCTTCACGTTTCTAGAGGGAGTTTCATGGAACGAGGGTGAGGAGGAGGAGATGTTACAGGCATTGTCCGCGGGCATTTGCTCCAGCGATGATCCGGTTCTAGCCAGGTTGCGGACAGTGGACAGTGCTGTGGTGCGAGAAGTTTTTCTCTCGGCGATCATCGCTGCTACCCGGGAGAGCGATGCCGGCGTCTCGATCAAGCGCAAAGTTTCCGCGCAGGAGCAAATCGAGTACATGCTGGTGGAAGACGACGACGCTCCGCTCATCACTTCCGACAGCCAGATCAAGTCTGCGTTTCGGGAAAAATTCTGCGAGCTCTTCCATCGTTTCAAGGACGTGATCACGATCGAGGGCGGTGGTGCTGAAACCTTCGAAGACGCTATTCTGGAAAAGCTAGCGGACGTTTCTTGGGCCTCGCGTGTTCTGTCGAGGCTTGGCTCGCTCGACGAACTTGTTTTGGCCTGGTCGGACTTCTCCCCGGAGATCGTCTTCGTCTTCCAGGACCCAGCCTTGAGCAGTGGGATCAAACTCAAGGTGATGGAGATCACCTCAAAGGTTTTGGAAGCCGTCGGCTATGGCAACGTTTTGATACCGCCAACTCAAAGGACTGGGCTCGTGAAAGCTTGGCTTCCTTTCGTGAGAGACATGAAGATGGTGCTGCTGGAAGCCGAGTGCGTGGAAGAGACGATGCTGCTTTACAACAGCATCGAGGCCGCCATAAACTCCCTCGTTTTGTCACTGCCGTCGGACGATCAAGGCGTGATCTTGGCCGAGTGGCTCAAGAACGAGAGGGCGAGCTATCCCGATCTAAGCGAAGCGTTTGAGGTGTGGTGCTTCCGGAGTAAAGCAGCCAAACGCAGGCTCA
>SmoBTB_N0027 | scaffold_79-minus-512959-513381 | SmoBTB_0018 | 4765-5187 | gw_score 334.95 | pep | gw_score 108.06_108.06 | BTB|6e-14|2-77 | 
AGTCACCTGTGTTTAAGGCCATGTTTAGTGCTCAAATGAAGGAAGCCCAAAGCGGTGTCGTCCGAATCGACGACTTCTCGCACGATGTGTTGGAAGCGTTTGTGCGCTTCTTCTACACCGCCACAGTGTGTCCCGAAGTGCTCAAGAAACATGCCGCGTCTCTCTTCTGTGCTGCAGAGAAATATGGCGTCAAGCTCCTCAAGGCCGTGTGCGAGGAGTTTCTAGTCAGCAACGTCTCCCGGGACAACGCCATCAACCTCTTGGACCTGGCTCGAAAGTATGACTCGGAGACTGTCAAGGACGCGGTGCTCCGGACGGCCTCCATGGACATGCAAGTGTTGCCGACGTTCGGGGACTACAGCATGTACGCGGAGAAGGATCCCAAGCTCCTCGTCGAGCTCTACGAGGGGCTTGTCAAGCGGA
>SmoBTB_N0029 | scaffold_110-plus-548899-550574 | SmoBTB_0022 | 4911-6586 | gw_score 1056.32 | pep | gw_score 451.52_451.52 | BTB|0.0053|35-127 | Phage_GPO|0.19|247-324 | 
TGCTCGCCCAACAGCAGCAGCAAGAGAGCAGCAAACAGGAATCTCTGCAAGAACGGGTCAATGCGATTCTCAGTTGTCCGCTCAACACTTTCAACGACGCATCCACCAGCGATGTCAAGCTCACACTCATCAGTCGGGACGTAGTCGGGGGCCTCACAGTCACTGTCCATGTCCACACGCGGGTTCTCGTTGCCTCGAGCAGGTATTTTGCCGCTAAGCTTGCTTACAGGCAGCAGCAAGTCCACACTGCGGCCCCCTATTCCGTCGAGATCTCCGACTGCGAGGACGTCGAGATTTATCTCCTCACTATCCGGCTTATGTACTCGTCCGACTTCAAAAGGATGCTACTCCACGAGAACGTACAAAGAGTGCTCGCCATTCTCAAGGTTCGTCTTTTCCTTGTTGTCCAATTCTTTTTTGTGTTTGTCTGTCGATTGATTTCATGCGGTGTTTCCTGTGGCTGCCTTGTCCTCGTGCATGGCTTAGCTTTTGTGTGCTGTTATCTATATTCTGGAGATCGTGTTTGATGCCCACATGTTCTTGCTTGATAAGAAAACTGGCTAAATTCTGTGAGGTGCGACAGGTTGCATCTGCCATCGTTTTCGAGGCGGCCATTGTAGCAAGTCTGGAGTATTTGGAAGCAGTGCCGTGGTGCGAGGACGAGGAGGAAAAGATCTTCTGTCTCGTCTCGCAATTACAAAACGACTATCCCTCGGTCGCCGGTAGCGTCCTCGGCAGGCTCGTAAGGCCTGCAAGGCCGTCCGTGTTGGCTCTCCCGCCACCGATCTGTCCTTCACAAAGGAGCAGTGACAACGACTTCTCGCTACTCCAGCCGGAGGAGGTACTGGTAAAGCTGGTGCGCTGCGTCATCAAAGCTACCGATGAGAAAGCCCGGCGGGAGATGAAACCACTCGTCTCGAGGCTCTTGCGAGAGAACACAGCAGCACTAGCAAGCAACAAAAGCTCCACGGCAGGCCTCAACACCACCGCCACCACCACAGTGATCGACGTGAGCAAAGAGTCGCTCTACGACGCATGCAAGGAGTGCCTCCAGGAGCTGTCGGACGCCTTCTCTCGGCTGACCGAGCAGCAGCAGCAGCCAGCATCGTCTGCTCAAGCTCCGAGCCTGGTTTCAGCGGCCATTGCCCGTCACGTCGACAACATCCAGTGGCTGGCGGAGCTGCTCATCGACCGAGGCGTCGCGGAGGAGCTGGTTCACATCTGGTCCCGCGAGAGTCAGTTGGCCGCGATGCACAGGCTACTCCCGGCGATGCAGCGGCACGAAGTGAGCCGGATCACCGCGAGGCTGTGCGTTGGCATCGGCCGGGGGCAGATAATGGCTCCACAGCAGGTCCGCGCGCTGCTCCTCGCGACTTGGCTGGAGCCGCTCATGGACGACTTCTCGTGGATGCAAAGGCTGGCCTCCAAGATGACTTGTTCCAGCCTCTGCTACGCCGGTGGCAATGGTGGTGGGTTTCTGGTCTTGGATAAGAAGACCGTGGAGGAGGGGCTGTGCCAGACGATTCTCACACTCTCGCTCGAGGAGCAGCGCTCCATCCTCATGTCGTGGTTCGAGAAATTCTCCCGGGATGGTGACAATTGTCCGAATTTGCAGCGCGCTTTCGAGGTGTGGTGGAGGAGAACTTTTGCTTCGGGCATTGGGCGACAGCCGCAAT
>SmoBTB_N0030 | scaffold_37-plus-157331-158743 | CpaBTB_0041 | 4977-6389 | gw_score 401.98 | pep | gw_score 397.29_397.29 | BTB_2|2.1e-15|9-101 | GHMP_kinases_C|0.58|308-355 | Sde2_N_Ubi|0.27|374-439 | 
TGGCACTGAAACGCAGTGACCGCGTCCGAATCAATGTTGGCGGCACCCCATTCATCACCAGCAGCACTACAATTGCCAATGCCGGCGCCGATTCGATGCTGTGCAGCCTCCTGAACGAGAATTGGGAGCCCGCCACAAGAGATCCACAGCGACACGAGCAGGACGAGATCTTCATCGACCGGGATCCGGCACTCTTCGCCGTGCTGCTCGATCTCCTGCGAACAGGGGAGCTCCGTACACCGCACGGCATACCGCACGGTATGCTCGTCCGCGAGGCGGTCTTCTACGGCATTGACCGCCACGTCAAGGCCGCGTCGTGGGGCAGCCCGCTCGACGGCAACCGCGTCCGGTGCCGCGCGTCGGTACGGGGCCGTGCAACCACGGACGCCGTGGCGATCCGCGCGTCACCTGGCGGTGGCTGCGGCGTGGCGCACGGACCCATGATCCATGTCTACGACTGGTCTCTCGAGGAGCTCCCTCCAGTGACGCTGGATTTCATGAGCGTCAACGATTTCGGGTTCCTCCCCAGGAATCCCTTGCGGATGGTGGTGTGCGCGGCGGACAGGGGCGACATCGGGGGCCTGGGCTGCGTGAATGCCGCCACTGGCAAGCTGATCCAGCGGATGAAGCTGGAGCTGGACGATTCTAGCCGGAGTTTCATGGCGCTGGCGTGCGCCAGCAGCGATTGCGAGGTGTTTGCCAGCAGCAGGATGCGTGGCGTGGGGATCTGGGACCAGGAGTCCGGCAGGAATGTAGGGTTCGTGACGTCGGGAGAGGGCGGCGGTGGATCCAAGCTCCAGTGGCTGCCATCCAGCAATCTCCTGCTGGTGGCGTCCATGTTTCCTCACAGCGATCACTGCTTCCTCACGCTGCTGGATCGCCGGCAGAGGACCAAGGCGTGGGAGTGGAGCGATTGCGAGATGCGAAGCCAGCCCCTCATCATGGACGCGGTGGCGATCCAGAACAGGAACATGATTTGCGTGGTGGATCAATCGGACGAGCTGGGCTTCATCGATACGAGGATGGGCGGTGGTGGCGGGGGTGGTAGCGGCGCCGCTTTCGCCCCGGCGTGCTGGAGCCACATGTTCCAGCGGCTCAAGCGGTCCGAGATGGAAGAGCATCTGTATTCCAAGCTCCGGATCAACGCCAGCGATCCCAGCTCAGAGAATTTGCAGCTCTTTTCGACACGGGAGGAGGCGGTGCTGGTGCATTCGTGCTCGGCGGTAGCGCTGTCGTCCGCCGCCTCCGCGAGCTGCTCGCTGCTGCCCGCCACCGCCAGGCTCAGTGTCAGTGGCGGAGGAGGAGGCGGCGGCAGTGGCGGCATCGCGGACATTGACGTTGGTGGCGACAGATTGTTTGTGCTCCACAGCGACGAGAATTTGTTCGATGTGTGGGAGAGCCCTCCGTTGCTCT
>SmoBTB_N0032 | scaffold_9-plus-1314539-1314826 | HomBTB_0452 | 4995-5282 | gw_score 52.01 | pep | gw_score 52.01_52.01 | BTB_2|6.2e-14|3-86 | 
GATGGGTTGTGATGAACGTTGGGGGCATCCGGTGGACAACTACGGTGGAGACTCTATGCATGGATTCCGGATCCATGCTCGCTGCCTGGGTGCTCCGGTACCGCAGCGACGAGGAGGAGGAGCTGCGAATCGATCGAGATGGCAGCCGATTCGCTCATGTCCTGAATTACCTCAGGGAGGGGACGCTGTGGCTGGAAGATTTGCCATCACTCAGAGGAATCTACGAAGAGGCAAAGTTCTACCAGCTCAAGGGACTCAAAGCTCTTTGCGAGGAAAGGATGCTCGAGG
>SmoBTB_N0034 | scaffold_32-plus-362342-362887 | PpaBTB_0050 | 4932-5477 | gw_score 196.09 | pep | gw_score 193.00_193.00 | BTB|1.9e-11|31-132 | 
CAGGGAGCGAAGGAGGAGCGACGATGTGCGCGCTCGAGAATCCGGGGGCGGCGCTGTGCGATCACGTCCAGCGCCATGGCCTCCAGGGCCATCTCTTCTCCGACATCACGGTTTGCTTCCAGAGCAAGGATTACAAGCTCCACCGGATCATCCTCTCGCAGAGCCTCTACTTCAAATCGCTGCTGTCCGGGCCCTGGAAGGAATCCGGTAAGCCGCGCGTGGAGCTCAAGATTGACGATCACAATGTGACGGTGGAGGGATTGGAGATCGCGTTTGCGTACTTGTATGGAGTGGCGCCGGCGTTTAGCAACGAGAATGCGGTGGGCGTTCTTGCGGCTGGATGCTTCCTGTGCATCGAGAATTTGTGCGAGCAGTGCGTCCAGTTCATGGTGAGTGATATCAGAGTGGAGACCTTCCTGGCTTATCAGCAGCTGTCGGAGCGGCATTGCTATGGACACCATGCCGAAGGAATTCGCGATGCCTGCTGGAGCTACCTTTGTTTCCATGCTGCTCGAGAGCTCTCCCACGTACTATCCAAGCTTTCTC
>SmoBTB_N0036 | scaffold_29-plus-1519180-1520242 | PpaBTB_0037 | 4706-5768 | gw_score 195.57 | pep | gw_score 195.57_195.57 | BTB|0.035|79-160 | Elongin_A|0.012|166-259 | 
AGCCTTGGAAGCGTAAGCACAGGAAGGCGCTGGCGCCGGCAGCGGACAGCATTGAGATTTTCGAGGGGAAGCCGACGGTTCCAGCCCCGATCTCGCTCGAGATCACTCCGGCGGACGGGAATGGCTACCTCCGGATCGTCTGCCAGGAGGAGGTGGAGTTCTTTGTTCCTAGGAAGATAGTGGAGCAGCTCAAATGCGTCGATGTTATTCTTCGCGGAGAAGGTTCGTCACTTTTCTCTTTGGATTTTCGTTCTCATTGGTGGTTTTGTGTCTTTCTTTCCAGTGCAGTTTAGAGAAAGATTGGAGAATGTGATCCGATTCCCAGATTTTCGCTACGAGGTAGTTCTTTTTTTTCTCTCTCTCTCATAGCGAGATTTTTCTGATCAACTTCAAGGTGTTGGAAGCTGTAATGCGGTTCGTTTTTATAGAGCACATTGACAGTCTTAAGGCAGAGAAATATTGGGGACAAAACGCCCCGCGAGTAACGTTTCAGTTCGAGGTAAAGTAAGCTCAGTTCTTCGCTTTTATCATTCATTTCTTTTTTAAAAGGTAGAACCAAGCCAAGTGATGGAAATTGTTCATGCTGCTCATTTTTTTGGCATAAAAAATCTTTTAAAGGTTGCTGCGGCGATGATTGCTCACAATCTAAAAGGTCTGTGCTAGGAGGATTTTCCTGTTTGATCAATTCGTGGCACTTGGACAGATGTACCGGATGTCTCGTCAATGCCACCAGACTTAGCATGGTGTGTTGCGGAGCAGTTTTCCGCGCAAGACTTATTTTACGCTGAAGAAAGGGATGATTTTTTATCTCTGGGTCTTGGTATGCCTACAAAGTAAACGCTTCTTGCTTGCTAATTAATTCGGCATTTAACAGATACGAGAAGTCTTTGGGAGGAAAACTGCAAGAAAATGATGCATGACGATGCAACAATGTCAATTTGTTCGTTGGAGCACTATCCAGCGTACGACGAATGGATCACCTCAGACAGGCCACCTCCAACTTCATGGAAATCACTATATATGTCAATTTATCTCCAACAGTTAGCTGATCGACAGGACGGAG
>VviBTB_N0002 | chr12-minus-12590015-12590152 | VviBTB_0045 | 4855-4992 | gw_score 74.52 | pep | gw_score 69.99_69.99 | BTB|0.023|1-39 | 
TGCTGGACTCAAAGGAATGCAAAGCCGCACCAAGTAACACCATAACACTCCCGGAATTAATCCATGAAAAGCTTGACTCTCTCTTCGAGTTCCTCTACAGTGGAGCCATGCCTGCAGGGCAAGCTTATGAAGCAATTA
>VviBTB_N0001 | chr18-minus-11855068-11855193 | VviBTB_0012 | 4783-4908 | gw_score 65.22 | pep | gw_score 53.09_53.09 | BTB|1.8e-06|5-41 | 
ATTTTGGTGTGCTACTGGAAAATATGAAATGTTCAAATGTTGTTTTTGATGTGACTGGGAAAAGTTTTCATGCGTATAAGTTGGTATTAGCTGCTCGGTCCCTTGTATTTCGAAATGAATTTTTTT
>VviBTB_N0003 | chr9-plus-1864970-1865464 | VviBTB_0014 | 4743-5237 | gw_score 311.75 | pep | gw_score 211.95_211.95 | BTB|1.3e-08|108-163 | 
TTGGTTCGGAGACTGCTGGTGCTGTCATGACTGTCTTGATTCCAAGGAATACAATATGTGCAGCTTGCTATGAGAATGCTAGAAGCATAGTTGCATTCATCAACAAGTTTGAAAATGATAAGGGATTCGATAAATCCAATAACTCCACTGTCTTTCCTGCAAATTCCTCCAAGGGATTTTCAAATGCTTTGAAATGGGTGCAGGAAATGAAAGAGATAGAAGAGGAACTTAACGAGAAATTGAGCTTTCTTGGAGGATTTGCTGCTGCTTTCGGAGACCAAATTCACACTCATATTGAAGTCAAGCCAGGCCACAATGGACCTTCTCTATTTGCACATAGAACATTATTGGCAACAAGGTCAGAGATCTTCAAGAACATGCTGGACTCAGATGGATGCAAAGCTGCACCAACTAACACCATAACGCTCCCGGAATTGAACCATGAAGAGCTTGATTTTCTCCCTGAGTTCCTCTACAGTGGAGCCATGACTGCAG
>ZmaBTB_N0001 | 2-minus-8722165-8722452 | SbiBTB_0061 | 4639-4926 | gw_score 89.53 | pep | gw_score 88.73_88.73 | BTB|2.1e-10|31-95 | LZ_Tnp_IS66|0.22|50-81 | 
ATCGTCGTCTCCGCGTCCACGACGTGAGCGCCATCGTCGTTCGGGAGCCGACCGTGCTCCGGAACCTGGTGAGCATGCCACGGGACAGGGACGGCGCAGACGTGACCTTCGTCGTGGGTAGACAGTTGTTCCCGGCCCACCGATGCGAGCTCGCCGCGAGGTTAGCGGTGTTCAGGGCGGAGCTCTTCGGCCCGATGAGGGAGAAGGACGCGTCGCGCGTCAGGAATGACGACATGGAGCTTTCCATCTTCGAGGCACGTCGCCATTTCGTCTACACGGACTCTCTAT
>ZmaBTB_N0003 | 10-plus-27562489-27563069 | ZmaBTB_0101 | 4597-5177 | gw_score 182.67 | pep | gw_score 132.17_132.17 | BTB|3.6e-07|32-94 | 
GTCTCATTTTCCAGTTCTTACTGAATATACAAATTTATCTGAATTTCGATTGTTTTTCTGCTTGTAAACCTTTTAGGTTCTGCACAACAGGACTTCCTAGCGATGTCACTGTTGAGGTTGGGGATATGTCTTTCCACCTTCACAAGGTACTGTCCTTTTTTCCTGGTCATATTCTGGATTCTTGTATTTTCCTGGTGTGTGCAAGAAATAAAGCAACAATAAACAATTCCTTGCTTTGAATGAAACTTTCATCATACTTTGTTTGACTTGGTGTTTCCTGTGTAAAGCTTCTTCTACTGGCATTTACGAAAGAATATGAAAATGGTTATAACCTTTTATTTCTGTTCCAATGCTTTTGCTTCACTTTCTTGCCTTGTATGCCATTAATTAACCTTTTTACATGTTGATTATTTCCTCCATAACAATGTCTGTTTCATTGCAGTTCCTTTTACTTTCAAAAAGTGCCTTTCTTGAACGGTCAATTGAAGAAAATTCTGACCAAGAAGAATGCATCATCAAACTAAATGACATTCCTGGGGGTGCCAAGTCATTTGAACTAGTTGCAAGGTTCTGCTATGGGT
>ZmaBTB_N0005 | 8-plus-135484590-135484793 | ZmaBTB_0077 | 5004-5207 | gw_score 154.91 | pep | gw_score 154.91_154.91 | BTB|0.12|2-41 | 
ATGCTCTGAAGAAAATTTTGGAGTATGCATACACTGGTTTGGTCACTGTAGATGATGCCATTGTTAAGCCTGTGAAAACACTTGCAAAGTATTGCCACTTGAGATCGCTGCACTTGATGCTTCAGAAAGAGCAACCTAGATGGCACTCGTGTCCCATATATGATCTTACTATAGCACTCGAACCAGCTAAACATTCGTTCTCAT
>ZmaBTB_N0002 | 3-plus-150075694-150075843 | ZmaBTB_0055 | 4962-5111 | gw_score 118.26 | pep | gw_score 117.69_117.69 | BTB|1.7e-08|14-50 | 
TGGAGGACACCCTCAAGTCGCTGTCCATGGACTACCTCAACCTGCTCATCAACGGGCAGGCCTTCAGCGACGTCACGTTCAGCGTGGAGGGCCGCCTGGTGCACGCGCACCGCTGCATCCTGGCCGCGCGCAGCCTCTTCTTCCGCAAGT
>ZmaBTB_N0004 | 6-plus-87855435-87855638 | ZmaBTB_0077 | 5004-5207 | gw_score 157.90 | pep | gw_score 157.90_157.90 | BTB|0.087|2-41 | 
ATGCTCTGAAGAAAATTTTGGAGTATGCATACACTGGTTTGGTCACTGTAGATGATGCCATTGTTAAGCCTGTAAAAACACTTGCAAAGTATTGCCACTTGAGATCGCTGCACTTGATGCTTCAGAAAGAGCAACCTAGATGGCACTCATGTCCCATATATGATCTTACTATAGCACTTGAACCAGCTAAACATTCGTTCTCAT
>ZmaBTB_N0006 | 2-plus-133479103-133480434 | CpaBTB_0041 | 5001-6332 | gw_score 635.37 | pep | gw_score 631.95_631.95 | BTB_2|1.3e-16|1-86 | BNR_2|0.054|302-379 | 
GCATCAACGTCGGCGGGCGGGTGTTCGAGACGACGGCCGCCACGCTCTCCAGCGCGGGGCGGGACACCATGCTCGGCGCCATGGTGGACGCCTCCTGGAACGCGTGCCCCGACGGCGCGGCCGAGTACTTCATCGACCGCGACCCGGCGTGCTTCGCGGTGCTGCTGGACCTCCTCCGCACGGGGGCGCTCCACGTGCCGCCGGGCGTCCCCGAGGCGACGCTCTACCGCGAGGCGCTCTACTACGGCCTCCTGGACCGCGTCCGCGCCGCGCGCCTCGGGGAGCTGGACGGCGACCGCGTCCGCCTGGCGGCGTCCGTGCCCGGGCGCGCGCCGGGGGACGGCACGGCCGTCCGCGCCGCGCCCGACGGCGGCTGCTGCGTCGCGCACGGCGGCGCCGTGCGCGTCTACAACTGGATGCTCGAGGAGCGCCGCCCCGTGTGCCTCGCCCACGCGCCGGTCAACGACGCGGCGTACCTGGACGCCGCCACGCTCCTGGTCGCCGCGCGGGAGCGGCCCGGCCGCCGCGACGGCCACGACGGCGGCGTGGCCGCCTTCTCCGCGCTCACGGGCGGCCTGCGCCACCGCTTCCGCGTCGCGCACGCCCGCCAGCCTCGGTCGTTCACCGCCGGCGCCCTGGCCTTCGACGGGGGAGGAGGGTCAGGGTGCGCCGTCTTCGCGAGCTGCAAGGGCCGGCTCAACGAGTACGGCGTCGGCGTCTGGGACCGCAACACGGGCGAGCAGGCCGACTTCTTCTACGAGCCGCCCGGCTGCGCGCTAGGCGACGCCGACAGGCTCCAGTGGCTGGACGGCACCGGCGCGCTCATGGTGGCCACGATGTTCCCGCGGGCCGACTCCTCCTCCATCAGCCTGCTCGACTTCAGGGACAGGAGCGTCGTCTGGTCGTGGTCCGACGTCGGCACGCCGGCGTCGCTCGAGGACAAGCACGCGGTACACGCCGTCGCGATGGAGGACGGGAGGTCGGTGTGCGTGATCAACCAGTACGACGACCTCGGCTTCCTCGACCTCCGGAGCAGCGCCGGCGGCGTGCGGTGGCGATCGCGGAGCAAGCTGGCGGCGGGCGGGAAGGCGAAAGCGCTCGGCGAGGAGGTCTGTTACCCGAAGCTCGCCACGTACGGCGGCCAGCTGTTCGCGTCGACGGGCGACGCCATCTCGGTGTTCAGCGGCCCCGACCACGTGCTCACGTCGACGCTGCGCCGCAGCGAAGGCGGCGCCATCTGCGACTTCTCCATCGGCGGCGATCGCATCTTCGCTCTGCACAGCGACGAGAATGTCTTCGACGTATGGGAGACGCCGCCGCCGGCGATCATCT
