# Supplementary material for: Closing target trimming and CTTdocker programs for discovering hidden superfamily loci in genomes
Source: PLoS One. 2019 Jul 2;14(7):e0209468. doi: 10.1371/journal.pone.0209468 (PMC6605638; doi:10.1371/journal.pone.0209468)
Supplement: S12 File — (FA) [file pone.0209468.s014.fa]

>CaeFBX_N0001 | II-minus-2063127-2064088 | CaeFBX_0279 | 4918-5879 | gw_score 478.04 | pep | gw_score 116.79_116.79 | F-box|6.4e-06|6-48 | FBA_2|2.1e-14|178-239 | 
TGCCTACCATCCCATTTCCTATCCTTCGTCTCCCGAACGCTATTCTTCACAAGTCTCTGGAACAAATGAGCCCAATTGGATTGTGAGTTGGTTTTACTAGTTTTTATTTGAATTTTATTAGTTCCAAGTATTCAGAATCTCACTATCAGTGCTCTCAAACCACATGAAGCAACTCGTTACCAGGTCAAATAACAGAAACCGGTTTGACGGTAGTATATATGCAACGTCACCAATTTCTCTACAAATGCAGACAAATAATTTGCATCGTTATATAGAATATGCATTCGAGTTTAATCAGTTGGTATTAAGGATACAAGACAGTCACGGAATTGAATCTGCAACTTTAACAAAGCCAGGATTCACTGAGAAACTTTGGATCGAACATGTTGTTGAGGTACTCTTTCAGAACAAGGGTGTAGCATTGTATTTCAATGAGCCATTCCAATTAAATATTAAAGAAATATTGAAAAACATCAATATTAATTGGATTGGGACAACATTTTCTGAATTTGTAGTTTGGAAGTTTTTTGAAATTTTCCCTTCATTGGAAGAGGTGACATTTTACGAAGGCCCAATTCCCTTATCTATCCTCTCTAGGAACTTGAACTGGCTGCAAATCAATACAAAAAACGCAACACTTGACTATGCATTAACTTTAAATTGTTCAACTTTTTCAATGTACATCATCAGTTTCACCATGAAAGAAATCAATTTGTTCATAAAACAATGGATCAGAGGATGTAACCCACGCCTCGAGATGTTCCAAATACTTCATAATGATAACGAAAGACACTTAGTCTCGGAGAATGTCATTTTCAAGGGAATCAACATTGAAAAAAGGAATAGAATCGTTGAATTTGACGAGAGAGAAGAGTATCGAATTGAGAGATTTGATGGAACAGAAGCTCTTGTATGGATTAATTTGAATAGAAGTCCTTTTCTTTGGATGGCTGTTCAACAAG
