# Supplementary material for: Closing target trimming and CTTdocker programs for discovering hidden superfamily loci in genomes
Source: PLoS One. 2019 Jul 2;14(7):e0209468. doi: 10.1371/journal.pone.0209468 (PMC6605638; doi:10.1371/journal.pone.0209468)
Supplement: S16 File — (FA) [file pone.0209468.s018.fa]

>PanBTB_N0002 | KV420815.1-plus-27261-27386 | HomBTB_0032 | 5058-5183 | gw_score 89.39 | pep | gw_score 88.80_88.80 | BTB|0.00046|3-41 | 
GTGGGATGAGTGAGAGCCGAGCAAAGAGAGTTAGAATAAAAGAGGTAGATGGCTGGACCCTGAGGATGCTAATTGATTATGTTTACACTGCAGAAATTCAGGTTACAGAAGAAAATGTACAGGTAA
>PanBTB_N0004 | AACZ04053444.1-plus-528-636 | PanBTB_0252 | 528-635 | gw_score 74.64 | pep | gw_score 74.64_74.64 | BTB_2|4.7e-07|2-32 | 
ATGAAACAGGCGCCTATTTAATCGACAGAGACCCCACCTACTTTGGGCCTGTGCTGAACTACCTGAGACACGGCAAGCTGGTGATTAACAGAGACCTCGCGGAGGAAA
>PanBTB_N0001 | KV420815.1-plus-17264-17380 | HomBTB_0032 | 5004-5120 | gw_score 85.53 | pep | gw_score 85.53_85.53 | BTB|2.5e-14|3-39 | 
TACACAGTCAAAATTTGCTGTGCGATGTCACAATTGTGGCAGAAGACATGGAAATTTCTGCTCATAGAGTGGTGCTGGCCGCCTGTAGTCCTTATTTTCATGCCATGTTTACAGGTA
>PanBTB_N0003 | 17-plus-7616999-7617304 | CaeBTB_0133 | 4977-5282 | gw_score 59.77 | pep | gw_score 47.99_47.99 | BTB_2|1.2e-19|9-100 | 
CGCCCCCCTCCTTTGGGGGCCCCGTGACCCTGAATGTGGGGGGCACACTATATTCCACCACTTTGGAGACCCTGACCCGCTTCCCAGACTCTATGCTGGGGGCCATGTTTAGGGCCGGCACCCCCATGCCCCCCAACCTCAATTCCCAAGGAGGCGGCCACTACTTCATCGACCGGGATGGCAAGGCCTTCCGGCACATCCTCAATTTCCTGAGGCTGGGCCGCCTGGACCTGCCCCGTGGGTACGGAGAGACAGCGCTGCTCAGGGCAGAGGCTGACTTCTACCAGATCCGGCCCCTCCTGGACG
