# Supplementary material for: Closing target trimming and CTTdocker programs for discovering hidden superfamily loci in genomes
Source: PLoS One. 2019 Jul 2;14(7):e0209468. doi: 10.1371/journal.pone.0209468 (PMC6605638; doi:10.1371/journal.pone.0209468)
Supplement: S18 File — (FA) [file pone.0209468.s020.fa]

>AmbPK_N0002
GCTATGAATTCAGAAACCAATGAAGAAGTTGTTATCAAGAAACTAGGCAATGCCTTTGATAACAGAATCGATTCCAAAAAGACCATAAGAGAAATAAAAATCCTTCTTCGTGTGGATCATGAAAATGTG
>AmbPK_N0004
CTGTATGCCATGCAGGTTAATCCCCACACTCATCAACTAAAGCTTTGTGATTTTGGAAGTGCAAAAATGTTGGTTGCTGGTGAACCTAATATTTCATACATCTGTTCCCGGTATTATAGGGCTCCGGAGTTGATCTTTGGAGCTACTGAATATACAACTGCAATTGACATGTGGTCTGATGGTTGTGTCTTAGCAGAGCTGCTTCTGGGACAGGTTGGCATCCCTTTTGATCATTCGAGTGATAGATTGAAC
>AmbPK_N0006
ATGGGTATAGAAAACTACCATGTCATAGAGCTAGTTGGGGAAGGTTCCTTTGGGAAGGTGTACAAAGGAAGGCGTAAATATACTGGACAGACTGTTGCCATGAAGTTCATCCTTAAACATGGTAAAAGCGAGAAGGACATTCATAACTTAAGACAAGAAATTGAGATTTTAAGAAAGCTGAAGCATGAAAACATAATCGAAATGCTTGATGCATTTGAAAGCCCCCAAGAATTTTGTGTAGTGACAGAATTTGCACAGGGTGAATTGTTCGAAATTCTGGAAGATGACAAATGTCTCCCTGAAGAACAGGTCCAAGCAATAGCCAAACAATTGGTAAGAGCACTGTATTACCTGCACTCTAATCGCATTATCCATCGTGACATGAAGCCTCAAAATATCCTCATTGGAGCCGGATCAATTGTTAAGCTTTGCGATTTTGGGTTCGCTCGGGCAATGTCTTGTAACACTGTTGTGCTT
>AmbPK_N0008
ATGGGTATAGAAAACTACCATGTCATAGAGCTAGTTGGGGAAGGTTCCTTTGGGAAGGTGTACAAAGGAAGGCGTAAATATACTGGACAGACTGTTGCCATGAAGTTCATCCTTAAACATGGTAAAAGCGAGAAGGACATTCATAACTTAAGACAAGAAATTGAGATTTTAAGAAAGCTGAAGCATGAAAACATAATCGAAATGCTTGATGCATTTGAAAGCCCCCAAGAATTTTGTGTAGTGACAGAATTTGCACAGGGTGAATTGTTCGAAATTCTGGAAGATGACAAATGTCTCCCTGAAGAACAGGTCCAAGCAATAGCCAAACAATTGGTAAGAGCACTGTATTACCTGCACTCTAATCGCATTATCCATCGTGACATGAAGCCTCAAAATATCCTCATTGGAGCCGGATCAATTGTTAAGGTA
>AmbPK_N0011
CAGGTGTATGTTATAGACTTTGGCCTTGCAAAGAAATACAGGGACCTTACCACTTACAAGCACATACCATACAGGGAAAACAAGAATCTCACTGGAACTGCTCGATATGCGAGTGTTAACACTCACCTTGGAGTAGAGCAAAGTAGGAGGGATGACATGGAGTCCCTTGGTTATGTCCTCATGTATTTCTTGAGGGGCAGCCTCCCCTGGCAGGGTCTGAAAGCTGGTACGAAAAAGCAAAAATATGACAAAATCAGAGAAAAGAAAATGCTAACCCCAATAGAAGTGCTCTGCAAGTCCCACCCATTAGAATTTATATCATATTTCCACTACTGTCGCTCCTTGTGGTTTGAAGACAAACCAGATTACTCATATTTGAAGAGGCTTTTCCGGGATCTCTTTATTCGAGAAGGTTCTCAGTTTGATTATGTGTTTGATTGGACAATATTGAAATACCCCCAAATTAGCTCGAGCTCGAGGACTCGCCAGCCTGGACTTGCCAGTGGGAAACCAGGAGTGGGCCCCTCAGCAGAAAGGCCAGAAAGAATTTCA
>AmbPK_N0013
AAAAGGCTTAATGATATTATGGGAAGTGCTTATTCCATTGCACTCGAAGTCCTGCATCAGTCAAATAGTACAAAGGCTGATGTCTGGAGTATTGGTGTGATCACATACATTCTTCTATATGGGAGCCGGCCATTTTGGGCACGAATAGGATCTGGTATTTTTCGTTCCATCTTAAAAGCCGATCCAAGTTTTGATGAAGCACCTTGGTCTTCACTATCTTCGAAATCAAAATATTTTGTTAAGTGTTTAAACAAAGATTCAAGGAAAAAAGTGACCGCTGCT
>AmbPK_N0015
TTACAGGTCAACCCTCATACACACCAACTCAAGCTCTATGACTATGGAAGTGCAAAGGTTTTGGTGGTGAAGGGGGAGCCAAATATATCATATATTTGTTCTAGATATTATAGATCTCTGGAATTGATATTTAGAGCAACTGAGTACACCTCAGCGATTGACATCTGGTCAACTGGTTGTGTTTTGGTTGAATTGCTACTTGGACAGGTGAATTTT
>AmbPK_N0017
GTGAAGGGAGAGCCAAATATATCAAATATTTGTTCTAGATATTATAGAGCTCTGGAACTAATATTTAGAGCCACTGAGTACCCCTCAACGATTGACATCTGGTTAACTGGTTGTGTTTTGGCTGAACACTTGCTTGGACAAGTGAATTTT
>AmbPK_N0019
GAGGCGAAACTTGGTTTGGATAAAAACTTTGGGTTCTTGAAGAATTTTACAGCAAAGTATGAAACTGGGGAGGAAATTGGGCAGGGGAATTTTGGCTATATTTGTTTGGCAAATGTGAAGAAATGGGAGCTGAAGGGTAGGGAGGTGGCTATTAAGATCGTACCCAAAGCAAAGATAACCATAGCCATAGCCATTGAGGATGTAAGAAGAGAAGTGAAAATTTTG
>AmbPK_N0020
CATCAGGACATGAAACCCCAGAATTGCCTTTTCTTTAACAAGAGTGAGGATTCTCCGTTAAAGATTATGGACTTTGGGTTTAGTTCAATAGAGAATTTCACC
>AmbPK_N0022
CGCTGTTCTTTTTACATTTTCTTCATTCTCATTTTCCAGTCTACTTTTAAAGCAGCTGCTGATCTAAATTCTGATGAACAAGCACTCCTTGCCTTTGCAAAAGAAGTGCCCCATGGCCGGAAACTTAATTGGAGTCCATTGATCCCCATTTGCCCTTCATGGACAGGCATAACATGCAACCCCGAGAAAACCCACGTTATAGCTCTACGACTCCCCGGGGTTGGGCTTTCAGGCCCAATTCCGCCCAACACAATCTCCAACCTCACCTCTCTCCAAACCCTAAGCCTAAGATCCAATCTCCTCCGTGGAAATTTCCCACCTGAAATATTGGCTCTACCCTCTCTGCGCTACCTTTATATCCAACGAAACAACTTTTCAGGTGAGATTCCATCTGATCTCTCTACAAATCTCACCCAAATTGATCTTTCAAACAATGATTTTGTTGGAAAAATCCCTCAAACAATTGGAAACCTCACCCAACTCACTGGATTGTTCCTTGAAAACAACTCTCTCATGGGATCCATCCCTGATGTCGATCTCCCTAAGCTCAAGCATTTGAATCTTAGTTACAACCAACTCAATGGCTCTATCCCAATTTCCCTCCAAAATTTTTCGAATTCTTCCTTTTTAGGTAACCCATTTCTGTGCGGTCCGCCTCTCTTACTCCAATGCACTCCAGTTCTTCCTACTCCTTCCCCCTCTCCTTTCATTCCAATCCCCCTCTCGCCTCCTCACGAACCCCCATCTAAGAAGAAGATAAGCACCGGGGCCATAGTCGCAATAGGTGTTGGAGGTGCGGCACTGCTTTTCTTGATAGCGGCCGTTTTTCTAGTGTTTTGTGTAAAAGAAAACAAAGGAGAAGACTCAAATGGAGAGGTGAAGGTTGGAAAGAAGGGAGAGAGGCCAAAGGACGAGTTTGGGGTCTCTGCACAAGAGGGAGAGAAGAACAAACTGGTGTTTTTCGAGGGGTGTTCTTATACTTTTGATCTCGAAGATTTGTTGAGAGCTTCGGCTGAAGTTTTAGGGAAAGGGAGTTTTGGAACTGCGTACAAAGCAGTTTTAGAAGATGGGACTACAGTTGTTGTGAAGAGATTGAAGGAGGTGGTTGTTGGGAAGAGAGAGTTTGAAGGGCAAATGGAGATGATTGGGAGGGTGGGGAAACATCGCAATGTTATTCCTTTAAGGGCGTATTATTACTCCAAGGATGAGAAGCTGCTTGTGTATGATTACGTGCCCACTGGCAACCTTTCGACTCTCCTTCATGGAAATCGCGGCGCGGAACGCACCCCACTCGACTGGGATACCCGTGTACGTATCGCCCTCGGTGCCGCCCGAGGCATTGCCCATCTCCACTCGGACATTGGTGGCGGAAAATTCACTCACGGCAACATCAAATCCTCCAACATCCTCCTCACCCCTGAACTTGAACCCTTAGTCTCCGACTTTGGTCTAGCCCCACTCATGAGCCCCCCTGCCCCTGGACCTCACCCCCGGGCTCCAGGCTATAGGGCTCCTGAAACCCTAGAAACCCGGAGGGCCACCCAAAAGTCTGACGTCTATAGCTTCGGTGTCCTCTTACTCGAGCTTTTGACTGGTAAATCACCAGCCCAAGCTCACCAAGCCCAAGCACAAGGAAGTGAGGATATTGCTGATTTGCCAAGATGGGTTCAAAGTGTAGTGAGAGAAGAGTGGACAGCTGAGGTTTTTGATGTTGAGCTCATGAGGTATCAGAATATAGAGGAGGAAATGGTTCAGATGTTGCAGGTGGCTATGGCTTGTGTTGCAAGGGTGCCGGATTTGAGGCCGAAGATGTCAGAGGTGGTGAAGATGGTGGAGGATGTAAAGCAGTCAGATTCAGAGAATAGGCCGAGTTCAGAGGATAACCGATCAAAGGACTCAAATGTGCAGACACCG
>AmbPK_N0024
ATGTCGAGGCACGCAGCTTCGTCACACTTTCACAAGTCGAAGACGCTGAATGACAAATATATGCTTGGAGATGAGATAGGGAAGGGAGCTTATGGCCGCGTGTACAAGGGTCTTGACCTGGAAAATGGTGATTTTGTTGCCATTAAACAAGTTTCATTGGAGAATATAGCTCAGGAGGATCTTAACATTATCATGGTCAGTATCCTGTTGATC
>AmbPK_N0026
GTCTATGAATATATGTCAAGTGGCAGTGTCGAGGACTGGGTCTTCGGCGCAAAGAAGAAGGACGGGAACCAGCTGAGCTGGGCACAGAGGAGGGAGATCATAGTGGGTGTTGGCAAGGGGCTAGTGTACCTCCACAATGCGGTGCAGCCAGCAATCTTCCACCGAGATGTGAAGGCCACTAACATCCTGCTCGAAGCCGACATGAACGCGAGGGTTGGGCACTTCGGGCTCGCAAAGCAGAACAGAGAGGGGCAGTCTCATCTGACTACCCACGTGGCCGGAACGCAAGGGTATTTGGCGCCTGAATACGCTCTCTATGGGCAATTGACAGAGAAGAGCGACGTTTACAGCTTCGGGGTGGTGGTGCTCAAGATCATGAGTGGGAGGAGAGCCTTAGACAGAAGCGGAGACATGGCGTTCGTGGTGAGCGACTGGGAGTGGGGCCTGATGAAGGCGGGGAAAGTAGGGGAGGTGATAGAGGAGGGGATAAGGAAGGAGGGTCCAATGAGTGTGATGGAGAGGTTTGTAATGGTAGGGATACTGTGTTCTCATGTGACGGTGGGGTTCAGGTCCACCATGACTGAGGCTCTGAGGTTGCTGGAAGGGGATGTAGAGCTGCCCGAGATACCAGACGGGCAGATGCCCCTCGGCATCCATGACTCCTCCTTCAATTTCGAGAACACCTTTGCGTGTCTTCGAGCG
>AmbPK_N0028
ATGGCCTCACCCACCCTGAAGTTCCTCTGCTTTCTCCTCCTCCCCTTTCTCTCTCTGAAACTCCCCTCCTCTTATTCCCAAAACTTCATCTACAATGGTTTCGATAATGCCAACATAACCTTAACAGGTTCATCTCAGATCAAAAGAAGTGGAATTCTTCAACTAACCAATGTTACATCAGGGCTCATAGGCCGTGCCTTTTACCCTGAACCTCTCCAATTCAAGAACTCGAACCGTGTTTCCTCTTTCTCCACCTCCTTTGTCTTTACAATTGTGCCAATTATCCCAACCAAAGGTGGCCATGGCCTGGCCTTCACAATTTCTCCGTCTACATCCTTTCTCGGAGCTTTTGCGAAGCAATACCTCGGCCTTTTCAACGTGACCACCATCGGTAACTTATCGAACCATATCTTTGCCGTCGAATTCGACACAGTTCAAGACTATGAGTTTGGGGATATCAATGACAACCATGTTGGGGTTGACATCGACAACCTTAATTCAACTGTGGCTGCCCCTGCTTTTATCAAATTGGCCAAAAATGGCATCATCACCACCACAAATGTGACCTTGCAAGGTGGTAACCCAATTCAAGCCTGGATCGAGTACGATTCGCCTTCGAAAGTCCTCAACATCACACTCTCTTTGTCCTCTGATAAGCCTCAAATCCCCTTGATCTCGACCGAGATTGATCTCTCTCCGGTCCTTGAAGACTACATGTATGTTGGTTTCTCCACTTCTACTGGTGTCTTGGCGAGTTCCCACTATGTCTCAGGCTGGACCTTTCGAATGAATGGCGAGCCACAACCCCTTTTTCTCTCTCGCCTTCCTCTTCTTCGAAACACGAAGAATATCACGCAGAGCAAAGGTTTCATAAGTGGGGTCTCAATTTCTGTAACTCTTTTGGTTTGTGCTGCCATTGCAGCTTCTCTGTATATAGTATGGAAATTGAAGACAGCAGATATTATCGAAGAATGGGAGTTGACCTCTGGCCCTCATAGATTCTCTTACAAACAGCTTCGAATGGCCACTCGCAGTTTTAGCAGCAAAGAGTTGTTAGGATTTGGTGGATTTGGAAAAGTTTACAGAGGAGTTTTATCAGGCTCAAAGACCGTGGTTGCAGTTAAGCGTGTTAACCATGAATCGAAGCAGGGATTGCGTGAGTTCGTGGCCGAGATCGCGAGCGTCGGACGCATGAGGCACCGCAACCTGGGGTGGTGCAGGCGAAGGGGTGACCTACTGCTTGTGTATGACTACATGCCCAATGGTAGCCTTGATAAATACATCTTCGAGCCACAAGAAGGCTCTGTATTGAGCTGGGCTCAGCGCTACAAGGTAATCAGGGGCGTGGCAGCAGGGCTCTTGTATTTGCACGAAGAGTGGGAACAGGTGGTCCTGCACAGAGACGTGAAGGCCAGTAATGTATTGTTGGACGCTGACATGAATGGAAGGCTAGGTGACTTCGGGCTGGCACGGCTATATGAACACGGGGCAAATGCGTACACGACTCACGTGGTAGGAACCCTTGGGTACCTTGCACCCGAGCTTTCGCGCATAGGGCGATCGACCACCAAGACTGATGTCTATGCCTACGGTGCTCTCCTTTTGGAGGTGGCTTGCGGGCGAAGGCCAATCGATGCCAAGGCCCCACCAGAGGAGATGGTTTTGGTAGATTGGGTATGGGATTGCCATGCAAGGGGGCAGATTGTTATGGCCGCGGATTCGAGGCTGAGGGGATTGTATGATATGGGTGAGATGGAGGCCGTGTTACGTCTTGGGCTTTCTTGCTCGAGTTCGGCACCAGAGGCACGACCTAGCATGAGGCAGGTTGTGCAGGTGCTTGATGGGGATGCTCCATTGCCTGAGCTGGGATTGGGGCAGGTTAATAATGATAATGCTAGCAGGAGAGTGTACGTTGAGGACCATGTGCACTCGTATCCTTCCTCAATGGACCAGGGCTCATTCGCGTCGAGCGGAGGAGGGGGCACCGGGGGAGGAGTACCTTTGTCACCACTATCGTTGTCGTTGTTGTCTGAAAGGGCTGGGCGG
>AmbPK_N0031
ATGGTGGCTCTTCTTCCAATTAAAGACAGGATAAGACTGAAAACTAAAGGGAATGACTCTTATGGAGATGTTAGTCTTGCCCGAAACTTGGAAGATGGTCGTTTGATTGTAGTAAAGTCTGCAACCAGCAATAATGAAGAGTTTCTCCAATCTCTAGAGAGAGAAATCCAGGTATTCAAGAATCTGGAT
>AmbPK_N0033
TGGTACAGAGCTCCTGAAGTGTTATTGCATGGCCCATATTCAACCCCTTGCGATATGTGGTCCCTCGGTTGCATATTTGGTGAAATGGTTGTGAGGAAACCGCTGTTTGGTGAATACTCACAAATCGAGCAGTTACATGAAATTTTTCAATTGGTGGGAACCCCAGATGAAGATGCGTGGCCTGATTTGCTGACATATGAAGGTTGGCATCAGTTTCCACAATGGCGTGGAAGAGACCTCTCCCTCACCTTTCCCACTTTGGAACCCGATGGCCTCGACCTTCTCTCTAAAATGCTTCAGGTGAATCCCACCACACGCATCTCGGCAAGGGACGCCTTGGACCACCCCTATTTCGACAGCCTTGACAAATTCCAATAT
>AmbPK_N0001
ATGGACTGGTACAAGCCTTTTAAGGATATAGGATTGGGAAATTTTAGGGTTACTAGGCTTGTGAGAGATGAGAAAACCAAAGAACTTGTTGCTGTTAAATACATTGAGAGAGGGAACAAGGTA
>AmbPK_N0003
ATGGAGCGTTATGAGTTGATGATGGATATTGGGTCGGGAAACTTTGGAGTAGCCAGACTTGTCAGAGATAAGAAGACCGACGAGCTGTTCGCCGTCAAGTACATAGACAGAGGCCATAAGGTC
>AmbPK_N0005
GTGTATGAAGGTCAAGAAAAGAAACATGGGGTTTTGTATGCCATCAAAACAAGTAAGCAACAGTTCCACAATCGAGAAGAAAGGGAATATTTCATGAGAGAAGTAGAAGCTGTTGCAGGATTAACAGAGCACCCAAATGTAGTCAAGTACTATAGGTGTTGGCAGCAGGATTTGCATGTCTTTATCCAAATGGAATTATGTGAAGGTGGCAATTTTCGTTCCTTCCTCGATCAACTTAGTGATCTTCTTCCTGAGACTCACATACTTTCTCTTTTATGTTCACAGGTCTGGAGTTACATTAGCCAGATTGCATCAGGCCTCAAACACATTCATGCAAGTTCCATTCTCCACCTTGACATTAAGCCCGAAAACATACTCCTAGATAAGCAGGGTGTTCTTAAGATAGGGGACTTCAGCCTAGCAGTCACACGTGGTCAGTGGGATTGGCAAGAGGGGGATGGGGGATATCTTGCTCCTGAGCTTCTTAGAGAGGAGGATCCCAGTTCTGAATCGGACATTTACAGCTTTGGGGCTATGGTCTATGAGTTAGCTACTGGTAAATTATTTCCTCGCTCCAGTCCAGAGCGAGATGGAGTTAGATACTTAACTCAACGCTCCAATGAGCTAAATAGACTAATGGCTTCCATGCTACACCCTTGCCGAGACAAGCGGCCAAGTGCAGCGAGTATCTTAGAA
>AmbPK_N0007
TTGAATGCGAAAGACACAAACAAAGATATAGAAATGTGTTTGGAGAATTACCAATCCACTATTACTGCAAAATATACGTTTGCGGAAATTCGCAAAATGACCAAGAACTTCAAAGAAAAACTGGGCCAAGGAGGATATGGTAGTGTGTTCAAAGGGGAGCTCTGTGATGGACGGCATGTAGCCGTGAAGTTGCTC
>AmbPK_N0009
GTGATTGAAATGTCTGGGGTCAGTGCTGCATCAGATATCTGGAGTGTTGGCTGCACGGTGATTGAGCTTCTCACTTGTGTTCCCCCATATTATGATCTCCAGCCTATGCCGGCCCTTTTCAGGATCGTTTCGGATGCAATGCAGAGACCTGATGCAAAGAAATTACTGATGCATCCTTGGATACGGAATTCAAGGCGTGCATTGCATTCATCGCTTCAGAGGACTGGT
>AmbPK_N0010
GTGAAGGGGGAGCCAAATATATTATATATTTGCTCCAGATATTATAAAGCTCTGGAACTGATATTTAGAGCCATTGAGTACACCTCAGTGATTGACATATGGTCAACTAGTTGTGTTTTGGCTGAACTCTTGCTTGGACAGGTAAATTTT
>AmbPK_N0012
AGATACACAACGGCCGGAGCAGCAGCTGTGATCAGGCAAATCGCGAGTTTGTTGGGGGGCCTTCACCAAGCAAATATAGTGCATCGAGACATGAAACCCGAGAATTGCCTCTTCTTCAACAAGAGTGAGGATTCGCTAGTCTATCGGGACATGAAACCCGAGAATTGCCTCTTCTTCAACAAGAGTGAGGATTCGCTATTGAAGATTATAGACTTTCGGCTTAGTTCACTAGAGGATTTTACTGATCCAATT
>AmbPK_N0014
TTACTCACTTCTCAAAGAGAAAAAAGCTCAATTGGGACAGGAAAATTTGGCCATGTTTATGGAGTTGAGCTTCCTAATGGTGAACTGGTGATGATTAAGAATCTAAAGAAGAATTTTGGTAAGATGCAGCTTGGAAAAGGCTTAATGGCTGAAAGTGAAAAGTTGCCGAAAATCAGGCATATGAATATAGCTTCATCATTGGGTTTTTGT
>AmbPK_N0016
AGGTATATTCTGAAGAAGACTCGGTTGGCCAGGCAAACAGAGAGATGCAAACTCTCTGCCTATCAAGAGATGGCTTTGATTGGAAGGATTAGAAACCCATACATTGTGGAATACAAAGAAGCATGGGTAGAGAAGGGCTGTTATGTGTGTATCGTGACGGGTTACTGTGAAGCAGGAGACATGGCTGACATGATCAAGAGGTCTAATGGTGCATTGTTCCCAGAAGAGAGGCTCTTCAAATGGCTTGCTCAATTGTTGATTGCTCTGGACTATCTTCACTCTAACCATGTTCTTCATCGAGATTTGAAGTGTTCTAACATTTTCCTGACTAAGGACCTTGACATTCGACTTGGTGATTTTGGACTAGCAAAACTGTTAAAAGCCGATGATCTGACATCCACGGTTGTAGGAACTCCCAACTATATGTGCCCTGAGCTCCTTGCAGATCTTCCATATGGCTTCAAGTCTGATATCTGGTCTCTAGGTTGCTGCATGTTTGAAATGACTGCACACCAGCCAGCTTTCAAAGCATCTGACATGGCTTCACTGATAAGTAAAGTTAACAGATGTTCAATTGGACCACTTCCAAGCATATACTCTTCGTCGCTG
>AmbPK_N0018
AAACCCGAGAATTGCTTTTTCTTGAACAGGAGTGAGGAGGATTTTCCATTGAAGATTATGGATTTTGGGGTTAGTTCAATGGAGGATTTTACTAACCCAATT
>AmbPK_N0021
CAAATTCTTAAGGCTGTGAACACAATACATGAGGAGCGTATCGTGCACTCTGACTTGAAACCTGCAAATTTCCTTCTCGTCAAGGGTTCGTTGAAGTTGATCGACTTTGGCATAGCCAATGCAATACAAAGCGATACCACTCACATTCAGCGGGATTCACAGGTGGGCACCCTAAATTACATGTCCCCGGAGGCTTTCATGTGCAACGAACAAGACTCCAAAGGAAACACCATCAAATGTGAGCGTGCATCTGATATATGGTCCCTGGGCTGTATTTTATATCAAATGGTCTATGGGAAAACTCCATTTGCAGACTATAAGACCTTTTGGGCCAAATTCAAGGTAATAACCGACAGGAACCATAAGATCTGTTATGGCCCTGTGTCAAACCCTTGGTTGCTTGACCTCATGAAAAAGTGGCTTACGTGTGAGCGCAGTGAGAGGTGGAGGATCCCACAGCTGCTTAAGCATCCTTTTCTCTCTCCTCCAGTACCACCCCATATCCCTTCTTCACAAGACAAACAATGTAAACTTATTATGCAGATTGCCCAAGATCACGAATCTGTCCCACAAATTGTTAAACTTTGTACCCAACTGCAGAAGCTCATTTTAAATGTTGATGGAAGCTCAAAGCAATTGAGAGAA
>AmbPK_N0023
CAGGCAGAGGTCAACTTCCTAGGGCAACTACATCACCCCAATCTTGTTAAGCTTATCGGTTACTGTAGCGAAGATGATCAGAGGTTGCTTGTCTATGAATTCATGACTCGAGGAAGCCTTGAAAACCATCTCTTCAGAAGAGCTCTCCCTCTTCCGTGGTCTGACAGGTTAAAGGTTGCTCTTGGAGCAGCTAGAGGTTTGGCTTTTCTTCATGGAAATGCTGAGCCGGTCATCTATCGAGATTTTAAGACATCAAACATCCTGCTAGACTCGGAATACAATGCGAAACTGTCAGACTTTGGTTTGGCAAAAGCAGGACCCCAAGGCGACAACACTCATGTTTCTACTAGGGTTGTTGGAACCTATGGTTATGCAGCACCAGAGTATGTGATGACTGGTAGGCAGTTTCTCTACGATGGGCCTTCTATAGGTAGCAAGATT
>AmbPK_N0025
CCACTGCCATGGTCAGCTAGATTGCAAATTGCACTAGACTCAGCAAGAGGTCTCGAATATATTCACGAACACACTGTACCTGTATATATCCATAGAGATATCAAATCAGCCAACATATTAATTGACAAAAACTTTCGTGGAAAGCTA
>AmbPK_N0027
TCAGGAACAAAGATCTTAAGCATGAGAAAAAGAAAAGGTTCGTCCAAATCAGATGGACCTCAAGCACTTACACACTCAGAGATTGTTAAAATAACCAACAACTATGAAAAGGTGATTGGTAAGGGTGGATATGGAATTGTTTTCTTTGGAGTCCTAGAAAATGGCCGTGAAGTTGCTGTCAAGATATTGTCCAAAGAATCACAACAAGGAATCAAAGAATTCTCTGCAGAGGTTAAATTGTTGATGAGAGTTCATCACAGGTATTTGGCCTCCTTGATAGGATTCTCTGAGGAAGGAAAAGATAAGATTCTTGTCTTTGAATATATGTCTAAAGGAAATCTGAATGAGATCCTGTCA
>AmbPK_N0029
CAACGAATTAAAATTGTTGTTGATGCTATAGGGGGACTCAAATACTTACATGATAAGGTACAACTATCTAGCACTTACAGAGATGTCAAATCGCATACTGTCATTCTATTTGAATACTCCAAAGTCAAAACTGCAGATTTGAACCTTTCAAACAAGACTCCAAATATA
>AmbPK_N0030
GTTTACAGGGGTTTTGATCAAGAAGAAGGCATCGAAATCACATGGAACCAGGTCGACCTGCAGAATTTCTCTGGTGATGAACGAATGGTGAAGAGGATTCAGTCTGAGGTCTATTTATTGAGGTCTTTGAGGCATAAGAATATCATTGCTCTCTATGCTGTATGGTTGGATAGAGAGAAGAATACCCTGAATTTCATTACCCAA
>AmbPK_N0032
TTTCTTGAGAAGTGCTTCTGGCAAGAGCCACCACAAAGGTCGACGGCTTCTCAGTTGCTTCACCACCCCTTTTTGGCTTCTGCATCCTCCAACCAAACCCTTTTTTCACCTCAG
>AmbPK_N0034
GTGCCTTCAAGCTTCATGATGGAGCTCTACTTCATCGTCGCCATCTTGTCCGCCATTGCAGTACCAGAGGCTTCTGTGGCTTCTCCGTCACCTTCTTCTGGTTCATCTAAAGACACTCTGCAACTCCTTTCCTTCAAAGGTACGGTCCAAAACCCTTATCCACTCCAAAATTGGCGGCCAAATCAAGACCCTTGCTACTTTAATGGCGTTGCGTGCAAAGATTCGAGAGTTTCCTCCATTGATCTCAGTAACCAGGCTCTAAGCACTGATTTCAAGAACGTCGCATCATTCCTGCTGAATTTAGAGAAGCTGGAGACTCTCTCTCTAAACTTCGCCAACATTAGCGGCTCTGTGACTTCACAGCTGGTTTCTTCTTGCTCGAAGTCTCTCACGGAGCTTGATCTCGCCGGAAATGGATTTTCTGGCGAGGTCCCGGCAATCGCCTCTCTCAGCTCCTGTGAAAACCTCAAGGCCCTGAACCTCTCGAGAAACAGTCTCAGTTTTTCGGCGGCTGGAACATTTTCCGGCGGGTCAAGCCTTAAGTTTCAGAGCCTCGACCTCTCTTATAACCAGATCTCTGGCGCCGGAATATTTTCATGGCTATTTTCCGGTGACTGTGAAACCCTAGAGTACCTCGACCTCAGAGGAAACAGAGTGGCTGGAAATGTGTCGGCAATTGTTTCCGGTTGCCCAAATTTAGAGTTCCTTGACCTTTCAGCCAACAACTTTTCAGGCGAGCTCCCTGCTTTAGGTTCCCTGACTCTAAAGCACCTGGATTTGTCCCAGAACTCATTTTCCGGTGATATTGAGGCGAAGTTTTCGGGCTACAAGGAGCTGACCTTCCTGAACTTGTCGGTAAACCAGTTTTCAGGCGGGATTCCAGCTGATTTTGGCCGGAATCTCCAGTACCTGAATCTCTCTGGTAATGGCCTGGTCGGTGAAATCCCTTCTCAGTTATCTTCTTCTTGTTCAAACCTTCTCCAACTTGATATCTCTTATAACAACATCTCAGGCCCCATCCCTCTCTCTCTCTCTTCTTGCGCTTTGCTGGAATCCATAGATCTTTCTAACAATAGTCTCTCTGGTCCATTCCCCATTCAATCTCTTTCAGCCATGGCCAACCTCAAGAAGCTGGTTCTGTCTTACAACTACATCAGTGGCTATTTGCCTGATTCTCTCTCTAACCTCTCAAGCCTCCAACTTCTTGACCTCAGCTCCAACTCAATCTCAGGCACCATCCCTGGAAACCTCTGCAAAAACCCTGAAACGTCTGAAACTCTTCTCTCTTTAAGAGAGCTCTACCTCCAAAACAATCTCTTATCAGGGACCATTCCTGAAACCCTCAGCAATTGTTCAGAGCTCGTCTCTCTAGATCTCAGCTTCAACTACCTCAAAGGCACCATCCCCCGAAGCTTGGGCTCTCTGCAAAAGCTCCAAGACCTAATAATGTGGCTTAACCAGCTCGAAGGTGAGATACCCCAAGAGCTCTCGAACCTCCATTCTCTCTCTAACCTCATTCTCGACAACAATGGCCTTACCGGCAACCTCCCCTCTGGTCTTTCCAATTGCGCAAATCTCAATTGGATTTCTCTCTCTAGCAACAGGCTCTCTGGTCCCATACCACCATGGATTGGAAAGCTCAGCAAGCTAGCCATTCTCCAGCTTGGTAACAACTCTCTCTCTGGTCCAATCCCTCAAGAAATTGGTGACTGTAAAAGCTTGATATGGCTTGATCTAAATAGCAACAATCTCTCTGGCTTAGTTCCTGGTTCTATAGCAAACCAATCAGGAAACATAGCAGCTGGTTTGGTAACAGGCAAAACCTATGCATATCTTAGAAATGATGGTAGTTCTAATTGCCATGGAGCTGGAAATTTGCTAGAAATGGCTGGAATAAGAACTGAAAATTTAGCGAGAGTACCAACTCGTCGATCTTGCAATTTCACTCGTATATATTTGGGTAAAACAAGTTACACATTTAAGAACAATGGTTCAATGATCTTCCTCGACTTATCGTATAACCAATTGTCTGGTGAGATTCCGGCTGAAATAGGGTCAATTTATTATTTGTCAGTGTTGAATTTGGGCCATAATCGATTTTCTGGTCAGATACCGGCCAATTTAGGGAGATTGAAGAATGTGGGTATTCTGGATCTTTCTCATAATGAGCTTAGTGGGCCTATACCACCTTCTTTCTCGGCGTTATCTGGTTTATCTGATATCGATTTGTCGAATAATAACCTCACTGGATCGATACCTGAATTGGGTCAATTGGCTACATTTCCAGCTTTTCGATATGAGAACAATTCAGGACTTTGTGGGTTTCCATTGCCTTCTTGTGACTCTGACTCGAGTGGCTTGAATGGGTCTGTGAGACCACAGGGGTCGCATAGAAGGCAAGCTTCTTTAGCAGGAAGCGTTGCCATGGGTTTGCTCTTCTCACTGTTTTGTATCTTTGGTCTCATAATTGTGGCAATTGAAAGCCAAAAACGGAGAAAGAAACAGAGCTCCAACGTTTACATCGACTCTCTGGCCGGAAATGGCAACACAGATGGAACAACAATGGTTGGTGGGTCGGGATGGAAGTTCAGCGGTGGACGAGAAGCTCTCAGTATAAATTTAGCAGCTTTCGAGAAGCCATTGCGGAAATTAACTTTTGCTGATTTATTGGAGGCAACAAATGGATTTCATGGTGATAGCCTTATTGGATCAGGTGGATTTGGCGATGTTTATAAGGCGCAATTGAGAGATGGATCGGTGGCTGCTATAAAGAAACTGATACATGTTAGTGGTCAAGGAGATAGAGAGTTTACAGCTGAGATGGAGACCATAGGGAAGATTAAGCATAGGAATTTGGTGCCATTGTTGGGGTATTGTAAGGTTGGAGAAGAGAGGTTGTTAGTTTATGAGTATATGAAACATGGGAGCTTAGAGGATGTCTTGCACCATCGAAAGAACGGTGCGCCAAAGCTCGACTGGCCGGCTCGGCGCAAGATCGCAGTCGGTGCAGCTCGCGGGCTCGCATTCTTGCACCACAGTTGTATCCCTCACATCATACACAGGGACATGAAATCGAGCAATGTCCTCCTTGATGAAGGGCTCGAGGCGCGGGTCTCAGACTTTGGGATGGCGCGTCTGGTGAGTGCCATGGAGACCCACTTGAGTGTAAGCACACTTGCAGGAACGCCCGGTTATGTGCCCCCGGAGTACTACCAAAGCTTTCGCTGCAGTGCTCGAGGAGACGTCTACAGTTATGGTGTCATCCTACTCGAGCTTCTCACTGGCCGGCGGCCCACCGATTCAGCAGACTTCGGCGACAACAATTTGGTGGGGTGGGTTCGGCAGCAAGCGCGGGCTGGTCATGTGTCTGAGGTCTTCGATAAGGAGCTTCTAGAAGCTGGATCGGTACAGGGTGCGAGCCCACAAGAGCTCGAGGTTGAGCTTTTGCAACATTTGAAGATTGCCTGTGCTTGTTTGGATGACAGGCCATGGAGGAGGCCCACTATGATACAGGTCATGGCTATGTTCAAGGAGTTGCAAGCTGGA
