# Supplementary material for: Closing target trimming and CTTdocker programs for discovering hidden superfamily loci in genomes
Source: PLoS One. 2019 Jul 2;14(7):e0209468. doi: 10.1371/journal.pone.0209468 (PMC6605638; doi:10.1371/journal.pone.0209468)
Supplement: S19 File — (FA) [file pone.0209468.s021.fa]

>AmbPK_N0002 | AmTr_v1.0_scaffold00001-minus-7306783-7306911 | AmbPK_0138 | 4867-4995 | gw_score 70.96 | pep | gw_score 67.64_67.64 | Pkinase|5.1e-05|1-43 | 
CTATGAATTCAGAAACCAATGAAGAAGTTGTTATCAAGAAACTAGGCAATGCCTTTGATAACAGAATCGATTCCAAAAAGACCATAAGAGAAATAAAAATCCTTCTTCGTGTGGATCATGAAAATGTGA
>AmbPK_N0004 | AmTr_v1.0_scaffold01738-plus-3663-4005 | AmbPK_0393 | 3663-4004 | gw_score 168.11 | pep | gw_score 115.42_115.42 | Pkinase|9.1e-19|9-77 | 
TGTATGCCATGCAGGTTAATCCCCACACTCATCAACTAAAGCTTTGTGATTTTGGAAGTGCAAAAATGTTGGTGAGTAGTTTACTTATTGTCCTTGAGGATGGTTCCCTTTTTTCTTATAACATTTATACAAGAGATTTATCTTTGTACTTATAATTACAGGTTGCTGGTGAACCTAATATTTCATACATCTGTTCCCGGTATTATAGGGCTCCGGAGTTGATCTTTGGAGCTACTGAATATACAACTGCAATTGACATGTGGTCTGATGGTTGTGTCTTAGCAGAGCTGCTTCTGGGACAGGTTGGCATCCCTTTTGATCATTCGAGTGATAGATTGAACT
>AmbPK_N0006 | AmTr_v1.0_scaffold00013-minus-6320914-6329697 | PruPK_0068 | 1217-10000 | gw_score 221.90 | pep | gw_score 220.93_220.93 | Pkinase|7.1e-50|6-153 | 
TGGGTATAGAAAACTACCATGTCATAGAGCTAGTTGGGGAAGGTTCCTTTGGGAAGGTGTACAAAGGAAGGCGTAAATATACTGGACAGGTTAGGGTCGATTTTATCGTGCTTTTGTGCTGAAAACATGAAAGAATGTCTTGCTTTTCTTCTTCCCCTGCTTCCAATATTTTATTAACACTGTTGTTTTTATTTACAGACTGTTGCCATGAAGTTCATCCTTAAACATGGTAAAAGCGAGAAGGACATTCATAACTTAAGACAAGAAATTGAGGTATTCTTTGGAGACATTCATTTCTCTTTCTTTTTTTGGCTTTTCGTTATTTCAATTTCCGTGTATACATTTTTTTTATCTTCTTTATTAGTTGCAACTTGCATCACTTGTTCTTTCCTATTTATTCCACTTTTTCTAGTTTCTCTCTCTCTCTCTCCCCCTCTCTCTCGTTGCATGTGTGCCTCCCCAATGTCATGATAGATAATAGATTACCATCCATTTGGCACACAATTTTTTTGTCCCAAGATGCTGCATAACATGACCACTTGGGGCAAAGGCATATTGCAGTGATGGAAAATGTTTACCCAACTGGATAAGATTTCAAGCAAGGTTAAACTCTAAGAGCTTTTATCAATTTGTGGGCTTTTGGAATTTTCCTATACTAGGATGTAGGAACAGTTCAAGCTGTAGAATCAACAATATGAACAAATATTTGTTTTGTTAGAGTTTGGGAAGAGAGGAAAACAAAATAGTATATACTGACTTAGGCTTAAATGCAATTATGAGAAAATTGCAAGTTCCAAGACTAGCACAGTGGAGAATAGTTGATATACTCTATGGTTTCATTGTATAGAGGACTAGCCGAAGTGTGAATGGATAAATATATTGCTTCAAGTGATATATTGCTCTACATGATGATTCAGGAGAGAGTCGAGGAGGCAAGAGTGGGATTGCCATGAACCGGAAAGGAGTTCGGGACATCGTTTTAAAATGTGCCCACAAAAAACGTTATGCGCTGGGCAGTGCATCGCAATAGGGGGCATATGCGCTTTGGAGAGATGTGACTGCATATGCGTTGCATCTCTCCGCGTATGCGGCCGCATCCTGCATCCCGCATAATCCTGAAAAATCCCTCGGGCAAGGGTATTTTGGACATTTTGTGCCCCAAAAAAGGGGGGAAAGGGTTTTGGGGGGGTATTATACCCCCCAAACAACTAAAAACAATCAAATTAATCAAAAAAAAGGTGGTGGAAATTTTTTCTTGTGAAGTTATTAGATTTTCGTATTGTTTGATGATTGGTTGTTGATTTACTTCTTTTGGGTGTTGCTTTGAGGAAGTTTAGGCGAAGTTTAGAATGATGATACACATGGAGACTCTCAAGATAATGTCTCTGATTAGGATTTAAAATTTAGAATCTCAAGACTTGTGAGTTGAGAAATGATGATGATTTGTCTTGAGCTTGCTATTGAGCTCTTTAATCTTCATAGACTTTAGTTTGTATTTTGTAACCTTAAAGTTCGTGGTTGCAAATTTGTGATTCATCATCATCATAGCCTTTTCCCCATTAATTGGGGTCGGCTAAATTTGTGATTATGGTTGTTGAATCTTTTATGAAGCTAGTTTCAAGTTTCTAGTTTCAAATTTGTGATTATGGTTGTTGAAGATTTTACGAAGCTAGTTTCAAGTTTCTAGTTTCTTTCAAGAGATAGTTGATACAAAATCTTTTATAGACAACAACTGATACTTTTGGAGTTAATGAATAAACTAAATACCTACTATCACATAAATGACCTCCATATTTTTTATATGCACTAACCTATTTTTTTTTAGATTTTTTAGAATTTTTATATTTATTGACCGCATCGTAGCGATGCACCCGCATTTGGACCGCATCGAGCCGTATCACCGCATCAGGCCGCATCCTGCATTTTAAAACACTGATTTGGGACCATTGACCATGAATGCTTTTCCGCTTTGGCATTGCTCAACATGTTAGTAAGTCTGTTGACCCTGCCTGCCACAGTCCCTCTTTTCCTCCTTCCATGTGGTAGTAGCTCGATTGAAATGAGTTTTTTAAGTGTTTAACAAAGTAGAAACAAGAAATATCGGAAGCAAGGAGAGCCTCTTCAATGGGTAAGGAGGTAGTTTGGGTTCTATCTGATGTAGCTTGCCAAAAGTCTTAATTGCCTCATGCTGTATTTTAGGACTTCAATTCAAGTCTGAGCAGGCTTCCTTACCCTTGAAAAAATCATTTGTTGGGGTTTTTTGTGCCATCACCATGAATCAGAAGTTCAAAACTATTTGGCCTTTGATGAGTTTCCACACCATAATTTTGTATAAACGATTGCAAGTGCTCTGGCTTGGCATTTATGCGTACTTGTGGATATTTTTGTTACATAACAAATTAAAGAGTGAATCATCTGAAGAAAATGGACTGAAGTGCTTGTAAACTTTGATATGTGTATCTTTCAGCACAACATCTAAGTCTAGAGCATCTCTAATGTTTTTCGGCAGGTTCTACGAAAAAGTGGTGAAATGCATATAGTTATTGCAGGGTGAAGTACATCTAAATTTTCTTTGATGGTGCGAGAGGTATTTCTGGGTAAAATTTGTGTTTATCTTCTTGCTAAGATAGGATAAGTCCAGGGTTTTTTGAAGATAGCAAGAGGGGTGATCAATGGAAAATTGGGGAGAAGAGCATCCTTGGTTATTTATCAAATAGAAAAAGAAAACAAAAGCTTCAACTAAAGTTTTGAGTCGTTTATGATGTGGCATGATAGAGACGGTCCTCATTATAGATTTGATCTATCATTATTGGTGATCAATTGGGTGATAGTATTTTAGACATGAAACAATATGTGTATTTGTTAAATTTTTCCCAGGAAATCAGCTCAAATAATCATCAAATGTCTGAGGTCATTTATGAAATCCTAAAACAACCCAAACAGGAAAACTCTAATGCAAAGAGCAGGGTTACCTTCAGCAAAGCGTAACGATAAATTGGCAAAGAGGGGCCCTATGGAGAAATCATCTGATATGTTTAGAATTGGTCTTATATCTGTAATGTCAATATTTGCCGACTCCAATTAATTGGGAAAAGGCTAAAATGATGATGATGATGATCTGTAATGGCAATATTTACTGGATGACAGTTGGTGGCAGGTTATATAGAAAAAAGGTTATCAGATCTGTAATCTCCCAATGTCAAATGAAAAAATTGATCACTTAATCCCCATGATGTGCTATGACACCATGATATGATTAAAATGCTTTTGAGAAGGAACAATAAAAGATGATGAAATGACTAAGTACCCTCTGTGCAATTACCATGGAAATGTAACAGAATGTCTGTGAGTGCTGTCCTTTTGTAGGTGCTGGTTTCTGGTGGAGCCTTTGGGTTTTTACATTGGCTTATTCAGTTTGTATTTTTGATTGCACCTTACATATCAACTGTCAGTTTGTCATCTACTTTTGCTTGTCACAGTTGACAGATTTGCAGGTTTTGATGGTCCTTTGTTACACTTTGCAGGGTTTCCATCACAGTAACATCATGTTGCTATTGATGATTCTTTTCTTCTTGTATGTCTTTTTGTATCTTCAGTATCTACTTATTTACTGACAGCCACATTGTCGTGGATCGGGCTCCGTTCTCAAATTCTCCATTTTCAGATTTTAAGAAAGCTGAAGCATGAAAACATAATCGAAATGCTTGATGCATTTGAAAGCCCCCAAGAATTTTGTGTAGTGACAGAATTTGCACAGGTATTTATCTTTCTAGGTGACATTTTACTTGAAAAGTTTTAGATATATTTTATTGCCAGATGAATACATGAAGACATAAGTTATGAATTCCTGTACCCAGGGTGAATTGTTCGAAATTCTGGAAGATGACAAATGTCTCCCTGAAGAACAGGTCCAAGCAATAGCCAAACAATTGGTAAGTCAGTCCTTCGGTCATCCCTTCATGAGTATCATATGTAATTAAGTTTTATGAACTACATGGTTGTTCCTGTATCTAGTTCCAGGGGTATACATTAGTATCATCTCTGTGTTAGGAATGATAATTGTAATATGAACTACGTGGTTGCTTGAAATGTTAGGTAAGAGCACTGTATTACCTGCACTCTAATCGCATTATCCATCGTGACATGAAGCCTCAAAATATCCTCATTGGAGCCGGATCAATTGTTAAGGTAATATTTTTGAGCTCTGGTAGCATCTCAGCACTTGAAAAGTTGTTGGCTTGTGTTCAAACTTTTTCTTGTTTTTCCAGCATGTGTATTGTGATGATGTTCTTATTTCTAACCATTCTTGCATGAGTGCCACATGTTGTTTTATGCTTATTAAATTCGAAACAAATGTGTATTGTGATGATGTTCTTATTTCTAACCATTCTTGCCTGAGTGCCACGTGCTATTTTATGCTTATTAAATTGGAAACAAATGTTATAATGATCAGATCAGTCATTGAACCAACAAGGTTATAGTCCAATCCAAATTGTTGTGAACAGTAAACCCGACCAAAATAACAATAAAAATCCATTTCTATGAAAAACAAAAAATTATTAGGATTTGGGCATTGACTCAATTGGTTATGGTGTTGATGATTGCAACCTGATGTGCAAGGTTCGAATCCCATGCCGACTCATGCATGGCACAAATGATTTTTAGATGTTTGATATATTAGTGTAATTGTACATTTAATGATTTACCAAAGTTATAAACATAAAGGATTTTACATGTTTGATAATTAGTTTCGAGCTACATTTAGAAACTTACTAAAATCATAAACATACTTAAGTGTACATGAACATATAACCCTCGGACTAAAGGAATTGGTAATAAGAGTTACTGTTAGTTGTTTAGCTCCTCCTATGTCTTTGAAGTGCAAGTCATCTTGATGGGCCTCACGCATTGCTTCTAAACTCACCACTTCATCTGTAAATGTCCTCACCAAGTAAACAAACTAATGAAGGGCATAAGCCACCTTAGTAGGTTCTCCGTACTAATGCCTTATTATGAATGTAAATTCTTGCAAATAAGGCTCCCACTTGGCATGTGTTGCACTAAGCTTCTTTTGATTGTTAATGTGTACAAGTGCATCATGGTCCATGTAACGAATAATCTCTCGTTTAATCAAGTAATGTCGCAGCGACAAAGTGCTTGAATAACCACATAAAACGCAATGTCATAGGTCGAGTATCGCTGCCTATCATCAGTATCTCATTGAAAAATGCAAGGGGCCTTTGCTTTTGACTTGATACAGCTCCAATCTCAACATGAGAGGCATCACACTCAATCACGAATGCGTTAGTGAAATCAAGCAAAGCCAGAAAGGGTCCATGCATCATCCTCTCCTTGATTTCCTTGAATGTCTTGGTAGTGACAGGGATCCATCGATACCCTTCACCCTTTAGGCATTATGTGATTGGTGATATGATGGTGCTGAGGTTTTGAATAAATCTTGATGCAAAGTGGCAAGACCATGAAAACTTCACATTTCAGTCATGGTCTTAGGTTTAGGCAACTCAACAATCTCCTTAACCTTCTTTTGATCCATTTTCACACCATATAAATACACAAGATAACCTAAGAACACCAAACTATTAGTCATGAATGTACACTTCTTAAGGTTATTGTACCATTTCTCAGTCCTTAAAACTACATGCACTTGGTGCAAATGATCAAGGTGCACCTCTTGATTGGTGCTACACACCAAGATATGATCAAAATATTTAACAACAAGCTTCCCGAGGAAATCACTCGAGACTTGAGTCATCAAGTGCATACAAGTCCTCGGTACATTAGACAACCCAAATGGCATAACTAGCTACTCATTCAAGCCACTCTTTGTATTAAGGCTGTCATCCACTCATCCCCTTCTCAAATTCAGATCCGGTAATATCCACTCAAATTATCTTTGAGAGCACTGAAGAACCAACTAATGTATCTAACATGTCGTTAAGTCTTGGTATTAGAAACCTATCCTTAATTGCGATCTTGTTGATGGCTCAACTATCAACCCATAGATGCCAAGTTCCATCTTTCTTTGGTGTGAGTAATGCTGGAACTGCACACGGGCTCACATTTACCAAATAAGTGTCTTAGACACGAACTAATCAAGTTGATGCTACAACTCAACATGCTCCTTGGGGCTCATTTCATATGCCAGAAAATTATGCCAATTAGATTCCCCAATAAGGTCAATACAATGCTATATATTTCTCATTTGAGGCAATCTAGTTGGTAATTCTTCAGGTATAAGATTGGCTAGCTCCTCCATCAACAACTTAAGGGCTTTGGGCACCATAGAGAATTGCCCCAAGTCCTTTTCTATCATCTTGAAAATCTTCCCATATTCGCACTCATATCCACAAATTGTCGATACAAGAACAAAATCGCACCCTCTTGAATTGATTTAGGGGGGGTTTCATCTTGCAATGACCAATAACACAATCTTTTGATTATACTTTTAAAAAGTATAAGTGTTACATTCAACATTATGAAATTCTTACAATCATATTGCCATGGGTGGCCAAGCAATATATGGCAAGCATCCATGGGTGCAACGTCACACCACACTTCATTTAAGTGTTGGGTCCATGCCCAATCCCTGATTGATCACCTGAAGCTCGCTTCCTATTTGAGCTAGCAACTCCCCTAGTTGGAGGTGTCACCCTCTTTGGCTGTGACATCTCCACACTTCACTTCCAAGACCAGCACCTCTACCTATCGTTTCTTTGGCTTGCAATGCAACGTGATACATCGCTTCCAATTGTGGCAGGTGTTGCAAGCAAAATTGATGTAAATAAAAATTGGAGTTATCAAAAATTTATTTTATTTTATTTTTAATGGATTAATTTTTGTCATAGGAATAGGAAGTGCACTAGTATAACTTAAGTTAGGAGGAGGGAGGATTTTGGTGGTGCGTGAGTTGTTTTGATGATAGGATAGCAATTAGGTTGGTTCGTTTAAATGATTCCATTCTAGTGCGAATATCAGAATCTTGATTCCATTCTAGTGCGAATATCAGTTCCACATACATTGGAAACTTGATTCCTAAGATTTCAGATTCTCGATTCCTTAGAGGTTGAATTAAAGGAGGTAGGAATCTCAATTCCAAGGAAGTCAGAATCTTGATTCCATATGTGGCTGAATCTTGATTCTATTTTGGTCAATTCTCGATTCTCAAAAAATAGGAATCTCGCTCCCCGTAGTTCCCATTGTACGGACGTCGATTCTGAAAACCGGAATCTTCTAGCCAGCTGCGATTCTGCGATTTTGATTTCAAAAACAATTCGGTTCCTAGGCGTTTCCAAAAACTATGTACCAAATGATGCAAAACTGAGACTGCTTTTACAACAGTAATTGGACGATTACACTAGTCAATCAATCATGGAGAAAAATCCCCCATTCATTGTCAAGGAAGGAAAGGAACTAAGCGACTTTCAGCCCCATGTCTGGCCACTACACCTAGTAGAGGCCTTCCAACTCATAAGTTGGGTAATCTCTTTCACTCTCTCTCTCTCTCTCTACAACCAGTAGGAGGATAAAAATTCTACTTCATTTCATTCATCAACAACAACTGTTACAACAATGTACAATGCATATGAACATACAAGAGGACCCCAAACAATGACCAAAGTGTCCTAAACATAATAGGGAAACGACCGAACTGCCCCTATGCCATATTTTCCCATTCAACTCAATCAGCTTGCATGCAATACATGTATTCAAATTTTAAAGCATTGGAACCTTTCACCTTTGACTCTAGGGCTCACAATTTACAAGCCATAGAAACTCCACATTGCCCACACCTCTCATTAATTCTTTGATTTCATGGAACACCTTGGAACTAAACACCAATATGGCACTTTGACTTCACCTTACCCACACTCTATCCTAGACTATTTGCTTAAACCCAAATAGCCCATGAGTGACAAATTATAAAAGACTCTAACGAGTAAAACAATTCCAGAATTGACCAATGTAACCAATTAGAAAAGGACAGTTTAGTATCGACTTCTTGTAGATGTGATTTGCATCACAAAGTTGTTAAAATCAAAGTTTGAAGAGTGTGACTTGCTTGAGCCTCGAGAGGCATACTTTGTAAGTCTTGACAATACATTTATAACTTTCTGAAATAATTAAAAACTACAGAGGGAAATAAGATGAAATAGAAAAAGTCTAAATTGGACTCAAGAATACTCTGGGGGTGGAAGAAATGGCCAAGGCATCCTAAGTGCTCTTAGAACTAATCCTAAGCAAGGGCTACCGTGAGTAGATTTGAAAGCTGTCCTTTGACTGGTTGACTTTTATAACCATTGCTGTTTTAGTTTCTAGAACTAATGTCGTTTCCAAAAGTGTGAATCGATAAAATTGCTTTTATCATATGCAATGATTGCACAAACATCAATTTAGTCACTGCAATTCATTTGAACTTGTGCATTTAAATGCTTGGTTATCTTTCTGATTTCTCTCTAAACTTGAATTTCTTTAATATTGAAGAACACGTATTTTGTATCATATTTGCTGCTTTTTCTGAACGTTTTTTAAAATTAGTACAAAAGAAAGTCCAAATTCCAAAAGTCTCTTCTATTTGATTTAGAGGGACAATACATTTGAAAATTCAGATGATTTGTGAAATGTGACTATTCTAGTGGAGTTGTACATAAGTTCATGTATGCACATTGTGCTACAAAAGGAGTTGATAAGACTCTTTCTTTTGTAAATGACAGCTTTGCGATTTTGGGTTCGCTCGGGCAATGTCTTGTAACACTGTTGTGCTTC
>AmbPK_N0008 | AmTr_v1.0_scaffold00013-minus-6325506-6329697 | PruPK_0068 | 4891-9082 | gw_score 214.86 | pep | gw_score 213.89_213.89 | Pkinase|2.9e-43|6-136 | 
TGGGTATAGAAAACTACCATGTCATAGAGCTAGTTGGGGAAGGTTCCTTTGGGAAGGTGTACAAAGGAAGGCGTAAATATACTGGACAGGTTAGGGTCGATTTTATCGTGCTTTTGTGCTGAAAACATGAAAGAATGTCTTGCTTTTCTTCTTCCCCTGCTTCCAATATTTTATTAACACTGTTGTTTTTATTTACAGACTGTTGCCATGAAGTTCATCCTTAAACATGGTAAAAGCGAGAAGGACATTCATAACTTAAGACAAGAAATTGAGGTATTCTTTGGAGACATTCATTTCTCTTTCTTTTTTTGGCTTTTCGTTATTTCAATTTCCGTGTATACATTTTTTTTATCTTCTTTATTAGTTGCAACTTGCATCACTTGTTCTTTCCTATTTATTCCACTTTTTCTAGTTTCTCTCTCTCTCTCTCCCCCTCTCTCTCGTTGCATGTGTGCCTCCCCAATGTCATGATAGATAATAGATTACCATCCATTTGGCACACAATTTTTTTGTCCCAAGATGCTGCATAACATGACCACTTGGGGCAAAGGCATATTGCAGTGATGGAAAATGTTTACCCAACTGGATAAGATTTCAAGCAAGGTTAAACTCTAAGAGCTTTTATCAATTTGTGGGCTTTTGGAATTTTCCTATACTAGGATGTAGGAACAGTTCAAGCTGTAGAATCAACAATATGAACAAATATTTGTTTTGTTAGAGTTTGGGAAGAGAGGAAAACAAAATAGTATATACTGACTTAGGCTTAAATGCAATTATGAGAAAATTGCAAGTTCCAAGACTAGCACAGTGGAGAATAGTTGATATACTCTATGGTTTCATTGTATAGAGGACTAGCCGAAGTGTGAATGGATAAATATATTGCTTCAAGTGATATATTGCTCTACATGATGATTCAGGAGAGAGTCGAGGAGGCAAGAGTGGGATTGCCATGAACCGGAAAGGAGTTCGGGACATCGTTTTAAAATGTGCCCACAAAAAACGTTATGCGCTGGGCAGTGCATCGCAATAGGGGGCATATGCGCTTTGGAGAGATGTGACTGCATATGCGTTGCATCTCTCCGCGTATGCGGCCGCATCCTGCATCCCGCATAATCCTGAAAAATCCCTCGGGCAAGGGTATTTTGGACATTTTGTGCCCCAAAAAAGGGGGGAAAGGGTTTTGGGGGGGTATTATACCCCCCAAACAACTAAAAACAATCAAATTAATCAAAAAAAAGGTGGTGGAAATTTTTTCTTGTGAAGTTATTAGATTTTCGTATTGTTTGATGATTGGTTGTTGATTTACTTCTTTTGGGTGTTGCTTTGAGGAAGTTTAGGCGAAGTTTAGAATGATGATACACATGGAGACTCTCAAGATAATGTCTCTGATTAGGATTTAAAATTTAGAATCTCAAGACTTGTGAGTTGAGAAATGATGATGATTTGTCTTGAGCTTGCTATTGAGCTCTTTAATCTTCATAGACTTTAGTTTGTATTTTGTAACCTTAAAGTTCGTGGTTGCAAATTTGTGATTCATCATCATCATAGCCTTTTCCCCATTAATTGGGGTCGGCTAAATTTGTGATTATGGTTGTTGAATCTTTTATGAAGCTAGTTTCAAGTTTCTAGTTTCAAATTTGTGATTATGGTTGTTGAAGATTTTACGAAGCTAGTTTCAAGTTTCTAGTTTCTTTCAAGAGATAGTTGATACAAAATCTTTTATAGACAACAACTGATACTTTTGGAGTTAATGAATAAACTAAATACCTACTATCACATAAATGACCTCCATATTTTTTATATGCACTAACCTATTTTTTTTTAGATTTTTTAGAATTTTTATATTTATTGACCGCATCGTAGCGATGCACCCGCATTTGGACCGCATCGAGCCGTATCACCGCATCAGGCCGCATCCTGCATTTTAAAACACTGATTTGGGACCATTGACCATGAATGCTTTTCCGCTTTGGCATTGCTCAACATGTTAGTAAGTCTGTTGACCCTGCCTGCCACAGTCCCTCTTTTCCTCCTTCCATGTGGTAGTAGCTCGATTGAAATGAGTTTTTTAAGTGTTTAACAAAGTAGAAACAAGAAATATCGGAAGCAAGGAGAGCCTCTTCAATGGGTAAGGAGGTAGTTTGGGTTCTATCTGATGTAGCTTGCCAAAAGTCTTAATTGCCTCATGCTGTATTTTAGGACTTCAATTCAAGTCTGAGCAGGCTTCCTTACCCTTGAAAAAATCATTTGTTGGGGTTTTTTGTGCCATCACCATGAATCAGAAGTTCAAAACTATTTGGCCTTTGATGAGTTTCCACACCATAATTTTGTATAAACGATTGCAAGTGCTCTGGCTTGGCATTTATGCGTACTTGTGGATATTTTTGTTACATAACAAATTAAAGAGTGAATCATCTGAAGAAAATGGACTGAAGTGCTTGTAAACTTTGATATGTGTATCTTTCAGCACAACATCTAAGTCTAGAGCATCTCTAATGTTTTTCGGCAGGTTCTACGAAAAAGTGGTGAAATGCATATAGTTATTGCAGGGTGAAGTACATCTAAATTTTCTTTGATGGTGCGAGAGGTATTTCTGGGTAAAATTTGTGTTTATCTTCTTGCTAAGATAGGATAAGTCCAGGGTTTTTTGAAGATAGCAAGAGGGGTGATCAATGGAAAATTGGGGAGAAGAGCATCCTTGGTTATTTATCAAATAGAAAAAGAAAACAAAAGCTTCAACTAAAGTTTTGAGTCGTTTATGATGTGGCATGATAGAGACGGTCCTCATTATAGATTTGATCTATCATTATTGGTGATCAATTGGGTGATAGTATTTTAGACATGAAACAATATGTGTATTTGTTAAATTTTTCCCAGGAAATCAGCTCAAATAATCATCAAATGTCTGAGGTCATTTATGAAATCCTAAAACAACCCAAACAGGAAAACTCTAATGCAAAGAGCAGGGTTACCTTCAGCAAAGCGTAACGATAAATTGGCAAAGAGGGGCCCTATGGAGAAATCATCTGATATGTTTAGAATTGGTCTTATATCTGTAATGTCAATATTTGCCGACTCCAATTAATTGGGAAAAGGCTAAAATGATGATGATGATGATCTGTAATGGCAATATTTACTGGATGACAGTTGGTGGCAGGTTATATAGAAAAAAGGTTATCAGATCTGTAATCTCCCAATGTCAAATGAAAAAATTGATCACTTAATCCCCATGATGTGCTATGACACCATGATATGATTAAAATGCTTTTGAGAAGGAACAATAAAAGATGATGAAATGACTAAGTACCCTCTGTGCAATTACCATGGAAATGTAACAGAATGTCTGTGAGTGCTGTCCTTTTGTAGGTGCTGGTTTCTGGTGGAGCCTTTGGGTTTTTACATTGGCTTATTCAGTTTGTATTTTTGATTGCACCTTACATATCAACTGTCAGTTTGTCATCTACTTTTGCTTGTCACAGTTGACAGATTTGCAGGTTTTGATGGTCCTTTGTTACACTTTGCAGGGTTTCCATCACAGTAACATCATGTTGCTATTGATGATTCTTTTCTTCTTGTATGTCTTTTTGTATCTTCAGTATCTACTTATTTACTGACAGCCACATTGTCGTGGATCGGGCTCCGTTCTCAAATTCTCCATTTTCAGATTTTAAGAAAGCTGAAGCATGAAAACATAATCGAAATGCTTGATGCATTTGAAAGCCCCCAAGAATTTTGTGTAGTGACAGAATTTGCACAGGTATTTATCTTTCTAGGTGACATTTTACTTGAAAAGTTTTAGATATATTTTATTGCCAGATGAATACATGAAGACATAAGTTATGAATTCCTGTACCCAGGGTGAATTGTTCGAAATTCTGGAAGATGACAAATGTCTCCCTGAAGAACAGGTCCAAGCAATAGCCAAACAATTGGTAAGTCAGTCCTTCGGTCATCCCTTCATGAGTATCATATGTAATTAAGTTTTATGAACTACATGGTTGTTCCTGTATCTAGTTCCAGGGGTATACATTAGTATCATCTCTGTGTTAGGAATGATAATTGTAATATGAACTACGTGGTTGCTTGAAATGTTAGGTAAGAGCACTGTATTACCTGCACTCTAATCGCATTATCCATCGTGACATGAAGCCTCAAAATATCCTCATTGGAGCCGGATCAATTGTTAAGGTAA
>AmbPK_N0011 | AmTr_v1.0_scaffold00072-plus-236783-238930 | AmbPK_0412 | 5001-7148 | gw_score 245.19 | pep | gw_score 208.28_208.28 | Pkinase|5.6e-05|3-85 | 
AGGTGTATGTTATAGACTTTGGCCTTGCAAAGAAATACAGGGACCTTACCACTTACAAGCACATACCATACAGGTCGGTCTATGTCTTATTCGTCTTTTAATCACCTGAGTTATTTGCTTATCCTTTTTCCTCTACCTATATTATTTTTTGATGATTTCACAGGGAAAACAAGAATCTCACTGGAACTGCTCGATATGCGAGTGTTAACACTCACCTTGGAGTAGGTGAGTGAGTAGTTTTACCAGCTATGCATCAATTTGTGATTTTTCAAGAGTCTTAGGTGATGGTTTTTCTTCTTCCTCTGGATGTCTTACCGATGGTTTTTTTCGTGTTGCATCTTATTAGAGCAAAGTAGGAGGGATGACATGGAGTCCCTTGGTTATGTCCTCATGTATTTCTTGAGGGGCAGGTATATTTATCATAACCGTGCCATTGATATTTCTTGTTTTTTATTTGATATTGTTTGATGTTTGTAATGCTTTCTTTCATGATGTACCTCAAAATGAGGAAGGCAGTGTTTAATGATGTTTGTATGATTACTTTGTGTTAGCCTCCCCTGGCAGGGTCTGAAAGCTGGTACGAAAAAGCAAAAATATGACAAAATCAGAGAAAAGAAAATGCTAACCCCAATAGAAGTGCTGCCTTACTATTCTCCTAATTGATCTTTTCATGTTTTTCTTCAGAAAGAAAACTGGCATACATTAGTAAAAAGAAAAGGAAAGCCAATGTGGGGTCCTTTCAATTGTGTGAAGAAGGATTCACATTTCATGTGTGGCATTTTCTTTTTGCCTTTTTCTTGGCTATATGAGTAACAAATTGTGAATTGTTCTGCTTTTTCTTTTCTTTTTTGAATTGAGTAGCATCTTTCATAAATTTTTTTCTCTTTTACTTGTAAATTTAGAACTCTTGTAGTACCTGGCTTGAGTTTTGTGTGTGATTCTTAAACAGGTGCTCTGCAAGTCCCACCCATTAGAATTTATATCATATTTCCACTACTGTCGCTCCTTGTGGTTTGAAGACAAACCAGATTACTCATATTTGAAGAGGCTTTTCCGGGATCTCTTTATTCGAGAAGGTAAGCATTTGGGCTAGTAGGATAATGAATTAGTTAACCTACTCAAGATTTTTGGATGTAACATTGTCCTGCTCTTTGGGCCCGTTTGGGTCCGGGAAAATTAATTTCCAAGATATTTCTTCTTAGAAATTAGGCATCTCCAATGATTTGTAATGGTTGACACCCACATTGGGGGAGGTTCTTCCTGGCATTTCGTTTTTTCCCTCATTTTGGGGAAAGGACCTTCCAACTTAAAGAGATGGGACATTTACTTCTAAAAATGAGTCTTCTTTGCCCCCAATCATCTCTCTTGTACAGGCGCCATCCCCTCTCCCCCTCAGACCCTCAATCATCTCTCCCTCGGAATTTTCAAGAAATATTTGTTTTAGGGAACCAAATGGGTCCTTTATTTTATACCTTTTTTAGGATGGGGATAGTTTCCATTAAAATGGCGGTTTTTTTTCTTGTTGGGCGGAGGTGGGGAAGGGGGGGGGAGTGGGTGATGAAGATGAAGTATAGAGCTGTAGTTATGTTGGCACATGCCATGCAATACATGTAGTGCTTCATTACGGCTGATATCCTTAGAATGTCAGCCCTTGCTTTATTGTAACTTTGTTGTTTCCATTTGCAAATAACAAATTACATGGCAAATATTATCTGAGCATATTCAAATATATTTGTTGTGCACACACTTTACAACTTGGGTTATTTATAAGTCTCACTTCCTAAATGATTTTGTAATTTTCCTTCATTAATATGTATTTTACTTTCATTTATAATGCCCATTTATCATAATATTCTGGGGCTGCAGGTTCTCAGTTTGATTATGTGTTTGATTGGACAATATTGAAATACCCCCAAATTAGCTCGAGCTCGAGGACTCGCGTAAGTTTATTATAGAAATTTGATATATATATGATCTGATTTCTCTTTCTTGAGATTTGTGGGATATGCTAGTCATATTACTGAAAGAATTGATAGCTTTCTGGGCCAACATTCATACCTAATATCTGCTTCTCTCTCTAGCAGCCTGGACTTGCCAGTGGGAAACCAGGAGTGGGCCCCTCAGCAGAAAGGCCAGAAAGAATTTCAG
>AmbPK_N0013 | AmTr_v1.0_scaffold00018-plus-4252752-4253033 | AmbPK_0070 | 5019-5300 | gw_score 158.78 | pep | gw_score 157.78_157.78 | Pkinase|1.6e-10|3-93 | 
AAAGGCTTAATGATATTATGGGAAGTGCTTATTCCATTGCACTCGAAGTCCTGCATCAGTCAAATAGTACAAAGGCTGATGTCTGGAGTATTGGTGTGATCACATACATTCTTCTATATGGGAGCCGGCCATTTTGGGCACGAATAGGATCTGGTATTTTTCGTTCCATCTTAAAAGCCGATCCAAGTTTTGATGAAGCACCTTGGTCTTCACTATCTTCGAAATCAAAATATTTTGTTAAGTGTTTAAACAAAGATTCAAGGAAAAAAGTGACCGCTGCTT
>AmbPK_N0015 | AmTr_v1.0_scaffold00005-minus-1237642-1237944 | SelPK_0170 | 4693-4995 | gw_score 104.55 | pep | gw_score 99.95_99.95 | Pkinase|3.5e-14|6-71 | 
TACAGGTCAACCCTCATACACACCAACTCAAGCTCTATGACTATGGAAGTGCAAAGGTTTTGGTGGGTTTTACTTCCTGCATAATCAAATTTCCTTATAACTGCAAAAACTCATGTTTCTGGTTTCGATGATTTATATATTCTAATTGACAAGTGAAGGGGGAGCCAAATATATCATATATTTGTTCTAGATATTATAGATCTCTGGAATTGATATTTAGAGCAACTGAGTACACCTCAGCGATTGACATCTGGTCAACTGGTTGTGTTTTGGTTGAATTGCTACTTGGACAGGTGAATTTTT
>AmbPK_N0017 | AmTr_v1.0_scaffold00153-minus-479109-479258 | SelPK_0170 | 4852-5001 | gw_score 82.29 | pep | gw_score 77.69_77.69 | Pkinase|1.7e-06|8-49 | 
TGAAGGGAGAGCCAAATATATCAAATATTTGTTCTAGATATTATAGAGCTCTGGAACTAATATTTAGAGCCACTGAGTACCCCTCAACGATTGACATCTGGTTAACTGGTTGTGTTTTGGCTGAACACTTGCTTGGACAAGTGAATTTTT
>AmbPK_N0019 | AmTr_v1.0_scaffold00003-plus-8480369-8480593 | AmbPK_0068 | 4944-5168 | gw_score 141.46 | pep | gw_score 118.16_118.16 | Pkinase|0.00019|20-75 | 
AGGCGAAACTTGGTTTGGATAAAAACTTTGGGTTCTTGAAGAATTTTACAGCAAAGTATGAAACTGGGGAGGAAATTGGGCAGGGGAATTTTGGCTATATTTGTTTGGCAAATGTGAAGAAATGGGAGCTGAAGGGTAGGGAGGTGGCTATTAAGATCGTACCCAAAGCAAAGATAACCATAGCCATAGCCATTGAGGATGTAAGAAGAGAAGTGAAAATTTTGA
>AmbPK_N0020 | AmTr_v1.0_scaffold00040-plus-983489-983590 | AmbPK_0078 | 5190-5291 | gw_score 66.26 | pep | gw_score 63.46_63.46 | Pkinase|9.1e-06|1-29 | 
ATCAGGACATGAAACCCCAGAATTGCCTTTTCTTTAACAAGAGTGAGGATTCTCCGTTAAAGATTATGGACTTTGGGTTTAGTTCAATAGAGAATTTCACCC
>AmbPK_N0022 | AmTr_v1.0_scaffold00077-minus-2098247-2100806 | PruPK_0980 | 3568-6127 | gw_score 915.06 | pep | gw_score 914.43_914.43 | LRRNT_2|6.6e-08|23-60 | LRR_8|2.7e-06|80-125 | LRR_4|0.00051|159-197 | PRIMA1|0.14|225-283 | Mid2|0.02|250-293 | Pkinase|3e-36|338-609 | 
GCTGTTCTTTTTACATTTTCTTCATTCTCATTTTCCAGTCTACTTTTAAAGCAGCTGCTGATCTAAATTCTGATGAACAAGCACTCCTTGCCTTTGCAAAAGAAGTGCCCCATGGCCGGAAACTTAATTGGAGTCCATTGATCCCCATTTGCCCTTCATGGACAGGCATAACATGCAACCCCGAGAAAACCCACGTTATAGCTCTACGACTCCCCGGGGTTGGGCTTTCAGGCCCAATTCCGCCCAACACAATCTCCAACCTCACCTCTCTCCAAACCCTAAGCCTAAGATCCAATCTCCTCCGTGGAAATTTCCCACCTGAAATATTGGCTCTACCCTCTCTGCGCTACCTTTATATCCAACGAAACAACTTTTCAGGTGAGATTCCATCTGATCTCTCTACAAATCTCACCCAAATTGATCTTTCAAACAATGATTTTGTTGGAAAAATCCCTCAAACAATTGGAAACCTCACCCAACTCACTGGATTGTTCCTTGAAAACAACTCTCTCATGGGATCCATCCCTGATGTCGATCTCCCTAAGCTCAAGCATTTGAATCTTAGTTACAACCAACTCAATGGCTCTATCCCAATTTCCCTCCAAAATTTTTCGAATTCTTCCTTTTTAGGTAACCCATTTCTGTGCGGTCCGCCTCTCTTACTCCAATGCACTCCAGTTCTTCCTACTCCTTCCCCCTCTCCTTTCATTCCAATCCCCCTCTCGCCTCCTCACGAACCCCCATCTAAGAAGAAGATAAGCACCGGGGCCATAGTCGCAATAGGTGTTGGAGGTGCGGCACTGCTTTTCTTGATAGCGGCCGTTTTTCTAGTGTTTTGTGTAAAAGAAAACAAAGGAGAAGACTCAAATGGAGAGGTGAAGGTTGGAAAGAAGGGAGAGAGGCCAAAGGACGAGTTTGGGGTCTCTGCACAAGAGGGAGAGAAGAACAAACTGGTGTTTTTCGAGGGGTGTTCTTATACTTTTGATCTCGAAGATTTGTTGAGAGCTTCGGCTGAAGTTTTAGGGAAAGGGAGTTTTGGAACTGCGTACAAAGCAGTTTTAGAAGATGGGACTACAGTTGTTGTGAAGAGATTGAAGGAGGTGGTTGTTGGGAAGAGAGAGTTTGAAGGGCAAATGGAGATGATTGGGAGGGTGGGGAAACATCGCAATGTTATTCCTTTAAGGGCGTATTATTACTCCAAGGATGAGAAGCTGCTTGTGTATGATTACGTGCCCACTGGCAACCTTTCGACTCTCCTTCATGGTATGTTACTTTTTGCTCAGCACTGCTCTCTCTCTCTCTCTCTCTCTCTCTCTTTCTCAGTTAATGTAATATCGCCCAGGTTCAAATCAAAATCGGCTGGTAAGATCGGAATTGTCCACGGGCCGGTTTCGGTTTTGGCCGGCCTGAGTGATCAGGTTGGGTATTTTAAAAAAATTGTATAAAATCCCCAAAAATAAGGGATTTGTTTGTAATGATTTTTTAAATATTCTTGCATGAATACTTATTTTTGCATTTTTCCCTTTCTGAAAAATTTCAAAAATTCCCCCGAGAGTTAATCTATATTTTAAAATCCATTTTTTCCACTCATGTTCAACCATCAAGTTCATTTGGATGTACTTTGTTTAATAATGTTTTAAATATACTTTTCATATTTTTTTAACACTTTTTTTGACCAGCCAGGACGAGACCAGTTAGGCCAATCGAAACCAGCCGGTCTACTGGTTACTCGGAACCAGCCATTGGCTTGTTTCCAAGGCCGGTTCGATTTTTCAAACACTGACACATATGCTTAGCAACTACACAATTTAGTGGCGCAAAGCCTGCAATCAAGAGTCTTCCCTCTTCCACAACACATCTATTTTTTAATGATTTCTTTCTCTGCCCCCTGAAAACCCCCTTAAACCAGGAAATCGCGGCGCGGAACGCACCCCACTCGACTGGGATACCCGTGTACGTATCGCCCTCGGTGCCGCCCGAGGCATTGCCCATCTCCACTCGGACATTGGTGGCGGAAAATTCACTCACGGCAACATCAAATCCTCCAACATCCTCCTCACCCCTGAACTTGAACCCTTAGTCTCCGACTTTGGTCTAGCCCCACTCATGAGCCCCCCTGCCCCTGGACCTCACCCCCGGGCTCCAGGCTATAGGGCTCCTGAAACCCTAGAAACCCGGAGGGCCACCCAAAAGTCTGACGTCTATAGCTTCGGTGTCCTCTTACTCGAGCTTTTGACTGGTAAATCACCAGCCCAAGCTCACCAAGCCCAAGCACAAGGAAGTGAGGATATTGCTGATTTGCCAAGATGGGTTCAAAGTGTAGTGAGAGAAGAGTGGACAGCTGAGGTTTTTGATGTTGAGCTCATGAGGTATCAGAATATAGAGGAGGAAATGGTTCAGATGTTGCAGGTGGCTATGGCTTGTGTTGCAAGGGTGCCGGATTTGAGGCCGAAGATGTCAGAGGTGGTGAAGATGGTGGAGGATGTAAAGCAGTCAGATTCAGAGAATAGGCCGAGTTCAGAGGATAACCGATCAAAGGACTCAAATGTGCAGACACCGT
>AmbPK_N0024 | AmTr_v1.0_scaffold00105-plus-735678-736087 | PruPK_0213 | 4744-5153 | gw_score 116.69 | pep | gw_score 116.69_116.69 | Pkinase|1.6e-06|21-61 | 
TGTCGAGGCACGCAGCTTCGTCACACTTTCACAAGTCGAAGACGCTGAATGACAAATATGTGAGGAGTTTATTCCGTTTGTTTGGTTTTTGGGTTCACATTTTGAATGCTTGGTTTGGTAGTATTTTAAATGTAAAGTTTGCGATGTCGGGTTGTTTATGTTGCTATGTAGGAAATTTTTTGGTTTTTTTTAGTATATAAGAAAATAAGGATTAAAGTGATTTGAATTGGTTACGATTTGTTGTATATGGAGACAGATGCTTGGAGATGAGATAGGGAAGGGAGCTTATGGCCGCGTGTACAAGGGTCTTGACCTGGAAAATGGTGATTTTGTTGCCATTAAACAAGTTTCATTGGAGAATATAGCTCAGGAGGATCTTAACATTATCATGGTCAGTATCCTGTTGATCT
>AmbPK_N0026 | AmTr_v1.0_scaffold00017-plus-6611369-6612070 | AmbPK_0206 | 5085-5786 | gw_score 488.04 | pep | gw_score 459.66_459.66 | Pkinase|1.8e-25|1-136 | 
TCTATGAATATATGTCAAGTGGCAGTGTCGAGGACTGGGTCTTCGGCGCAAAGAAGAAGGACGGGAACCAGCTGAGCTGGGCACAGAGGAGGGAGATCATAGTGGGTGTTGGCAAGGGGCTAGTGTACCTCCACAATGCGGTGCAGCCAGCAATCTTCCACCGAGATGTGAAGGCCACTAACATCCTGCTCGAAGCCGACATGAACGCGAGGGTTGGGCACTTCGGGCTCGCAAAGCAGAACAGAGAGGGGCAGTCTCATCTGACTACCCACGTGGCCGGAACGCAAGGGTATTTGGCGCCTGAATACGCTCTCTATGGGCAATTGACAGAGAAGAGCGACGTTTACAGCTTCGGGGTGGTGGTGCTCAAGATCATGAGTGGGAGGAGAGCCTTAGACAGAAGCGGAGACATGGCGTTCGTGGTGAGCGACTGGGAGTGGGGCCTGATGAAGGCGGGGAAAGTAGGGGAGGTGATAGAGGAGGGGATAAGGAAGGAGGGTCCAATGAGTGTGATGGAGAGGTTTGTAATGGTAGGGATACTGTGTTCTCATGTGACGGTGGGGTTCAGGTCCACCATGACTGAGGCTCTGAGGTTGCTGGAAGGGGATGTAGAGCTGCCCGAGATACCAGACGGGCAGATGCCCCTCGGCATCCATGACTCCTCCTTCAATTTCGAGAACACCTTTGCGTGTCTTCGAGCGT
>AmbPK_N0028 | AmTr_v1.0_scaffold00012-minus-6954222-6958873 | AmbPK_0214 | 1722-6373 | gw_score 1376.90 | pep | gw_score 779.48_779.48 | Lectin_legB|2.9e-75|27-269 | Pkinase|3.1e-41|347-611 | 
TGGCCTCACCCACCCTGAAGTTCCTCTGCTTTCTCCTCCTCCCCTTTCTCTCTCTGAAACTCCCCTCCTCTTATTCCCAAAACTTCATCTACAATGGTTTCGATAATGCCAACATAACCTTAACAGGTTCATCTCAGATCAAAAGAAGTGGAATTCTTCAACTAACCAATGTTACATCAGGGCTCATAGGCCGTGCCTTTTACCCTGAACCTCTCCAATTCAAGAACTCGAACCGTGTTTCCTCTTTCTCCACCTCCTTTGTCTTTACAATTGTGCCAATTATCCCAACCAAAGGTGGCCATGGCCTGGCCTTCACAATTTCTCCGTCTACATCCTTTCTCGGAGCTTTTGCGAAGCAATACCTCGGCCTTTTCAACGTGACCACCATCGGTAACTTATCGAACCATATCTTTGCCGTCGAATTCGACACAGTTCAAGACTATGAGTTTGGGGATATCAATGACAACCATGTTGGGGTTGACATCGACAACCTTAATTCAACTGTGGCTGCCCCTGCTTTTATCAAATTGGCCAAAAATGGCATCATCACCACCACAAATGTGACCTTGCAAGGTGGTAACCCAATTCAAGCCTGGATCGAGTACGATTCGCCTTCGAAAGTCCTCAACATCACACTCTCTTTGTCCTCTGATAAGCCTCAAATCCCCTTGATCTCGACCGAGATTGATCTCTCTCCGGTCCTTGAAGACTACATGTATGTTGGTTTCTCCACTTCTACTGGTGTCTTGGCGAGTTCCCACTATGTCTCAGGCTGGACCTTTCGAATGAATGGCGAGCCACAACCCCTTTTTCTCTCTCGCCTTCCTCTTCTTCGAAACACGAAGAATATCACGCAGAGCAAAGGTTTCATAAGTGGGGTCTCAATTTCTGTAACTCTTTTGGTTTGTGCTGCCATTGCAGCTTCTCTGTATATAGTATGGAAATTGAAGACAGCAGATATTATCGAAGAATGGGAGTTGACCTCTGGCCCTCATAGATTCTCTTACAAACAGCTTCGAATGGCCACTCGCAGTTTTAGCAGCAAAGAGTTGTTAGGATTTGGTGGATTTGGAAAAGTTTACAGAGGAGTTTTATCAGGCTCAAAGACCGTGGTTGCAGTTAAGCGTGTTAACCATGAATCGAAGCAGGGATTGCGTGAGTTCGTGGCCGAGATCGCGAGCGTCGGACGCATGAGGCACCGCAACCTGGTTCAGTTGCAGGCATGGTTCAAAAGACTCTGAAATTTTGGTTATAACAGCCGTTATATTATAATGAACTCCCTGCCGTTACATTACAATGAAAACATGTAATGGTATGGCTCTTAACTCGCCGGCTGGCCCATCCATGGCCTTTTGGGCTTTAACTGTGGGCCTTTTGGGCTTTAACTGTGTAGACCAGGCGTGCGCGCAGCTTGGGGTTGAAAACCCAGGGTGTTTGATTGGTGGAACTATTTGAAAATGGGACTTCCAAGTTCTACCAAAAAACACGCCCGTGTTTGTTGTAATCACTTGGAAGCCTCAAAATGGAAGCAGTGCATTCCGCCGTGCTGTGTTTGTAACACCAAAATTGGGGCTGGCAATGGTTTGGGTGGCCTGGCCCGTCTGGACTAGCCCTAAAAGAACTACGGCTTACAAAATATGTCCAGTGGCCCGGCCCGGCCCAGCCATCATAAGAATATGGTCGGGCCAAGGCCAACGTTGGCCCTACCCATTGCCAACCCTAGTCAAAATGGGTGTTTCTTTGGGGGCCAATCCTTCCATGCAAAAGGATGGATGCGATGGCTTCGACCCCGTCTTCCTGAAACAAACACAGCCGTAGTTTAGGTTATTGCCCGGTCCATGATAACAAGATTTGAGACTAGCCTTATTGGAAAAGATTGAGTATATATAAATATGAAATCTTTTATTAGGGTTATGTTAGGGTGCTTAAGGCATTTGTATTTGTACTTAAAAAATTTTAGATATTTATATATCTTTATTTTGTAAGATGATATTTTTTTAATAAAATATTTAAATTATTAAGAGTGGTTTGAAATTATCCCTATGAAGATGTCACATCGTCCATATAGAACATTAAATGGTGTTCCCTATGAGTGATGTCCTATCCACATGGATGATGTTACACATCTTTTAAAGACAATATATTTTTACTAAAAATAATAATCGTTGTGCAAGAGAAAGGTAAATAAATGTCTAAAATTGATATAAAAAGCAGAGTAACATAAACCTTGTTTATATGTACAAAACATAAAAATATTTGCGGTTGGCTAAGGTCGGGCCTGGTCTAGCCCAGTCCCAGCCCAAAAATATTTTTGTCTGCTAAGACGAGCTCAGGCGTGGCCCGCAAGCCTTAAGAAGTAGGCTAGACATGAAAATCTGTTAACTCGGTCACGCTCATAGGAAGTTTGGGAAAATTGTTCCAGTTATAAAAAAATTACAACGCCGTTTTCAAGTATAATGGCCTTAAAAATAACAGGCACACTTTTAATATAACGGCTTCCACGTAACAGTGCCATTGTAGTGAATATAGCAGTCTTCACAATGGTGTGTAATCTAACGCCTATTACTCTTTCACAATAACTTAGTTTACATCCACTAGGATACCCTTATTTATCAAAATTTAATAATTTTTTGATAAATAAAAATTCCAGCTTTACCCAACCCTTTCTTAAATAGCAAATATTGTGTCATTTTACAAATTTAACTATGATTTGCTTTCTCTTCTCTTTTTTACATTAATTGTAAGCTATATTGTGTCATTTTACATAGGATTCATAAAAAATTTTGTGTCATTTTACATAGGATTCATAGAAAATTTTCACAAAGTTTTATGTCTACCTAATACAACCTACTTCCTTTACTCGAGCTTGGAACATATTAACGGAAAGTTTAAAGTCCTCACTCTTCTTAAACCAAATAATTGCAGGGGTGGTGCAGGCGAAGGGGTGACCTACTGCTTGTGTATGACTACATGCCCAATGGTAGCCTTGATAAATACATCTTCGAGCCACAAGAAGGCTCTGTATTGAGCTGGGCTCAGCGCTACAAGGTAATCAGGGGCGTGGCAGCAGGGCTCTTGTATTTGCACGAAGAGTGGGAACAGGTGGTCCTGCACAGAGACGTGAAGGCCAGTAATGTATTGTTGGACGCTGACATGAATGGAAGGTCAGTGTTGAATCTTTCAATTCTCTCTTCTTTTTCCTTGAGGAAGTTGCATGATTTCTATTTTTGGAAAAGTTTATAATGAGACCATTTATCTTTGGTACAAAATGGCCTTAATTAATTTTGACCATTGTAAAGATGATTACATTTATTTTATTGATCAAGATCAGACTTCAAAAAAAGATTTCTCGATATGCAACACATCCAAGCTATCATATTTCACGTTAGATAGTTGTGCTAATTGTGACCTCCTTGTATCAAAGGTAAGTGGTCTCATTGTGTACAATCTTTTTGGGTTTTGCTTGTTTAGATTAAAGCAATTTTATGATTTCTCTAGTTCTTGGTATGCTTTATATCTCACTTCTCCTTGTGTAATCTATTTTATTGTTTTCCGTCTGTTTGGATGTATTTGGATAGGATATACTTCCTTATGAAATTTTTAAATCACTTCATTAACTCTAACACTATTTATTTTTACACCCATCCTTGTAAATCAAAAAGTAAATATTATGATAAAAAAACCCGTCTAAACCCATGTTTCTCTCATTTATCAAATGAAGCCAATCCAGCACATGCTGTGCTGTATAATAAAGCCAGTTTGACGCATAGTTTGCCGATTTGGCTTCTAGGTCCTATTGAAGCAACCAACTTAGATTTTTTTTTCCTTGAGAGAGTGAGGAGGGCATGGGTTTATAGGAAGCATTTATGTCTATAAACAATTCTTTATTTAGTTGAAAGGTGGGTGCAAAAATAAATAATACTAGAGTTAGTGTTATGGTTTAAAAGTTAGTTTTTTTAAAAACATGTTTAAAAATTGGTTCAAAGGGGTATCTATAATTTTTCCTATAATAAACAGAAAAAAATCTCATTATCGTTCCTTGTTGAACCACAGGCTAGGTGACTTCGGGCTGGCACGGCTATATGAACACGGGGCAAATGCGTACACGACTCACGTGGTAGGAACCCTTGGGTACCTTGCACCCGAGCTTTCGCGCATAGGGCGATCGACCACCAAGACTGATGTCTATGCCTACGGTGCTCTCCTTTTGGAGGTGGCTTGCGGGCGAAGGCCAATCGATGCCAAGGCCCCACCAGAGGAGATGGTTTTGGTAGATTGGGTATGGGATTGCCATGCAAGGGGGCAGATTGTTATGGCCGCGGATTCGAGGCTGAGGGGATTGTATGATATGGGTGAGATGGAGGCCGTGTTACGTCTTGGGCTTTCTTGCTCGAGTTCGGCACCAGAGGCACGACCTAGCATGAGGCAGGTTGTGCAGGTGCTTGATGGGGATGCTCCATTGCCTGAGCTGGGATTGGGGCAGGTTAATAATGATAATGCTAGCAGGAGAGTGTACGTTGAGGACCATGTGCACTCGTATCCTTCCTCAATGGACCAGGGCTCATTCGCGTCGAGCGGAGGAGGGGGCACCGGGGGAGGAGTACCTTTGTCACCACTATCGTTGTCGTTGTTGTCTGAAAGGGCTGGGCGGT
>AmbPK_N0031 | AmTr_v1.0_scaffold00034-minus-2274776-2274964 | AmbPK_0091 | 4810-4998 | gw_score 106.63 | pep | gw_score 104.31_104.31 | IHHNV_capsid|0.18|8-52 | Pkinase|0.017|17-63 | 
TGGTGGCTCTTCTTCCAATTAAAGACAGGATAAGACTGAAAACTAAAGGGAATGACTCTTATGGAGATGTTAGTCTTGCCCGAAACTTGGAAGATGGTCGTTTGATTGTAGTAAAGTCTGCAACCAGCAATAATGAAGAGTTTCTCCAATCTCTAGAGAGAGAAATCCAGGTATTCAAGAATCTGGATT
>AmbPK_N0033 | AmTr_v1.0_scaffold00115-plus-2025952-2030989 | OryPK_0428 | 4623-9660 | gw_score 82.87 | pep | gw_score 78.26_78.26 | Pkinase|1.6e-21|1-118 | 
GGTACAGAGCTCCTGAAGTGTTATTGCATGGCCCATATTCAACCCCTTGCGATATGTGGTCCCTCGGTTGCATATTTGGTATATCTGCTTGTTTCTTTTTTTTAATACACATTTTTGCATGCATATTGTGTGTAAAATTTTATGCCTAATACTCTGAAATGGGCGCTTGTGTTCCTGATTTTCAATTATTTCTCTCACTTTTCTTAAATCAGGTGAAATGGTTGTGAGGAAACCGCTGTTTGGTGAATACTCACAAATCGAGCAGTTACATGAAATTTTTCAGTAAGTCATCTCTTGTTGAAAGCGCGAGATCATTCTTGATTTTCTTTTTGTTTTTGATAACTTTAACCATGAGAAGATGGGTTTTTCTTCCGGTGCTTAAATGTATATTATTGCAAGGTAATTTCAGTCGAAATAAGTGGTTTGGGTTTCTATTTTATGGATGCATGTTGTGATTTTGGAGATTGGTGGGAACCCCAGATGAAGATGCGTGGCCTGATTTGCTGACATATGAAGGTTGGCATCAGTTTCCACAATGGCGTGGAAGAGACCTCTCCCTCACCTTTCCCACTTTGGAACCCGATGGCCTCGACCTTCTCTCTGTGAGTTGTATATATACATGTAAAAGTGATTTCATGCGACGGTCTTGCAATAGGAAAAGCTTTTTATGTTCTTTATATAATGTAGAAGTTCTATCCTCTTCCTACCATCCAGCCGTCCATTTTTTATCAAGAGAGTCACTCACCGTCTGATCTTAGATCCGACTTCTTAAAGTATTTTATTTTTAGTTTTTTAATATAATTTTTCTGAATATGAAATTTAGTACATGCCATCTTTTCATTGGGTTGTACCTATAAAAAATATTAACAATAAATTTTCAATAAAAACTAATGACCAAAATACCCCTTAAATCTATCAAGGGGATTTTTATCATTTTATTTTATTGAAAATAGTTTTTATATTTTTCATTAGTGTGAGTTTAATAGAGGAATGGACATCCAAAATTTGGAGTCGAAATAGTTTGTAGAAAAAAAATTTAAAATAAATAGTGTAGAGACGTGATATTGTGATTTGGGCAATCTTAGCCCTCTATTAAAAAATGAACAGTTGGATAAGGGGGAGGATAGAACTTCTATGTTGTAGGGTGAACATAAAAAGCTTTTCTCTTATAATACTATTAAAAAATATGTTACGGTCTTACTTTTTAATATATAATCTTTTCATTTTAATGAGCATTTACCAAAAAGGAATAGTATAGAATGAGACCATTTACCTCTGATATAAGGTGGTCATATTAATCTTGACCATTGGATGTAAAATTGAGAGGCTGTAATTATTTCATTGACCAATATCAAACTTCAAAAGGAATTTTCTTGAACTTTGTGACACATCTAATCTATCCAATTTCACATCAAATGGTTGTAAGGATTTGTTTCCACCTTGTAGCAAAGGTGAATGGTCTCATTATATACAATCCCTTACAAAAATGTAAAATTTGAAAGTATTATCTAAAAAGTATTTTTAAAAAAAGAAAAAATAGATTTTGAATACGTAAACGCCTATATCTTGAAATTCACCAAATAGATTGTCGAGATTCATCATTGGAGGGCACTCATTTTGACCATATCAACGTGTAAATTGAATTTTATTCTTTTTGGAAAATGATTATTGGGATGAAGAGGTGTAAGTACAAAATGTAGTGTCGTATAAATGTACAAATGTTGTAATTTATAAGCCTGGTTTCATTATTTTACAATGACACAATGACATGAAATCATTCCCCATGTACACACACATATATGTAAGAAAAAGTTTATATAAGGTTATAATCTTAAATTGTAAAATTAAGGTGCACCTAAAAAATCCATCGACAAAGTCTATTTCTACGTTGAAAAACCTTCTAATTGACCATGTCAACTTCAAAATTAATGGAAACTAAAAGGAAAAAGATTTCGAATCTCAAAACCAGTGCATCTTGCAGTAAATTTTCTAGTTCATTTATTTTCAAGATTTTCAGGTGTTTATAGTTCTATTTGATTTGAACCATTTTTGAAGTTTCAAGTTTTATAACTAAAGCTAAAAATAGATTTTCCAGGTCATCTTATAATTTTTTGCACCAAAATTACATTTTATAAATAAAATTTGGAGTTGTGTTTTGCTTTAATTGTTTAAGGTTATAATTTTTTTGTATATGATTTGGGTATATTTGACAAGAAATGGTGTGTGTTAGTTGGCTTAATTGCTATTTTAACATATTCCTTTTTTTTTTGGAATNNNNNNNNNNNNNNNNNNNNNNNNNNNNNNNNNNNNNNNNNNNNNNNNNNNNNNNNNNNNNNNNNNNNNNNNNNNNNNNNNNNNNNNNNNNNNNNNNNNNNNNNNNNNNNNNNNNNNNNNNNNNNNNNNNNNNNNNNNNNNNNNNNNNNNNNNNNNNNNNNNNNNNNNNNNNNNNNNNNNNNNNNNNNNNNNNNNNNNNNNNNNNNNNNNNNNNNNNNNNNNNNNNNNNNNNNNNNNNNNNNNNNNNNNNNNNNNNNNNNNNNNNNNNNNNNNNNNNNNNNNNNNNNNNNNNNNNNNNNNNNNNNNNNNNNNNNNNNNNNNNNNNNNNNNNNNNNNNNNNNNNNNNNNNNNNNNNNNNNNNNNNNNNNNNNNNNNNNNNNNNNNNNNNNNNNNNNNNNNNNNNNNNNNNNNNNNNNNNNNNNNNNNNNNNNNNNNNNNNNNNNNNNNNNNNNNNNNNNNNNNNNNNNNNNNNNNNNNNNNNNNNNNNNNNNNNNNNNNNNNNNNNNNNNNNNNNNNNNNNNNNNNNNNNNNNNNNNNNNNNNNNNNNNNNNNNNNNNNNNNNNNNNNNNNNNNNNNNNNNNNNNNNNNNNNNNNNNNNNNNNNNNNNNNNNNNNNNNNNNNNNNNNNNNNNNNNNNNNNNNNNNNNNNNNNNNNNNNNNNNNNNNNNNNNNNNNNNNNNNNNNNNNNNNNNNNNNNNNNNNNNNNNNNNNNNNNNNNNNNNNNNNNNNNNNNNNNNNNNNNNNNNNNNNNNNNNNNNNNNNNNNNNNNNNNNNNNNNNNNNNNNNNNNNNNNNNNNNNNNNNNNNNNNNNNNNNNNNNNNNNNNNNNNNNNNNNNNNNNNNNNNNNNNNNNNNNNNNNNNNNNNNNNNNNNNNNNNNNNNNNNNNNNNNNNNNNNNNNNNNNNNNNNNNNNNNNNNNNNNNNNNNNNNNNNNNNNNNNNNNNNNNNNNNNNNNNNNNNNNNNNNNNNNNNNNNNNNNNNNNNNNNNNNNNNNNNNNNNNNNNNNNNNNNNNNNNNNNNNNNNNNNNNNNNNNNNNNNNNNNNNNNNNNNNNNNNNNNNNNNNNNNNNNNNNNNNNNNNNNNNNNNNNNNNNNNNNNNNNNNNNNNNNNNNNNNNNNNNNNNNNNNNNNNNNNNNNNNNNNNNNNNNNNNNNNNNNNNNNNNNNNNNNNNNNNNNNNNNNNNNNNNNNNNNNNNNNNNNNNNNNNNNNNNNNNNNNNNNNNNNNNNNNNNNNNNNNNNNNNNNNNNNNNNNNNNNNNNNNNNNNNNNNNNNNNNNNNNNNNNNNNNNNNNNNNNNNNNNNNNNNNNNNNNNNNNNNNNNNNNNNNNNNNNNNNNNNNNNNNNNNNNNNNNNNNNNNNNNNNNNNNNNNNNNNNNNNNNNNNNNNNNNNNNNNNNNNNNNNNNNNNNNNNNNNNNNNNNNNNNNNNNNNNNNNNNNNNNNNNNNNNNNNNNNNNNNNNNNNNNNNNNNNNNNNNNNNNNNNNNNNNNNNNNNNNNNNNNNNNNNNNNNNNNNNNNNNNNNNNNNNNNNNNNNNNNNNNNNNNNNNNNNNNNNNNNNNNNNNNNNNNNNNNNNNNNNNNNNNNNNNNNNNNNNNNNNNNNNNNNNNNNNNNNNNNNNNNNNNNNNNNNNNNNNNNNNNNNNNNNNNNNNNNNNNNNNNNNNNNNNNNNNNNNNNNNNNNNNNNNNNNNNNNNNNNNNNNNNNNNNNNNNNNNNNNNNNNNNNNNNNNNNNNNNNNNNNNNNNNNNNNNNNNNNNNNNNNNNNNNNNNNNNNNNNNNNNNNNNNNNNNNTTTCAAATTATTATTATTTTAATTTTTACGGCCAAAAGACCAACTCCACATAGTCTCGGCGAAGGGTGAGGTGAGTCCCGGCCCACTAATTGGGTGTGTATTTCCTACCTAATCATAGAACGATTTACTTCTTCTTTTGTCTATTCTACTTTTGTTTTTTGTTCCTTCCTCACATGATCAATGTTCAAGCATATATATTAATCACGTGGCCGCTGTGGAAGCATACACTAAATGTCAAGTTAGAAAGCTTGAAATACAATATATAATAATAGAAAAATTTATATAAGATTGTAATTTTAAAATATAGAAGTAAGACGCACCTCAAAAATTCATCATAAAAAGTTTTTTTTTTTAATATTGGAAAACCATCTAGTTGATCATCTCAATATTGAGATGTAGGAATAAGAAAAGAAAATAGATTTTGAGTCTTAAAAATAGTGTATCTTACAACACATTATTTAGACCGTCCATTTTCAATATTTTCAAGTGTTTATAGATCTACTTGATTTGAATTATTTTTGTATTTTAAGATTCTATGATTAGAGATGAAAATAGATTTTTAAGCCATCTTAAAAAAATGTTGACACCAAATTTAGAGATGCATCTTAATATTTTCAAGTATTTATTTTTTGACAGCAAATTTAGACTGTCCATTCTCAATATTTTCAAGTGTTCATAGACCAACTTGATTTGAATTATTTTTGGATTTTAAGATGAAAATAGATTCTCAAGCCTTTTTTAAAAAAATTTGACACCAAATTTGGAGATGCGCCTTATTGTTTAATGTTGCAACTTTATACAAACCACACTATAATGATTAGTTCTATTTATGTAAAGAGCTTGTATGTTTTTTTGGAACTTTTTATTTATTAATATTTTGTTCGACAGAAAATGCTTCAGGTGAATCCCACCACACGCATCTCGGCAAGGGACGCCTTGGACCACCCCTATTTCGACAGCCTTGACAAATTCCAATATT
>AmbPK_N0001 | AmTr_v1.0_scaffold00041-minus-2067469-2067591 | AmbPK_0029 | 4840-4962 | gw_score 67.26 | pep | gw_score 60.46_60.46 | Pkinase|0.019|4-38 | 
TGGACTGGTACAAGCCTTTTAAGGATATAGGATTGGGAAATTTTAGGGTTACTAGGCTTGTGAGAGATGAGAAAACCAAAGAACTTGTTGCTGTTAAATACATTGAGAGAGGGAACAAGGTAA
>AmbPK_N0003 | AmTr_v1.0_scaffold00073-minus-1702991-1703113 | PruPK_0087 | 4879-5001 | gw_score 74.61 | pep | gw_score 70.82_70.82 | Pkinase|8.3e-05|4-38 | 
TGGAGCGTTATGAGTTGATGATGGATATTGGGTCGGGAAACTTTGGAGTAGCCAGACTTGTCAGAGATAAGAAGACCGACGAGCTGTTCGCCGTCAAGTACATAGACAGAGGCCATAAGGTCT
>AmbPK_N0005 | AmTr_v1.0_scaffold00002-minus-2383969-2386838 | SelPK_0232 | 2132-5001 | gw_score 215.13 | pep | gw_score 214.70_214.70 | Pkinase|1.4e-46|1-231 | 
TGTATGAAGGTCAAGAAAAGAAACATGGGGTTTTGTATGCCATCAAAACAAGTAAGCAACAGTTCCACAATCGAGAAGAAAGGGAATATTTCATGAGAGAAGTAGAAGCTGTTGCAGGATTAACAGAGCACCCAAATGTAGTCAAGTACTATAGGTGTTGGCAGCAGGATTTGCATGTCTTTATCCAAATGGAATTATGTGAAGGTGGCAATTTTCGTTCCTTCCTCGATCAACTTAGTGATCTTCTTCCTGAGAGTAAGGCATGTAAGCAGTCAAAAAAGAACTGAAATTTTGTTAGTCAATCTAAAATTCTATTGAAGTATGAATAAAGCAATTTGATTCAAACATGGTATGAAAATATTGAATTTATTATTCCAAGATGGGAGTTAACTGTTATATCTATGTGTTCTTTAGCAGCCACAGCCTTCAGCAATCAAATTTGGGACTTGAATTAATTGAGACATATGTAACCTCATCACCATGGCATTAAGACCTTATAGGAAGCAAGCAGGTTTTAAATTTCAAATGTAGCAGCGGTTGGATTTATTTTATTCTCATGTTTCCCATTGACTTCTTATTGGTCCAACTTGTTCTATAAAAAGAAAATCTGTAATCTGTGATTTACCAGCACTCAGAAGCTGGTATAAGATAATGGAACAGTTCAACCGAAAGAACTGAATGTGGCTTTCCCATCATAAGAAGTTTTTTCTATTTTGAAAGTTGAAGCATTATATGAACTAAGGTAGTCCAAACCGTTACTAGCCAGTTACCTTGCTAGACCAGTCTAAAAAAGCACAAACAAAAAAATATAAAAAATTAAAGTATTTAAAAAATTCTAAACGGGCTGATTCAATTTGGTTTGATCGGTCTAAACTGACCAGTTTGGCTTTTGACTGGTTTTGATAAGTTGCGATTCAATTTGTAATAGTCGAACCGGCGGGTTGTGGTATCGAGCCGGAAATTCCCCAATTTGATGCCGTTCGATGCTTTCCCTAATTTGGGATTGAGGAACTAGATCACCAGTTCCTTGTCTGAATGGCCGGACCGGTCTGGTCTTAATTTCATTGACATGATCAAGAAGTCTTCCTTGCCAAGGATTGATGGTTTTATCACATGCATGGCAAAGAAATTTCTTTCAATTATTATTATTTTTTGTTTTATTATATGTACTTGGGGTATTGTGGTCATTATTAGATAGCTATGCACGTGGTTGAGGGTAGGAGGAGATGTTTTATAAGATGAGGAATGGGTCAGATTACCAAGGTTCCGTACGCATAAGAAATTGGCTGTGAAACATTTAATCAAGATAACAAAACTTGATATGTTCTGAACAAGTTGATATCTTTATTCCTGCAGAGTGTGCAACCTGTGAGGCTGTGCAGGACTCGAAAGAGAATCATTTTATTATATTATCTCAAAAGCTTTCGAGCTTGGTTCTGCGAGGCCTCATAAGAATTTGCCTGTGAAACATTTAGTCAAGATAACAAAACTTGATATGTTCTGAACATGTTGATATCTTTATTCCTGCAGAGTGTGCAACCTGTGAGGCTGTGCAGGAGTCGAAAGAGAAGTATTTTACTATTTTATTATTTCAAAAGCATTCGAGCTTTGTTCATTCTCAGGCCTCGAAGAGCTAGTAGATCCATGGATTTTGGAACCACCACCTCCAAAAGTGGGGGAAAAAATGGAAGTCGCCCCTTCTATGTCCCCCGCCTCCTCCCCCATGGACCCAATAAGTTTGGAAGGTTCGACTTCTGAAGCTGAACCTTCTGAAGGCCAACCTTCTACCAAACAAAAGTGCCTAAAAGACAACGTTATACTATTCATCGGTCCAAATCCATATTCAAATATCTTTTGCATATAATTACTTCCTACTTTTTATGCAGTTCATTTACTAGGTAGACCTAATTAAGAGTCAACTATGTTTTCACTATAATTGCTGCATAGTCCATGTTCTTTATGCAGTTCATTTACTAGGTGAACCTATGTGAACTGAATTTGATGCTGATAAAACAAGCTCACATACTTTCTCTTTTATGTTCACAGGTCTGGAGTTACATTAGCCAGATTGCATCAGGCCTCAAACACATTCATGCAAGTTCCATTCTCCACCTTGACATTAAGCCCGAAAACATACTCCTAGATAAGCAGGGTAATTCCCTCAATTCTACTCCTACATGCATCAATAATAATAATAATAATAATAATAATAATAATAATAAGAAGAAGAAGAAGTAGAAGAAGAAGAAGAAGAAGGAAAAGCATTTTGTAATCCAGAGGAGTATGCAATGCAGTATCAAGGGGAACCTACCAATTGTTTGTAATGAAGCACAGTGGATATTGATTCAAGTGGGGCCCATGAAGACATTTTCAGCCACATACAGTCGATCTCCACCAACCATCATTGAGAACATAAGAGAAATAAGATGCATGCTCTGCAGATTACTGTATGCTCCACTGGATTATGATGTACTTTCTCAAAAGAATAAAATAAAATCTAAGAAAATCTATTGCATGCAATCCAAATCATGGGATAGGCCCTAGTGACTCTCTTTCCTTTTCAGGTGTTCTTAAGATAGGGGACTTCAGCCTAGCAGTCACACGTGGTCAGTGGGATTGGCAAGAGGGGGATGGGGGATATCTTGCTCCTGAGCTTCTTAGAGAGGAGGATCCCAGTTCTGAATCGGACATTTACAGCTTTGGGGCTATGGTCTATGAGTTAGCTACTGGTAAATTATTTCCTCGCTCCAGTCCAGAGCGAGATGGAGTTAGATACTTAACTCAACGCTCCAATGAGCTAAATAGACTAATGGCTTCCATGCTACACCCTTGCCGAGACAAGCGGCCAAGTGCAGCGAGTATCTTAGAAT
>AmbPK_N0007 | AmTr_v1.0_scaffold00079-minus-2742325-2742519 | MusPK_0559 | 4789-4983 | gw_score 74.77 | pep | gw_score 74.09_74.09 | Pkinase|0.0086|37-64 | 
TGAATGCGAAAGACACAAACAAAGATATAGAAATGTGTTTGGAGAATTACCAATCCACTATTACTGCAAAATATACGTTTGCGGAAATTCGCAAAATGACCAAGAACTTCAAAGAAAAACTGGGCCAAGGAGGATATGGTAGTGTGTTCAAAGGGGAGCTCTGTGATGGACGGCATGTAGCCGTGAAGTTGCTCT
>AmbPK_N0009 | AmTr_v1.0_scaffold00105-plus-761153-761862 | PruPK_0213 | 4390-5099 | gw_score 118.13 | pep | gw_score 115.43_115.43 | Pkinase|4.9e-05|1-31 | 
TGATTGAAATGTCTGGGGTCAGTGCTGCATCAGATATCTGGAGTGTTGGCTGCACGGTGATTGAGCTTCTCACTTGTGTTCCCCCATATTATGATCTCCAGCCTATGCCGGCCCTTTTCAGGATCGTTTCGGTAAGGCCATTGAACATTTCTATCTGTAGGCAAGTTGTGGAGGCTGAGGTCACATCATGAACGCCATTTAATTTTCCACTAGAATACATCATCAATTTTTTTTTTTTTCTCCCCACTAAAATATAGTTTCTTCTTTCAAAATGGGCATTTTGCATTCAAGAATATCTTCGTGATTTTCCTTTTCAATCACGACCTTTACTTTTTTAAGAAATCCTGAAACGGATTCCTGTTTATACCAAAATAGAAAAGACATAATGTGTTCTTCTGAACATCTGATATGTTGTTTATACTTCTGCTAAGCATGTAGTTATGTTTCTTGATTAGGATGAGCAACCTCCTATACCAGATCGTCTCTCTCCAGGCATTACTGATTTCCTTCATCAATGCTTTCGGAAGGTAAGACTGCCAAAATGTTGTTTATATGACATTTGTCGAACATGATGCACATTCTTGACATCATGTTGCTTATAAGTGCTTCACAGGATGCAATGCAGAGACCTGATGCAAAGAAATTACTGATGCATCCTTGGATACGGAATTCAAGGCGTGCATTGCATTCATCGCTTCAGAGGACTGGTG
>AmbPK_N0010 | AmTr_v1.0_scaffold00064-plus-642189-642338 | SelPK_0170 | 5001-5150 | gw_score 85.78 | pep | gw_score 81.19_81.19 | Pkinase|9.5e-07|9-49 | 
TGAAGGGGGAGCCAAATATATTATATATTTGCTCCAGATATTATAAAGCTCTGGAACTGATATTTAGAGCCATTGAGTACACCTCAGTGATTGACATATGGTCAACTAGTTGTGTTTTGGCTGAACTCTTGCTTGGACAGGTAAATTTTT
>AmbPK_N0012 | AmTr_v1.0_scaffold00015-plus-4554394-4554645 | AmbPK_0078 | 5001-5252 | gw_score 116.49 | pep | gw_score 106.08_106.08 | Pkinase|2.3e-06|6-40 | Pkinase|6.5e-05|45-76 | 
GATACACAACGGCCGGAGCAGCAGCTGTGATCAGGCAAATCGCGAGTTTGTTGGGGGGCCTTCACCAAGCAAATATAGTGCATCGAGACATGAAACCCGAGAATTGCCTCTTCTTCAACAAGAGTGAGGATTCGCTAGTCTATCGGGACATGAAACCCGAGAATTGCCTCTTCTTCAACAAGAGTGAGGATTCGCTATTGAAGATTATAGACTTTCGGCTTAGTTCACTAGAGGATTTTACTGATCCAATTG
>AmbPK_N0014 | AmTr_v1.0_scaffold00062-minus-1949119-1949328 | VigPK_0564 | 4657-4866 | gw_score 60.54 | pep | gw_score 52.23_52.23 | Pkinase|6e-06|7-69 | 
TACTCACTTCTCAAAGAGAAAAAAGCTCAATTGGGACAGGAAAATTTGGCCATGTTTATGGAGTTGAGCTTCCTAATGGTGAACTGGTGATGATTAAGAATCTAAAGAAGAATTTTGGTAAGATGCAGCTTGGAAAAGGCTTAATGGCTGAAAGTGAAAAGTTGCCGAAAATCAGGCATATGAATATAGCTTCATCATTGGGTTTTTGTA
>AmbPK_N0016 | AmTr_v1.0_scaffold00066-minus-611812-614932 | SelPK_0099 | 1881-5001 | gw_score 110.53 | pep | gw_score 110.53_110.53 | Pkinase|2e-47|2-182 | 
GGTATATTCTGAAGAAGACTCGGTTGGCCAGGCAAACAGAGAGATGCAAACTCTCTGCCTATCAAGAGGTTACTTAAATTCAGTTAATTACAGTCCGTAGTAAACAAATTGGTGCCTTTTCACTAAAAAACAGTAAAAGAGGAAGAAGAGACTACATTGAGTTCATGCAATTAATAGACCAGTCTAATTAAAAAGATTATGAAAATTTGAATGAGAAAGTGTGTTTTTTATTAATATTTTCTCATTTCACATATATGGTTTCGTAGAATTAATTCTTCTGTTTTCATGTATTATATTATGGATGGTACATCGGGAGTTTTGCATTTGGATAAGTTTGGATTTTCAAGGAATGGTTTATTTGATTTAAGCTATTCCTAAAGGATTAATGATGTTATGAGCAATGAATAATTACACCCAATATCTAATATTTTTGCCTCATCAATAGGTTTCAGATTGCTGGTTTTGTGATATTAGTCTGCACTCTGTACTGTGCAATATCAGTAGCTTAATATCTCTTTGTTTTTCTAGATTGCATTCTTCAAAGGTCTTGAAGACCAATCTATGGACCGATTGTTCATCGACATTTTTGGTGTAGTCTAAGTTGGTTTTTTGTTGGATTTGCGCTCTGGTAGTTGTCTTGTGGAATTACCAGCCCTCATAAAATGCATATGAATATGAGATGACAGAAAGAGCACTTGTTCTGTTTCTTTGCAATTGGCATCTCTTTAATACTTTGAAACTAGTAAATAATGGGTTGTTTTTATGATTGTCAAGACCAAGTTCATCCAATGTCTTATTGGGTTTTGACCTCTGAGAAAGATTTTTTTTTTTTTAACCTTTGCTTTCTGGATTTTGCAGATGGCTTTGATTGGAAGGATTAGAAACCCATACATTGTGGAATACAAAGAAGCATGGGTAGAGAAGGTAACATCAGATCCATTCTCTAAATTTGCCCTCACTTGCATGCATAGAGTCTGCATTTGGGGACTTGAACTTGAAGGCTTAAGAGCAGGTTGAAATCAACCATTGCTTACTAAGACTACAAATCAGTACCAAAAAGCTTCTAAAATTTTCACCACCAGTTCATTGATCATTAAGTCTGAATTCTTACAAGTTATGCCACTGCTTCCTACTGTAATTCAGGGCTGTTATGTGTGTATCGTGACGGGTTACTGTGAAGCAGGAGACATGTAAGTTTCTGTTTCTTGTTTCTCTTAGGAATTCTTGAGCTTCCCCCTCCTTTCATCTTAGACAGATTTGAACATCTGTGAGATTCGTTCTCTCTCACCTCCCCTACCCCCCACCCCCGGCCTCTCTCACACACACCTACAAGGATACAAATTTCAGATGTTAATGTAGCGGCCATGCGCACTACTGAAATGACTTTTGCATGTTTTTGGAAGTTCAGGGCTGACATGATCAAGAGGTCTAATGGTGCATTGTTCCCAGAAGAGGTGAAACTTTATTACAGTTGCCAATTTGTTAATAACCAACTATAGAACAAATTGATTTGTACATAATACATAGGTTTACTCGATTTAGAGATGATCTGCAGTCTTGCTTGGAGATTTCATGGTCTCTTTTAGCCTTGTTCACTGTTTTTGGGTTTATCAGAGGCTCTTCAAATGGCTTGCTCAATTGTTGATTGCTCTGGACTATCTTCACTCTAACCATGTTCTTCATCGAGATTTGAAGGTGGGAATTCAACTGTGCTATCAACCCAAATCTAAGACTGTTTGATGTCTCACGAGACCACCGTGCTTTTCAATTTAAATTGGTTTGCAAGGAGATGCAGAAAATGTTTATGAATAATTCCGTATGCCACCAGTATATTTTTATTAGCAAATTCCAGTGAACTTGTTTTCTAATGTACTTGTTTTTAATTAATTTCTTATTGGATTCATTATTCTGCCATGGGTGTAATTCATTAAGAAATTTCTTGTCTCCATTGATTCTTAAGTGGTTGCTCTCTCTCTCTCTCTCTCTCTCTCTCTCTCTCACACATATCATCATCGCATGATTTACCTGTACCTTATTTCCAGCTGAATCTAAGTGTCTTTATATCCAGTGTTCTAACATTTTCCTGACTAAGGACCTTGACATTCGACTTGGTGAGAATCTAGATACTCAATCCTCTGCAGTTATTATCTTTTAGACTTCAGTAAAAGTGAAAACGAATGCTTCTGAAGGCTACTACTTCCCCCTGCAATTTCCTTTTTTTACTGAAAGTTTACATAAGATCATGTGCAGGTGATTTTGGACTAGCAAAACTGTTAAAAGCCGATGATCTGACATCCACGGTACGTTTCTGGCTTTTCTTATCAATCTTTATAACTCAATTTGGATGCTCTTTAACACATTATATAGTGGTATCAATGAAATTTCTTTTAAATCTAAAAACATTTCAAGTATGCACGTATACCGATATATGCAAGTGAGGCCTTTCGAGAGCATAACCAGTGATTTAATTTGTCAAAACTGATTTGGAACAATGAAATTGCACCTGAAAAGAATCAAAATTAATGCCCAATCCAGGTACGAATGTCACAACAACCTTGATTTTGGAGAGTGTTGATGGTGCTATACTGCTGTCTAATGTGCAGGTTGTAGGAACTCCCAACTATATGTGCCCTGAGCTCCTTGCAGATCTTCCATATGGCTTCAAGTCTGATATCTGGTCTCTAGGTACGCTTTCACAATTGATTCCCATTATTAAGTACTCTCTCTCTTTCTCACTCTCTCGCTCTCTCTCTCTCTCTCCTGTGAGTATTTATGTTCTGAACCTCTAACTGCATGGTGTGGAAAATTTATTTCTTACTTTCTTTTCTTCTCATTTGGTGTATTGAAGGTTGCTGCATGTTTGAAATGACTGCACACCAGCCAGCTTTCAAAGCATCTGTGAGTATCTCCTCCAATTTATACTTTTACCTCTTCCAACTCGCAAACCGTGAGAATTTGACATCCAATATGTACTTCATAAATTCATGCCATACGTATCCCATTGGAACTCGAATTTAGCAATTTCACTTAAATCAATTGGAACAGGACATGGCTTCACTGATAAGTAAAGTTAACAGATGTTCAATTGGACCACTTCCAAGCATATACTCTTCGTCGCTGT
>AmbPK_N0018 | AmTr_v1.0_scaffold00067-plus-2988924-2989025 | AmbPK_0078 | 5001-5102 | gw_score 57.04 | pep | gw_score 36.88_36.88 | Pkinase|0.025|1-26 | 
AACCCGAGAATTGCTTTTTCTTGAACAGGAGTGAGGAGGATTTTCCATTGAAGATTATGGATTTTGGGGTTAGTTCAATGGAGGATTTTACTAACCCAATTG
>AmbPK_N0021 | AmTr_v1.0_scaffold00008-plus-1963140-1963955 | AmbPK_0160 | 5001-5816 | gw_score 472.25 | pep | gw_score 404.39_404.39 | Pkinase|4.5e-36|1-160 | 
AAATTCTTAAGGCTGTGAACACAATACATGAGGAGCGTATCGTGCACTCTGACTTGAAACCTGCAAATTTCCTTCTCGTCAAGGGTTCGTTGAAGTTGATCGACTTTGGCATAGCCAATGCAATACAAAGCGATACCACTCACATTCAGCGGGATTCACAGGTTTTCTGTGTCTCTTTCTCTCTCACGTTTCGTCTCTTTTAGCATGGCATTCTTGGGAGTAAATGTTGTTGGACTTCTTGTTTGGAGCTTCTTTTGTTCTTTCTCTCATTATATGAAGTCTTTCGAAACCCAAGGACTCAAGCCTTTGATCATTTGACATTGACATTGTAGGTGGGCACCCTAAATTACATGTCCCCGGAGGCTTTCATGTGCAACGAACAAGACTCCAAAGGAAACACCATCAAATGTGAGCGTGCATCTGATATATGGTCCCTGGGCTGTATTTTATATCAAATGGTCTATGGGAAAACTCCATTTGCAGACTATAAGACCTTTTGGGCCAAATTCAAGGTAATAACCGACAGGAACCATAAGATCTGTTATGGCCCTGTGTCAAACCCTTGGTTGCTTGACCTCATGAAAAAGTGGCTTACGTGTGAGCGCAGTGAGAGGTGGAGGATCCCACAGCTGCTTAAGCATCCTTTTCTCTCTCCTCCAGTACCACCCCATATCCCTTCTTCACAAGACAAACAATGTAAACTTATTATGCAGATTGCCCAAGATCACGAATCTGTCCCACAAATTGTTAAACTTTGTACCCAACTGCAGAAGCTCATTTTAAATGTTGATGGAAGCTCAAAGCAATTGAGAGAAA
>AmbPK_N0023 | AmTr_v1.0_scaffold00046-minus-83228-85912 | AmbPK_0338 | 4693-7377 | gw_score 241.54 | pep | gw_score 172.08_172.08 | Pkinase|4.2e-29|2-132 | 
AGGCAGAGGTCAACTTCCTAGGGCAACTACATCACCCCAATCTTGTTAAGCTTATCGGTTACTGTAGCGAAGATGATCAGAGGTTGCTTGTCTATGAATTCATGACTCGAGGAAGCCTTGAAAACCATCTCTTCAGAAGTGAGTAATTGATTCTTAGTTTTCTTATATCTTCCACCCGGTTCTCCAGTTATGATGCTGTACCCATAATTTTGTTGACCTGCTATTGGACACTAGAAAAGAAATCTTTGCGTGCACGCCATGAACTTTTTTCACCTGTGTCTCTCTCTCTCTCGTGAAGAACTAAGTTGCCTGGTTTATGAAACGCGCAAAATCTTCCTCAAAGTGACAAAAATGCGTGATGTATTTCCACCCAAAGTACCATTTATCAAAGAAAAGCTCCAGGGTCATTAGTGTTGGGAATAAAAGGGTCAATTTTGTTTGCCTTTCGACCGTTCTTTACATGTGAACTTCCACATATTTACTATTATTGGATTTTTGTGTCCATATTTTTTTTCTTAGTTTTCATGTGGTAGACTACTAGTGGGACACATTAAAATAGGTGGACACTGAAATTTGAAAAATGTCTTAAAATGGAATACAAATAGTTACTTCATTCACTGATAAACTTCGGTGTTTCCAATTTCTGATTTTGCATATCTGGATATAATTGCGGTGTTGATGCATATCCAATTAATTTGATTATTTCTTTTGACCCCACAATCATCCAGTTTGTTGTGTTTCATTTTATGTTGATATTGCCATCTTCCAACAAAGTTCTCCTTTTTGTAACCTTGGAATGCAGATCCCTCTTTGAAAGACTTTCTTGATGTCAAATGGAATTCTTTGTGTTACTTCGAAATGTTCATAAAGTTGATGAAAAGGAAATTTCGTGGAAAATGGGATGACAGTCAAATGGTTTGGGTTAAACTTCAAGTTAAAGCTTCTCCAAATCATGGCTGTTGGGGCCTGGGCTGGAGTTAGGAATTGGAAATATGGATGATTGCGGAGTTTTTAGAGAGAGATTTTTGAGGGCTTACTGATTGCCTTGGTTAATAGTCCTGCCTTACACTTGCCTGTACATAGATAAGAGTGTTCTCATTAGCTTCAATTGTGGTGTGCATACCTAAAGCATAGAGAAATGGGATGTAGCATGTAGTCAGAAGAACTCGAACTGGCATCGGTAGGGTTTATATTAGTGATTTTTTTAATATCAGTTTTTCTTTGTTTTTGGGAGAAATGGAAGAGTTTAACAAGGTACCAGAAAAGCAATGGTGTCTAACAAATGTGCTCATTGAAATGAACAATATATGCTACAGTTGTATCTGTGGGGGTCCATTGTGTTTGTGGGAAGGCCAGCGACATGGGGGACTATTTGATTGTGGTAGCGTGTCTTGTTTTGGTTGTAATGGCTAGTTTGCATTTGTTGGGTGAGATATTCTTCTTTGCTTCATTTTAAAATGAAGGATTACCAAGGAAAAACTTGGGGCTCATCATTTATTGTCCATCAATGTCATATTCTGTGTGATGCTCTTACAATTACTTCATTTGTTTAGACCATCAGCTGTAAATGGCCCATGGAGATTTTAATGTGCATTATGAGTACAAAAGCTGACATCTTGTCCAATTCTTCCAAACATTGCATGGAATGTAACAAAAGTTGATTTGATAAGAAGGCGTGTTACCCCTGTTCTATTGTTGCCATTTCATCCATTGTAGAAGGCAATATGTAGTTTACTGCAACAGAACTCATTATTCACTCGAGTAATTTATCTTATTCAGAGCTTAGCATAGATAACCAATAAGTGTTGTGCCTACATAATTGTTAGACCCAAGTATTCCTTTAGCTTCACAATTTATTTGTTAGATATTTATAATTACATGGAGAAGTTATATAACGGTTCTTTTCTGATGTCCTCAACTGAACATTGTAAGTATCTGTGTTTTTTAGTGGTGTTTGGTTTCTGACCTTTATGATGGTTAGTGCATGTAATTTTTATTCTTTTACACGACTTATAGGTTCTGAAAAATGTGTGCTACATGGATGATTATTTCATCTGATGACACATCTATATTTTCCTGTGTGTCTGGTAGGAGCTCTCCCTCTTCCGTGGTCTGACAGGTTAAAGGTTGCTCTTGGAGCAGCTAGAGGTTTGGCTTTTCTTCATGGAAATGCTGAGCCGGTCATCTATCGAGATTTTAAGACATCAAACATCCTGCTAGACTCGGTTGGTAACACAACCTCACGTAATTTGCAATTTTGTGTGTGAACCTGATCATGCAAGTGGAGAGGTGGAATGTATGTGTAAACATCTACAAGTGTATGAGTGTGCATGCAAGTATGCAAATGCATGCTCTTGAGGTTGAATGTGCATGTGCGTGCTTGTGTCTATCTATAACAAACAACAAACATATGTAATTTTTGTTTTTGTATGTGTATGCATGTCTGTATTTATTTCATTTATGTATGTGGCATATGTGTGCATATTTTAATTTCTGTCAATGTATATCCTATGCAGGAATACAATGCGAAACTGTCAGACTTTGGTTTGGCAAAAGCAGGACCCCAAGGCGACAACACTCATGTTTCTACTAGGGTTGTTGGAACCTATGGTTATGCAGCACCAGAGTATGTGATGACTGGTAGGCAGTTTCTCTACGATGGGCCTTCTATAGGTAGCAAGATTA
>AmbPK_N0025 | AmTr_v1.0_scaffold00074-plus-2978486-2978632 | ManPK_0537 | 5097-5243 | gw_score 87.15 | pep | gw_score 80.95_80.95 | Pkinase|3.4e-08|9-44 | 
CACTGCCATGGTCAGCTAGATTGCAAATTGCACTAGACTCAGCAAGAGGTCTCGAATATATTCACGAACACACTGTACCTGTATATATCCATAGAGATATCAAATCAGCCAACATATTAATTGACAAAAACTTTCGTGGAAAGCTAT
>AmbPK_N0027 | AmTr_v1.0_scaffold00132-minus-379082-379525 | AmbPK_0176 | 4477-4920 | gw_score 183.59 | pep | gw_score 170.00_170.00 | Pkinase|4e-14|36-118 | DUF5411|0.078|37-85 | 
CAGGAACAAAGATCTTAAGCATGAGAAAAAGAAAAGGTTCGTCCAAATCAGATGGACCTCAAGCACTTACACACTCAGAGATTGTTAAAATAACCAACAACTATGAAAAGGTGATTGGTAAGGGTGGATATGGAATTGTTTTCTTTGGAGTCCTAGAAAATGGCCGTGAAGTTGCTGTCAAGATATTGTCCAAAGAATCACAACAAGGAATCAAAGAATTCTCTGCAGAGGTTTGTATGAAAAAGAAACTACTCTATTTTGAAATGCATTTATTCTTACTTGTAATGAGGATAAATAATTGACCTTTGGAAAAGCAGGTTAAATTGTTGATGAGAGTTCATCACAGGTATTTGGCCTCCTTGATAGGATTCTCTGAGGAAGGAAAAGATAAGATTCTTGTCTTTGAATATATGTCTAAAGGAAATCTGAATGAGATCCTGTCAG
>AmbPK_N0029 | AmTr_v1.0_scaffold00086-minus-1213004-1213171 | AmbPK_0452 | 4777-4944 | gw_score 48.12 | pep | gw_score 41.99_41.99 | Pkinase|0.00068|4-53 | 
AACGAATTAAAATTGTTGTTGATGCTATAGGGGGACTCAAATACTTACATGATAAGGTACAACTATCTAGCACTTACAGAGATGTCAAATCGCATACTGTCATTCTATTTGAATACTCCAAAGTCAAAACTGCAGATTTGAACCTTTCAAACAAGACTCCAAATATAG
>AmbPK_N0030 | AmTr_v1.0_scaffold00006-minus-7705598-7705801 | AmbPK_0128 | 4789-4992 | gw_score 144.15 | pep | gw_score 140.07_140.07 | Pkinase|3.6e-05|1-61 | 
TTTACAGGGGTTTTGATCAAGAAGAAGGCATCGAAATCACATGGAACCAGGTCGACCTGCAGAATTTCTCTGGTGATGAACGAATGGTGAAGAGGATTCAGTCTGAGGTCTATTTATTGAGGTCTTTGAGGCATAAGAATATCATTGCTCTCTATGCTGTATGGTTGGATAGAGAGAAGAATACCCTGAATTTCATTACCCAAA
>AmbPK_N0032 | AmTr_v1.0_scaffold00037-minus-3319897-3320010 | AmbPK_0097 | 4927-5040 | gw_score 59.65 | pep | gw_score 53.12_53.12 | Pkinase|0.019|1-25 | 
TTCTTGAGAAGTGCTTCTGGCAAGAGCCACCACAAAGGTCGACGGCTTCTCAGTTGCTTCACCACCCCTTTTTGGCTTCTGCATCCTCCAACCAAACCCTTTTTTCACCTCAGT
>AmbPK_N0034 | AmTr_v1.0_scaffold00078-plus-2902548-2906791 | ThePK_0454 | 1255-5498 | gw_score 1678.52 | pep | gw_score 1661.73_1661.73 | LRRNT_2|9.1e-07|37-72 | LRR_8|5.3e-06|129-192 | LRR_4|4.1e-06|209-250 | LRR_8|0.0011|254-289 | LRR_8|3e-07|299-360 | LRR_8|7.8e-08|369-409 | LRR_8|1.1e-06|429-487 | LRR_8|2.4e-07|525-584 | LRR_8|2.6e-07|690-748 | Pkinase|4.1e-43|898-1173 | 
TGCCTTCAAGCTTCATGATGGAGCTCTACTTCATCGTCGCCATCTTGTCCGCCATTGCAGTACCAGAGGCTTCTGTGGCTTCTCCGTCACCTTCTTCTGGTTCATCTAAAGACACTCTGCAACTCCTTTCCTTCAAAGGTACGGTCCAAAACCCTTATCCACTCCAAAATTGGCGGCCAAATCAAGACCCTTGCTACTTTAATGGCGTTGCGTGCAAAGATTCGAGAGTTTCCTCCATTGATCTCAGTAACCAGGCTCTAAGCACTGATTTCAAGAACGTCGCATCATTCCTGCTGAATTTAGAGAAGCTGGAGACTCTCTCTCTAAACTTCGCCAACATTAGCGGCTCTGTGACTTCACAGCTGGTTTCTTCTTGCTCGAAGTCTCTCACGGAGCTTGATCTCGCCGGAAATGGATTTTCTGGCGAGGTCCCGGCAATCGCCTCTCTCAGCTCCTGTGAAAACCTCAAGGCCCTGAACCTCTCGAGAAACAGTCTCAGTTTTTCGGCGGCTGGAACATTTTCCGGCGGGTCAAGCCTTAAGTTTCAGAGCCTCGACCTCTCTTATAACCAGATCTCTGGCGCCGGAATATTTTCATGGCTATTTTCCGGTGACTGTGAAACCCTAGAGTACCTCGACCTCAGAGGAAACAGAGTGGCTGGAAATGTGTCGGCAATTGTTTCCGGTTGCCCAAATTTAGAGTTCCTTGACCTTTCAGCCAACAACTTTTCAGGCGAGCTCCCTGCTTTAGGTTCCCTGACTCTAAAGCACCTGGATTTGTCCCAGAACTCATTTTCCGGTGATATTGAGGCGAAGTTTTCGGGCTACAAGGAGCTGACCTTCCTGAACTTGTCGGTAAACCAGTTTTCAGGCGGGATTCCAGCTGATTTTGGCCGGAATCTCCAGTACCTGAATCTCTCTGGTAATGGCCTGGTCGGTGAAATCCCTTCTCAGTTATCTTCTTCTTGTTCAAACCTTCTCCAACTTGATATCTCTTATAACAACATCTCAGGCCCCATCCCTCTCTCTCTCTCTTCTTGCGCTTTGCTGGAATCCATAGATCTTTCTAACAATAGTCTCTCTGGTCCATTCCCCATTCAATCTCTTTCAGCCATGGCCAACCTCAAGAAGCTGGTTCTGTCTTACAACTACATCAGTGGCTATTTGCCTGATTCTCTCTCTAACCTCTCAAGCCTCCAACTTCTTGACCTCAGCTCCAACTCAATCTCAGGCACCATCCCTGGAAACCTCTGCAAAAACCCTGAAACGTCTGAAACTCTTCTCTCTTTAAGAGAGCTCTACCTCCAAAACAATCTCTTATCAGGGACCATTCCTGAAACCCTCAGCAATTGTTCAGAGCTCGTCTCTCTAGATCTCAGCTTCAACTACCTCAAAGGCACCATCCCCCGAAGCTTGGGCTCTCTGCAAAAGCTCCAAGACCTAATAATGTGGCTTAACCAGCTCGAAGGTGAGATACCCCAAGAGCTCTCGAACCTCCATTCTCTCTCTAACCTCATTCTCGACAACAATGGCCTTACCGGCAACCTCCCCTCTGGTCTTTCCAATTGCGCAAATCTCAATTGGATTTCTCTCTCTAGCAACAGGCTCTCTGGTCCCATACCACCATGGATTGGAAAGCTCAGCAAGCTAGCCATTCTCCAGCTTGGTAACAACTCTCTCTCTGGTCCAATCCCTCAAGAAATTGGTGACTGTAAAAGCTTGATATGGCTTGATCTAAATAGCAACAATCTCTCTGGCTTAGTTCCTGGTTCTATAGCAAACCAATCAGGAAACATAGCAGCTGGTTTGGTAACAGGCAAAACCTATGCATATCTTAGAAATGATGGTAGTTCTAATTGCCATGGAGCTGGAAATTTGCTAGAAATGGCTGGAATAAGAACTGAAAATTTAGCGAGAGTACCAACTCGTCGATCTTGCAATTTCACTCGTATATATTTGGGTAAAACAAGTTACACATTTAAGAACAATGGTTCAATGATCTTCCTCGACTTATCGTATAACCAATTGTCTGGTGAGATTCCGGCTGAAATAGGGTCAATTTATTATTTGTCAGTGTTGAATTTGGGCCATAATCGATTTTCTGGTCAGATACCGGCCAATTTAGGGAGATTGAAGAATGTGGGTATTCTGGATCTTTCTCATAATGAGCTTAGTGGGCCTATACCACCTTCTTTCTCGGCGTTATCTGGTTTATCTGATATCGATTTGTCGAATAATAACCTCACTGGATCGATACCTGAATTGGGTCAATTGGCTACATTTCCAGCTTTTCGATATGAGAACAATTCAGGACTTTGTGGGTTTCCATTGCCTTCTTGTGACTCTGACTCGAGTGGCTTGAATGGGTCTGTGAGACCACAGGGGTCGCATAGAAGGCAAGCTTCTTTAGCAGGAAGCGTTGCCATGGGTTTGCTCTTCTCACTGTTTTGTATCTTTGGTCTCATAATTGTGGCAATTGAAAGCCAAAAACGGAGAAAGAAACAGAGCTCCAACGTTTACATCGACTCTCTGGCCGGAAATGGCAACACAGATGGAACAACAATGGTTGGTGGGTCGGGATGGAAGTTCAGCGGTGGACGAGAAGCTCTCAGTATAAATTTAGCAGCTTTCGAGAAGCCATTGCGGAAATTAACTTTTGCTGATTTATTGGAGGCAACAAATGGATTTCATGGTGATAGCCTTATTGGATCAGGTGGATTTGGCGATGTTTATAAGGCGCAATTGAGAGATGGATCGGTGGCTGCTATAAAGAAACTGATACATGTTAGTGGTCAAGGAGATAGAGAGTTTACAGCTGAGATGGAGACCATAGGGAAGATTAAGCATAGGAATTTGGTGCCATTGTTGGGGTATTGTAAGGTTGGAGAAGAGAGGTTGTTAGTTTATGAGTATATGAAACATGGGAGCTTAGAGGATGTCTTGCACCATCGAAAGAACGGTGCGCCAAAGCTCGACTGGCCGGCTCGGCGCAAGATCGCAGTCGGTGCAGCTCGCGGGCTCGCATTCTTGCACCACAGTTGTATCCCTCACATCATACACAGGTGACTCTCTCTCTCTCTCTCTCTCTCTCTCTCAAAGCGTTTTGCAGGTGAGCTATGGCCTTGAACCCAACAGGCGATACTTTGAGAAAACGTTCGTCGCCGTTATAATGGCATAACGCTATTGTTCTAATGGCGAAGCAACCGTTTTTTGAACCACTTCCTCCTTTTTGAAATCTTACTCTCTACCACGTTCTTAATAAACGTTATATTGGACGATTCAACTGTAATGCTCCCCTTAATCTTGTAATGGCATAGGGCTCTTCTTGATCTTCCGTTATTTGTCAACGTATCACACCATTTTTTCCATGAATACTGAGGAATTTAACAGTTAGCATATAACATCAAGACCGAAACTTTATAAGCAGCCTTTGTAACACGGACACGCATGACCCGTTAGGTGTTAAATGACATCATTTTCTAAACCTAGTTAACTTTCATAAATCACTATAGAGGCCAAAATATAACATAAAGACTGTTTAGCTATTGCATTGGCATAAAACACCTTTTCTAATAAATGCAAACACAGTCTGCTACAACTCCTTGGCCGTTATAGCAGTGTAAACACCGTTTTTTGTTTCGGCTTCTCTTTTTACTACCACGATCCAAATAAACACCGAGCAAAGTGAGTAATGATATAACGGTAGCGCCCCATTGTTCACACTAACACCTTGCACTATCTAAACCTTGTTTTAACTCAGGGACATGAAATCGAGCAATGTCCTCCTTGATGAAGGGCTCGAGGCGCGGGTCTCAGACTTTGGGATGGCGCGTCTGGTGAGTGCCATGGAGACCCACTTGAGTGTAAGCACACTTGCAGGAACGCCCGGTTATGTGCCCCCGGAGTACTACCAAAGCTTTCGCTGCAGTGCTCGAGGAGACGTCTACAGTTATGGTGTCATCCTACTCGAGCTTCTCACTGGCCGGCGGCCCACCGATTCAGCAGACTTCGGCGACAACAATTTGGTGGGGTGGGTTCGGCAGCAAGCGCGGGCTGGTCATGTGTCTGAGGTCTTCGATAAGGAGCTTCTAGAAGCTGGATCGGTACAGGGTGCGAGCCCACAAGAGCTCGAGGTTGAGCTTTTGCAACATTTGAAGATTGCCTGTGCTTGTTTGGATGACAGGCCATGGAGGAGGCCCACTATGATACAGGTCATGGCTATGTTCAAGGAGTTGCAAGCTGGAG
